# Supplementary material for: Mismatch repair deficiency is not sufficient to elicit tumor immunogenicity
Source: Nat Genet. 2023 Sep 14;55(10):1686–95. doi: 10.1038/s41588-023-01499-4 (PMC10562252; doi:10.1038/s41588-023-01499-4)
Supplement: Supplementary file 4 — Statistical source data for Fig. 1. [file 41588_2023_1499_MOESM4_ESM.xlsx]

## Sheet: Fig. 1e-f
Source Data Figure 1
Related to Figure 1e-f
SampleID	Chrom	Start	End	Reference	Variant	SampleID_normal	Variant_type	Callers	NumCallers	Tumor_AF	Tumor_DP	RNA_DP	RNA.alternative.count	RNA_AF	Func.refGene	Gene.refGene	GeneDetail.refGene	ExonicFunc.refGene	AAChange.refGene	cytoBand	CNV_calling_comment	Batch	DBSNP	Tissue	Type	Genotype	Virus	Treatment	MMR_gene_frameshifting_and_large_indels	Strain	Notes	CNA_coordinates	Total_CN	Major_CN	Minor_CN	CCF	Ploidy	Purity	CONTEXT	TRI_CONTEXT	SSR_MOTIF	SSR_LENGTH	SSR_SEQUENCE	MUT_SIZE
SCC_P1	chr1	3216056	3216056	A	C	12A2p6	SNV	Mutect2;Strelka2;MuSe;Vardict	4	0.361	96	0	0	NA	exonic	Xkr4	.	nonsynonymous SNV	Xkr4:NM_001011874:exon3:c.T1910G:p.I637S	1qA1	NA	2021-07-01	FALSE	lung	single cell clone from 09-2_par	KP; LSL-Cas9	sgMsh2-Cre	none	NA	B6/129 mix	No Msh2 re-expression	NA	NA	NA	NA	0.752083	4.11165	0.96	TAAGGTGTCATTATTGCCACAGCCCTGCTGTTACCCCTTCATGTGGACATTGCGGCTCCTTGTATTTTATAAAGTGGTTTCATATTCCAGCCTCTCCTGAATAAGGGCATCATCCTTGTACTGCAGCCTTGGAGGAGATGGGGAACATTCAAAGGCTAAAATGGCCTTTCTCAGGCTTCGATCTAACACATGTCTCTCCCA	AAT	NA	NA	NA	NA
SCC_P1	chr1	4346756	4346756	G	T	12A2p6	SNV	Mutect2;Strelka2;MuSe;Vardict	4	0.234	251	0	0	NA	exonic	Rp1	.	nonsynonymous SNV	Rp1:NM_011283:exon4:c.C4132A:p.L1378I	1qA1	NA	2021-07-01	FALSE	lung	single cell clone from 09-2_par	KP; LSL-Cas9	sgMsh2-Cre	none	NA	B6/129 mix	No Msh2 re-expression	chr1-3216742-195166209	4	2	2	0.975	4.11165	0.96	TCTTCCTTATCAGAAGAAATAGATTTCTTTTTATTCACAATTTTCTTACGTGGGCAATTTTGAAATTCTTCTAGAGGACTATAGTCCTTATCAGAGTCTAGATAAGTTTTACTTAGGAGAGTGCGTTGGGAACTTAACTTATTGACATTTTGAAATGTAGATACATTAGAGTCATTTTTATACATAGAATCTGCCAGAATG	AGA	NA	NA	NA	NA
SCC_P1	chr1	4346883	4346883	A	G	12A2p6	SNV	Mutect2;Strelka2;MuSe;Vardict	4	0.172	274	0	0	NA	exonic	Rp1	.	synonymous SNV	Rp1:NM_011283:exon4:c.T4005C:p.T1335T	1qA1	NA	2021-07-01	FALSE	lung	single cell clone from 09-2_par	KP; LSL-Cas9	sgMsh2-Cre	none	NA	B6/129 mix	No Msh2 re-expression	chr1-3216742-195166209	4	2	2	0.716667	4.11165	0.96	GGGAACTTAACTTATTGACATTTTGAAATGTAGATACATTAGAGTCATTTTTATACATAGAATCTGCCAGAATGCTTAGACCTTTTGGAACTTTGTCAACAGTTTTGAGTTCTTCAGTTGATTCCAGATCATCAGTGCATTTGTTTTCTTTTGAATGCACAGAGTGAATTGTATGGCAGTCTCTGATAGGAATGTGAGTCT	CAG	NA	NA	NA	NA
SCC_P1	chr1	5598941	5598941	A	G	12A2p6	SNV	Mutect2;Strelka2;MuSe;Vardict	4	0.224	136	0	0	NA	exonic	Oprk1	.	synonymous SNV	Oprk1:NM_001204371:exon3:c.A609G:p.E203E,Oprk1:NM_011011:exon3:c.A609G:p.E203E	1qA1	NA	2021-07-01	FALSE	lung	single cell clone from 09-2_par	KP; LSL-Cas9	sgMsh2-Cre	none	NA	B6/129 mix	No Msh2 re-expression	chr1-3216742-195166209	4	2	2	0.933333	4.11165	0.96	GAACACCTTTGAAAGCAAAGATCATCAACATCTGCATTTGGCTCCTGGCATCATCTGTTGGTATATCAGCGATAGTCCTTGGAGGCACCAAAGTCAGGGAAGGTAAGAGCTACTGTTTTCATACCATTTACAAATGTAGAATTCTTTATGAGGTGAACTTTTACTTTGGAAATGAATTGAACACATAACTATTATGAAACA	AAG	NA	NA	NA	NA
SCC_P1	chr1	6248953	6248953	A	C	12A2p6	SNV	Mutect2;Strelka2;MuSe;Vardict	4	0.277	110	0	0	NA	exonic	Rb1cc1	.	nonsynonymous SNV	Rb1cc1:NM_009826:exon15:c.A2595C:p.E865D	1qA1	NA	2021-07-01	FALSE	lung	single cell clone from 09-2_par	KP; LSL-Cas9	sgMsh2-Cre	none	NA	B6/129 mix	No Msh2 re-expression	chr1-3216742-195166209	4	2	2	1	4.11165	0.96	TAGCAAATTATTTAAAATGTACAGCTGTAGAAATAAGAAATATTATTGAAAAAGTAAAATGTTCTCTAGAAATAACACTAAAGGAAAAGCATCAGCAAGAACTCCAATCTTTAAAAATTGAGTATGAATGTAAACTTGATGCTCTAGTAAAAGACAGTGAAGAAAATGTAAATAAAATTTTAAAATTGAAAGAAAATTTAG	AAC	NA	NA	NA	NA
SCC_P1	chr1	6263166	6263166	T	C	12A2p6	SNV	Mutect2;Strelka2;MuSe;Vardict	4	0.258	109	0	0	NA	exonic	Rb1cc1	.	synonymous SNV	Rb1cc1:NM_009826:exon18:c.T4227C:p.C1409C	1qA1	NA	2021-07-01	FALSE	lung	single cell clone from 09-2_par	KP; LSL-Cas9	sgMsh2-Cre	none	NA	B6/129 mix	No Msh2 re-expression	chr1-3216742-195166209	4	2	2	1	4.11165	0.96	AAGAGAAGAAGCAGCTTGAAGAGGAAGTGAGTAAACTCCGCACTAGCAGTTTTCTTTCCTCAGCACCTGTGGCTGCAGCCCCAGAGCTCTATGGTGCGTGTGCACCTGAGCTCCCAGGGGAGCCAGAGAGATCAGTCATGGAGACGGCAGATGAAGGAAGACTGGATTCCGCAATGGAGACAAGCATGATGTCTGTCCAGT	GTG	NA	NA	NA	NA
SCC_P1	chr1	6820123	6820123	A	C	12A2p6	SNV	Mutect2;Strelka2;MuSe;Vardict	4	0.197	55	0	0	NA	exonic	St18	.	nonsynonymous SNV	St18:NM_173868:exon11:c.A1778C:p.K593T,St18:NM_001244693:exon12:c.A1778C:p.K593T,St18:NM_001244692:exon13:c.A1778C:p.K593T	1qA1	NA	2021-07-01	FALSE	lung	single cell clone from 09-2_par	KP; LSL-Cas9	sgMsh2-Cre	none	NA	B6/129 mix	No Msh2 re-expression	chr1-3216742-195166209	4	2	2	0.820833	4.11165	0.96	GGCCATGGTCAGTACAGTGAAGACACCCACATAGCAGCAGCTGCTGCCATCCTGAACCTTTCCACCCGCTGCAGGGAAGCCACAGACATCCTCTCCAACAAACCACAAAGCCTGCGTGCCAAGGTAAGCCAGGCCAAGAGCCTGGAAGATGGGCCAGCAATGGAGCCAAGAGAATCAACTGCCTTTCATGTTCTCAACTGC	AAA	NA	NA	NA	NA
SCC_P1	chr1	7169594	7169594	G	T	12A2p6	SNV	Mutect2;Strelka2;MuSe;Vardict	4	0.328	38	0	0	NA	exonic	Pcmtd1	.	nonsynonymous SNV	Pcmtd1:NM_183028:exon6:c.G786T:p.E262D	1qA1	NA	2021-07-01	FALSE	lung	single cell clone from 09-2_par	KP; LSL-Cas9	sgMsh2-Cre	none	NA	B6/129 mix	No Msh2 re-expression	chr1-3216742-195166209	4	2	2	1	4.11165	0.96	CTTTTTTGTGTTTGTTTGTAGCTCCATGTGCTGTCAGGAATCTCCAAGACTTGGCTCGCATTTACATTCGACGTACACTTAGAAACTTCATAAATGATGAGATGCAGGCCAAGGGGATTCCACAAAGGGCTCCACCCAAGAGGAAAAGAAAGAGAGTTAAACAGAGAATTAATACTTACGTATTTGTGGGTAATCAGCTTA	AGA	NA	NA	NA	NA
SCC_P1	chr1	9687675	9687675	A	C	12A2p6	SNV	Mutect2;Strelka2;MuSe;Vardict	4	0.294	180	0	0	NA	exonic	Mybl1	.	nonsynonymous SNV	Mybl1:NM_001290397:exon5:c.T398G:p.L133R,Mybl1:NM_008651:exon5:c.T398G:p.L133R	1qA2	NA	2021-07-01	FALSE	lung	single cell clone from 09-2_par	KP; LSL-Cas9	sgMsh2-Cre	none	NA	B6/129 mix	No Msh2 re-expression	chr1-3216742-195166209	4	2	2	1	4.11165	0.96	CTTAGCAATCTCGGCCCAACGGTTTCCCAGGCGCTTGTGTGCTTCATATATGATCCTGTCTTCTTCTTCTGTCCAGGAAGACTTCTTCACTTCAGGGTTCAGGTGATTGTGCCATCTTTCTCTGCACTGCTTGCCTATTCTTCCTTTTAAATGTTTTGCAATTAAAGACCACCTTTTTGGCCCATATTTCTGAACTAATTC	CAG	NA	NA	NA	NA
SCC_P1	chr1	9690155	9690155	A	G	12A2p6	SNV	Mutect2;Strelka2;MuSe;Vardict	4	0.272	86	0	0	NA	exonic	Mybl1	.	nonsynonymous SNV	Mybl1:NM_001290397:exon4:c.T217C:p.C73R,Mybl1:NM_008651:exon4:c.T217C:p.C73R	1qA2	NA	2021-07-01	FALSE	lung	single cell clone from 09-2_par	KP; LSL-Cas9	sgMsh2-Cre	none	NA	B6/129 mix	No Msh2 re-expression	chr1-3216742-195166209	4	2	2	1	4.11165	0.96	TTTTCAAAAGAATATGAATATATTACCCTCTGATCTTCTTCCTTAGTCCAAGGACCCTTTATCAATTCTGGATTTAAAACCTTCTGCCATCGATGTTGGCACTGAAAATCAGAACGATTCTGAAAAAATTTGGACAATTTTATTGTTGACTATATATCTCCAGGAAGTAAATTAGCCCAAATTTAAGTATACCCATATGAA	CAC	NA	NA	NA	NA
SCC_P1	chr1	10037740	10037740	T	C	12A2p6	SNV	Mutect2;Strelka2;MuSe;Vardict	4	0.224	91	0	0	NA	exonic	Cops5	.	nonsynonymous SNV	Cops5:NM_013715:exon1:c.A73G:p.I25V	1qA2	NA	2021-07-01	FALSE	lung	single cell clone from 09-2_par	KP; LSL-Cas9	sgMsh2-Cre	none	NA	B6/129 mix	No Msh2 re-expression	chr1-3216742-195166209	4	2	2	0.933333	4.11165	0.96	TCCCCTGCGTCTCGCCAGGGACCTCCTCACTCCTTAGTCCAGGGTTTCGCCGCCAGGATTTCTTGTTGTTGTTTTTTGTCATATTTGTAGATTTCATCGATACTCTGCGCTTCCTGCATGTTGTTGGCCAATTCCCAGGTTTTCTGGGCCATACCACTCCCGGAAGCTGCCATGGCCGAGGCACCGGAGAAGCTGTCGCTC	ATA	NA	NA	NA	NA
SCC_P1	chr1	11185964	11185964	T	G	12A2p6	SNV	Mutect2;Strelka2;MuSe;Vardict	4	0.266	81	0	0	NA	exonic	Prex2	.	synonymous SNV	Prex2:NM_029525:exon29:c.T3558G:p.G1186G	1qA2	NA	2021-07-01	FALSE	lung	single cell clone from 09-2_par	KP; LSL-Cas9	sgMsh2-Cre	none	NA	B6/129 mix	No Msh2 re-expression	chr1-3216742-195166209	4	2	2	1	4.11165	0.96	ACTCAAAAATCTACCCTTAATAGATTGATTCAATAATCAACCTCTTGAAAGGACAAGCTGTTATAAGAGCCTTTGAGCAGACCAAGTATCTCACACCGGGTCGAGGATTGCAAGGTATGTTTGACATAAATATCAGATGATAGCATAAAGTAGGCAACATAGTCATAAAGCAAAAAAAAAAAAAAAAAAAAAAAAAAAAAA	GTC	NA	NA	NA	NA
SCC_P1	chr1	13125490	13125490	T	C	12A2p6	SNV	Mutect2;Strelka2;MuSe;Vardict	4	0.271	150	0	0	NA	exonic	Prdm14	.	nonsynonymous SNV	Prdm14:NM_001081209:exon2:c.A346G:p.T116A	1qA3	NA	2021-07-01	FALSE	lung	single cell clone from 09-2_par	KP; LSL-Cas9	sgMsh2-Cre	none	NA	B6/129 mix	No Msh2 re-expression	chr1-3216742-195166209	4	2	2	1	4.11165	0.96	AGAAGTAAATTTTCAGCTTCCCACCTCTGACCACTGATTTGGCCACCGCCGCCGCCGAGGACCAAATTTTGGTTGCTGGAACCGCTGCTCCTATGCTCAGTGCTGTCTAGAAATCGTGGTACTTCGGGAGTGAATTGAGGAATTCGGTTCCATGGTGACAATTTGTACCAGGGCAGATTGTAGAGCGGCTCGCTCTGAACA	GTG	NA	NA	NA	NA
SCC_P1	chr1	15838291	15838291	A	G	12A2p6	SNV	Mutect2;Strelka2;MuSe;Vardict	4	0.267	106	0	0	NA	intronic	Terf1	.	.	.	1qA3	NA	2021-07-01	FALSE	lung	single cell clone from 09-2_par	KP; LSL-Cas9	sgMsh2-Cre	none	NA	B6/129 mix	No Msh2 re-expression	chr1-3216742-195166209	4	2	2	1	4.11165	0.96	CGATGGAAAGGAACCGAAGAACCAGTGGAAGGAATAGATTGTGTGTCTCAGAGAATCAGCCAGACACTGATGACAAAAGTGGACGCAGGAAAAGACAGGTACTGTTCACTACATGTGAATAGCATGTATGAACACTAAGTAAGCCTTTATACGCAAATTCTCCTAGTAGGTCTAACTTAAATAAGATTTTTAAGCACTTGA	TAC	NA	NA	NA	NA
SCC_P1	chr1	18130241	18130241	A	G	12A2p6	SNV	Mutect2;Strelka2;MuSe;Vardict	4	0.292	130	0	0	NA	exonic	Crisp4	.	synonymous SNV	Crisp4:NM_001347048:exon4:c.T219C:p.S73S,Crisp4:NM_001347047:exon5:c.T336C:p.S112S	1qA3	NA	2021-07-01	FALSE	lung	single cell clone from 09-2_par	KP; LSL-Cas9	sgMsh2-Cre	none	NA	B6/129 mix	No Msh2 re-expression	chr1-3216742-195166209	4	2	2	1	4.11165	0.96	ATGCAGACCCATACATACTTGGTAGTCGTCTCTCAAGTGAGTCACTGTCTGACTTGTCACAGTACCTCGCCAAGATTCTAGCATTCTCTGCAGCAGCTGAACTCCAACTCTGTAAGGCAAGAGAATATCCAGAAACACAATGAAATTAGCTTTCTCAACCTAAGATTCTTGTGTTCTATATAAAAAAAAATGTACAATTCC	AAC	NA	NA	NA	NA
SCC_P1	chr1	19212385	19212385	T	-	12A2p6	Deletion	Strelka2;Vardict	2	0.1616	99	0	0	NA	UTR5	Tfap2b	NM_001025305:c.-12del-	.	.	1qA3	NA	2021-07-01	FALSE	lung	single cell clone from 09-2_par	KP; LSL-Cas9	sgMsh2-Cre	none	NA	B6/129 mix	No Msh2 re-expression	chr1-3216742-195166209	4	2	2	0.673333	4.11165	0.96	GGAAACATCTCAAGCCTAGCTCCTGTGTCCAGCTTGCTTCTCTGCTGGACTCCTTGATTATTTTTTTTTAATTCATTGTTATTTTGAGCAGTAACCAGGCTTTTTTTTCCAGATGTTAGTCCACACCTATTCATCCATGGTGAGTTCGGATTCCCGTTGTACCAGCAGTGCATGCCTTCTCCTCTCACCGTCTCTGTCCCT	CTT	T	8	TTTTTTTT	-1
SCC_P1	chr1	20199327	20199327	T	C	12A2p6	SNV	Mutect2;Strelka2;MuSe;Vardict	4	0.216	162	0	0	NA	intronic	Pkhd1	.	.	.	1qA4	NA	2021-07-01	FALSE	lung	single cell clone from 09-2_par	KP; LSL-Cas9	sgMsh2-Cre	none	NA	B6/129 mix	No Msh2 re-expression	chr1-3216742-195166209	4	2	2	0.9	4.11165	0.96	TACAGGGGTTTATTTCAATTTGTGTAATGGTGTTATATTTTTCATGTGTTTGGGGATTTAAGCAGTTGAAAACGGCTTCAGAAATATATTATATCATCAATACTGAAAGTGGTACCTGGACTGTAATACAGGAAAGTAGAACTTGTTTTTGTCCTTTATCCCCAGCATTCTGGTCCTCTCTGCTGTTATTGGGTACATGAC	ATA	NA	NA	NA	NA
SCC_P1	chr1	20523881	20523881	A	G	12A2p6	SNV	Mutect2;Strelka2;MuSe;Vardict	4	0.247	185	0	0	NA	exonic	Pkhd1	.	nonsynonymous SNV	Pkhd1:NM_153179:exon32:c.T4007C:p.V1336A	1qA4	NA	2021-07-01	FALSE	lung	single cell clone from 09-2_par	KP; LSL-Cas9	sgMsh2-Cre	none	NA	B6/129 mix	No Msh2 re-expression	chr1-3216742-195166209	4	2	2	1	4.11165	0.96	CATCCTCTTGTGACGAACTTGGAGAGTATAGACCCCGGCTTCCAAACTATGGAGAGGAAAAAAGCACCCAGACAAGTTCATGCTATCACCAAAAAATTGTACTTCAAGTTCACATTTCAAGGACCCCAAAAGAATGACTGAGTCAGAGATGTTACTTCCTTCCACATAAAACCTCACACTGTTGTTCCTGAATTCTCCCCA	TAC	NA	NA	NA	NA
SCC_P1	chr1	20547551	20547555	GGGGT	-	12A2p6	Deletion	Mutect2;Vardict	2	0.342	36	0	0	NA	intronic	Pkhd1	.	.	.	1qA4	NA	2021-07-01	FALSE	lung	single cell clone from 09-2_par	KP; LSL-Cas9	sgMsh2-Cre	none	NA	B6/129 mix	No Msh2 re-expression	chr1-3216742-195166209	4	2	2	1	4.11165	0.96	AGCTAGTTTTGTTCACCGTGACCTGTAAGAACTGGGTGTCTCTAGGGAAACCAGTTCCAGTAAAATGAACCAGCAAGTTGACATCGCTTCCTAAAGGGGGTGGGGGGGGGAGAAAATGTCAAATACCAAATCAGTGCTAACACTCACTCCACCATCAAATGCTTGCTCGCTTTTAGCTTCCTCTCCCAAAACTGAAGAAAT	GTG	G	15	GGGGGTGGGGGGGGG	-5
SCC_P1	chr1	20679019	20679019	A	G	12A2p6	SNV	Mutect2;Strelka2;MuSe;Vardict	4	0.269	149	0	0	NA	ncRNA_exonic	Mir206	.	.	.	1qA4	NA	2021-07-01	FALSE	lung	single cell clone from 09-2_par	KP; LSL-Cas9	sgMsh2-Cre	none	NA	B6/129 mix	No Msh2 re-expression	chr1-3216742-195166209	4	2	2	1	4.11165	0.96	GGTCCCAGAGATTCTTCACACTTCTCACTTGTGCAAGGAAGAAAGCAGCTTTTCCTTCTGCGTGACAAGTGCCTCGGAGGACACAGCTTCCCCAGGCCACATGCTTCTTTATATCCTCATAGATATCTCAGCACTATGGAATGTAAGGAAGTGTGTGGTTTTGGCAAGTGCTTCTTCAAGGCCGATGGCTCCACCCAGAGA	CAT	NA	NA	NA	NA
SCC_P1	chr1	20935005	20935005	T	G	12A2p6	SNV	Mutect2;Strelka2;MuSe;Vardict	4	0.245	88	0	0	NA	exonic	Paqr8	.	nonsynonymous SNV	Paqr8:NM_001355122:exon3:c.T382G:p.L128V,Paqr8:NM_028829:exon3:c.T382G:p.L128V	1qA4	NA	2021-07-01	FALSE	lung	single cell clone from 09-2_par	KP; LSL-Cas9	sgMsh2-Cre	none	NA	B6/129 mix	No Msh2 re-expression	chr1-3216742-195166209	4	2	2	1	4.11165	0.96	GGCCTTTGTGGAGGCAGGGGCATTGCAGTGGGCCTCTCCCCACACCCTCCCCCTGCTCCTCTTTATCTTGTCGTCCATCACTTACCTCACCTGCAGCCTCTTGGCCCACCTGCTCCAGTCCAAATCAGAGCTGTCCCACTACACGTTCTACTTTGTGGACTACGTCGGGGTCAGCGTCTACCAGTATGGCAGCGCCCTGGC	CTT	NA	NA	NA	NA
SCC_P1	chr1	23370041	23370041	T	-	12A2p6	Deletion	Mutect2;Strelka2;Vardict	3	0.271	145	0	0	NA	exonic	Ogfrl1	.	frameshift deletion	Ogfrl1:NM_001379083:exon5:c.890delA:p.K297Rfs*82,Ogfrl1:NM_001081079:exon7:c.1103delA:p.K368Rfs*82,Ogfrl1:NM_001379082:exon7:c.1106delA:p.K369Rfs*82	1qA5	NA	2021-07-01	FALSE	lung	single cell clone from 09-2_par	KP; LSL-Cas9	sgMsh2-Cre	none	NA	B6/129 mix	No Msh2 re-expression	chr1-3216742-195166209	4	2	2	1	4.11165	0.96	AGCAGCACTGTCTTTCTCTGTGTTTCTTGGCTTGGGATCTCCACTGCCAGGCTCTGGGCTCGGCTTGTCCGCCTCCTCCCCAGGCTCTCTTGATGCCCCCTTTTTTTCTTCCACTGATTTGCTATTTACGTGACTAGCTCCTGGGGAAATTTTGGAGTCCTTGGATTTCTTGTGTGTAGAAGTTTGACCATTGGAGCCCGA	CTT	C	5	CCCCC	-1
SCC_P1	chr1	24205137	24205137	T	-	12A2p6	Deletion	Mutect2;Strelka2;Vardict	3	0.213	79	0	0	NA	intronic	Col9a1	.	.	.	1qA5	NA	2021-07-01	FALSE	lung	single cell clone from 09-2_par	KP; LSL-Cas9	sgMsh2-Cre	none	NA	B6/129 mix	No Msh2 re-expression	chr1-3216742-195166209	4	2	2	0.8875	4.11165	0.96	TGATTTGTTGATTTCAGGGTCCTCCTGGGACCACAGGACTTCCTGGAGAACTTGGCCGAGTAGGCCCTATTGTGAGTACCCTGGTACACTTTGACTGACATTTGCTAACTTGAAAGAAGGTGCTATTGGTGAAGGCAGATCACCCCACTGTGCACCTCCTCCTGAAACTCCAGAGATTAGATGTATTTTATTTCAGTTAAG	ATT	NA	NA	NA	-1
SCC_P1	chr1	24612681	24612681	T	G	12A2p6	SNV	Mutect2;MuSe	2	0.178	59	0	0	NA	intergenic	Col19a1;Lmbrd1	dist=25244;dist=65863	.	.	1qA5	NA	2021-07-01	FALSE	lung	single cell clone from 09-2_par	KP; LSL-Cas9	sgMsh2-Cre	none	NA	B6/129 mix	No Msh2 re-expression	chr1-3216742-195166209	4	2	2	0.741667	4.11165	0.96	TAAGGATAATACTATGCCTTCCAGGCATAGTAATGTGGATATTAGGTGAGAGCGAAATATAAGTGTCCCTAGAAGTGATAGTGAGAAGGCTATGGTGAGGTTGAAGAAGGTAGATGGCATATTGGTAATTATGAACATCATCATAATCTAATGAGTCGAAATCATTAATTTTTTTTTAAACTAATTACCATTTACTCTGTT	GTT	NA	NA	NA	NA
SCC_P1	chr1	24714861	24714861	A	C	12A2p6	SNV	Mutect2;Strelka2;MuSe;Vardict	4	0.197	72	0	0	NA	intronic	Lmbrd1	.	.	.	1qA5	NA	2021-07-01	FALSE	lung	single cell clone from 09-2_par	KP; LSL-Cas9	sgMsh2-Cre	none	NA	B6/129 mix	No Msh2 re-expression	chr1-3216742-195166209	4	2	2	0.820833	4.11165	0.96	GAATCAGCACTTGACAGACACCGTGATATCGATTTGTTTCATTCCTTCATGTGCCTAAAGGAGCCTGACACCTGTATTCTGTATACTCTAATAAATAGGAACAGCAGACTCGGAGACGCTTCTGTTGACAATGTCTTTGTTTTCACAGAAGGCCTGGCAGCTCTGTCCTTTTCCATCAGCTCTCTGACCTTGATTGGGATG	AAC	NA	NA	NA	NA
SCC_P1	chr1	25126728	25126728	A	G	12A2p6	SNV	Mutect2;Strelka2;MuSe;Vardict	4	0.244	40	0	0	NA	intronic	Adgrb3	.	.	.	1qA5	NA	2021-07-01	FALSE	lung	single cell clone from 09-2_par	KP; LSL-Cas9	sgMsh2-Cre	none	NA	B6/129 mix	No Msh2 re-expression	chr1-3216742-195166209	4	2	2	1	4.11165	0.96	ATTCCGAGTTTACCAGGACAACAGCCGCTGCAGGTCCAACGAAGGCATAGAGCAGTCCTCCTTCTAGAGACAGCCAGCAGCTAAAAATAGCATTAGATAAAACTAAGAAAAATCAGTGATAAGCATCAGGCCACCAAATCGTGATGCCAACAGCACAGGCTAGAGTTTAACCTTTCAGTATTGGCACATTTCAAAGGCTTA	AAA	NA	NA	NA	NA
SCC_P1	chr1	25431528	25431528	-	A	12A2p6	Insertion	Mutect2;Strelka2;Vardict	3	0.184	41	0	0	NA	intronic	Adgrb3	.	.	.	1qA5	NA	2021-07-01	FALSE	lung	single cell clone from 09-2_par	KP; LSL-Cas9	sgMsh2-Cre	none	NA	B6/129 mix	No Msh2 re-expression	chr1-3216742-195166209	4	2	2	0.766667	4.11165	0.96	AGTAGGCAAAATTAGGTCTAAGTTTTTGTATAGGACCGCTCCAAGAACAAAAACAGATGATTCATCTAATTCTAGGAAGAATAAAGTGAAAAGCTATTAGCAAAACCACATAAAAAATTCAACCATACAAAACATTTATTCATTAATCATCAGTTTATTTCAGTACTTGCCCACATAAAGGCAGGTAGCAGAAATTTAGTT	GCA	NA	NA	NA	1
SCC_P1	chr1	25487563	25487563	G	T	12A2p6	SNV	Mutect2;Strelka2;MuSe;Vardict	4	0.411	78	0	0	NA	intronic	Adgrb3	.	.	.	1qA5	NA	2021-07-01	FALSE	lung	single cell clone from 09-2_par	KP; LSL-Cas9	sgMsh2-Cre	none	NA	B6/129 mix	No Msh2 re-expression	chr1-3216742-195166209	4	2	2	1	4.11165	0.96	ACATTATACATGGTAAAGATGTTTCTATGAAGCCAGGAACATTCCTTCCCTCCAGCCCAGCTGCCTCCAAGGAGAGTGAGTTGGTGTCTGGGGTGGAGGTGGGGAGCCTCCAAGGAGAGTGAGTTGGTGTCTGGGGTGGAGGTGGGGAGCCTCCAAGGAGAGTGAGTTGGTGTCTGGGGTGCAGGTGGGGAGCCTCCAAGG	TGG	NA	NA	NA	NA
SCC_P1	chr1	25531852	25531852	G	A	12A2p6	SNV	Mutect2;Strelka2;MuSe;Vardict	4	0.573	38	0	0	NA	intronic	Adgrb3	.	.	.	1qA5	NA	2021-07-01	FALSE	lung	single cell clone from 09-2_par	KP; LSL-Cas9	sgMsh2-Cre	none	NA	B6/129 mix	No Msh2 re-expression	chr1-3216742-195166209	4	2	2	1	4.11165	0.96	ATGTATGGACACACACACACACACACACACACACACACACGCACACACATACACACGCACACACATGTGCGCACTCATGCATGTGCACAAATGCACACACGCAGCAGGCTCTTCTTACCTGGGCACCGCTGCTCACTGCATCTTCGTACCTCTTCACCTGTGCCTTCACACTGCTGTCCTGTTACAGCTGCGCCCTGACAA	CGC	NA	NA	NA	NA
SCC_P1	chr1	26684572	26684572	G	A	12A2p6	SNV	Mutect2;Strelka2;MuSe;Vardict	4	0.225	209	0	0	NA	exonic	4931408C20Rik	.	nonsynonymous SNV	4931408C20Rik:NM_001033764:exon2:c.C1526T:p.T509I	1qA5	NA	2021-07-01	FALSE	lung	single cell clone from 09-2_par	KP; LSL-Cas9	sgMsh2-Cre	none	NA	B6/129 mix	No Msh2 re-expression	chr1-3216742-195166209	4	2	2	0.9375	4.11165	0.96	GGATGTTAAGGGTCCATGGTTGGCAGCAGTTGGAGGGGCTTTTTGGGTCTCCTGAGGTGAATGTTCAAACAGAGGACGTTCCAACCTGGAAGATGATACAGTTTCTACCCTTATCCCTCCTGGATCTTGGTGATGCAATTTTTCCAGGATCAAGGCAGCTTTGGGATAATATTCAGCCTTGGAAACACCGAGTAATCTCCT	AGT	NA	NA	NA	NA
SCC_P1	chr1	28777461	28777461	T	C	12A2p6	SNV	Mutect2;Strelka2;MuSe;Vardict	4	0.231	144	0	0	NA	exonic	Gm597	.	nonsynonymous SNV	Gm597:NM_001013750:exon2:c.A1489G:p.T497A	1qA5	NA	2021-07-01	FALSE	lung	single cell clone from 09-2_par	KP; LSL-Cas9	sgMsh2-Cre	none	NA	B6/129 mix	No Msh2 re-expression	chr1-3216742-195166209	4	2	2	0.9625	4.11165	0.96	GAATGGGACTTTGAGGGCCCATGGCTGGCAGCAGGTGAAGGGGTTCTTTGGATCTCCTGAACCTCTGGAAAAGAGTGTCGCAGTCTGGCAGAATGCACAGTTTCTATCCTTGTCCCTCCTGGATCCTGGTGATGTAATTTTTCCAGGATCCTGGCAGCCTTTGAATAATATTCCGCCTTAGAAACACTGGGCAATATTCTG	GTT	NA	NA	NA	NA
SCC_P1	chr1	30944665	30944665	T	C	12A2p6	SNV	Mutect2;Vardict	2	0.046	113	0	0	NA	exonic	Ptp4a1	.	nonsynonymous SNV	Ptp4a1:NM_011200:exon4:c.A200G:p.D67G	1qB	NA	2021-07-01	FALSE	lung	single cell clone from 09-2_par	KP; LSL-Cas9	sgMsh2-Cre	none	NA	B6/129 mix	No Msh2 re-expression	chr1-3216742-195166209	4	2	2	0.191667	4.11165	0.96	AATACAGCAACCAGGTTCTTCACGAAACTTAATCTTCACAAGACTTAGCCAGTCATCGACAATCTGGTTGGATGGTGGTGCACCATCATCAAAAGGCCAGTCCTGATTCAAAAGAAAAGTTTCAGAGTTTTAAATTGTCAAGGCACTGCGCATCCCTTTATCCCCAAATCCAGGAGAGGAGGCAGCCTGCGGAATTCACAG	GTC	NA	NA	NA	NA
SCC_P1	chr1	32472575	32472575	G	T	12A2p6	SNV	Mutect2;Strelka2;MuSe;Vardict	4	0.227	20	0	0	NA	exonic	Khdrbs2	.	nonsynonymous SNV	Khdrbs2:NM_133235:exon6:c.G620T:p.G207V	1qB	NA	2021-07-01	FALSE	lung	single cell clone from 09-2_par	KP; LSL-Cas9	sgMsh2-Cre	none	NA	B6/129 mix	No Msh2 re-expression	chr1-3216742-195166209	4	2	2	0.945833	4.11165	0.96	AAGAAGAGACTGATTTGTGTGAAGGCAGTGAGCTGAGAAATTCATTTCTTGTCTGCATGTCACTTCATCTGCATGTCACCTATTTCTTCTAGGGGCCGTGGCGGTGCTGTTCCACCACCACCACCACCTGGACGAGGTGTGCTTACCCCTCGGGGGACCACTGTGACCCGTGGAGCTCTTCCAGTGCCCCCAATAGCAAGA	GGC	NA	NA	NA	NA
SCC_P1	chr1	32472689	32472689	C	A	12A2p6	SNV	Mutect2;Strelka2;MuSe;Vardict	4	0.406	32	0	0	NA	exonic	Khdrbs2	.	nonsynonymous SNV	Khdrbs2:NM_133235:exon6:c.C734A:p.P245H	1qB	NA	2021-07-01	FALSE	lung	single cell clone from 09-2_par	KP; LSL-Cas9	sgMsh2-Cre	none	NA	B6/129 mix	No Msh2 re-expression	chr1-3216742-195166209	4	2	2	1	4.11165	0.96	CCACCACCACCACCTGGACGAGGTGTGCTTACCCCTCGGGGGACCACTGTGACCCGTGGAGCTCTTCCAGTGCCCCCAATAGCAAGAGGTGTCCCCACACCTCGAGCCCGGGGGACGGCAGCAGTACCAGGATACAGAGCACCCCCACCTCCAGCTCATGATGCTTATGAAGAATATGTAAGTACCCCAAAGAAATTAGCA	CCT	NA	NA	NA	NA
SCC_P1	chr1	33783881	33783881	C	A	12A2p6	SNV	Mutect2;Strelka2;Vardict	3	0.031	201	0	0	NA	exonic	Zfp451	.	nonsynonymous SNV	Zfp451:NM_001359274:exon5:c.G396T:p.Q132H,Zfp451:NM_001359275:exon5:c.G396T:p.Q132H,Zfp451:NM_133817:exon5:c.G396T:p.Q132H	1qB	NA	2021-07-01	FALSE	lung	single cell clone from 09-2_par	KP; LSL-Cas9	sgMsh2-Cre	none	NA	B6/129 mix	No Msh2 re-expression	chr1-3216742-195166209	4	2	2	0.129167	4.11165	0.96	TCAAGTCCACACACTGTCTACCTGAAGGCTCCCAAGCAGCTCAGGGTCTGAACTGTGCTCGCTAGTGAATACCTGGCATTTTTAGCCACTGGTCCACACACTGTCTTGCTGCTTCTGTTTCTGAATGTCCTTGAATAAACTCCAACTCTTGTAAACCATGAGCGTGCTGAAAATCAATTTTTTCCTAAAGACAAGAAAAGA	ACT	NA	NA	NA	NA
SCC_P1	chr1	34182130	34182130	A	G	12A2p6	SNV	Mutect2;Strelka2;MuSe;Vardict	4	0.194	154	0	0	NA	exonic	Dst	.	synonymous SNV	Dst:NM_010081:exon24:c.A7014G:p.E2338E	1qB	NA	2021-07-01	FALSE	lung	single cell clone from 09-2_par	KP; LSL-Cas9	sgMsh2-Cre	none	NA	B6/129 mix	No Msh2 re-expression	chr1-3216742-195166209	4	2	2	0.808333	4.11165	0.96	GCCAGTGTTTTCTCTTGCCGTTTGGGGAGAGGGAAATATCCAATCTCAACATAGAGAAAACTCATAAAATTGCCGTGGTAGATACCAAAACTGGGGCGGAACTGACGGCATTCGAGGCTTTCCAGAGAAACCTGATTGACAAGGGTATTTATCTCGAACTCTCAGGGCAGCAGTATCAGTGGAAGGAAGCTACATTTTTTG	AAC	NA	NA	NA	NA
SCC_P1	chr1	34229207	34229207	A	G	12A2p6	SNV	Mutect2;Strelka2;MuSe;Vardict	4	0.228	86	0	0	NA	exonic	Dst	.	synonymous SNV	Dst:NM_133833:exon52:c.A9687G:p.T3229T,Dst:NM_134448:exon57:c.A15729G:p.T5243T,Dst:NM_001276764:exon60:c.A16263G:p.T5421T	1qB	NA	2021-07-01	FALSE	lung	single cell clone from 09-2_par	KP; LSL-Cas9	sgMsh2-Cre	none	NA	B6/129 mix	No Msh2 re-expression	chr1-3216742-195166209	4	2	2	0.95	4.11165	0.96	CCACCGAGAAGCTGGAAGAGTTCCACCGTAAGCTGGAGGAGTTCTCCACTCTGCTCCAGAAGGCTGAAGAACACGAAGAGTCCCAGGGCCCCGTAGGTACAGAAACCGAGACAATCAACCAGCAGCTTGATGTGTTTAAGGTAGGAAACTTTTATTTTTCCTTAAGGTCTTTATTATTGAAAGCCGTTTCTAATTAGCATG	CAG	NA	NA	NA	NA
SCC_P1	chr1	34537173	34537173	T	C	12A2p6	SNV	Mutect2;Strelka2;MuSe;Vardict	4	0.261	46	0	0	NA	exonic	Cfc1	.	nonsynonymous SNV	Cfc1:NM_007685:exon4:c.T313C:p.C105R	1qB	NA	2021-07-01	FALSE	lung	single cell clone from 09-2_par	KP; LSL-Cas9	sgMsh2-Cre	none	NA	B6/129 mix	No Msh2 re-expression	chr1-3216742-195166209	4	2	2	1	4.11165	0.96	GAGGGGACTTGCCAAGCTCCAGAGGCTAACACAGCTGCTGACCCAGGTCATCCTTGCAGGTGCAGTCCCTGTATCCCGCTGTTGCCACAATGGCGGCACCTGTGTTCTGGGCAGTTTCTGCGTGTGCCCTGCCTATTTCACTGGTCGCTATTGCGAGCACGACCAGAGGCGCAGGTGGGTGGAGCAAAAGTGGGCTGGGTG	CTG	NA	NA	NA	NA
SCC_P1	chr1	34807634	34807634	T	C	12A2p6	SNV	Mutect2;Strelka2;MuSe;Vardict	4	0.156	56	0	0	NA	intronic	Arhgef4	.	.	.	1qB	NA	2021-07-01	FALSE	lung	single cell clone from 09-2_par	KP; LSL-Cas9	sgMsh2-Cre	none	NA	B6/129 mix	No Msh2 re-expression	chr1-3216742-195166209	4	2	2	0.65	4.11165	0.96	TTAATAGGTAAGGCTGAGGGTAACCGCACATGGAATGGCCTCTGGAGACTTTACAGCTCTTCCTGCCCTCCAGCTTGCTGCACCCTGCTTCTGTCTGTTCTGCCCCAGGGACTTTAAGAATGTTGAAGCTGCCTTGCACGCCATGAAGAATGTGGCCCAGCTCATCAACGAACGGAAACGAAGACTTGAAAACATCGACAA	CTG	NA	NA	NA	NA
SCC_P1	chr1	36104040	36104040	A	G	12A2p6	SNV	Mutect2;Strelka2;MuSe;Vardict	4	0.247	88	0	0	NA	exonic	Hs6st1	.	nonsynonymous SNV	Hs6st1:NM_015818:exon2:c.A1055G:p.K352R	1qB	NA	2021-07-01	FALSE	lung	single cell clone from 09-2_par	KP; LSL-Cas9	sgMsh2-Cre	none	NA	B6/129 mix	No Msh2 re-expression	chr1-3216742-195166209	4	2	2	1	4.11165	0.96	TACAACAGCACGCGGGCGGGCGGTGTGGAGGTGGATGAGGACACTATCCGCCACATCGAGGAGCTCAACGACCTGGACATGCAGCTGTATGACTATGCCAAGGACCTCTTTCAGCAGCGTTACCAGTACAAGAGACAGCTGGAGCGCAGGGAACAGCGCCTGCGCAATCGCGAAGAGCGCCTCCTGCACCGCTCCAAGGAA	AAG	NA	NA	NA	NA
SCC_P1	chr1	36195844	36195844	A	G	12A2p6	SNV	Mutect2;Strelka2;MuSe;Vardict	4	0.324	157	0	0	NA	intronic	Uggt1	.	.	.	1qB	NA	2021-07-01	FALSE	lung	single cell clone from 09-2_par	KP; LSL-Cas9	sgMsh2-Cre	none	NA	B6/129 mix	No Msh2 re-expression	chr1-3216742-195166209	4	2	2	1	4.11165	0.96	ACAGTCTCACATAATAAGCACTTGTAAATCTTTGATAAAACACAAATTAAAAAGCTGTAAAGTGCCTGACCAGAATGCCTCATGACCACTCAGAATGAATACTCACGGAAATAGCAGGACTCCTGATGTCTACTGCGTAGTCAGTCTCAGAGGGCTGGATGTTCAGCTTCAAAATATTATGTAGAGAAAGGCCTTCTATTC	TAC	GAAT	8	GAATGAAT	NA
SCC_P1	chr1	36209954	36209954	A	G	12A2p6	SNV	Mutect2;Strelka2;MuSe;Vardict	4	0.171	118	0	0	NA	intronic	Uggt1	.	.	.	1qB	NA	2021-07-01	FALSE	lung	single cell clone from 09-2_par	KP; LSL-Cas9	sgMsh2-Cre	none	NA	B6/129 mix	No Msh2 re-expression	chr1-3216742-195166209	4	2	2	0.7125	4.11165	0.96	CACGCTGACTGCAAGTGAGAAGGTTTCTCCGCGGTGGACTCTGTATAGAACGTCCTGTAGAGCTGCAACTCAGACAGCAACGGGAAAGACACAGGAACAAAGGGCGGTGCACAGCAACATGAATCAACATACCTTAATTTTCCAAAGAGGAATCCCTGCACTTCATCAATAGGGTCGCTCTCCCCGATGACCGTGGCATTT	AAG	NA	NA	NA	NA
SCC_P1	chr1	36316314	36316314	C	A	12A2p6	SNV	Mutect2;Strelka2;MuSe;Vardict	4	0.25	37	0	0	NA	exonic	Arid5a	.	nonsynonymous SNV	Arid5a:NM_001172205:exon2:c.C110A:p.P37H,Arid5a:NM_001172206:exon2:c.C107A:p.P36H,Arid5a:NM_145996:exon2:c.C110A:p.P37H,Arid5a:NM_001290726:exon3:c.C197A:p.P66H	1qB	NA	2021-07-01	FALSE	lung	single cell clone from 09-2_par	KP; LSL-Cas9	sgMsh2-Cre	none	NA	B6/129 mix	No Msh2 re-expression	chr1-3216742-195166209	4	2	2	1	4.11165	0.96	CCTCCGGCCAAAGGGAACACAGAGCAGTCAGAAGAAGGTGACCTCCCGCAGCTTCCTGTATCCCCCAAGCCAGATGATGAGCAGAGCAGGAGCCAGAGCCCCACCCAGCTCCAGGTGAGTTAGACAAATCCTGGGAGCTCTTCCCTGCTGAGCTCAGCCTCCAGGGAACCTGAGACACTTCGAGCTCTGAGAGGGAGACAG	CCC	CCCA	8	CCCACCCA	NA
SCC_P1	chr1	36808131	36808131	T	C	12A2p6	SNV	Mutect2;Strelka2;MuSe;Vardict	4	0.221	75	0	0	NA	exonic	Tmem131	.	synonymous SNV	Tmem131:NM_018872:exon31:c.A3885G:p.P1295P	1qB	NA	2021-07-01	FALSE	lung	single cell clone from 09-2_par	KP; LSL-Cas9	sgMsh2-Cre	none	NA	B6/129 mix	No Msh2 re-expression	chr1-3216742-195166209	4	2	2	0.920833	4.11165	0.96	CGGGGTGGGAAGGGTGTGTGAGGGGGGCAGGAGACAGCCTTTCGGGTGGTGGCTCCTGGTGCTGAGGCACTGGTGGTGGAGGCTGTGAGTGCTGCTCCAGTGGGCTGTGGCTGTGGCTGTGGTGCTGGCTGCTGTGCTGGCCCTGCTTTGCCCCTCTGGACTTCCTGCTTGCTGTGTGACCCTGGGTTGCTGCAGCTGTCT	GTG	NA	NA	NA	NA
SCC_P1	chr1	36811512	36811512	T	C	12A2p6	SNV	Mutect2;Strelka2;MuSe;Vardict	4	0.273	113	0	0	NA	exonic	Tmem131	.	synonymous SNV	Tmem131:NM_018872:exon28:c.A3090G:p.E1030E	1qB	NA	2021-07-01	FALSE	lung	single cell clone from 09-2_par	KP; LSL-Cas9	sgMsh2-Cre	none	NA	B6/129 mix	No Msh2 re-expression	chr1-3216742-195166209	4	2	2	1	4.11165	0.96	TGACTATGTCTCTGGAGGCGTTGGCACTCAGGGCAAACTCTTGACAGTTAACCACTTTAAAACCATATCCCTCACACGCATATCCACTGATCTCAATGGTTTCTACACGGATTTCAAGTTGTCCCGTATTCTCTACTTTGAATGTTCTTTTCAATGTGAAATTTGGTTCTCTTAGTTTCAAACCTAAAGAGGGGAAAAAAT	TTT	NA	NA	NA	NA
SCC_P1	chr1	37261918	37261918	A	G	12A2p6	SNV	Mutect2;Strelka2;MuSe;Vardict	4	0.225	65	0	0	NA	exonic	Cnga3	.	nonsynonymous SNV	Cnga3:NM_009918:exon6:c.A1718G:p.Y573C,Cnga3:NM_001282010:exon8:c.A1832G:p.Y611C	1qB	NA	2021-07-01	FALSE	lung	single cell clone from 09-2_par	KP; LSL-Cas9	sgMsh2-Cre	none	NA	B6/129 mix	No Msh2 re-expression	chr1-3216742-195166209	4	2	2	0.9375	4.11165	0.96	GAGGAAAAGGGCCGTCAGATTCTGATGAAGGACAACCTAATTGATGAGGACCTAGTCGCGGCCAGGGTAGATACCAGGGACGTTGAGGAGAAGGTGGAGTACCTGGAGTCGTCCCTGGACATCCTGCAGACGAGGTTTGCCCGACTCCTGGCTGAGTACAGTGCCTCCCAGATGAAGCTGAAACAGCGGCTCACTCGGCTG	TAC	NA	NA	NA	NA
SCC_P1	chr1	37432679	37432679	C	T	12A2p6	SNV	Mutect2;Vardict	2	0.037	139	0	0	NA	intronic	Unc50	.	.	.	1qB	NA	2021-07-01	FALSE	lung	single cell clone from 09-2_par	KP; LSL-Cas9	sgMsh2-Cre	none	NA	B6/129 mix	No Msh2 re-expression	chr1-3216742-195166209	4	2	2	0.154167	4.11165	0.96	GGACATGGGATTTTTTGAGACAATAAAGCTGCTGCTGTGGGTTGTGTTTATAGATTGTGTGGGTGTTGGCCTTCTGATCTCAACGTTAATGTGGTAAGTACGGTAAAGTGGCTCCTTCTATGCTGTCCCGCCTCTGTTTCCTTCAGAGGGGCAGTAACTAGTGAAGACAGAGTAGCTGAAGTGGCTGGGCAGACTGCTAGG	ACG	NA	NA	NA	NA
SCC_P1	chr1	37807068	37807068	T	C	12A2p6	SNV	Mutect2;Strelka2;MuSe;Vardict	4	0.255	101	0	0	NA	exonic	Tsga10	.	nonsynonymous SNV	Tsga10:NM_001290721:exon12:c.A976G:p.I326V,Tsga10:NM_001290720:exon13:c.A976G:p.I326V,Tsga10:NM_207228:exon13:c.A976G:p.I326V	1qB	NA	2021-07-01	FALSE	lung	single cell clone from 09-2_par	KP; LSL-Cas9	sgMsh2-Cre	none	NA	B6/129 mix	No Msh2 re-expression	chr1-3216742-195166209	4	2	2	1	4.11165	0.96	TCTTGAAGATTGTCATTCTCATGAGCCAAGATATCTCTCTCCCTGGCAATCTGACCCAGCTCATCATTTGTCTCGTCCAACTGCCGGCGCATCCTGGAAATATCTTGTTCGCACATAATGAGGGCTTCAGTAGACTGTCTATTCCACAAATCAAACAGCACATAAGAAGAGATAGTTTACTGAAATAGAATAACACATTCC	ATA	NA	NA	NA	NA
SCC_P1	chr1	38040625	38040625	A	G	12A2p6	SNV	Mutect2;Strelka2;MuSe;Vardict	4	0.202	120	0	0	NA	intronic	Eif5b	.	.	.	1qB	NA	2021-07-01	FALSE	lung	single cell clone from 09-2_par	KP; LSL-Cas9	sgMsh2-Cre	none	NA	B6/129 mix	No Msh2 re-expression	chr1-3216742-195166209	4	2	2	0.841667	4.11165	0.96	TAAACATTGTGCTGTCTGACTCCATTTTAAGATTATTCTTTGGGAAAAGGAAGCAGTGGTGTGGTCAAGCTTTGGTAAATAGTTTTGTAAAGAAGCTTTCATTGTTTCGACTGCTCTTAGACTCTGCATCTTTCTCTTCCATTGCTAGTTTGACAGAGAGAATGTCCGAATCCCAGGGATGCTGATTATTGATACTCCTGG	CAT	NA	NA	NA	NA
SCC_P1	chr1	39370176	39370176	C	T	12A2p6	SNV	Mutect2;Strelka2;MuSe;Vardict	4	0.273	203	0	0	NA	intronic	Rpl31	.	.	.	1qB	NA	2021-07-01	FALSE	lung	single cell clone from 09-2_par	KP; LSL-Cas9	sgMsh2-Cre	none	NA	B6/129 mix	No Msh2 re-expression	chr1-3216742-195166209	4	2	2	1	4.11165	0.96	TGGGGACACCAGATGTGCGCATTGACACCAGGCTCAATAAAGCCGTCTGGGCCAAGGGAATAAGGTACTGAAGTTACTTGGTGCAGTGATGACAGCTTATCCAATTCCTTATATAGTGTGTGTGTGTCACATTTGAGAGTTCAGTTAGCAGATGTAGGGTAGAAAAGATACTGGGACAATGCCTCAGGCTAAGCTTGTGTC	TCC	NA	NA	NA	NA
SCC_P1	chr1	39539904	39539904	A	G	12A2p6	SNV	Mutect2;Strelka2;MuSe;Vardict	4	0.216	151	0	0	NA	exonic	Cnot11	.	synonymous SNV	Cnot11:NM_028043:exon4:c.A849G:p.P283P	1qB	NA	2021-07-01	FALSE	lung	single cell clone from 09-2_par	KP; LSL-Cas9	sgMsh2-Cre	none	NA	B6/129 mix	No Msh2 re-expression	chr1-3216742-195166209	4	2	2	0.9	4.11165	0.96	TTCATTAAATGCATATAGGGTGTGTGCAAATGTTAGCTCACCGACAGTCATGTGTTACTCTCATTATAGGCCACTTTCGACCAGAGTTTATCCGCCCACCACCCCCTCTCCACATCTGTGAGGATGAACTGGCCTGGCTAAATCCCACAGAACCCGAGCATGCCATCCAGTGGGACAGATCGATGTGTGTGAAGAATAGCA	CAC	CCA	8	CCACCACC	NA
SCC_P1	chr1	39672272	39672272	T	C	12A2p6	SNV	Mutect2;Strelka2;MuSe;Vardict	4	0.246	75	0	0	NA	exonic	Rfx8	.	nonsynonymous SNV	Rfx8:NM_001145660:exon13:c.A1196G:p.K399R	1qB	NA	2021-07-01	FALSE	lung	single cell clone from 09-2_par	KP; LSL-Cas9	sgMsh2-Cre	none	NA	B6/129 mix	No Msh2 re-expression	chr1-3216742-195166209	4	2	2	1	4.11165	0.96	AGTGTCAGACTCACCGAAACTGTCTCTGTGGCTCAGGGTCATGGCTTTGCTCACGGCGGTGAGAAGAAAATTCCATTTCAGTTGAAAGCTGGCAGCGAGCTTGATAAAATCCTCTTTGTTTTTGCTCGGCTATTATTGTTTTCCGAGTAAGAGGGAAAAATGGCATTTATGATAAAATAAGGAAAAAAACCCTCATGTTTT	CTT	NA	NA	NA	NA
SCC_P1	chr1	42230762	42230762	A	C	12A2p6	SNV	Mutect2;Strelka2;MuSe;Vardict	4	0.218	143	0	0	NA	intergenic	Gm39631;Pantr1	dist=697451;dist=417438	.	.	1qB	NA	2021-07-01	FALSE	lung	single cell clone from 09-2_par	KP; LSL-Cas9	sgMsh2-Cre	none	NA	B6/129 mix	No Msh2 re-expression	chr1-3216742-195166209	4	2	2	0.908333	4.11165	0.96	GTAAGATGTGTACACAAAGGACCAAACGGAGAAAATTGAGAGGGAGCAGACGTAGAAGCTTCCAGGAAAAAGGAAACTTCGAGCCAAGTTTGGAAAGAAAAGAGGGGTATGGGTTGGCAAAGTCTTTGCACCCAGCCATCTTGCCAATCAACAAATGCTCTCTGTCCAAGGCGGTTCCCAAGGCAAGACATCATGAGCGCG	AAG	GAAA	8	GAAAGAAA	NA
SCC_P1	chr1	43093124	43093124	C	T	12A2p6	SNV	Mutect2;Strelka2;MuSe;Vardict	4	0.206	65	0	0	NA	intronic	Tgfbrap1	.	.	.	1qB	NA	2021-07-01	FALSE	lung	single cell clone from 09-2_par	KP; LSL-Cas9	sgMsh2-Cre	none	NA	B6/129 mix	No Msh2 re-expression	chr1-3216742-195166209	4	2	2	0.858333	4.11165	0.96	GTCAAGCCATAAAGAAGAATCCTAGAATCCTCCTTCCTTATAGAATCAAAACTCAAGTTTCCCGATGAAGAGTTAGGAAGCTCTTCCAGAGTCATCAGTGCTGCCAGTGCACAAAAAAGGCCAGGTTTCTTCAGTTATTCCCTTTGACTTGAGAAACTGCTAAAGAGGTGGCTTTAGGGTACCCTACCATCCCGGCCGCTG	GCT	NA	NA	NA	NA
SCC_P1	chr1	44142866	44142866	T	C	12A2p6	SNV	Mutect2;Strelka2;MuSe;Vardict	4	0.192	114	0	0	NA	exonic	Bivm	.	synonymous SNV	Bivm:NM_144558:exon10:c.T1233C:p.H411H,Bivm:NM_001357046:exon11:c.T1233C:p.H411H,Bivm:NM_001357047:exon11:c.T1233C:p.H411H,Bivm:NM_001357048:exon11:c.T1233C:p.H411H	1qC1.1	NA	2021-07-01	FALSE	lung	single cell clone from 09-2_par	KP; LSL-Cas9	sgMsh2-Cre	none	NA	B6/129 mix	No Msh2 re-expression	chr1-3216742-195166209	4	2	2	0.8	4.11165	0.96	TCACCTCAAGGGAGTCAATAAGAGCCCTAAAAACTTACAAACTTATTTTCTCTTTATTGTCTTCATCTTTTTTCCCTTCTCAGGTTGGAGGAAATTTGCATTGCATCATAGCATTCCAGAGACTCAGTTGGCAGAGATTTGGCTTTTGGAACTTTCCATTTGGAACCATTACACAAGAATCACAACATCCCACACATGTCC	ATT	TTGCA	11	TTGCATTGCAT	NA
SCC_P1	chr1	44142889	44142889	T	G	12A2p6	SNV	Mutect2;Strelka2;MuSe;Vardict	4	0.206	122	0	0	NA	exonic	Bivm	.	nonsynonymous SNV	Bivm:NM_144558:exon10:c.T1256G:p.L419R,Bivm:NM_001357046:exon11:c.T1256G:p.L419R,Bivm:NM_001357047:exon11:c.T1256G:p.L419R,Bivm:NM_001357048:exon11:c.T1256G:p.L419R	1qC1.1	NA	2021-07-01	FALSE	lung	single cell clone from 09-2_par	KP; LSL-Cas9	sgMsh2-Cre	none	NA	B6/129 mix	No Msh2 re-expression	chr1-3216742-195166209	4	2	2	0.858333	4.11165	0.96	GCCCTAAAAACTTACAAACTTATTTTCTCTTTATTGTCTTCATCTTTTTTCCCTTCTCAGGTTGGAGGAAATTTGCATTGCATCATAGCATTCCAGAGACTCAGTTGGCAGAGATTTGGCTTTTGGAACTTTCCATTTGGAACCATTACACAAGAATCACAACATCCCACACATGTCCCGGGAATTGCCAAATCTGAGAGT	CTC	NA	NA	NA	NA
SCC_P1	chr1	44206380	44206380	T	C	12A2p6	SNV	Mutect2;Strelka2;MuSe;Vardict	4	0.316	152	0	0	NA	exonic	Mettl21e	.	synonymous SNV	Mettl21e:NM_207281:exon5:c.A705G:p.K235K	1qC1.1	NA	2021-07-01	FALSE	lung	single cell clone from 09-2_par	KP; LSL-Cas9	sgMsh2-Cre	none	NA	B6/129 mix	No Msh2 re-expression	chr1-3216742-195166209	4	2	2	1	4.11165	0.96	CTTTAAGGTAATGATTTACTAAAAACTACCTTGGCACCACACTCATGTCCTCATTCACAGTCACAATGCACTAGGCACTCCTCCGATTTTTCTTCATAGCTTTGTACAACTTAATATTCAGGCTAGGGAAACTAGAAATTTCTTCCAGGTCAAACAGTTCCTTAAATTTATCTACAAATTTATTTTCTTTCTCCAGCCTGA	CTT	NA	NA	NA	NA
SCC_P1	chr1	44708633	44708633	T	C	12A2p6	SNV	Mutect2;Strelka2;MuSe;Vardict	4	0.29	182	0	0	NA	exonic	Gulp1	.	synonymous SNV	Gulp1:NM_028450:exon3:c.T45C:p.H15H	1qC1.1	NA	2021-07-01	FALSE	lung	single cell clone from 09-2_par	KP; LSL-Cas9	sgMsh2-Cre	none	NA	B6/129 mix	No Msh2 re-expression	chr1-3216742-195166209	4	2	2	1	4.11165	0.96	AAGACTTCCTTCAGGTGAGAATGTATGTATATGTCATCATAGAAATTTGTGGTTTAATTCAGTACTGCATTTTCTCTGTTACAGACAAAACATGGATGCATACGCCTGAAGCTTTATCAAAACATTACATTCCCTATAATGCAAAGGTAAAATGGTTATTGAGATATTATCTATTTTTACATTGTTATATGTTATGTTGAA	ATA	NA	NA	NA	NA
SCC_P1	chr1	44780994	44780994	T	G	12A2p6	SNV	Mutect2;Strelka2;MuSe;Vardict	4	0.216	132	0	0	NA	exonic	Gulp1	.	synonymous SNV	Gulp1:NM_028450:exon9:c.T636G:p.P212P	1qC1.1	NA	2021-07-01	FALSE	lung	single cell clone from 09-2_par	KP; LSL-Cas9	sgMsh2-Cre	none	NA	B6/129 mix	No Msh2 re-expression	chr1-3216742-195166209	4	2	2	0.9	4.11165	0.96	TACATGCATATGACATTCTCGGGATAGGAATATGCCTGCCTTAGTCAGCACACTAATTCCTATCTTCATTGCAGGCCCATGGTGTGACAGTGATGTCTCCTTCCACTGATATCTTTGACATGATTCCATTTTCCCCAATATCACATCAGTCTCCAACATCTGCTCGCAATGGCACACAGCTACCACCCATCCCTAGCAGAT	CTT	NA	NA	NA	NA
SCC_P1	chr1	45329099	45329099	G	A	12A2p6	SNV	Mutect2;Strelka2;MuSe;Vardict	4	0.313	69	0	0	NA	exonic	Col3a1	.	nonsynonymous SNV	Col3a1:NM_009930:exon13:c.G941A:p.G314E	1qC1.1	NA	2021-07-01	FALSE	lung	single cell clone from 09-2_par	KP; LSL-Cas9	sgMsh2-Cre	none	NA	B6/129 mix	No Msh2 re-expression	chr1-3216742-195166209	4	2	2	1	4.11165	0.96	GTTCTCACACATGTCACATTTACATTAAGGTCATGCTTTGAATTTTGGTTGCAGGGTCCTAGAGGGGCTCCTGGTGAGCGAGGACGACCAGGCCTTCCTGGAGCTGCAGTGAGTATTGCCACAGTGTACCCAGATAAAAGTAGGGGTGGTCAGCTCAGTCAAGCTTTGGATGTAATGATATGGAAAGGAATGTCTTACAAT	GGA	NA	NA	NA	NA
SCC_P1	chr1	45391148	45391148	T	C	12A2p6	SNV	Mutect2;Strelka2;MuSe;Vardict	4	0.345	59	0	0	NA	intronic	Col5a2	.	.	.	1qC1.1	NA	2021-07-01	FALSE	lung	single cell clone from 09-2_par	KP; LSL-Cas9	sgMsh2-Cre	none	NA	B6/129 mix	No Msh2 re-expression	chr1-3216742-195166209	4	2	2	1	4.11165	0.96	ACAATGGTGTAGATCTAAGTAGACTTACAGCAGGGCCTGGAGGCCCAACTCTGCCAGCAGAACCAGGAAACCCTGTAGCACCCTGGGAACAACAGATACATTGGTTAGTTCTCCACTTTGCTCAAGCCTACATTTCACATGGGAGGCTGTGGGTCTGTGGATTCCATTCCTTATTTAGACCATGAAGATTTTTATTCTTCT	ATT	NA	NA	NA	NA
SCC_P1	chr1	45396504	45396504	T	-	12A2p6	Deletion	Mutect2;Strelka2;Vardict	3	0.293	90	0	0	NA	intronic	Col5a2	.	.	.	1qC1.1	NA	2021-07-01	FALSE	lung	single cell clone from 09-2_par	KP; LSL-Cas9	sgMsh2-Cre	none	NA	B6/129 mix	No Msh2 re-expression	chr1-3216742-195166209	4	2	2	1	4.11165	0.96	GTACCGAGTAGAAAACAAAATGAATCACATAAAAGAAAATACCTACCCGAGGTCCTAATGGGCCAACTGCTCCAGGCTCTCCAGGAACACCCTAAACAGGTTTCAAAAAAGGAGAATATAAACATTGATCTAGATCTTGTATTATTGGAAATATTTCCAAATCAAACATTACATTTTCTGTAGTGTACCATTAAAATAAAC	GTT	NA	NA	NA	-1
SCC_P1	chr1	45402107	45402107	T	C	12A2p6	SNV	Mutect2;Strelka2;MuSe;Vardict	4	0.261	92	0	0	NA	exonic	Col5a2	.	nonsynonymous SNV	Col5a2:NM_007737:exon30:c.A1997G:p.Q666R	1qC1.1	NA	2021-07-01	FALSE	lung	single cell clone from 09-2_par	KP; LSL-Cas9	sgMsh2-Cre	none	NA	B6/129 mix	No Msh2 re-expression	chr1-3216742-195166209	4	2	2	1	4.11165	0.96	AAAACAACAACAACAAAAAAATACTTTTAAAAGCAATTCATAAAATAAGTGAAAACTTAAATTAGTGCATACCTGAAAGCCAGTGGGGCCTGGAGGTCCCTGCTCTCCTCTTTCCCCAGCTAGGCCCTAAGTAAAAGAAAGAAAAGCATGAATCCCACCAGTCATTTATGTCTGCTTCCTGTTTCCATGAAATGGGTGTAC	CTG	NA	NA	NA	NA
SCC_P1	chr1	45429864	45429864	C	A	12A2p6	SNV	Mutect2;Strelka2;MuSe;Vardict	4	0.295	42	0	0	NA	intronic	Col5a2	.	.	.	1qC1.1	NA	2021-07-01	FALSE	lung	single cell clone from 09-2_par	KP; LSL-Cas9	sgMsh2-Cre	none	NA	B6/129 mix	No Msh2 re-expression	chr1-3216742-195166209	4	2	2	1	4.11165	0.96	AGGAGGTCCACATTTACTATACAGGTTTTGGAGTAAGCCATCAACCTCTGAACTGATACAGTCTAATAACATAAGAATGAATTAATGACTTTCATGTAACCTAGTTGTTACACTAACCAGAACACACAACTCACCCTGCTCATGCCATCAGGTCCTGGGTGAGAGGGGTGCCCAGGAGGCCCTGGAGCACCTGGCTGACCA	CCT	NA	NA	NA	NA
SCC_P1	chr1	46225940	46225940	A	G	12A2p6	SNV	Mutect2;Strelka2;MuSe;Vardict	4	0.226	143	0	0	NA	intronic	Dnah7b	.	.	.	1qC1.1	NA	2021-07-01	FALSE	lung	single cell clone from 09-2_par	KP; LSL-Cas9	sgMsh2-Cre	none	NA	B6/129 mix	No Msh2 re-expression	chr1-3216742-195166209	4	2	2	0.941667	4.11165	0.96	AAGTCTATGTTCACAATCTTCTCCAGAATCCTGGCCTGGCATCTAAGAACCTGGTAGGTAATTTAAGAGTGCTTATCTTTTCTTTCTCATTAAAGAATATAAAGTCTTATAGCAACATATCAAATAAGTAATAGTTATTACATGTTCCTATGAAAGCATCCCTAGACAGGGAAAGGTAACAGCTGACGTCACCCTCTCACA	TAA	NA	NA	NA	NA
SCC_P1	chr1	46299840	46299840	A	G	12A2p6	SNV	Mutect2;Strelka2;MuSe;Vardict	4	0.28	84	0	0	NA	exonic	Dnah7b	.	synonymous SNV	Dnah7b:NM_001368717:exon53:c.A9915G:p.L3305L	1qC1.1	NA	2021-07-01	FALSE	lung	single cell clone from 09-2_par	KP; LSL-Cas9	sgMsh2-Cre	none	NA	B6/129 mix	No Msh2 re-expression	chr1-3216742-195166209	4	2	2	1	4.11165	0.96	CTACTCTTCTACAATGGCTGTAACTAACTAGGAACACTTTCTGTATGACTCCCTATGATGTTTGTTTACCACAGATTAACAAAACAGAGTGGAGATTTCTACTCACTGGTGGCATTGGGCTGGATAATCCTTATACCAACCCTTGCACATGGCTTCCTCAAAAGTCCTGGGATGAGATTTGCCGACTAGATGACTTACCTG	TAC	NA	NA	NA	NA
SCC_P1	chr1	46455844	46455844	T	C	12A2p6	SNV	Mutect2;Strelka2;MuSe;Vardict	4	0.273	76	0	0	NA	exonic	Dnah7c	.	synonymous SNV	Dnah7c:NM_001310335:exon4:c.T231C:p.V77V	1qC1.1	NA	2021-07-01	FALSE	lung	single cell clone from 09-2_par	KP; LSL-Cas9	sgMsh2-Cre	none	NA	B6/129 mix	No Msh2 re-expression	chr1-3216742-195166209	4	2	2	1	4.11165	0.96	TTCTATTTTAGACAGGAGTCAAGCACCAGTGGCAGCAGACTGCTCCATCATTCCATTTAAATATCAAACAGGAAAACCCAATTCTAGAACCCTATACTGTTAAAAATGAGCAGTCGTTTGGTAAGAACTTTATTTTTATTTATTTATTTATTTATTTTTATTAAAAGCATGATAGTTAATAAAACCATAAATTACAAAAAC	TTA	A	5	AAAAA	NA
SCC_P1	chr1	46524078	46524078	A	G	12A2p6	SNV	Mutect2;MuSe;Vardict	3	0.059	231	0	0	NA	exonic	Dnah7c	.	nonsynonymous SNV	Dnah7c:NM_001310335:exon15:c.A1787G:p.K596R	1qC1.1	NA	2021-07-01	FALSE	lung	single cell clone from 09-2_par	KP; LSL-Cas9	sgMsh2-Cre	none	NA	B6/129 mix	No Msh2 re-expression	chr1-3216742-195166209	4	2	2	0.245833	4.11165	0.96	TAAGTAATAAATACTGTTGGTTAAAATTAAATAACAGATTTTTAAGATTGGTTTTTCTGCTGTTTCAGGCTATGTGATGAGTTTGAGAAGATAGCTGAAAAGGCTCTGAGTACGCCTCTAAACACAGCTGAGCTCATGGAGATGAAGGTACTGTTGAAGAGCCGTATCACAATAGGGATTGAACTGTCCCAAGAGTGCAGA	AAG	NA	NA	NA	NA
SCC_P1	chr1	46775247	46775247	A	G	12A2p6	SNV	Mutect2;Strelka2;MuSe;Vardict	4	0.232	327	0	0	NA	exonic	Dnah7c	.	nonsynonymous SNV	Dnah7c:NM_001310335:exon58:c.A10858G:p.M3620V	1qC1.1	NA	2021-07-01	FALSE	lung	single cell clone from 09-2_par	KP; LSL-Cas9	sgMsh2-Cre	none	NA	B6/129 mix	No Msh2 re-expression	chr1-3216742-195166209	4	2	2	0.966667	4.11165	0.96	TGCTTTGGTACAAGAGAGACGAAAATTCGGACCCCTAGGGTGGAATATTCCTTACGAATTCAATGAGACAGATCTAAGAATCAGTGTGCAGCAACTCCACATGTTCCTGGACCAGTATGAGGTACTACAGACATCACAGCAAGGGCCTCACCTGTTATGCTCTTTATCATGTTCTAAGTATTGGTGCAGTGAGCAGGGACT	CAT	NA	NA	NA	NA
SCC_P1	chr1	51769071	51769071	T	C	12A2p6	SNV	Mutect2;Strelka2;MuSe;Vardict	4	0.282	73	0	0	NA	exonic	Myo1b	.	nonsynonymous SNV	Myo1b:NM_001161817:exon22:c.A2315G:p.E772G,Myo1b:NM_001290982:exon22:c.A2315G:p.E772G,Myo1b:NM_010863:exon22:c.A2315G:p.E772G	1qC1.1	NA	2021-07-01	FALSE	lung	single cell clone from 09-2_par	KP; LSL-Cas9	sgMsh2-Cre	none	NA	B6/129 mix	No Msh2 re-expression	chr1-3216742-195166209	4	2	2	1	4.11165	0.96	TCAACCGCACCCTCCTCAGGGCCTCTGGTCTACCTGGGTGCCATGCCAGTACGCCGCGATGGTGGTGGCTGCCTCCTTACAGCGCTTCTGATGCTTCAGCTCCCGCAGGATTTTTCGAGCCTATGGTAGAGAAATCATGCCCATGTACCCGTTTATATGTGTGTGTGTGAGTGTGTGTGTATACTTACACACACACACTCA	CTC	NA	NA	NA	NA
SCC_P1	chr1	52212343	52212343	A	G	12A2p6	SNV	Mutect2;Strelka2;MuSe;Vardict	4	0.238	94	0	0	NA	exonic	Gls	.	nonsynonymous SNV	Gls:NM_001081081:exon6:c.T854C:p.V285A,Gls:NM_001113383:exon6:c.T854C:p.V285A	1qC1.1	NA	2021-07-01	FALSE	lung	single cell clone from 09-2_par	KP; LSL-Cas9	sgMsh2-Cre	none	NA	B6/129 mix	No Msh2 re-expression	chr1-3216742-195166209	4	2	2	0.991667	4.11165	0.96	TGGCTCCTTCCCAACATAGCGATGTACATACTCAGTTCCCAGGTCATTAACAGCAATTGCATATTTCAGGGGTTTTACACAGGACTGAAGACAAAAAGGAACTTTGGTATCTCCAATAGAATGCCTATTAAAGTAGATTTAAAAATCAATTAGTATCAACTAGAAACTATTACTGGCATGATTTGACTTGTTCTTTTGTAT	AAC	NA	NA	NA	NA
SCC_P1	chr1	53567158	53567158	A	G	12A2p6	SNV	Mutect2;Strelka2;MuSe;Vardict	4	0.212	143	0	0	NA	exonic	Dnah7a	.	synonymous SNV	Dnah7a:NM_001252070:exon24:c.T3702C:p.V1234V	1qC1.1	NA	2021-07-01	FALSE	lung	single cell clone from 09-2_par	KP; LSL-Cas9	sgMsh2-Cre	none	NA	B6/129 mix	No Msh2 re-expression	chr1-3216742-195166209	4	2	2	0.883333	4.11165	0.96	TTAACCACTGGAAGTCCGAGTCATCACTGATCTTTTTATCTACAAGGCTGGCAAGCACATCTCTAGCGTGAACATCCAGTACCACAAGGGCTCCCAGAGTAACACGGTTCTGCTTGGACAATTTGCCACGAACCAATGTGACAATATCATCAATTTGATGGTTGCATTTTGCCAAGTAGCCTTCAAGGGCCTGAGAAAAAT	TAA	NA	NA	NA	NA
SCC_P1	chr1	53567203	53567203	A	G	12A2p6	SNV	Mutect2;Strelka2;MuSe;Vardict	4	0.228	144	0	0	NA	exonic	Dnah7a	.	synonymous SNV	Dnah7a:NM_001252070:exon24:c.T3657C:p.D1219D	1qC1.1	NA	2021-07-01	FALSE	lung	single cell clone from 09-2_par	KP; LSL-Cas9	sgMsh2-Cre	none	NA	B6/129 mix	No Msh2 re-expression	chr1-3216742-195166209	4	2	2	0.95	4.11165	0.96	GGCTGGCAAGCACATCTCTAGCGTGAACATCCAGTACCACAAGGGCTCCCAGAGTAACACGGTTCTGCTTGGACAATTTGCCACGAACCAATGTGACAATATCATCAATTTGATGGTTGCATTTTGCCAAGTAGCCTTCAAGGGCCTGAGAAAAATAAGGTAGAATTTCCCAATATGATCAGAATCATTGTGAACAAAAAC	TAT	NA	NA	NA	NA
SCC_P1	chr1	55355724	55355724	A	G	12A2p6	SNV	Mutect2;Strelka2;MuSe;Vardict	4	0.18	104	0	0	NA	exonic	Boll	.	synonymous SNV	Boll:NM_001367887:exon3:c.T181C:p.L61L,Boll:NM_001368767:exon3:c.T181C:p.L61L,Boll:NM_029267:exon3:c.T181C:p.L61L	1qC1.2	NA	2021-07-01	FALSE	lung	single cell clone from 09-2_par	KP; LSL-Cas9	sgMsh2-Cre	none	NA	B6/129 mix	No Msh2 re-expression	chr1-3216742-195166209	4	2	2	0.75	4.11165	0.96	TATATTATCTGCAATGATACTAACCCTTTGGACACTCCAGCTCTGTCATTAACAATCTTCACTTCTTTTACAGACCCATATTGGGAGAAAAATTTTCTTAAATCATTTTCGTTTGTCTAATGACATAAAAAGAAAACATTAAGAAATAGTTAAACCAATAAAAGGTAAAACAACTCTGACGCTTACTATGGAGACATAAAA	AAA	NA	NA	NA	NA
SCC_P1	chr1	56891225	56891225	T	G	12A2p6	SNV	Mutect2;Strelka2;MuSe;Vardict	4	0.237	177	0	0	NA	exonic	Satb2	.	nonsynonymous SNV	Satb2:NM_139146:exon6:c.A638C:p.N213T,Satb2:NM_001358580:exon7:c.A638C:p.N213T,Satb2:NM_001358581:exon7:c.A638C:p.N213T	1qC1.3	NA	2021-07-01	FALSE	lung	single cell clone from 09-2_par	KP; LSL-Cas9	sgMsh2-Cre	none	NA	B6/129 mix	No Msh2 re-expression	chr1-3216742-195166209	4	2	2	0.9875	4.11165	0.96	TACATAGTTTTAAAAACAAAAAAATCCAAGAAGATTACCTTTTATCTTCTTATACTTTTTGTACCATCTCCCAAACTCCTGGCACTTGGTTGCTGACACATTGGCATAGTATGTGCTATTTACAATGGATGAAATCATACTCTGAAAAGAAGGGAGAGATGAATTAGCTTTCATATACAAGAATATCTTATTTTAGCGACC	ATT	NA	NA	NA	NA
SCC_P1	chr1	57406795	57406795	T	C	12A2p6	SNV	Mutect2;Strelka2;Vardict	3	0.179	25	0	0	NA	exonic	Maip1	.	nonsynonymous SNV	Maip1:NM_001081181:exon1:c.T23C:p.L8P	1qC1.3	NA	2021-07-01	FALSE	lung	single cell clone from 09-2_par	KP; LSL-Cas9	sgMsh2-Cre	none	NA	B6/129 mix	No Msh2 re-expression	chr1-3216742-195166209	4	2	2	0.745833	4.11165	0.96	CTCCAACCCCGGCGAGCTGGTTTCCCTCCGGCCTGCTTTCAGTACTGCACAGGCATGCAGAGGTGAAAGGTCACAAACATGGCGCTGGCCGCCCGTCTCCTACCTCTGCCCCTGCTTTCCCGGCCGCTGCCCGGCCCGGTCACCCGACTCCGGACTCTCGGTAGCACCGAGGTGAGGCTGACGCTGACTGAAATTTGCTGC	CTA	NA	NA	NA	NA
SCC_P1	chr1	58016226	58016226	T	C	12A2p6	SNV	Mutect2;Strelka2;MuSe;Vardict	4	0.32	121	0	0	NA	exonic	Sgo2a	.	nonsynonymous SNV	Sgo2a:NM_001177867:exon4:c.T1268C:p.V423A,Sgo2a:NM_199007:exon7:c.T1568C:p.V523A	1qC1.3	NA	2021-07-01	FALSE	lung	single cell clone from 09-2_par	KP; LSL-Cas9	sgMsh2-Cre	none	NA	B6/129 mix	No Msh2 re-expression	chr1-3216742-195166209	4	2	2	1	4.11165	0.96	TTCTCCAGACATTCAGTCAAATTTCTTCAAGATGGTAAATTTGATCTGTGTCAGAAAACCCTACATCATAATTTAAGTAAGCCTTCTCGACAGACATTTGTGATTCGTAAGTCAGAAAAAGATAACTTATTTCCAAATCAAGAAGATAAAGACACCATTTCTGAAAACCTAGAAGTTACAAATGAATTTCATATAGATGAT	GTG	NA	NA	NA	NA
SCC_P1	chr1	58167686	58167686	A	C	12A2p6	SNV	Mutect2;Strelka2;MuSe;Vardict	4	0.227	43	0	0	NA	exonic	Aox3	.	nonsynonymous SNV	Aox3:NM_023617:exon22:c.A2418C:p.K806N	1qC1.3	NA	2021-07-01	FALSE	lung	single cell clone from 09-2_par	KP; LSL-Cas9	sgMsh2-Cre	none	NA	B6/129 mix	No Msh2 re-expression	chr1-3216742-195166209	4	2	2	0.945833	4.11165	0.96	TGGCCAACTGCTCATAGGAAATGGTGGCTCGCACCTTGGGCATCCCAAAGAATAGGATCAACTGCCATGTGAAAAGGGTTGGTGGAGCCTTCGGAGGGAAAGCAAGCAAGCCTGGGCTCCTGGCATCCGTGGCAGCTGTAGCCGCACAGAAGTGAGTGGATCTGGGAGCCACACTCACAAGGAGTTCTTACCACTGGTCCC	AAG	AAGC	12	AAGCAAGCAAGC	NA
SCC_P1	chr1	58476438	58476438	A	G	12A2p6	SNV	Mutect2;Strelka2;MuSe;Vardict	4	0.257	223	0	0	NA	exonic	Orc2	.	synonymous SNV	Orc2:NM_001025378:exon8:c.T766C:p.L256L,Orc2:NM_001271526:exon11:c.T910C:p.L304L,Orc2:NM_008765:exon11:c.T910C:p.L304L	1qC1.3	NA	2021-07-01	FALSE	lung	single cell clone from 09-2_par	KP; LSL-Cas9	sgMsh2-Cre	none	NA	B6/129 mix	No Msh2 re-expression	chr1-3216742-195166209	4	2	2	1	4.11165	0.96	GGGATTAAAGGCACATGCCATCACACCTGGCAAATCATGTTTTAACACAGACATATACTTATTCTTCATTGTGTAGGGCTTACAATGATAACTTACTGTAACTGAAGCATCCATTTATGAAACAGTTTCTCATGCTGTTGATTCAATCGTTCAATTTCAGCAGAAAAGGAAGGCACAAATTTTCTCAGTAAGTTATGCAGA	AAC	NA	NA	NA	NA
SCC_P1	chr1	59051047	59051047	A	G	12A2p6	SNV	Mutect2;Strelka2;Vardict	3	0.043	192	0	0	NA	exonic	C2cd6	.	nonsynonymous SNV	C2cd6:NM_026600:exon13:c.T1550C:p.L517P,C2cd6:NM_175200:exon13:c.T1550C:p.L517P	1qC1.3	NA	2021-07-01	FALSE	lung	single cell clone from 09-2_par	KP; LSL-Cas9	sgMsh2-Cre	none	NA	B6/129 mix	No Msh2 re-expression	chr1-3216742-195166209	4	2	2	0.179167	4.11165	0.96	ATTCCTCCTCCTTATTCTCTCAGGACTTATGGGTAAATGTCTCAACTTTACCTCTTGTTGAGATGAGCTTATTTTTAAAATGCTTGGATGTTTGGGCATTAGTTCTTCATCCGATGAAAATACTATACTTTTCCTCTCTTCATGTGGCCTGTCTTCTGGCTCAGAGGTCTTCGGTAAATGTGGCATTTCATTCTCTTCTAC	TAG	NA	NA	NA	NA
SCC_P1	chr1	60328118	60328118	T	C	12A2p6	SNV	Mutect2;Strelka2;MuSe;Vardict	4	0.323	102	0	0	NA	exonic	Nbeal1	.	nonsynonymous SNV	Nbeal1:NM_173444:exon53:c.T7739C:p.L2580P	1qC2	NA	2021-07-01	FALSE	lung	single cell clone from 09-2_par	KP; LSL-Cas9	sgMsh2-Cre	none	NA	B6/129 mix	No Msh2 re-expression	chr1-3216742-195166209	4	2	2	1	4.11165	0.96	AGCTTTTATTCGAGATTCTTAATGTTTCCTAATTCTTTATAGGATAAGAACCTATTACATTTGTTTTCTATAAATGGAAAGTATCTGGGGTCTCAAGTCCTGAGTGAACAAATATCAGACATGTGCATAATTGGAGAACACATTATCACTGGCAGCTTACAAGGGCTCCTGTCTATAAGAGAGCTCCACAGGTAAGTATTT	CTG	NA	NA	NA	NA
SCC_P1	chr1	60371190	60371190	A	G	12A2p6	SNV	Mutect2;Strelka2;MuSe;Vardict	4	0.264	111	0	0	NA	intronic	Cyp20a1	.	.	.	1qC2	NA	2021-07-01	FALSE	lung	single cell clone from 09-2_par	KP; LSL-Cas9	sgMsh2-Cre	none	NA	B6/129 mix	No Msh2 re-expression	chr1-3216742-195166209	4	2	2	1	4.11165	0.96	TTTTCTCTAAACATTATTGGTTACTGTTTTTAAAGGTTTTCCACACATAGTAATATTGGACAGAATTGTTCTTAGGAGATTTAATTTCCACAAATGCTTTATTGTGATTTTTTAAAATTTTCCTCTTTAAGCTCTCATGCAATTGGAATCCACTTTAAAGAAAATCATAAAGGAACGAAAAGGAGGGAACTTCAGGCAACA	TAT	NA	NA	NA	NA
SCC_P1	chr1	60978008	60978008	T	-	12A2p6	Deletion	Strelka2;Vardict	2	0.1839	87	0	0	NA	exonic	Icos	.	frameshift deletion	Icos:NM_017480:exon1:c.50delT:p.L18fs*0	1qC2	NA	2021-07-01	FALSE	lung	single cell clone from 09-2_par	KP; LSL-Cas9	sgMsh2-Cre	none	NA	B6/129 mix	No Msh2 re-expression	chr1-3216742-195166209	4	2	2	0.76625	4.11165	0.96	ACTGACACTTTTGAGCACTGGAGGAGAAGACTGCAACTGCTCCTGGCAGACATGAAGCCGTACTTCTGCCGTGTCTTTGTCTTCTGCTTCCTAATCAGACTTTTAACAGGTGAGTGGCCATCCATAGCTCTTATTGAGTTCTACTTCAAGAGAACATTAAGAAAAATCTGAAGTAGAAAAATTAAGTAAAAATGGAAAATG	CTT	NA	NA	NA	-1
SCC_P1	chr1	63585429	63585429	C	T	12A2p6	SNV	Mutect2;Strelka2;MuSe;Vardict	4	0.196	90	0	0	NA	exonic	Adam23	.	synonymous SNV	Adam23:NM_011780:exon25:c.C2415T:p.V805V	1qC2	NA	2021-07-01	FALSE	lung	single cell clone from 09-2_par	KP; LSL-Cas9	sgMsh2-Cre	none	NA	B6/129 mix	No Msh2 re-expression	chr1-3216742-195166209	4	2	2	0.816667	4.11165	0.96	CTCACATGACTTTCTTCCCATGATCCTCTGTCACAGGTCCTAGCGCCACCAATCTCATAATAGGCTCCATCGCTGGTGCCATCCTGGTAGCAGCTATTGTCCTTGGGGGCACAGGCTGGGGATTTAAGTAAGCAACGCCGCATGTCTTCTTCTCTGTGGCTCGGGCACCTCTCTTTTCTGCTTACATAACCTGGTTTTGAG	TCC	NA	NA	NA	NA
SCC_P1	chr1	63664856	63664856	A	G	12A2p6	SNV	Mutect2;Strelka2;MuSe;Vardict	4	0.218	101	0	0	NA	intronic	Dytn	.	.	.	1qC2	NA	2021-07-01	FALSE	lung	single cell clone from 09-2_par	KP; LSL-Cas9	sgMsh2-Cre	none	NA	B6/129 mix	No Msh2 re-expression	chr1-3216742-195166209	4	2	2	0.908333	4.11165	0.96	ACGTCCAGGCTACCTACCCCTCGGAAGCAGCTGTGGATAGCACTTTCCACGGGACGCAACGTGTAGCTCTCTCCCACGACAGTCGGGATCTGCAAAGGCAACCTCGTGTTAGCCCTGAAAAATGGACTTAGTGTGCCCTGAGTAATGATGCTCACAAAAACGGAGGTCAGGCAAGCAACAATTATTGGGCATCCAAGAACA	AAC	NA	NA	NA	NA
SCC_P1	chr1	64702408	64702408	T	C	12A2p6	SNV	Mutect2;Strelka2;MuSe;Vardict	4	0.347	106	0	0	NA	intronic	Ccnyl1	.	.	.	1qC2	NA	2021-07-01	FALSE	lung	single cell clone from 09-2_par	KP; LSL-Cas9	sgMsh2-Cre	none	NA	B6/129 mix	No Msh2 re-expression	chr1-3216742-195166209	4	2	2	1	4.11165	0.96	GTATCAGAATTGATCAATTAATTTTTTTTTATTCTTAGTGCGTGAAAAGAGGAAGAGCAACCATTTAAACCATGTAAGTAAATAGTTGAAAAGGAATTAGTAGTTTGGTTAAAAGTGTGTCTGTAGTGACTTTAGGAGAATGTATTGAGTGCAGTACTGTTAGCATGGACGGTTTCTGTACATTTTCTAAAATTCTTTTCT	GTA	NA	NA	NA	NA
SCC_P1	chr1	65238425	65238425	T	-	12A2p6	Deletion	Mutect2;Strelka2;Vardict	3	0.285	114	0	0	NA	intronic	Pikfyve	.	.	.	1qC2	NA	2021-07-01	FALSE	lung	single cell clone from 09-2_par	KP; LSL-Cas9	sgMsh2-Cre	none	NA	B6/129 mix	No Msh2 re-expression	chr1-3216742-195166209	4	2	2	1	4.11165	0.96	CGAGAATTACCCAAAAGTAATAGTTTAGTAATAGAAATTATGAACAATATGAATTAAAATTGTGGTTAAAGTCTATAAAGTGCAAATCTTTAACAAAACATTTTTTTTAGATGAATTCCTGTATTAAAAACCCCAAAATCCTTCTGTTGAAGTGTTCTATTGAGTATCTCTATAGAGAAGAAACTAAGTTTACCTGCATTG	ATT	T	8	TTTTTTTT	-1
SCC_P1	chr1	65388737	65388737	T	C	12A2p6	SNV	Mutect2;Strelka2;MuSe;Vardict	4	0.328	98	0	0	NA	exonic	Pth2r	.	nonsynonymous SNV	Pth2r:NM_139270:exon13:c.T1568C:p.V523A	1qC3	NA	2021-07-01	FALSE	lung	single cell clone from 09-2_par	KP; LSL-Cas9	sgMsh2-Cre	none	NA	B6/129 mix	No Msh2 re-expression	chr1-3216742-195166209	4	2	2	1	4.11165	0.96	CCTGGCTATGTCTGGAGTAGTTCTGAGCAGGACTGCCAAACACACTCGCCCCCCGAGGAGACTAAGGAAGGTCACAGGCGACAGGGAGATGATAGTCCAGTGATGGAGTCTTCCAGGCCAGTGGCGTTCACCCTAGACACTGAAGGATGCAAGGGAGAAACCCATCCTATCTGAATCACCATTTCCATTTCCGTTCCTGTG	GTG	NA	NA	NA	NA
SCC_P1	chr1	66469535	66469535	T	C	12A2p6	SNV	Mutect2;Strelka2;Vardict	3	0.033	160	0	0	NA	intronic	Unc80	.	.	.	1qC3	NA	2021-07-01	FALSE	lung	single cell clone from 09-2_par	KP; LSL-Cas9	sgMsh2-Cre	none	NA	B6/129 mix	No Msh2 re-expression	chr1-3216742-195166209	4	2	2	0.1375	4.11165	0.96	TATAACAAAAACCTTTACTAATTTTTCAGTGCATTTTTGAGGCCTAAACTGGGGAAGCAATATGAAGCCTCTTGTGTGGTATGTGATTCTCACCATTTAATGATTATTTCCATATTCTCTCTGTATGATAATTTACCCCGAGGAAAGACTGAATCCTATTAACGCCAAAAGTTACTTCAACTGACAAATATCAGTGAGCAT	ATG	NA	NA	NA	NA
SCC_P1	chr1	66672782	66672782	G	T	12A2p6	SNV	Mutect2;Strelka2;MuSe;Vardict	4	0.115	88	0	0	NA	exonic	Unc80	.	nonsynonymous SNV	Unc80:NM_001368825:exon53:c.G8067T:p.Q2689H,Unc80:NM_001368824:exon54:c.G8307T:p.Q2769H,Unc80:NM_175510:exon54:c.G8262T:p.Q2754H	1qC3	NA	2021-07-01	FALSE	lung	single cell clone from 09-2_par	KP; LSL-Cas9	sgMsh2-Cre	none	NA	B6/129 mix	No Msh2 re-expression	chr1-3216742-195166209	4	2	2	0.479167	4.11165	0.96	GTGTTGCGGATGGATTACCCCTTCTTCATCTCAGCCCTTATCTCTCACCACCTCTGCCCTTCAGCACAGCTGTTGTCCGGCTTGTAGCATTGCAGATACAGGTGTGACTGCCTTACCTGTTTGTCACGCTCATTGAGTTGCCGGTGGAGGCACCACGTCATCGTGGTGCTCTCTCTCTCTCTCTCTTTCTGCAAAGGCTGG	AGG	NA	NA	NA	NA
SCC_P1	chr1	68290468	68290468	G	A	12A2p6	SNV	Mutect2;Strelka2;MuSe;Vardict	4	0.236	135	0	0	NA	intronic	Erbb4	.	.	.	1qC3	NA	2021-07-01	FALSE	lung	single cell clone from 09-2_par	KP; LSL-Cas9	sgMsh2-Cre	none	NA	B6/129 mix	No Msh2 re-expression	chr1-3216742-195166209	4	2	2	0.983333	4.11165	0.96	GCACACACATGCACCAGTGCTCACGCATGGAGCCTTGGAGGAAGAACATGAGAAGAAAGCACACCCAGTACCTATCCGTCAGGCCGATGCAGTCTTCAATGCTTGAACCTATGCACCTGCAGAGATGCAAAGTCAAAAGAAATACAAGAAAAGAGACGTCAGTCATGAAGACAAACAGAGAAGAACCAGTGAGACAAGTAC	TGC	NA	NA	NA	NA
SCC_P1	chr1	70461128	70461128	T	C	12A2p6	SNV	Mutect2;Strelka2;MuSe;Vardict	4	0.349	146	0	0	NA	exonic	Spag16	.	synonymous SNV	Spag16:NM_025728:exon6:c.T627C:p.P209P,Spag16:NM_029160:exon15:c.T1614C:p.P538P	1qC3	NA	2021-07-01	FALSE	lung	single cell clone from 09-2_par	KP; LSL-Cas9	sgMsh2-Cre	none	NA	B6/129 mix	No Msh2 re-expression	chr1-3216742-195166209	4	2	2	1	4.11165	0.96	CTAAACATAAATAAACTCGTCTCTGCTTTTTCTCCTAGGGTAAATGTGAGCAGTCTCTGTATGGTCACATGCATTCTGTCAATGATGCCACCTTCACGCCTAGGGTAAGTTCAGTTCTCTCAGTGAATTTATTGGATGCTTCATAAGTCAAAATTAATTTTAATGAAAGTAATTTCTAAGGTAAAATGAATACTTCATAAT	CTA	NA	NA	NA	NA
SCC_P1	chr1	71309929	71309929	T	-	12A2p6	Deletion	Mutect2;Vardict	2	0.07	189	0	0	NA	intronic	Abca12	.	.	.	1qC3	NA	2021-07-01	FALSE	lung	single cell clone from 09-2_par	KP; LSL-Cas9	sgMsh2-Cre	none	NA	B6/129 mix	No Msh2 re-expression	chr1-3216742-195166209	4	2	2	0.291667	4.11165	0.96	TCCATCCACTCCTGAGATTTTTCTCTTAATTCCGCCAGCTGTCTTAGAGTTACATTGGACTTAACAATGAAGAAACAAGAGAGGTACCGTCAATTTGTGGTTTTCATGTACTTCAATATAAGACGTTTTTGTGATATTAAAATCAACAGCATTAAAAGGTAGAGTTGGTTTTAAAAAGAGAGAGAAAAAGAAAAACCGTTG	GTT	NA	NA	NA	-1
SCC_P1	chr1	71612453	71612453	T	C	12A2p6	SNV	Mutect2;Strelka2;MuSe;Vardict	4	0.225	137	0	0	NA	intronic	Fn1	.	.	.	1qC3	NA	2021-07-01	FALSE	lung	single cell clone from 09-2_par	KP; LSL-Cas9	sgMsh2-Cre	none	NA	B6/129 mix	No Msh2 re-expression	chr1-3216742-195166209	4	2	2	0.9375	4.11165	0.96	GGTCACAGTTCTCCTTTCTCTTAGGTGGTCCTCCAGGAAAACTCAGGATCCATGCCTTGTGCTCCAGATCTACGGATCTGCGTATCTACGGGACAAGCTATGTTTGAGGGCTTACTTGTTAGGACCACGGCATTGTCTGAAGGTGAAATGGATAGCTCTGCAACGTCCTCTTCATTCTTCACGGGTGAGTAGCGCACCAAG	ATG	NA	NA	NA	NA
SCC_P1	chr1	74191855	74191855	A	-	12A2p6	Deletion	Mutect2;Strelka2;Vardict	3	0.29	81	0	0	NA	exonic	Cxcr1	.	stopgain	Cxcr1:NM_178241:exon2:c.1007delT:p.L336fs*0	1qC3	NA	2021-07-01	FALSE	lung	single cell clone from 09-2_par	KP; LSL-Cas9	sgMsh2-Cre	none	NA	B6/129 mix	No Msh2 re-expression	chr1-3216742-195166209	4	2	2	1	4.11165	0.96	TTATCCTTCTCTTTGAGGGCAAGCGATCACTTTCCGGTAATTCTCAGAGGTTTAATAAATAGCGGTGAGAGACGTATGAAAGGCAACACGGCGGTGTGTCAAAACCTCCTTGCGAACCAGGCCATGGTTAGCAAGGATCTTGAGGAATTCATGGCGAAAATTTTGGCCAACGAAGGCATAGATGATAGGGTTAAGACAACT	CAA	NA	NA	NA	-1
SCC_P1	chr1	74562726	74562726	T	C	12A2p6	SNV	Mutect2;Strelka2;MuSe;Vardict	4	0.179	100	0	0	NA	exonic	Plcd4	.	nonsynonymous SNV	Plcd4:NM_001081456:exon12:c.T1658C:p.V553A,Plcd4:NM_148937:exon13:c.T1754C:p.V585A	1qC3	NA	2021-07-01	FALSE	lung	single cell clone from 09-2_par	KP; LSL-Cas9	sgMsh2-Cre	none	NA	B6/129 mix	No Msh2 re-expression	chr1-3216742-195166209	4	2	2	0.745833	4.11165	0.96	TAAGTAGAAAGGGTTCTTGGGATCAGGGAAGTGGGAAAAACCACCTTAGAGACAGAGCATCCATCTCTTTCTCTATACCCTTTTACAGGCAACGAGTTTGTACAGCACAATGCCAGACAGTTATGCCGCGTGTATCCCAGTGGTCTGAGGACAGATTCATCCAACTTTAACCCCCAGGAACACTGGAATGTAGGCTGCCAG	GTA	NA	NA	NA	NA
SCC_P1	chr1	74594618	74594618	T	-	12A2p6	Deletion	Mutect2;Strelka2;Vardict	3	0.219	55	0	0	NA	exonic	Rnf25	.	frameshift deletion	Rnf25:NM_001305230:exon9:c.731delA:p.K244Rfs*30,Rnf25:NM_021313:exon9:c.734delA:p.K245Rfs*30	1qC3	NA	2021-07-01	FALSE	lung	single cell clone from 09-2_par	KP; LSL-Cas9	sgMsh2-Cre	none	NA	B6/129 mix	No Msh2 re-expression	chr1-3216742-195166209	4	2	2	0.9125	4.11165	0.96	GAGGCGTTTGAGGCTAAAGGGGAAACCCTCCCCTTTCCTCACCTGCTGAAGGCTAATGAAGTATCGGTTCCGTTCAGCCTCAAGGTCAATGATACCACCCTTTTCCTGCTGCCTCTGATACAGCAGTTTGAGCTCTTCCTGTTGGCGCAAGCTCTCTGCACTGGGTTGGTACAGCTCCTTAGAGGAAAGGAAGCAAATGGG	CTT	NA	NA	NA	-1
SCC_P1	chr1	74735719	74735719	A	G	12A2p6	SNV	Mutect2;Strelka2;MuSe;Vardict	4	0.167	186	0	0	NA	exonic	Cyp27a1	.	nonsynonymous SNV	Cyp27a1:NM_024264:exon4:c.A818G:p.Y273C	1qC4	NA	2021-07-01	FALSE	lung	single cell clone from 09-2_par	KP; LSL-Cas9	sgMsh2-Cre	none	NA	B6/129 mix	No Msh2 re-expression	chr1-3216742-195166209	4	2	2	0.695833	4.11165	0.96	GCCGCCTTCATCAGATCTGTTGCAATCATGTTCCAGAACTCAGTCTATATCACTTTCCTTCCCAAATGGACGCGTCCTCTGCTGCCCTTTTGGAAGCGATACCTGAATGGCTGGGATAACATTTTCTCCTTTGGTGAGGTGTCTTCATCTGGGGCCAGGGAAGGAGGCTGGCCTCTCCCCTGACGACCTTCACAGTTCCTA	TAC	NA	NA	NA	NA
SCC_P1	chr1	74948459	74948459	T	C	12A2p6	SNV	Mutect2;Vardict	2	0.042	128	0	0	NA	exonic	Ihh	.	nonsynonymous SNV	Ihh:NM_001313683:exon2:c.A422G:p.E141G,Ihh:NM_010544:exon2:c.A422G:p.E141G	1qC4	NA	2021-07-01	FALSE	lung	single cell clone from 09-2_par	KP; LSL-Cas9	sgMsh2-Cre	none	NA	B6/129 mix	No Msh2 re-expression	chr1-3216742-195166209	4	2	2	0.175	4.11165	0.96	GCCGGCCTCCACTGCTAAGCGCGCCAGCAGTCCATACTTATTTCGGTCACGGTCTGAGGTGGTGATATCCACCGCGCGGCCCTCATAGTGTAAAGACTCCTCTGAGTGATGGCCATCTTCATCCCAGCCTTCGGTCACCCGCAGTTTCACACCAGGCCACTGGTTCATGACAGAGATGGCCAGTGAGTTCAGACGGTCCTT	CTC	NA	NA	NA	NA
SCC_P1	chr1	75254576	75254576	A	G	12A2p6	SNV	Mutect2;Strelka2;MuSe;Vardict	4	0.206	159	0	0	NA	intronic	Ptprn	.	.	.	1qC4	NA	2021-07-01	FALSE	lung	single cell clone from 09-2_par	KP; LSL-Cas9	sgMsh2-Cre	none	NA	B6/129 mix	No Msh2 re-expression	chr1-3216742-195166209	4	2	2	0.858333	4.11165	0.96	TGGTGAGCCTAGTGAACTTTCAACCCTTTAAGTTCCTGTTCTTGCCTCCTCTCTTGTGTGCAGAGTCAGACCTACGAGGGCTTTGACAGATTCTACAGTTAGTGCTTACCTGTCCCACCCCTGTCTGCAAAATCTGGAGCCCTGTCTGCGCTTCCAGTTCAGACTTCACCAGCCCTGCAGGAAGGGTGCAAGCCAGGCTCT	TAG	NA	NA	NA	NA
SCC_P1	chr1	75274470	75274470	T	C	12A2p6	SNV	Mutect2;Strelka2;MuSe;Vardict	4	0.252	124	0	0	NA	exonic	Resp18	.	nonsynonymous SNV	Resp18:NM_009049:exon3:c.A271G:p.S91G	1qC4	NA	2021-07-01	FALSE	lung	single cell clone from 09-2_par	KP; LSL-Cas9	sgMsh2-Cre	none	NA	B6/129 mix	No Msh2 re-expression	chr1-3216742-195166209	4	2	2	1	4.11165	0.96	GCAGAGGCCTACCACAGGTTTCCATACCTCACCCCAGCGTTTGCCGTGGGGGAAACTGCCTTCATATCCTTCCTGCATGGATACTGGGGGTGGAGTCTGCTGAGGTGCTCCACCTTTTTGGTCATTAACTCATAGGCTATGTCATCTGCCCAGAACATGCCTGTAGGGTGAAAAGACAGACTGAATTGGCACCAGGGGCCA	CTG	NA	NA	NA	NA
SCC_P1	chr1	75316699	75316699	T	C	12A2p6	SNV	Mutect2;Strelka2;MuSe;Vardict	4	0.242	141	0	0	NA	intronic	Dnpep	.	.	.	1qC4	NA	2021-07-01	FALSE	lung	single cell clone from 09-2_par	KP; LSL-Cas9	sgMsh2-Cre	none	NA	B6/129 mix	No Msh2 re-expression	chr1-3216742-195166209	4	2	2	1	4.11165	0.96	TGGAGGAGGCGGCTGCGGCACTCAGCCACGACTGTAGGAAAAGGGCTCTCTCAGCGATGGAAGTTGGTCAAGTCACTCCCACTCCTAGCCTCCCTAACCCTGGTCACCTACCGTGGAAAGGAGAGGGACTCCGGTTCACGAACTTCAGGAGCTCTCGGGCTGTGGCCTGGATGGCCTCTTTCCGAGCCCTGCCGTTCATAG	CTG	NA	NA	NA	NA
SCC_P1	chr1	75402461	75402461	C	A	12A2p6	SNV	Mutect2;Strelka2;MuSe;Vardict	4	0.329	50	0	0	NA	exonic	Speg	.	nonsynonymous SNV	Speg:NM_001173477:exon4:c.C322A:p.L108M,Speg:NM_001085370:exon7:c.C679A:p.L227M,Speg:NM_007463:exon9:c.C2884A:p.L962M,Speg:NM_001085371:exon10:c.C2566A:p.L856M	1qC4	NA	2021-07-01	FALSE	lung	single cell clone from 09-2_par	KP; LSL-Cas9	sgMsh2-Cre	none	NA	B6/129 mix	No Msh2 re-expression	chr1-3216742-195166209	4	2	2	1	4.11165	0.96	GCTCTGCCGCTTGAGGATCCTGGCTGCTGAACGGGGCGATGCTGGTTTCTACACATGCAAGGCGGTCAACGAATATGGCGCTCGGCAGTGCGAGGCCCGCCTGGAGGTCCGAGGTGAGAGGCCTTCCTCCACTCTTCCCCTACTGACAGCTCACATACAACCTCAGTTATAGGATGCCACACTGAACAGGCCATGGAGGTC	CCT	NA	NA	NA	NA
SCC_P1	chr1	75411103	75411103	C	A	12A2p6	SNV	Mutect2;Strelka2;MuSe;Vardict	4	0.181	74	0	0	NA	exonic	Speg	.	nonsynonymous SNV	Speg:NM_001085370:exon15:c.C1982A:p.A661D,Speg:NM_007463:exon17:c.C4187A:p.A1396D	1qC4	NA	2021-07-01	FALSE	lung	single cell clone from 09-2_par	KP; LSL-Cas9	sgMsh2-Cre	none	NA	B6/129 mix	No Msh2 re-expression	chr1-3216742-195166209	4	2	2	0.754167	4.11165	0.96	GCAGGGGATGACAATACAAAGGGTACCATGGCCCAGTGCCAGCCTAGCACAGAGCCTGTGTTCTACCTCCCTGCAGGCCCACCCCTGGAAGAGGCGCCTGCTGTGCTGGACAAGCAGGACATTGTGTATGTGGTAGAGGGCCAGCCTGCCTGTGTCACCGTCACTTTTAACCATGTGGAGGCCCAGGTTGTCTGGAGGAGG	GCT	TGCTG	10	TGCTGTGCTG	NA
SCC_P1	chr1	75530105	75530105	G	A	12A2p6	SNV	Mutect2;Strelka2;MuSe;Vardict	4	0.287	40	0	0	NA	intronic	Stk11ip	.	.	.	1qC4	NA	2021-07-01	FALSE	lung	single cell clone from 09-2_par	KP; LSL-Cas9	sgMsh2-Cre	none	NA	B6/129 mix	No Msh2 re-expression	chr1-3216742-195166209	4	2	2	1	4.11165	0.96	ACGTCGATATGCTGTGCTGGAGCCGGAGGCCCGTGAAGCCGTCCAGGTGATGGAGGCCAGAGGCAGGCGGGGAGGTTGGAGGGAGCAGGTCCAGGCTGGAGGGGTCAGAGGTCGGCCAAGTGGGTCCACCTGTGCCCAGCTAGCTGCCTTCTGGCCCACCTCCCTCAGGAGCTGCTTGCAGTACTGACCCCATTCACCAGT	AGG	NA	NA	NA	NA
SCC_P1	chr1	77374917	77374917	T	C	12A2p6	SNV	Mutect2;Strelka2;MuSe;Vardict	4	0.222	44	0	0	NA	exonic	Epha4	.	synonymous SNV	Epha4:NM_007936:exon16:c.A2700G:p.T900T	1qC4	NA	2021-07-01	FALSE	lung	single cell clone from 09-2_par	KP; LSL-Cas9	sgMsh2-Cre	none	NA	B6/129 mix	No Msh2 re-expression	chr1-3216742-195166209	4	2	2	0.925	4.11165	0.96	CCGTGAAGTTGTCCTTATACCGGTCCATTTTGATGGCCTGCAGCCAGTCGCCCACTGATACTACAGCAGAGAATTCAGGGGAGCTGGGATCTAACAAGGCTGTGTTTGGTCTGAAAAGAGAATGAGAATCAGACAGGCCAGGGTAACAGAGGGCCAAACTTTTAAATGGAATAGATGTCATTCAAAATTAACACGTGCTTT	CTG	NA	NA	NA	NA
SCC_P1	chr1	78443700	78443700	A	C	12A2p6	SNV	Mutect2;Strelka2;MuSe;Vardict	4	0.283	145	0	0	NA	exonic	Farsb	.	nonsynonymous SNV	Farsb:NM_001278075:exon16:c.T1553G:p.I518S,Farsb:NM_011811:exon16:c.T1553G:p.I518S	1qC4	NA	2021-07-01	FALSE	lung	single cell clone from 09-2_par	KP; LSL-Cas9	sgMsh2-Cre	none	NA	B6/129 mix	No Msh2 re-expression	chr1-3216742-195166209	4	2	2	1	4.11165	0.96	GCCTTTCATCAGGCTTGCCAACCCTGGTATCTTACCTGCAGACGCTTTGATCATGTAGCCCCCGCTTTCCTCACCAGGAGGCACATCGAGCAGCTGCATAATTCTGTCCAGCAAGCCATGGATGATCTCAAACCCGGGAGTCTTGTTGTAATAAACAGCACAGAGATGCCTGTAGTTTTTCGCACCTACATCTAGGAAATC	AAT	NA	NA	NA	NA
SCC_P1	chr1	78471060	78471060	A	G	12A2p6	SNV	Mutect2;Strelka2;MuSe;Vardict	4	0.208	129	0	0	NA	intronic	Farsb	.	.	.	1qC4	NA	2021-07-01	FALSE	lung	single cell clone from 09-2_par	KP; LSL-Cas9	sgMsh2-Cre	none	NA	B6/129 mix	No Msh2 re-expression	chr1-3216742-195166209	4	2	2	0.866667	4.11165	0.96	AAATCTACAAAAGACTTGAGATTCAGATCTAAAGTCAATGACTAACTCACCCTACTGAGAGTTCTACAAAAGCACTAGTAAGAAGAAACTGCAAGGTTCCATGTTCTTCATGAAGTGACTTACCATTTATAATCGGAGGCATCGACAGGACCACACCATTGCTGTCATAGATAACTGGATACAGGGGCTTACTTTCAATGA	CAT	NA	NA	NA	NA
SCC_P1	chr1	78482289	78482289	A	T	12A2p6	SNV	Mutect2;Strelka2;MuSe;Vardict	4	0.186	104	0	0	NA	intronic	Farsb	.	.	.	1qC4	NA	2021-07-01	FALSE	lung	single cell clone from 09-2_par	KP; LSL-Cas9	sgMsh2-Cre	none	NA	B6/129 mix	No Msh2 re-expression	chr1-3216742-195166209	4	2	2	0.775	4.11165	0.96	AACTTGCAACACAAATTCATCAAATAAGAATACCTCAGGCCTTATCCAACAGTAATAAGAAAACACTTTAAATATGAGCTCGCAGATAGAATAGCTTTTTAAAAAAGTCTAATACATACAATTTCATCAAGTTCCAGACCAAATTCAAAACACAGTTCGTCAAACTCTTCATCAGCTAGGAGAAAAAAAAGAATGCTAATG	TAA	T	5	TTTTT	NA
SCC_P1	chr1	79435569	79435569	T	G	12A2p6	SNV	Mutect2;Strelka2;MuSe;Vardict	4	0.269	138	0	0	NA	exonic	Scg2	.	nonsynonymous SNV	Scg2:NM_009129:exon2:c.A1436C:p.Q479P,Scg2:NM_001310680:exon3:c.A1316C:p.Q439P	1qC4	NA	2021-07-01	FALSE	lung	single cell clone from 09-2_par	KP; LSL-Cas9	sgMsh2-Cre	none	NA	B6/129 mix	No Msh2 re-expression	chr1-3216742-195166209	4	2	2	1	4.11165	0.96	TAGCATCCTGGCTAAGTACTCTCCCAATTCTTGGTCATTCAGATTTTCATAAGGTGCTTGTCTGCTTTCAACATCAGGGATCCAGGCTACTTTGGGAATCTGGTTGGCTCTAGATTTCCCAGGACCATAAGGGAGCCTCATCAGAGCCTTGTCTTGGCTATATTGGTTGGGAAAATATGGGGACTTCTGATTTACTACATT	CTG	NA	NA	NA	NA
SCC_P1	chr1	84159243	84159243	T	C	12A2p6	SNV	Mutect2;Strelka2;MuSe;Vardict	4	0.303	70	0	0	NA	exonic	Pid1	.	nonsynonymous SNV	Pid1:NM_001003948:exon2:c.A166G:p.S56G	1qC5	NA	2021-07-01	FALSE	lung	single cell clone from 09-2_par	KP; LSL-Cas9	sgMsh2-Cre	none	NA	B6/129 mix	No Msh2 re-expression	chr1-3216742-195166209	4	2	2	1	4.11165	0.96	ACAGGAGTACCACTGAAGAACAAGACCCTTATGTCAGACATGCTTTTTTCTGGCCTACCAAGAGAAGTTGAAGGACTCCTGTACTGTACCTTGCAGCCACTATGAGTCCTTGCCTTCATCAGGGGTGTGGTGGTGCACAGCTCAATGGCTTCCGGCTCATGGAAGAGGACTGCTGGTATAGGTTCCTTTTTCAGTGTTAGG	CTA	NA	NA	NA	NA
SCC_P1	chr1	85113167	85113167	C	A	12A2p6	SNV	Mutect2;Vardict	2	0.022	914	0	0	NA	ncRNA_exonic	A530040E14Rik	.	.	.	1qC5	NA	2021-07-01	FALSE	lung	single cell clone from 09-2_par	KP; LSL-Cas9	sgMsh2-Cre	none	NA	B6/129 mix	No Msh2 re-expression	chr1-3216742-195166209	4	2	2	0.0916667	4.11165	0.96	TTCCAGGACCAACTTGAAGATAGAGAAGCAAACAGGATTCCCCGAGTTCTGTCCTCACATGACCCAACTGCCTCTGGCTCTGGGATTTGGAGTAAGTAGGCTTTGGAAGGCAGCCCAGCTTAGGTGTGTCTACTTGCATCCTAGTATCTGTTGTTACATTACACAAGTGACCCTGGGATGCTCTGCACTTCGGAGCATTCC	GCT	NA	NA	NA	NA
SCC_P1	chr1	85248322	85248322	T	-	12A2p6	Deletion	Mutect2;Strelka2;Vardict	3	0.219	260	0	0	NA	exonic	C130026I21Rik	.	frameshift deletion	C130026I21Rik:NM_001037909:exon6:c.569delA:p.K190Sfs*6,C130026I21Rik:NM_175219:exon7:c.653delA:p.K218Sfs*6	1qC5	NA	2021-07-01	FALSE	lung	single cell clone from 09-2_par	KP; LSL-Cas9	sgMsh2-Cre	none	NA	B6/129 mix	No Msh2 re-expression	chr1-3216742-195166209	4	2	2	0.9125	4.11165	0.96	ACTCCATCAGATCTACAGCCTTTGCTGAAGCATCCTCCTGTACCCCCTTGCTGGAGTCTCCTCCAGCATCCCCTTACCCATCATCTCATCTTGACGGGGCTTTTTTTTCTGCAGTCTTCTTTTGGAATTTGACCAGTTCGGACGTTTTTTTCTTCTTGCTAAGAACAAAAGAAAACAAAGTCTTTTATAGTCACATAGAGC	CTT	T	8	TTTTTTTT	-1
SCC_P1	chr1	85550229	85550229	A	G	12A2p6	SNV	Mutect2;Strelka2;MuSe;Vardict	4	0.258	392	0	0	NA	exonic	Gm7592	.	synonymous SNV	Gm7592:NM_001378663:exon2:c.A543G:p.R181R	1qC5	NA	2021-07-01	FALSE	lung	single cell clone from 09-2_par	KP; LSL-Cas9	sgMsh2-Cre	none	NA	B6/129 mix	No Msh2 re-expression	chr1-3216742-195166209	4	2	2	1	4.11165	0.96	ATGTTGGCTTATTCCTCATAGAGGGTACTAGCCCTACTCCAGCCTCTGTTTTCCAGTCTGCCCCGCTCTGTCCTGTGATTTTGAATGGTATGCCTGCCAGAGTCATTGGCATGTTTTCCCTTGCCTTTCTTTTATCCGTCATTCTTGTGAGTTACTATCTGATATACCAAGAAGGGAAGCGGGCTGGCCATTTTAACAAGT	GAG	NA	NA	NA	NA
SCC_P1	chr1	85579187	85579187	T	-	12A2p6	Deletion	Mutect2;Strelka2;Vardict	3	0.113	151	0	0	NA	exonic	Sp110	.	frameshift deletion	Sp110:NM_030194:exon11:c.1154delA:p.K385Sfs*12,Sp110:NM_175397:exon12:c.1154delA:p.K385Sfs*12	1qC5	NA	2021-07-01	FALSE	lung	single cell clone from 09-2_par	KP; LSL-Cas9	sgMsh2-Cre	none	NA	B6/129 mix	No Msh2 re-expression	chr1-3216742-195166209	4	2	2	0.470833	4.11165	0.96	ACAACGTATAACGCCCTTCCAGTCTTTTGATGTGGCCCTTCCCCCTTCATTTAAAAATTCCTTTACAGTGAGCCAATCTCCTGCCTCATTCTGAATGCACTTTTTTGAGGCTCCTGTAAGAAAAAGACAGGCCATTCCAGGACCCACCTGGATCCTCTGTGACTTTACCACAGACCTTTGAGTCTCCCTGCTATGGCTTTT	CTT	T	5	TTTTT	-1
SCC_P1	chr1	85665357	85665357	T	C	12A2p6	SNV	Mutect2;Strelka2;MuSe;Vardict	4	0.188	57	0	0	NA	intronic	Sp100	.	.	.	1qC5	NA	2021-07-01	FALSE	lung	single cell clone from 09-2_par	KP; LSL-Cas9	sgMsh2-Cre	none	NA	B6/129 mix	No Msh2 re-expression	chr1-3216742-195166209	4	2	2	0.783333	4.11165	0.96	TGGTTTTTCTTTTTCTCCTTAGGACCTGGTGCCAGCTATTCTCAAGGAAGCCCGAATGGGTCATCCTTAGATCTCTCCGCATCTGAAGGTCAGTTCTTGCTGACTCTATAAACATTGCTGTCTCCTACCATTGATCCCAGTTTGCCTTTGTTACTGTGATGAAACACCATGATCAGAAGCAACCTGGGGAGGAAAGGGTTT	CTG	NA	NA	NA	NA
SCC_P1	chr1	86026523	86026523	C	T	12A2p6	SNV	Mutect2;Strelka2;MuSe;Vardict	4	0.216	175	0	0	NA	UTR3	Spata3	NM_028647:c.*4C>T;NM_001379365:c.*4C>T;NM_001122732:c.*4C>T;NM_027300:c.*4C>T	.	.	1qC5	NA	2021-07-01	FALSE	lung	single cell clone from 09-2_par	KP; LSL-Cas9	sgMsh2-Cre	none	NA	B6/129 mix	No Msh2 re-expression	chr1-3216742-195166209	4	2	2	0.9	4.11165	0.96	AAGGAAGTACTGCGCTCCCCGTAACTCTCGTGCTTCAAGCTCTCGGAACTGTTGCTGTGGCTCTGGGGGCCTTGGGAGTTGCCTACTTCATGGCTGAATCCTTGTGAATTGGACCCCAGGCCCACCGTCCGGCAGGTAGGAGGATCACCTTGTCCCTTTTCTCTAGCTAGAGAAGACTATCTCAAGGTGGACTAGGCCTTT	CCT	NA	NA	NA	NA
SCC_P1	chr1	86110599	86110599	A	T	12A2p6	SNV	Mutect2;Strelka2;MuSe;Vardict	4	0.263	142	0	0	NA	exonic	Htr2b	.	stopgain	Htr2b:NM_008311:exon2:c.T284A:p.L95X	1qC5	NA	2021-07-01	FALSE	lung	single cell clone from 09-2_par	KP; LSL-Cas9	sgMsh2-Cre	none	NA	B6/129 mix	No Msh2 re-expression	chr1-3216742-195166209	4	2	2	1	4.11165	0.96	AGTGTTCAGTGGCAGGAACAAGGGGAAATACTCACCAAACATGATTGTCAAGAGGGCAATCGGCATCACAAACAATCCAACCAGCAAATCTGCTATCGCCAAGGACATTAAAAAGTAGTTGGTAGCGTACTGCAGCCTTTTCTCCAGTGCAACAGCCAGAATCACAAGGATGTTCCCACCAATGGTGGGTATTATCACCGC	CAA	NA	NA	NA	NA
SCC_P1	chr1	86357432	86357432	T	-	12A2p6	Deletion	Mutect2;Strelka2;Vardict	3	0.223	59	0	0	NA	exonic	Ncl	.	frameshift deletion	Ncl:NM_010880:exon3:c.156delA:p.G53Afs*30	1qC5	NA	2021-07-01	FALSE	lung	single cell clone from 09-2_par	KP; LSL-Cas9	sgMsh2-Cre	none	NA	B6/129 mix	No Msh2 re-expression	chr1-3216742-195166209	4	2	2	0.929167	4.11165	0.96	CTGGGGTCACAGCTGCTTTCTTAGCTGGTGTGGGAACTGCAGCCTTTTTTGTTTGTGAAACAACCACCTTCTTTGCTGGGGTTGTGGTAGCCTTTTTGCCTTTTTTCTGAGGGATGACAACCTTGAAAGCAAACAAATCATAAGCATTCCTTTATACCCAATGCTACATTAAGAGACTAACTTTGAGCACAAGAAAATGGA	CTT	T	5	TTTTT	-1
SCC_P1	chr1	86427988	86427988	C	A	12A2p6	SNV	Mutect2;Strelka2;MuSe;Vardict	4	0.206	73	0	0	NA	UTR3	Tex44	NM_027966:c.*25C>A	.	.	1qC5	NA	2021-07-01	FALSE	lung	single cell clone from 09-2_par	KP; LSL-Cas9	sgMsh2-Cre	none	NA	B6/129 mix	No Msh2 re-expression	chr1-3216742-195166209	4	2	2	0.858333	4.11165	0.96	CATCCGTTCAGCTATGCGCTACCTGGCCCATCATCTCACCTCACGCTGGGCCCGCACTGGCCCCAGTGGTAACTAGACCAGCAAGCCCCCTACTTCTTCCCCAACCCTGCACTAGGTAACTGTCCCCTGCCTTTCAGTAAATAACCACAAGCGTTTATTTTCTAAGCTCTGCCCTTATCCATGCAGTGGGACAACAGGGTA	CCC	NA	NA	NA	NA
SCC_P1	chr1	86473890	86473890	A	G	12A2p6	SNV	Mutect2;Strelka2;MuSe;Vardict	4	0.252	229	0	0	NA	intergenic	Tex44;Ptma	dist=45841;dist=52667	.	.	1qC5	NA	2021-07-01	FALSE	lung	single cell clone from 09-2_par	KP; LSL-Cas9	sgMsh2-Cre	none	NA	B6/129 mix	No Msh2 re-expression	chr1-3216742-195166209	4	2	2	1	4.11165	0.96	GTTGGTTATCCTCGCCGACAGCTGCCCAGCTTGGAGGAAATCTGAAATAGAATACTATGCCATGTTGGCTAAAACTGGGGTCCATCACTACAGAGGCAATAATATGAAATTGGGTACAGCATGTGGAAAATACTACAGAGTTTGCACACTGGCTAGCATCGACCCAAGTGATTCTGATATTATTAGAAGCATGCCAGAAGA	TAA	NA	NA	NA	NA
SCC_P1	chr1	87407650	87407650	A	G	12A2p6	SNV	Mutect2;Strelka2;MuSe;Vardict	4	0.18	129	0	0	NA	exonic	Gigyf2	.	synonymous SNV	Gigyf2:NM_001110212:exon12:c.A1194G:p.E398E,Gigyf2:NM_146112:exon12:c.A1212G:p.E404E	1qC5	NA	2021-07-01	FALSE	lung	single cell clone from 09-2_par	KP; LSL-Cas9	sgMsh2-Cre	none	NA	B6/129 mix	No Msh2 re-expression	chr1-3216742-195166209	4	2	2	0.75	4.11165	0.96	TACCTCAGACGTCATTGTCATCTGCTAGACCAGGTACCCCTTCAGATCATCAGCCTCAAGAAGCCACACAGTTTGAGAGGAAAGATGAACCCAAAGCTGAACAAGTGGAAAAGGCTGAAGAAGAGAATCGGTCAGAAAATAGTCTCTCAGCCAAGGTCCCCAGCAGAGGGGATGGTATGTGTTTGTGAGAGTGGACACTAA	AAC	NA	NA	NA	NA
SCC_P1	chr1	87683860	87683860	A	-	12A2p6	Deletion	Mutect2;Strelka2;Vardict	3	0.151	143	0	0	NA	exonic	Inpp5d	.	frameshift deletion	Inpp5d:NM_001110192:exon9:c.1030delA:p.I346Sfs*10,Inpp5d:NM_001110193:exon9:c.1033delA:p.I347Sfs*10,Inpp5d:NM_010566:exon9:c.1033delA:p.I347Sfs*10	1qD	NA	2021-07-01	FALSE	lung	single cell clone from 09-2_par	KP; LSL-Cas9	sgMsh2-Cre	none	NA	B6/129 mix	No Msh2 re-expression	chr1-3216742-195166209	4	2	2	0.629167	4.11165	0.96	GGGCATTCCTCAGAAAATGCATCTCAAAGTGGACGTTGAGTCTGGGAAACTGATCGTTAAGAAGTCCAAGGATGGTTCTGAGGACAAGTTCTACAGCCACAAAAAAAGTAAGCCACCCACCCCAACCCTGCAACACACACCCCATGTTCTGGTTCCTGTGTGAGAGCTCTTATGAATGACCAGTGACTAGATGTCAACAGC	CAA	A	5	AAAAA	-1
SCC_P1	chr1	87982016	87982016	A	T	12A2p6	SNV	Mutect2;Strelka2;MuSe;Vardict	4	0.225	155	0	0	NA	exonic	Usp40	.	nonsynonymous SNV	Usp40:NM_001033291:exon13:c.T1715A:p.I572K,Usp40:NM_001198573:exon13:c.T1715A:p.I572K	1qD	NA	2021-07-01	FALSE	lung	single cell clone from 09-2_par	KP; LSL-Cas9	sgMsh2-Cre	none	NA	B6/129 mix	No Msh2 re-expression	chr1-3216742-195166209	4	2	2	0.9375	4.11165	0.96	ACTCAGAAATGACCTTTACTGCAGAAGTTCAGACATACAGGATTCTAGAGCACCTGCTACTGAAGCATAGATTACACGTTTCTGTTAAATTACCTGAAATATTGACTGACGGAGATCTCCTAAAGTTTTTCTTTTATCAAACGTTAAGTCCCACACGCTTTCTGTCTCAGAGACTGCAGGGTGAAGAGCCCCATTGAAGAA	TAT	NA	NA	NA	NA
SCC_P1	chr1	88228246	88228246	C	A	12A2p6	SNV	Mutect2;Strelka2;MuSe;Vardict	4	0.045	773	0	0	NA	exonic	Mroh2a	.	synonymous SNV	Mroh2a:NM_001281466:exon3:c.C99A:p.T33T	1qD	NA	2021-07-01	FALSE	lung	single cell clone from 09-2_par	KP; LSL-Cas9	sgMsh2-Cre	none	NA	B6/129 mix	No Msh2 re-expression	chr1-3216742-195166209	4	2	2	0.1875	4.11165	0.96	GGTAAGGAAGTCAACCACATCACCACACCACTGGTCCCTCTTGGGCCACTCAACACCACACCTACACCATCTTTGTGTCAGGTACATTCTTCCAAGTCACCAACCTCCTGAACATCATGGACAGTGAATCAGCAAAGACAGACACCACAGGGCCAGGCCTGGACATGCGGAAGACCTTGGCTTCAGTGATAATCACAGAGA	CCA	NA	NA	NA	NA
SCC_P1	chr1	88249724	88249724	T	C	12A2p6	SNV	Mutect2;Strelka2;MuSe;Vardict	4	0.049	369	0	0	NA	exonic	Mroh2a	.	nonsynonymous SNV	Mroh2a:NM_001281466:exon28:c.T2968C:p.F990L	1qD	NA	2021-07-01	FALSE	lung	single cell clone from 09-2_par	KP; LSL-Cas9	sgMsh2-Cre	none	NA	B6/129 mix	No Msh2 re-expression	chr1-3216742-195166209	4	2	2	0.204167	4.11165	0.96	GTAGTTGCCCTGTCCCTGGGCAGCCCTAGCTGTGTATCTGAGTGTGGAGAGCTGAGCCCTGACGTCTCTTGTCTCTTAGATCCCGCTGAAGCTGGGGCAGTTTGGAGTACTGGTTGGACTCATCGCTCCATGTACCTGTGATGCCCACAGAAGAACCCGCTTGGCCTCGATTAACGTCCTGTCCAGTCTGCTAGATCTTCA	GTT	NA	NA	NA	NA
SCC_P1	chr1	89993235	89993235	A	G	12A2p6	SNV	Mutect2;Strelka2;MuSe;Vardict	4	0.295	36	0	0	NA	intronic	Asb18	.	.	.	1qD	NA	2021-07-01	FALSE	lung	single cell clone from 09-2_par	KP; LSL-Cas9	sgMsh2-Cre	none	NA	B6/129 mix	No Msh2 re-expression	chr1-3216742-195166209	4	2	2	1	4.11165	0.96	AGCAGGTGTCGCACGCAGGACTCGTGGCCGTGGGCCGCAGCGATGCACAGCGGTGTGGTGAGCTCCCGCTGGTACTCCAGGGTCCAAAGGCCTGGGTGGAAGGGGACAGGATATAAGGTGAGTGGGGCAAATGGAAGAACCGGTGGGGTAAGCCGTTTGTTGAGGCTGGAGAGGGTGAAACCCTATCTTAGAGCTAAGTAC	AAG	NA	NA	NA	NA
SCC_P1	chr1	91319076	91319076	A	T	12A2p6	SNV	Mutect2;Strelka2;MuSe;Vardict	4	0.29	107	0	0	NA	exonic	Scly	.	nonsynonymous SNV	Scly:NM_016717:exon11:c.A1108T:p.S370C	1qD	NA	2021-07-01	FALSE	lung	single cell clone from 09-2_par	KP; LSL-Cas9	sgMsh2-Cre	none	NA	B6/129 mix	No Msh2 re-expression	chr1-3216742-195166209	4	2	2	1	4.11165	0.96	AGGCTGGGAGGGCTAGGAGATGGCTCAAGTCCTGCATCTGGGGACACATTCTGTCTTCACAGGGTACACGGTCCTTGCACAGTGCCGGACACTGCTGGCCAGTGTGGGAGCATCATGCCACTCAAATCACGAGGACCGGTGCGTATTCTTAGCAAAACTCAACTCACAGGGTAATGACAACTCAGAGCCTAGCCCCTGAAC	CAG	NA	NA	NA	NA
SCC_P1	chr1	91370451	91370451	T	C	12A2p6	SNV	Mutect2;Strelka2;MuSe;Vardict	4	0.268	98	0	0	NA	exonic	Erfe	.	synonymous SNV	Erfe:NM_173395:exon5:c.T682C:p.L228L	1qD	NA	2021-07-01	FALSE	lung	single cell clone from 09-2_par	KP; LSL-Cas9	sgMsh2-Cre	none	NA	B6/129 mix	No Msh2 re-expression	chr1-3216742-195166209	4	2	2	1	4.11165	0.96	GGATGCAGCTGGCTGGATGGAGCAGGGTGGGGACCTAGGGTGACCTCGTCTGTGTGCTCCGTAGCCCGAAGTTGAGGGAGCCTTCCACCGGGGCCCAGGCTTGAATCTGACCAGCGGCCAGTACACCGCACCTGTGGCTGGCTTCTATGCGCTTGCTGCCACTCTGCACGTGGGTGAGGTTCAGGACGTGGCGATGGGAGG	CTT	NA	NA	NA	NA
SCC_P1	chr1	92451976	92451976	T	C	12A2p6	SNV	Mutect2;Strelka2;MuSe;Vardict	4	0.244	81	0	0	NA	intronic	Ndufa10	.	.	.	1qD	NA	2021-07-01	FALSE	lung	single cell clone from 09-2_par	KP; LSL-Cas9	sgMsh2-Cre	none	NA	B6/129 mix	No Msh2 re-expression	chr1-3216742-195166209	4	2	2	1	4.11165	0.96	ACAATGTACCTAGAAAGGACACTGGATCCGGTGCTTTATCACTAGAAATGAGGGGGACAGCAGCTGATCCACTCTTCACGGAGGTGGCTTAGTGGTCACATGTATCCCTGACTTTGCTCCCATAGTAGGGCTCACCTCTCTGAAGCTGTTGTAGATCCGGCTACCCTGATGAGCTCCAATAGTGATTTCTGGGAGGTAGAC	ATG	NA	NA	NA	NA
SCC_P1	chr1	92573497	92573497	T	C	12A2p6	SNV	Mutect2;Strelka2;MuSe;Vardict	4	0.224	301	0	0	NA	exonic	Olfr1413	.	nonsynonymous SNV	Olfr1413:NM_147037:exon1:c.T325C:p.F109L	1qD	NA	2021-07-01	FALSE	lung	single cell clone from 09-2_par	KP; LSL-Cas9	sgMsh2-Cre	none	NA	B6/129 mix	No Msh2 re-expression	chr1-3216742-195166209	4	2	2	0.933333	4.11165	0.96	TGTTGACTTCTGCTACTCCTCTGTCATTGCTCCCAAAGCCATGACCATCTTTCTCTCTTCTTCTAAGGTCATCAGCTTTGCAGGATGTGCCACTCAGTTCTTCTTTTTCTCCCTTCTGGTTACAACTGAAGGCTTCCTGTTGGCAGTCATGGCCTATGACCGTTTCATGGCCATCTGCAGTCCCCTGAGGTACCCTGTGAC	CTT	TTC	8	TTCTTCTT	NA
SCC_P1	chr1	92588592	92588592	A	C	12A2p6	SNV	Mutect2;Strelka2;MuSe;Vardict	4	0.211	280	0	0	NA	exonic	Olfr1412	.	nonsynonymous SNV	Olfr1412:NM_146277:exon1:c.A261C:p.K87N	1qD	NA	2021-07-01	FALSE	lung	single cell clone from 09-2_par	KP; LSL-Cas9	sgMsh2-Cre	none	NA	B6/129 mix	No Msh2 re-expression	chr1-3216742-195166209	4	2	2	0.879167	4.11165	0.96	TGGTCATCACCCTGGATGCCCGCCTGCACTCCCCCATGTACTTCTTCCTCAAGAACCTGTCCTTTGTTGACTTCTGCTACTCCTCTGTCATTGCCCCCAAAGCAATGGCCAACTTCTATTCCTCCAAAGTCATTGGAGTTGCTGGTTGTGCTGCACAGCTGTTTTTCTTCTCCTTTCTGGGAACAAGTGAGGCTTTACTTC	AAG	NA	NA	NA	NA
SCC_P1	chr1	92596593	92596593	G	-	12A2p6	Deletion	Mutect2;Strelka2;Vardict	3	0.226	224	0	0	NA	exonic	Olfr1411	.	frameshift deletion	Olfr1411:NM_146490:exon1:c.73delG:p.G27Vfs*25	1qD	NA	2021-07-01	FALSE	lung	single cell clone from 09-2_par	KP; LSL-Cas9	sgMsh2-Cre	none	NA	B6/129 mix	No Msh2 re-expression	chr1-3216742-195166209	4	2	2	0.941667	4.11165	0.96	ACCTTCCTCTCTTCTGCTGCCCCCACTCATGGCCATAGCAGTCTACAGGAATGGAAGCCTCTCAGCAGTGTCCTTGCAGGGGTTCGTGCTGGTGGGATTTGGGGGGGGTGCAGAGACCCAGGCCCTGCTCTTTGCTGTGTTCCTTGTCCTGTACGTGGTCACCATCCTGGGAAACCTCACCATGATCGTGGTCATCACCCT	TGG	G	8	GGGGGGGG	-1
SCC_P1	chr1	93019119	93019119	T	C	12A2p6	SNV	Mutect2;Strelka2;MuSe;Vardict	4	0.337	63	0	0	NA	intronic	Kif1a	.	.	.	1qD	NA	2021-07-01	FALSE	lung	single cell clone from 09-2_par	KP; LSL-Cas9	sgMsh2-Cre	none	NA	B6/129 mix	No Msh2 re-expression	chr1-3216742-195166209	4	2	2	1	4.11165	0.96	CCTGCAGCAGGATGCCTCGGTGCTCCGTGCACACAGCGAATGTGTTGGGTGTCTGTAGAGGGAAGCTGCTGGTGAGAAGGCATCGTGGTAACATGGCCATTGCCACCACCAAAAAAGAACACTTTCAGAAACCCTGGAAATGAGTCTGATCTCTGTGGGTCACATCACTGCCTGGGACCCTGGATGAAGTGCCCTTTTCTC	TTG	NA	NA	NA	NA
SCC_P1	chr1	93159815	93159815	A	G	12A2p6	SNV	Mutect2;Strelka2;MuSe;Vardict	4	0.291	53	0	0	NA	exonic	Mab21l4	.	synonymous SNV	Mab21l4:NM_001159940:exon2:c.T315C:p.T105T,Mab21l4:NM_172411:exon2:c.T315C:p.T105T	1qD	NA	2021-07-01	FALSE	lung	single cell clone from 09-2_par	KP; LSL-Cas9	sgMsh2-Cre	none	NA	B6/129 mix	No Msh2 re-expression	chr1-3216742-195166209	4	2	2	1	4.11165	0.96	CTGAGGAGACACTGAAGATGTCAGCAGTCATCCATGGCTCCAGGCCAGATGCCTCCTTGAGGACACCCAGGCGACAGATTGCAGGGCCATCCCCTGGCTCAGTGGCTTCTGACTCCTCGATCAGGAGAGCCTCCGAATCCACCCCCAGGAGCACCTCCACATCCAGTGGGTCCTCTGAGGAACGCAGGGCAAACTGGAAGG	CAG	NA	NA	NA	NA
SCC_P1	chr1	93282827	93282827	G	A	12A2p6	SNV	Mutect2;Strelka2;MuSe;Vardict	4	0.286	63	0	0	NA	exonic	Sned1	.	nonsynonymous SNV	Sned1:NM_172463:exon21:c.G2849A:p.G950E	1qD	NA	2021-07-01	FALSE	lung	single cell clone from 09-2_par	KP; LSL-Cas9	sgMsh2-Cre	none	NA	B6/129 mix	No Msh2 re-expression	chr1-3216742-195166209	4	2	2	1	4.11165	0.96	GTGGAGGAGAGTGGGGTCTCCATCTCCTGGAGTCCACCCGAGGGCACCACGGCCAGGCAGGTGCTGGATGGCTATGCAGTCACCTATGCCTCCTCGGATGGATCGTCCCGGCGCACAGACTTTGTGGACCGGAGCCGCTCCTCTCACCAGCTTCGGGCCCTAGCAGCCGGCCGCGCCTACAATATCTCCGTTTTCTCAGTC	GGA	GGAT	8	GGATGGAT	NA
SCC_P1	chr1	93334531	93334531	A	G	12A2p6	SNV	Mutect2;Strelka2;MuSe;Vardict	4	0.286	123	0	0	NA	intronic	Pask	.	.	.	1qD	NA	2021-07-01	FALSE	lung	single cell clone from 09-2_par	KP; LSL-Cas9	sgMsh2-Cre	none	NA	B6/129 mix	No Msh2 re-expression	chr1-3216742-195166209	4	2	2	1	4.11165	0.96	AGCCTGTTCCTTTACATACTACTCTTACCTTAAAGACAGGGACAGCATCCCTCCACCCCACAAGCCCTCGACCCACTGCAATGCACGCGTACATGAGCATACACTCACTCACCACTGTGCCGAACACCACTGCAGCGTGGCCATCAGCCTCCACATGTTCCTCGCTGAGGGCTTCCACCACCTCGGAATCAGATTTGAGGA	TAC	CACT	11	CACTCACTCAC	NA
SCC_P1	chr1	93335703	93335703	A	G	12A2p6	SNV	Mutect2;Strelka2;MuSe;Vardict	4	0.247	97	0	0	NA	exonic	Pask	.	synonymous SNV	Pask:NM_080850:exon3:c.T330C:p.R110R	1qD	NA	2021-07-01	FALSE	lung	single cell clone from 09-2_par	KP; LSL-Cas9	sgMsh2-Cre	none	NA	B6/129 mix	No Msh2 re-expression	chr1-3216742-195166209	4	2	2	1	4.11165	0.96	CAAATACCTCTGTGGTCTTGGCATCCACGGTAAAGACAGCCTTGTTGGGGTTGCACACAGGGGTCGAAAGCAGGGACCCAGAGCATCCTGAAGCCAGGCCACGCAGCAAGGAGCAGCAGGAAGTACTGCCCAGTGGCCCAGCTGTAGGGTCAGCATACTCAGGTGCAGCAGCGCAGTGCAGTTTGCTTGTGCAGATGTTTT	CAC	NA	NA	NA	NA
SCC_P1	chr1	93346286	93346286	A	G	12A2p6	SNV	Mutect2;Strelka2;MuSe;Vardict	4	0.253	146	0	0	NA	exonic	Ppp1r7	.	synonymous SNV	Ppp1r7:NM_023200:exon2:c.A183G:p.E61E	1qD	NA	2021-07-01	FALSE	lung	single cell clone from 09-2_par	KP; LSL-Cas9	sgMsh2-Cre	none	NA	B6/129 mix	No Msh2 re-expression	chr1-3216742-195166209	4	2	2	1	4.11165	0.96	GTGATGAGGAAGGGAAGAAGCATGGTGGCGGCGGCATCGTGGCAAACCTCAGCGAGCAGAGCCTGAAGGATGGAGTAGATCGGGGTGCAGAAGACCCAGAAGGTACTAGGTTTAGTTAACCTTGAACTCACCCAATGGGGCAAGTGTGTTGTTGAAGACTGCTGCTTCTTTGCACATAATGTCTCCTCACGACAGTGGTTG	AAG	NA	NA	NA	NA
SCC_P1	chr1	93408929	93408929	T	G	12A2p6	SNV	Mutect2;Strelka2;MuSe;Vardict	4	0.36	103	0	0	NA	intronic	Hdlbp	.	.	.	1qD	NA	2021-07-01	FALSE	lung	single cell clone from 09-2_par	KP; LSL-Cas9	sgMsh2-Cre	none	NA	B6/129 mix	No Msh2 re-expression	chr1-3216742-195166209	4	2	2	1	4.11165	0.96	ATTAAAGGGCAGACTCTAGACCTTAGAGCCAAGTACTCACCCTCCCAGCTTCATGTGGTCAGCAGCACAGGTAGGAGATGGGAGTTCTCATCCTTCTGTTTCAGTTGGCTTTGGGGACTCACCTTGAATTCATCCATTATTTTCCGGATGGCTTTGCCCCGGGCACCAATGATTCGAGCGTGCACACGGTGATCCAGTGGA	TTC	NA	NA	NA	NA
SCC_P1	chr1	93792853	93792853	G	T	12A2p6	SNV	Mutect2;Strelka2;MuSe;Vardict	4	0.151	76	0	0	NA	exonic	Dtymk	.	nonsynonymous SNV	Dtymk:NM_001105667:exon5:c.C619A:p.L207M	1qD	NA	2021-07-01	FALSE	lung	single cell clone from 09-2_par	KP; LSL-Cas9	sgMsh2-Cre	none	NA	B6/129 mix	No Msh2 re-expression	chr1-3216742-195166209	4	2	2	0.629167	4.11165	0.96	CCTGCTGAATAGTGTAGAGATGTGAGCCTTCTACCAGTCTCTTGCAGAACCAGAAAATTGTATTGGCAATGGAAGCTGATTTATTTCCATAGCTCCCCCAGTGGCCTCTGTGCAGCGTTTCGGATGGCGTCCTCAGAGTGTGCACGGATTTCTTTATGGACTTCCTCAATGCTTTTGGAAGCATCAACCACCTATCACCAC	AGT	NA	NA	NA	NA
SCC_P1	chr1	93835278	93835278	T	A	12A2p6	SNV	Mutect2;Strelka2;Vardict	3	0.146	52	0	0	NA	intronic	D2hgdh	.	.	.	1qD	NA	2021-07-01	FALSE	lung	single cell clone from 09-2_par	KP; LSL-Cas9	sgMsh2-Cre	none	NA	B6/129 mix	No Msh2 re-expression	chr1-3216742-195166209	4	2	2	0.608333	4.11165	0.96	CTTTGTGTGTGTGTGTGGGGGGGGGGGGGGGTATTTGGAGTTGGGTCAGCATTTCCAGAGAAGGGAAGGGTGGCTGGTGTAGGAAGGCCCATCTCTTTCCTCTTGCCAGGTACTCGCTGATGGGACCATCCTGAACTGCCTGACATCTCTGAGGAAGGACAACACAGGCTATGACCTGAAGCAGATGTTCATTGGGTCAGA	CTC	NA	NA	NA	NA
SCC_P1	chr1	95667162	95667162	T	A	12A2p6	SNV	Mutect2;Strelka2;MuSe;Vardict	4	0.259	146	0	0	NA	exonic	St8sia4	.	nonsynonymous SNV	St8sia4:NM_001159745:exon1:c.A100T:p.T34S,St8sia4:NM_009183:exon1:c.A100T:p.T34S	1qD	NA	2021-07-01	FALSE	lung	single cell clone from 09-2_par	KP; LSL-Cas9	sgMsh2-Cre	none	NA	B6/129 mix	No Msh2 re-expression	chr1-3216742-195166209	4	2	2	1	4.11165	0.96	ACAGCACTCCAAAAACGTCACTCTCCCGGCTCTAAGCACACTTCACTATGGCTTGATTTGGTGTCATATCCTTGAACATGCATTTACCCGATGAGTTGCGTCTCTTGGTGCTCCTCAGTTCTGGCTATTTCTTTTGTCTTATAAAAGATCAGGAGTAGACTTATAGTGCAGATGGTCCACCGTTTTCTAATTGAGCGCATC	GTC	NA	NA	NA	NA
SCC_P1	chr1	97119948	97119948	T	-	12A2p6	Deletion	Mutect2;Strelka2;Vardict	3	0.179	75	0	0	NA	exonic	Slco6c1	.	frameshift deletion	Slco6c1:NM_028942:exon3:c.629delA:p.N210Tfs*20	1qD	NA	2021-07-01	FALSE	lung	single cell clone from 09-2_par	KP; LSL-Cas9	sgMsh2-Cre	none	NA	B6/129 mix	No Msh2 re-expression	chr1-3216742-195166209	4	2	2	0.745833	4.11165	0.96	GAAGGTTATGCCAAGGATATAAATTGGCATCCCTGCTATGCCATGGATACACTGCCCAGCGATGTGGAAATAGATACATTTTGATCTGTTCGGAACTGAGTTTCCACAAATTATATTTCTCTTTTCATTTTCTTCCATGCACAACTCTTTTGAAAGATAAAAATATATTTTACTGAATTGAGTTCAAAATTAAATGTACAG	GTT	NA	NA	NA	-1
SCC_P1	chr1	97730083	97730083	T	A	12A2p6	SNV	Mutect2;Strelka2;MuSe;Vardict	4	0.212	86	0	0	NA	intronic	Ppip5k2	.	.	.	1qD	NA	2021-07-01	FALSE	lung	single cell clone from 09-2_par	KP; LSL-Cas9	sgMsh2-Cre	none	NA	B6/129 mix	No Msh2 re-expression	chr1-3216742-195166209	4	2	2	0.883333	4.11165	0.96	GGAGTACAGTAGCCTTTGGCAATCTCCAGTTTTTCAGCTTTAGTTATACCATATTCCTGAGCAGAAAAAAAGTTAAGTTAGGAAACAAAGCTATAATAAGTAGTGTTAGCAAATGCACTCCTGAAGTGAAGAACTATTGTGAGGCGCAAATATTACATAAAGGCTTTTAAAGCAGGCAACTTTTAGTTTTCATTTTTGGCA	GTA	NA	NA	NA	NA
SCC_P1	chr1	97792262	97792262	A	C	12A2p6	SNV	Mutect2;Strelka2;MuSe;Vardict	4	0.213	111	0	0	NA	intronic	Gin1	.	.	.	1qD	NA	2021-07-01	FALSE	lung	single cell clone from 09-2_par	KP; LSL-Cas9	sgMsh2-Cre	none	NA	B6/129 mix	No Msh2 re-expression	chr1-3216742-195166209	4	2	2	0.8875	4.11165	0.96	CTGGTCTACAAAGTGAGTTCCAGGACAGCCAGAGCTACACAGAGAAACCCTGTCTCAAAAAAACCAAAAAAAAAAAAAAAAAAAAAATTGGTTTCCCTTCAATTCTAAAATGAAATGTTGATCTCTTTCTTTCAGACAGTCTTTATCTCTTGCAAGGTTCGATAGTGGCAGATCACGACTACATTGGATTACCTGAGATCC	CAA	NA	NA	NA	NA
SCC_P1	chr1	97895951	97895951	A	G	12A2p6	SNV	Mutect2;Strelka2;MuSe;Vardict	4	0.298	164	0	0	NA	intronic	Pam	.	.	.	1qD	NA	2021-07-01	FALSE	lung	single cell clone from 09-2_par	KP; LSL-Cas9	sgMsh2-Cre	none	NA	B6/129 mix	No Msh2 re-expression	chr1-3216742-195166209	4	2	2	1	4.11165	0.96	AAGAGTTCAAGGAATTCGAGAAGATATACTTAAGGTCCAGCATAACTTGATTTCTATATTTACAAATCCAGCAAGCACATGACAGTATTTCTAATTTAACATGCAGCTTCATTCTTACCTAAATGGTGAGTATGGACTCGGTAGGCAAACACATGCATTGGATACATTTTGTAATGGCACGAAATGTCAGAATTCACTACT	CAT	NA	NA	NA	NA
SCC_P1	chr1	100141145	100141145	-	T	12A2p6	Insertion	Strelka2;Vardict	2	0.2393	163	0	0	NA	intronic	Cntnap5b	.	.	.	1qE1.1	NA	2021-07-01	FALSE	lung	single cell clone from 09-2_par	KP; LSL-Cas9	sgMsh2-Cre	none	NA	B6/129 mix	No Msh2 re-expression	chr1-3216742-195166209	4	2	2	0.997083	4.11165	0.96	AGATTGAGAAGCTAAATGTGGAATGATATTGAAATTAAGGATAGCGTGGTGTGGTTGTTTATACTGACTATTTGTCATATTGTCAAATTTTTAAAAATGGCTTTTTTTTTCTTTTTTATTGTTTTTCAGGGCAATGTCACCTTTTCCTGCTCAGAACCACAAATTGTACCTATCACATTTGTCAACTCCAGGAGCAGTTAT	GCT	T	16	TTTTTTTTTCTTTTTT	1
SCC_P1	chr1	104934359	104934359	A	G	12A2p6	SNV	Mutect2;Strelka2;MuSe;Vardict	4	0.248	117	0	0	NA	intronic	Cdh20	.	.	.	1qE2.1	NA	2021-07-01	FALSE	lung	single cell clone from 09-2_par	KP; LSL-Cas9	sgMsh2-Cre	none	NA	B6/129 mix	No Msh2 re-expression	chr1-3216742-195166209	4	2	2	1	4.11165	0.96	CAGCGAAGCAAGAGGAGCTGGGTTTGGAATCAGTTTTTTGTCCTGGAAGAGTACACTGGGACTGACCCTTTGTATGTCGGCAAGGTAAGATGTGCCCAGGAGAAAGAGAAATTCTCAGGGTCTCTGGTGTTGAGATGGGTACTAAAGTGACTTGAATATGAATGATCATCTAACCTATGTCTGAGGTCTAAGGAAAATGTT	GAG	GAGAAA	12	GAGAAAGAGAAA	NA
SCC_P1	chr1	105637490	105637490	A	-	12A2p6	Deletion	Strelka2;Vardict	2	0.2368	38	0	0	NA	intronic	Pign	.	.	.	1qE2.1	NA	2021-07-01	FALSE	lung	single cell clone from 09-2_par	KP; LSL-Cas9	sgMsh2-Cre	none	NA	B6/129 mix	No Msh2 re-expression	chr1-3216742-195166209	4	2	2	0.986667	4.11165	0.96	AGCATCTGCTTTACCAAACAGAAACATGACTTAAATTATACATAAATTAATCCCTTTCATTGGCATCAAATTCAAGTGAATTTTTTTCCTTTAAGTTAATAAAAAATATTTAAGACTTACTTAAATGGTGTAAACAAAAACGGTAAAGTGGCTTCTTTTTTCTGAGTCATTTTCACCTGGGAACCAAGCATGAAAATACTT	TAA	A	5	AAAAA	-1
SCC_P1	chr1	106004165	106004165	T	C	12A2p6	SNV	Mutect2;Strelka2;MuSe;Vardict	4	0.244	119	0	0	NA	exonic	Zcchc2	.	nonsynonymous SNV	Zcchc2:NM_001122675:exon3:c.T1096C:p.Y366H,Zcchc2:NM_001122676:exon3:c.T1096C:p.Y366H	1qE2.1	NA	2021-07-01	FALSE	lung	single cell clone from 09-2_par	KP; LSL-Cas9	sgMsh2-Cre	none	NA	B6/129 mix	No Msh2 re-expression	chr1-3216742-195166209	4	2	2	1	4.11165	0.96	TACAAGTCAGTATGTGTGTGTGTTTTCTTTTTCAGCTGTCCACATTGAGAAGATAATGTTGAAAGGAGTCCAGAGAAAAAGGGCTGACAAGTACTGGGAGTACACTTTCAAAGTAAGCTGCTCTCATCCCCAGTGCTTCATTCTCCACGGTCACGGAAGAGCTGCTAGCAGGCTCGCTGCTTTAAAGACGAATGCGAGAAC	GTA	NA	NA	NA	NA
SCC_P1	chr1	107000780	107000780	T	C	12A2p6	SNV	Mutect2;Strelka2;MuSe;Vardict	4	0.265	130	0	0	NA	exonic	Serpinb13	.	nonsynonymous SNV	Serpinb13:NM_172852:exon8:c.T1129C:p.S377P	1qE2.1	NA	2021-07-01	FALSE	lung	single cell clone from 09-2_par	KP; LSL-Cas9	sgMsh2-Cre	none	NA	B6/129 mix	No Msh2 re-expression	chr1-3216742-195166209	4	2	2	1	4.11165	0.96	CACTGCAGGCACTGGAGTGGGCCTCAAGGTCTCGTCAGCTGCAAGCTGTGAGCTTGTGCACTGTAACCATCCATTCTTGTTCTTCATCAGACACAGAGAGTCTGACAGCATTCTCTTTTTCGGCAAGTTTTCTTCTCCCTAAGATAGTCAAACTGAAACATTAGAGCACTAAGTAGCACTCAAGAGTTGACAGACCATGGG	GTC	NA	NA	NA	NA
SCC_P1	chr1	107159045	107159045	T	C	12A2p6	SNV	Mutect2;Strelka2;MuSe;Vardict	4	0.24	133	0	0	NA	exonic	Serpinb3b	.	synonymous SNV	Serpinb3b:NM_198680:exon3:c.A195G:p.T65T	1qE2.1	NA	2021-07-01	FALSE	lung	single cell clone from 09-2_par	KP; LSL-Cas9	sgMsh2-Cre	none	NA	B6/129 mix	No Msh2 re-expression	chr1-3216742-195166209	4	2	2	1	4.11165	0.96	TGTAAAATGGTCACTTTAAATTATAATGCTGTCAAAAATCTGCAGCTCTTCTAGGAATGAGGTACCCTGCACTTACATCGCAGTGTTCAGATTTTTCTGTTGTCTTCTTGGTGGTTTCAATGAATTGAAGAACCTGGGAGAGACATTAAGTGCAGCAAGAAAAATTCACTTAAAGTTCTGTCTAAATCCAAGGAAACAAAA	TTG	NA	NA	NA	NA
SCC_P1	chr1	107277017	107277017	T	A	12A2p6	SNV	Mutect2;Strelka2;MuSe;Vardict	4	0.275	176	0	0	NA	UTR5	Serpinb3c	NM_201363:c.-3A>T	.	.	1qE2.1	NA	2021-07-01	FALSE	lung	single cell clone from 09-2_par	KP; LSL-Cas9	sgMsh2-Cre	none	NA	B6/129 mix	No Msh2 re-expression	chr1-3216742-195166209	4	2	2	1	4.11165	0.96	ATGCTGATCGGGGAATAGAAAATGTTCTTGTCTGATTCTCTGAGCTGCCTGTACATTTCAACTGTGAATTTACCATCAGCTTCAGGAAAAAGAATCATGGTGGCTTACTGGGAACTTGAAGTCCTAGAACAGTATAAAGTCAGCAAAAAGATTAGAACGATTTCACTAAATAAAGCATCTCTCTGTAATTATCAGTTCATA	GTG	NA	NA	NA	NA
SCC_P1	chr1	110052960	110052960	C	T	12A2p6	SNV	Mutect2;Strelka2;MuSe;Vardict	4	0.277	164	0	0	NA	exonic	Cdh7	.	nonsynonymous SNV	Cdh7:NM_001316743:exon4:c.C617T:p.P206L,Cdh7:NM_172853:exon4:c.C617T:p.P206L,Cdh7:NM_001316744:exon5:c.C443T:p.P148L	1qE2.1	NA	2021-07-01	FALSE	lung	single cell clone from 09-2_par	KP; LSL-Cas9	sgMsh2-Cre	none	NA	B6/129 mix	No Msh2 re-expression	chr1-3216742-195166209	4	2	2	1	4.11165	0.96	GTACAAGTGACAGCAACAGATGCCGATGATCCTACATATGGCAACAGTGCTCGAGTGGTGTATAGTATTCTTCAAGGACAGCCATATTTCTCAGTGGAACCCAAAACAGGTATGAAATAATATGTGTACTTATGGTAGCTGCCATTTATGTCTTGGACTATACTTAATGTTTACTTTCTATTACTATAATACTAATAGCTC	CCC	NA	NA	NA	NA
SCC_P1	chr1	110919620	110919620	T	G	12A2p6	SNV	Mutect2;Strelka2;MuSe;Vardict	4	0.229	136	0	0	NA	exonic	Cdh19	.	nonsynonymous SNV	Cdh19:NM_001081386:exon8:c.A1258C:p.I420L,Cdh19:NM_001356415:exon9:c.A1258C:p.I420L	1qE2.1	NA	2021-07-01	FALSE	lung	single cell clone from 09-2_par	KP; LSL-Cas9	sgMsh2-Cre	none	NA	B6/129 mix	No Msh2 re-expression	chr1-3216742-195166209	4	2	2	0.954167	4.11165	0.96	TCTCTGCAACTGGCTAATGAGGACTTACATGTTTCAGTAGCTGTGACAGTCAAGTTGTACCAAGCACTGACCTCTCTGTCAAGCATGTTAGTGGTGATTATTGTTCCATTGTCATTGATATCAAACATTTTGCTTCCAGTGAGATAATATCTGCACCAAAAGGAAAAGAGATTATAACCAAATTGTAATATTTTTAGCAAT	ATT	NA	NA	NA	NA
SCC_P1	chr1	110925064	110925064	T	C	12A2p6	SNV	Mutect2;Strelka2;MuSe;Vardict	4	0.294	158	0	0	NA	exonic	Cdh19	.	synonymous SNV	Cdh19:NM_001081386:exon7:c.A1140G:p.G380G,Cdh19:NM_001356415:exon8:c.A1140G:p.G380G	1qE2.1	NA	2021-07-01	FALSE	lung	single cell clone from 09-2_par	KP; LSL-Cas9	sgMsh2-Cre	none	NA	B6/129 mix	No Msh2 re-expression	chr1-3216742-195166209	4	2	2	1	4.11165	0.96	GAAAATGTTAATGTTCATATCTAAAAACTTACCTCATAGGAGATTGTCTTCGATCTGGGTCTGTGGCAGAAACCGTCCCCACAATTGTTCCATATGGTTTTCCTTCAGGAATTTCAAGTATGTAATATGGTAAGAGGAAAACAGGAGGTTCATCTTCATCTTCTACTTGAACTTTAATGTAGGTTGTGGAAGCGTTAACAT	TTC	NA	NA	NA	NA
SCC_P1	chr1	110932144	110932144	A	G	12A2p6	SNV	Mutect2;Strelka2;MuSe;Vardict	4	0.187	77	0	0	NA	splicing	Cdh19	NM_001081386:exon4:c.604+2T>C;NM_001356415:exon5:c.604+2T>C	.	.	1qE2.1	NA	2021-07-01	FALSE	lung	single cell clone from 09-2_par	KP; LSL-Cas9	sgMsh2-Cre	none	NA	B6/129 mix	No Msh2 re-expression	chr1-3216742-195166209	4	2	2	0.779167	4.11165	0.96	TCGTCTACCATAGAACATGTTTTCAACCAAATGATTTGTGCAGACATTTTTCCTCTTGAGAATCATGAAGAATTGTATTATTTTTTTTAAATTCACATATACCTGTTGTTGGCTCAACAGAAAAGTATGGTTGACCTCGTTCTAAGTTGTATAGGATGCGAGCATGATAGCCAGTTGAAGGATCATCTGCGTCATTGGCTG	TAC	NA	NA	NA	NA
SCC_P1	chr1	115685184	115685184	A	G	12A2p6	SNV	Mutect2;Strelka2;MuSe;Vardict	4	0.224	446	0	0	NA	exonic	Cntnap5a	.	synonymous SNV	Cntnap5a:NM_001077425:exon1:c.A48G:p.S16S,Cntnap5a:NM_001371013:exon1:c.A48G:p.S16S	1qE2.3	NA	2021-07-01	FALSE	lung	single cell clone from 09-2_par	KP; LSL-Cas9	sgMsh2-Cre	none	NA	B6/129 mix	No Msh2 re-expression	chr1-3216742-195166209	4	2	2	0.933333	4.11165	0.96	CTCGTGCCTGCGAATTTGGGATTCTATTGGAAGAGATCGCTCACTCGGGGGAAATGGATTCTGTACCAAGACTGAACAGCGTTTTGACTTTGGTGCTCTCAGGCTTGTGGCATTTAGGATTAACAGCGACAAACTGTGAGTACTTGGAGCTGGGGGCGGGAAGGTGAGGTGGGATAGGGTGCTCCTGAGAATAACTATCCA	CAG	NA	NA	NA	NA
SCC_P1	chr1	118309772	118309772	C	G	12A2p6	SNV	Mutect2;Strelka2;MuSe;Vardict	4	0.247	99	0	0	NA	splicing	Tsn	NM_011650:exon2:c.160+1G>C	.	.	1qE2.3	NA	2021-07-01	FALSE	lung	single cell clone from 09-2_par	KP; LSL-Cas9	sgMsh2-Cre	none	NA	B6/129 mix	No Msh2 re-expression	chr1-3216742-195166209	4	2	2	1	4.11165	0.96	GACAAAAGTGTACTCAGTATGTCCTTTTAATGGACTTAAGAGTGATATGTTGGACAAAAAAATTTAAAAATTTTTTCAAACATCAAAGCAAAAAAACTTACTGTCCTGAAATCCAGTACCCTGGTGGACCCCTTGAAGTAGGGTCAAAATCTCTCGAGCAGTTTGTTCTAAACTCTGTACAACTTTTCGTATTTCCTAGAG	ACT	NA	NA	NA	NA
SCC_P1	chr1	119528045	119528045	T	C	12A2p6	SNV	Mutect2;Strelka2;MuSe;Vardict	4	0.216	245	0	0	NA	UTR3	Tmem185b	NM_146103:c.*482T>C	.	.	1qE2.3	NA	2021-07-01	FALSE	lung	single cell clone from 09-2_par	KP; LSL-Cas9	sgMsh2-Cre	none	NA	B6/129 mix	No Msh2 re-expression	chr1-3216742-195166209	4	2	2	0.9	4.11165	0.96	TTGTATTTTAGATTGCACCCATTGTGACAAAATGGCAAATGTACCAAATTGTCCCCTCCCACTGTTCCCTAAACCTCATTGTTGGTGTTTCTAGTGCTCCTACTGTTCAAATAGTTGTTTTCTGTGGGCTTTGCGGACACAGGTCTCTAGTATTCTAATAGATGAATTTTCTAATGGAGTGAATCTGCATATATTAGTATT	CTA	NA	NA	NA	NA
SCC_P1	chr1	119667687	119667687	T	C	12A2p6	SNV	Mutect2;Strelka2;MuSe;Vardict	4	0.268	84	0	0	NA	intronic	Ptpn4	.	.	.	1qE2.3	NA	2021-07-01	FALSE	lung	single cell clone from 09-2_par	KP; LSL-Cas9	sgMsh2-Cre	none	NA	B6/129 mix	No Msh2 re-expression	chr1-3216742-195166209	4	2	2	1	4.11165	0.96	CATTCAATGAGACACATGGCAGTTTCCATAGTAATAAGAACCCCAGTCCTTCCAATTCCAGCACTGAAAAAGGACAGACGGATGTGCAAAGTTTTAGTGGTACAATTGCTAAATTTGTGGCTTTTCTGCAGAAATAGCAAAGAAAAAGCAAATCACAATAAAGAAAAACAATTTCCTTTTAAGGTTTTATTTGATAAAACT	GTA	NA	NA	NA	NA
SCC_P1	chr1	119691821	119691821	A	G	12A2p6	SNV	Mutect2;Strelka2;MuSe;Vardict	4	0.306	170	0	0	NA	exonic	Ptpn4	.	synonymous SNV	Ptpn4:NM_019933:exon17:c.T1524C:p.G508G	1qE2.3	NA	2021-07-01	FALSE	lung	single cell clone from 09-2_par	KP; LSL-Cas9	sgMsh2-Cre	none	NA	B6/129 mix	No Msh2 re-expression	chr1-3216742-195166209	4	2	2	1	4.11165	0.96	AAATATGACATTCGTTCTGGATTACCTTTACATTGAATCCAAACCTTCCATTTTCATCAGGTTTCATTTTGATTAGAACAAGGTTATCATGTGGAATGCCACCATTAGGCTTGAGAAGACAAAAATAAATTTCAGAATATAAATTATAGGATTTATCTGCTTGTATGACCTATGGTATATAAAGAATTAATATCCTAAGAA	CAC	NA	NA	NA	NA
SCC_P1	chr1	119995046	119995046	T	C	12A2p6	SNV	Mutect2;Strelka2;MuSe;Vardict	4	0.284	44	0	0	NA	intronic	Cfap221	.	.	.	1qE2.3	NA	2021-07-01	FALSE	lung	single cell clone from 09-2_par	KP; LSL-Cas9	sgMsh2-Cre	none	NA	B6/129 mix	No Msh2 re-expression	chr1-3216742-195166209	4	2	2	1	4.11165	0.96	TGATTAGTGATGCTATGTATCACTATACATAGTGATACTGCTAAATCGGCACTCACAATCCCAGCTTCCTGGACCCTGGATCTCCTGGAGAAGTAATTCATAGGCAAGGGTTTGCTGCCCACTTACTGGATTCCAGAAGATGGTTAGGCACTTCTGTTCTTTTCTTGGGCTCCTCTACCAGGCTCTTCAAGAGGAGGGGTG	ATA	NA	NA	NA	NA
SCC_P1	chr1	121482637	121482637	C	A	12A2p6	SNV	Mutect2;Strelka2;MuSe;Vardict	4	0.278	78	0	0	NA	exonic	Ccdc93	.	nonsynonymous SNV	Ccdc93:NM_001025156:exon16:c.C1261A:p.L421M,Ccdc93:NM_029955:exon16:c.C1258A:p.L420M	1qE2.3	NA	2021-07-01	FALSE	lung	single cell clone from 09-2_par	KP; LSL-Cas9	sgMsh2-Cre	none	NA	B6/129 mix	No Msh2 re-expression	chr1-3216742-195166209	4	2	2	1	4.11165	0.96	TAAACAGTTACCCTCCAGTTGGTGGCTTCCCTGAGCTTTGTAAAGGTTTACCTTGCTTTTGCAGGAGGAGATGGCTCGGCTACAACAGGAAATTGAGACCCTGAAAGCTGAGAGAGCACCAGGTGAGAAGGTAAGCCTTAAATTAGCCCTCAGTGCCATCAGCCACTTTCTGGCTGGTGTGTGGAAGGAACCTCCATTCAC	CCT	NA	NA	NA	NA
SCC_P1	chr1	121557479	121557479	T	C	12A2p6	SNV	Mutect2;Strelka2;Vardict	3	0.094	159	0	0	NA	exonic	Ddx18	.	nonsynonymous SNV	Ddx18:NM_025860:exon10:c.A1531G:p.N511D	1qE2.3	NA	2021-07-01	FALSE	lung	single cell clone from 09-2_par	KP; LSL-Cas9	sgMsh2-Cre	none	NA	B6/129 mix	No Msh2 re-expression	chr1-3216742-195166209	4	2	2	0.391667	4.11165	0.96	AAGATTTTCCAAACAAGGGCCTTTACCTTGGACTGTTTCAAGTAACGAAGGAAACCCAACTCTTCAGGGCGCAGGATGAGCAGGGCGTGCCCTCTTCCATTCAGGCCCCTGGCTGTTCTACCAACACGATGAATGTATTCCTGTGGCGAGGCAAGAAAGTCTGGCTTAAGTTATGAAGTATTCTTGAGTCTGCCACTAGCA	TTC	NA	NA	NA	NA
SCC_P1	chr1	121559351	121559351	T	C	12A2p6	SNV	Mutect2;Strelka2;MuSe;Vardict	4	0.333	34	0	0	NA	intronic	Ddx18	.	.	.	1qE2.3	NA	2021-07-01	FALSE	lung	single cell clone from 09-2_par	KP; LSL-Cas9	sgMsh2-Cre	none	NA	B6/129 mix	No Msh2 re-expression	chr1-3216742-195166209	4	2	2	1	4.11165	0.96	ACTTTCTTCTTCCGGTTCTTCTTAAGGAATGTGAAAAGCAGAAGGAACCTCTTCTCAGAGGGACAAACAACATAGCCCTGAAATGGTGTGAGTAAACAGGTTACTCATAAAAGAATGTGACCGAACACAGCAATATCCTGCAAGGTCTTTCTGCCATGTTTAAGGACTATACCAACTCAACAATTCCAATTATATAGAACC	GTT	NA	NA	NA	NA
SCC_P1	chr1	123341296	123341296	T	A	12A2p6	SNV	Mutect2;Strelka2	2	0.291	41	0	0	NA	intronic	Dpp10	.	.	.	1qE2.3	NA	2021-07-01	FALSE	lung	single cell clone from 09-2_par	KP; LSL-Cas9	sgMsh2-Cre	none	NA	B6/129 mix	No Msh2 re-expression	chr1-3216742-195166209	4	2	2	1	4.11165	0.96	TATTTGTATATGTAGAGATATCTGAATGGAAGGAATTCAACTTAGTCCTTGTAACAAAAATGCCTTTTGCCTTTTATTATTGTTTTTTTTTTTTTTTTTTTTTTTTTTTTTTGTATCAGTCTACCTGGTAAGTGCTTTCTTCCTTTGATGGCATGCCAAGGTACCGTTCAGAGAAAGCTGAGGCTGTGACACAGGAAGAAA	TTT	T	30	TTTTTTTTTTTTTTTTTTTTTTTTTTTTTT	NA
SCC_P1	chr1	123411866	123411866	T	-	12A2p6	Deletion	Mutect2;Strelka2;Vardict	3	0.298	65	0	0	NA	intronic	Dpp10	.	.	.	1qE2.3	NA	2021-07-01	FALSE	lung	single cell clone from 09-2_par	KP; LSL-Cas9	sgMsh2-Cre	none	NA	B6/129 mix	No Msh2 re-expression	chr1-3216742-195166209	4	2	2	1	4.11165	0.96	GGCCGATTCAACCACCTGACCACTGTCCTCGTGTTGCTCACCCATTTAACCATGGTGATGTAATATTCTCTAGTTTGGAAACAAAAAAATAACACTTACATTTAGAACATGACAATCATAATACTAGTAAGAATCATGTGTTGTTTTAGATGCAATAACTCAAATGTTATAAGGATATTGTATTCTGTGTACATATGTGTA	ATT	NA	NA	NA	-1
SCC_P1	chr1	123854202	123854202	A	C	12A2p6	SNV	Mutect2;Strelka2	2	0.201	202	0	0	NA	exonic	Dpp10	.	nonsynonymous SNV	Dpp10:NM_199021:exon3:c.T247G:p.F83V	1qE2.3	NA	2021-07-01	FALSE	lung	single cell clone from 09-2_par	KP; LSL-Cas9	sgMsh2-Cre	none	NA	B6/129 mix	No Msh2 re-expression	chr1-3216742-195166209	4	2	2	0.8375	4.11165	0.96	CTCTGTGTTATGTTAGTGAAAAAGAACTCAAACTAACAATACACATGAAAAGTTCTACACCTACCATTGATCCACCGAGGTTCTGGATTATGAAGTCCGAATCCTTTCCCCAAAAGCTCCTCTAGTGACAGTCTTGTTTCTGAAGAATTTGTTAGTTCATCTGAAAAGAAAAAAAAATACATCATCAAGCACCTTTGTATT	AAT	NA	NA	NA	NA
SCC_P1	chr1	125394098	125394098	A	-	12A2p6	Deletion	Mutect2;Strelka2;Vardict	3	0.471	64	0	0	NA	intronic	Actr3	.	.	.	1qE2.3	NA	2021-07-01	FALSE	lung	single cell clone from 09-2_par	KP; LSL-Cas9	sgMsh2-Cre	none	NA	B6/129 mix	No Msh2 re-expression	chr1-3216742-195166209	4	2	2	1	4.11165	0.96	GGACATGACTCCAAACACTGGATTGTGACGACAAATGCTAGGTCCAATTTCTTCATAATCCTTTTTGGTGTGGCATACTTGGTAGAACTCAGGCTGGAAGAAAAAAAAAAAACAGAACAATGCATTTGAGAGGTCAAATTCTCCTATTTTCCAACAGTCTATAAAAGAAATACTTTTAAACTCGTGTTAAATAAACAATAT	GAA	A	12	AAAAAAAAAAAA	-1
SCC_P1	chr1	127412243	127412243	G	T	12A2p6	SNV	Mutect2;Strelka2;MuSe;Vardict	4	0.189	83	0	0	NA	exonic	Mgat5	.	nonsynonymous SNV	Mgat5:NM_145128:exon12:c.G1360T:p.V454L	1qE3	NA	2021-07-01	FALSE	lung	single cell clone from 09-2_par	KP; LSL-Cas9	sgMsh2-Cre	none	NA	B6/129 mix	No Msh2 re-expression	chr1-3216742-195166209	4	2	2	0.7875	4.11165	0.96	CAGCTTTCTGGGCTTCGTGGTGGAGCAGCACCTGAACTCCAGCGACATTCACCACATCAACGAGATCAAAAGGCAGAACCAGTCCCTTGTGTATGGCAAAGTGGATAGTTTCTGGAAGGTGAGTCAGCCCGCCTGCTTGTCGAGCTCTCTGAAAGGAAGCTTGTGAGGTAATTTAATTTTGCTTTGATCCAGGGAGTAATC	AGT	NA	NA	NA	NA
SCC_P1	chr1	127795232	127795232	A	-	12A2p6	Deletion	Mutect2;Strelka2;Vardict	3	0.273	130	0	0	NA	intronic	Ccnt2	.	.	.	1qE3	NA	2021-07-01	FALSE	lung	single cell clone from 09-2_par	KP; LSL-Cas9	sgMsh2-Cre	none	NA	B6/129 mix	No Msh2 re-expression	chr1-3216742-195166209	4	2	2	1	4.11165	0.96	GGCTTTGGAATCCTCTTAATACTGACGAGTGTAGTAGACATTTATGATTGTATGGCGAGCCGCATTGCTCAGGCAAGTACTGTAGTGGTAAGTAGTTGGGAAAAAAAGTGCTTTTCATTTCAGGTTTTGAGATCACCATTGAACACCCACACACAGATGTGGTGAAATGCACCCAGTTAGTAAGAGGTGAGTGGTCCCTCA	GAA	A	5	AAAAA	-1
SCC_P1	chr1	128193486	128193486	T	C	12A2p6	SNV	Mutect2;Strelka2;MuSe;Vardict	4	0.312	49	0	0	NA	exonic	R3hdm1	.	synonymous SNV	R3hdm1:NM_001357482:exon18:c.T1755C:p.H585H,R3hdm1:NM_181750:exon18:c.T1755C:p.H585H	1qE3	NA	2021-07-01	FALSE	lung	single cell clone from 09-2_par	KP; LSL-Cas9	sgMsh2-Cre	none	NA	B6/129 mix	No Msh2 re-expression	chr1-3216742-195166209	4	2	2	1	4.11165	0.96	GTATTGTAGCATTTGCATTGGTAGGTTTGGCCCATGAATGAAAGGCTGACTGATGGCCAACTTTTTTTCAACAGGATAACCTTGGCGCTCAGTTCAGCCATATGAGTCTTGCCCGCCAGCCATCAGCTGATGGTTCTGACCCTCATGCCACCATGTTCCAGTCCACTGTTGTACTACAGTCTCCACAGCAGTCTGGTTACA	ATA	NA	NA	NA	NA
SCC_P1	chr1	128202418	128202418	T	C	12A2p6	SNV	Mutect2;Strelka2;MuSe;Vardict	4	0.286	211	0	0	NA	ncRNA_exonic	Mir128-1	.	.	.	1qE3	NA	2021-07-01	FALSE	lung	single cell clone from 09-2_par	KP; LSL-Cas9	sgMsh2-Cre	none	NA	B6/129 mix	No Msh2 re-expression	chr1-3216742-195166209	4	2	2	1	4.11165	0.96	TTATGTGCTTATATTTTACAATAATTGGCCTTCTTCCTGAGCTGTTGGATTCGGGGCCGTAGCACTGTCTGAGAGGTTTACATTTCTCACAGTGAACCGGTCTCTTTTTCAGCTGCTTCCTGACTTCTTTTTACTTCTTTTTGCTTTTTTGCTTTTTTTTTCTATGCTATATTAAGATACTAATATTTGTTTATATTTTCC	GTC	NA	NA	NA	NA
SCC_P1	chr1	128216564	128216564	T	C	12A2p6	SNV	Mutect2;Strelka2;MuSe;Vardict	4	0.204	92	0	0	NA	intronic	R3hdm1	.	.	.	1qE3	NA	2021-07-01	FALSE	lung	single cell clone from 09-2_par	KP; LSL-Cas9	sgMsh2-Cre	none	NA	B6/129 mix	No Msh2 re-expression	chr1-3216742-195166209	4	2	2	0.85	4.11165	0.96	CCTAATCAGTCTAATCAAGGATCTCTGCCCACAACAGGAATGCCAGTCTATTACAGTGTCATTCCACCTGGCCAACAAAGTAATTTAAGGTGAGCATGACTACAAAGCCTACTCTTCCTGGCTTCCCACTGTTCGCCAGGTATATGGTGTGCTACTCCATTGAAAGTTGACCAAAGGGCTACGTTTAACTGAATTACTAAA	CTA	NA	NA	NA	NA
SCC_P1	chr1	128236639	128236639	T	C	12A2p6	SNV	Mutect2;Strelka2;MuSe;Vardict	4	0.196	190	0	0	NA	exonic	R3hdm1	.	nonsynonymous SNV	R3hdm1:NM_001357482:exon27:c.T3289C:p.S1097P,R3hdm1:NM_181750:exon27:c.T3289C:p.S1097P	1qE3	NA	2021-07-01	FALSE	lung	single cell clone from 09-2_par	KP; LSL-Cas9	sgMsh2-Cre	none	NA	B6/129 mix	No Msh2 re-expression	chr1-3216742-195166209	4	2	2	0.816667	4.11165	0.96	TCACGCTCTCTGCTGTGGTAGTGGGGATAACACTGTCAACCCTGAGCACTCTAAACCCAGTGACCTGGCCTCTACGTACACTGTCCTAGCTACGTTCCCCTCCATTTCAGCTGCACAGAGTGCACTGAAGAAGCAGATCCATTCAGTGAACAAGTTTAAGCTGAGAATGAGCAAGAAGCACTACGATTTCCACATTTTGGA	CTC	NA	NA	NA	NA
SCC_P1	chr1	128275018	128275018	T	C	12A2p6	SNV	Mutect2;Strelka2;MuSe;Vardict	4	0.245	89	0	0	NA	intronic	Ubxn4	.	.	.	1qE3	NA	2021-07-01	FALSE	lung	single cell clone from 09-2_par	KP; LSL-Cas9	sgMsh2-Cre	none	NA	B6/129 mix	No Msh2 re-expression	chr1-3216742-195166209	4	2	2	1	4.11165	0.96	TAGCAATCCTCCTCCTGCACAGACTTCAGCAAGAGCCACATCCACAGAGCCTTCAAACTCTGCATCATCCAGCAAATCAGAGAAAAGGTCTATGTTCTTGTCTCTTTGCAAAATACACAGGTCACATACAGTGGTTTCTTTAATCCTTGGTGCTAGTAAAGCAACTTTGCCTCTTTTTCCCCCATTCACTGAACACTCTTT	GTC	NA	NA	NA	NA
SCC_P1	chr1	128291951	128291951	T	C	12A2p6	SNV	Mutect2;Strelka2;MuSe;Vardict	4	0.14	111	0	0	NA	exonic	Lct	.	nonsynonymous SNV	Lct:NM_001081078:exon13:c.A4960G:p.S1654G	1qE3	NA	2021-07-01	FALSE	lung	single cell clone from 09-2_par	KP; LSL-Cas9	sgMsh2-Cre	none	NA	B6/129 mix	No Msh2 re-expression	chr1-3216742-195166209	4	2	2	0.583333	4.11165	0.96	CTGTAGGCGTGGCGCCCTGCCTGCCCACTGCCACCCAGACCACACACTCATTGCTGTGGACCCAGCACTTACCTGGACTTGTTGAGGCCTGCCGCCAGGCTTCTGTCACGAATCCGTGTCTTCATCACCTCAGGGTAGTCTCCGTTTTTGAAGATGGGGTGTGCAAACCAGCCCCCCATAAACTGTGGAAAGAGAGGGCGT	CTT	NA	NA	NA	NA
SCC_P1	chr1	128300744	128300744	T	C	12A2p6	SNV	Mutect2;Strelka2;MuSe;Vardict	4	0.231	132	0	0	NA	exonic	Lct	.	nonsynonymous SNV	Lct:NM_001081078:exon8:c.A3011G:p.N1004S	1qE3	NA	2021-07-01	FALSE	lung	single cell clone from 09-2_par	KP; LSL-Cas9	sgMsh2-Cre	none	NA	B6/129 mix	No Msh2 re-expression	chr1-3216742-195166209	4	2	2	0.9625	4.11165	0.96	CTCCCAACCTCCAATATCCTGGAGGGCCTGGGGCAGGTCCCAGTGAAAGAGTGTCACCATGGGGAAGATGTTGCTCTCCAACAATCTGTCAATCAGTTTGTTGTAATAATCAACACCTTGTTTGTTGATGGAACTGTTTCTTCCCGTTGGGAAAATTCGAGGCCAGGAGATGGAAAATCGATAGGACTTGACCTTCAGAGT	GTT	NA	NA	NA	NA
SCC_P1	chr1	128304111	128304111	T	A	12A2p6	SNV	Mutect2;Strelka2;MuSe;Vardict	4	0.284	70	0	0	NA	exonic	Lct	.	nonsynonymous SNV	Lct:NM_001081078:exon7:c.A2000T:p.E667V	1qE3	NA	2021-07-01	FALSE	lung	single cell clone from 09-2_par	KP; LSL-Cas9	sgMsh2-Cre	none	NA	B6/129 mix	No Msh2 re-expression	chr1-3216742-195166209	4	2	2	1	4.11165	0.96	GGTCTGCTGCCCGGCCTTGCTGATGAGGCGGGATGTGTAATGAGACAGACCTAGGAAATCCGCAGAGCCTTTCAGGAGCCGCTTCTCTGCTTCAGTGAACTCTGGGAGTTGGGCCAGAGGACGGCCACACTGCTGGTTTGTGTGCTGGATCTGGGCCCGAAGGGCAGCAGGGTAGTCCCCATCTATGAAGATGGGGTGTGC	CTC	NA	NA	NA	NA
SCC_P1	chr1	128348373	128348373	T	C	12A2p6	SNV	Mutect2;Strelka2;MuSe;Vardict	4	0.211	72	0	0	NA	exonic	Mcm6	.	nonsynonymous SNV	Mcm6:NM_001313695:exon7:c.A1074G:p.I358M,Mcm6:NM_008567:exon7:c.A1074G:p.I358M	1qE3	NA	2021-07-01	FALSE	lung	single cell clone from 09-2_par	KP; LSL-Cas9	sgMsh2-Cre	none	NA	B6/129 mix	No Msh2 re-expression	chr1-3216742-195166209	4	2	2	0.879167	4.11165	0.96	AAAAGCAATCTCTTCATGAAAATCCCTGAACCAGTACTGAATCCATGAAATGCTTACTCCTGATTTCAAGTTTTTATCAACAGACAGAGCTCTTACCATGTATAGTAGGGAAGAGGCTCGTGCAGAGATTGTGGTACAGGTTTTTGTCCTGACTCATTTCAAACACCTTTTCCCATTCCTTCACCGTCATTTGGTTCTTAA	GTA	NA	NA	NA	NA
SCC_P1	chr1	130440277	130440277	T	C	12A2p6	SNV	Mutect2;Strelka2;MuSe;Vardict	4	0.368	38	0	0	NA	UTR3	Cd55	NM_010016:c.*35A>G	.	.	1qE4	NA	2021-07-01	FALSE	lung	single cell clone from 09-2_par	KP; LSL-Cas9	sgMsh2-Cre	none	NA	B6/129 mix	No Msh2 re-expression	chr1-3216742-195166209	4	2	2	1	4.11165	0.96	CACATCTTGAAGACAATGACAGCATGCAGAACAAACAACACTATTAAATTTATTGTATCCATTCTTCTTGGACAGTCTAACAAACTAGAAGTATTATCAGTAGTTTTATATACTTTCTTCGTAACTCTTCGTTGGCTATGTCAAGTAGCCAATGAGTGATAGCATCACATGCAAAACTGTCAAGGTTATTAAACATGTATG	GTA	NA	NA	NA	NA
SCC_P1	chr1	130655982	130655982	G	A	12A2p6	SNV	Mutect2;Strelka2;MuSe;Vardict	4	0.246	65	0	0	NA	exonic	C4bp	.	nonsynonymous SNV	C4bp:NM_007576:exon3:c.C248T:p.T83I	1qE4	NA	2021-07-01	FALSE	lung	single cell clone from 09-2_par	KP; LSL-Cas9	sgMsh2-Cre	none	NA	B6/129 mix	No Msh2 re-expression	chr1-3216742-195166209	4	2	2	1	4.11165	0.96	GGCACAGGAGACAGAAATCTCCCATTCTCCCGAAGGTTTGCAGTAAACCATCATCCTTGATATTCCCCTACCATAGCCAGGGAGGCATTCGTATTTCAGGGTGGTGTGACTTTCGAAGTCTGTCCGATTCACGTCACTTGCTGGCAGGGCATTGGGTATAGCAGGTGGTGGACCACATTTGCCTACACACCAAAGGGACAG	GGT	NA	NA	NA	NA
SCC_P1	chr1	130813146	130813146	T	G	12A2p6	SNV	Mutect2;Strelka2;Vardict	3	0.223	113	0	0	NA	exonic	Fcamr	.	nonsynonymous SNV	Fcamr:NM_001170632:exon5:c.T1301G:p.M434R,Fcamr:NM_144960:exon5:c.T1133G:p.M378R	1qE4	NA	2021-07-01	FALSE	lung	single cell clone from 09-2_par	KP; LSL-Cas9	sgMsh2-Cre	none	NA	B6/129 mix	No Msh2 re-expression	chr1-3216742-195166209	4	2	2	0.929167	4.11165	0.96	CCCAGGAAGACCACAGGAACCACGAGGCCATCGGCCCTGATCTCAGAACATGTGACCTGGGAAACTCTCCAAGACAAAACAGAGGTGTCTAAGCAACAAATGCTGCACTCCCTGGAGGAGTTATCACCAGCTCCAAGTGCACAGACCTTAAATGCTACCTGTTTGGAAGTGGCATCCGAGGAAGGAAGGAGCATTGATGGG	ATG	NA	NA	NA	NA
SCC_P1	chr1	131670829	131670829	A	G	12A2p6	SNV	Mutect2;Strelka2;MuSe;Vardict	4	0.315	56	0	0	NA	intronic	Ctse	.	.	.	1qE4	NA	2021-07-01	FALSE	lung	single cell clone from 09-2_par	KP; LSL-Cas9	sgMsh2-Cre	none	NA	B6/129 mix	No Msh2 re-expression	chr1-3216742-195166209	4	2	2	1	4.11165	0.96	TATGACCCCTCTCATTTCTCTGGGAGCCTCAACTGGATCCCAGTCACCAAGCAAGCCTATTGGCAGATTGCCCTGGATGGGTGAGTATCCTCTAGATAGTAGCTATGGTTGAATGGAAGAGTGGCCACAACTCAAACTGGATTAACTGGGTGATGCTGCAGGACACTAGAACAGATGCTGGGAGCCTCACATCTGGACTGG	TAG	NA	NA	NA	NA
SCC_P1	chr1	131977145	131977145	T	A	12A2p6	SNV	Mutect2;Strelka2;MuSe;Vardict	4	0.222	85	0	0	NA	intronic	Slc45a3	.	.	.	1qE4	NA	2021-07-01	FALSE	lung	single cell clone from 09-2_par	KP; LSL-Cas9	sgMsh2-Cre	none	NA	B6/129 mix	No Msh2 re-expression	chr1-3216742-195166209	4	2	2	0.925	4.11165	0.96	CATTACCTATGTGCCACCCCTTCTGCTGGAAGTCGGGGTGGAGGAGAAATTCATGACCATGGTGTTGGGTGAGTCACTTCATCTTCCTTTCTTCCAGCTCTGGTGCCTGGGGCTGGGTTGTAGGCAGCATTCCTCTTGCCCAGGGAGTGGCTCAGAGGGCAGAAACCCTGCTTCTAACCTGCAGCAGACCCAAGTCTTTGC	CTG	NA	NA	NA	NA
SCC_P1	chr1	132458394	132458394	G	A	12A2p6	SNV	Mutect2;Strelka2;MuSe;Vardict	4	0.192	72	0	0	NA	exonic	Dstyk	.	synonymous SNV	Dstyk:NM_172516:exon10:c.G2310A:p.G770G	1qE4	NA	2021-07-01	FALSE	lung	single cell clone from 09-2_par	KP; LSL-Cas9	sgMsh2-Cre	none	NA	B6/129 mix	No Msh2 re-expression	chr1-3216742-195166209	4	2	2	0.8	4.11165	0.96	TCCAGGCTCTTTTGTCTTTCCAGGCTGGGCTGACCCTGGAGACACGTTTGCAAATAGCTCTGGATGTGGTGGAGGGAATCCGCTTTCTGCACAGCCAGGGGCTTGTTCATCGGGATATCAAACTGAAAAATGTGCTGGTAAGATAGAGCTATATTTAGAGAGGACTTCCTACTCTCTGGAGGGTTTGTGTAAAAAGCTTTG	GGC	NA	NA	NA	NA
SCC_P1	chr1	133274382	133274382	A	G	12A2p6	SNV	Mutect2;Strelka2;MuSe;Vardict	4	0.211	40	0	0	NA	intronic	Plekha6	.	.	.	1qE4	NA	2021-07-01	FALSE	lung	single cell clone from 09-2_par	KP; LSL-Cas9	sgMsh2-Cre	none	NA	B6/129 mix	No Msh2 re-expression	chr1-3216742-195166209	4	2	2	0.879167	4.11165	0.96	AGCGCCCGTTTTGATCGGCTGCCACCACGCAGTGAGGACATCTATGCAGATCCCGCTGCCTACGTGATGAGGCGATCTATCAGCTCCCCAAAGGTGAGCCACCACTCCACCTCTCCCCGCTGAGACCCCGAGACCATCTGCTGAAAAGCCCTGGAGATGCTGGGCTACCTGGGATATGGCCTGCTAAGCCAGGAATCTGCC	CAC	NA	NA	NA	NA
SCC_P1	chr1	133382586	133382586	A	-	12A2p6	Deletion	Mutect2;Vardict	2	0.577	43	0	0	NA	UTR3	Sox13	NM_011439:c.*1065delT	.	.	1qE4	NA	2021-07-01	FALSE	lung	single cell clone from 09-2_par	KP; LSL-Cas9	sgMsh2-Cre	none	NA	B6/129 mix	No Msh2 re-expression	chr1-3216742-195166209	4	2	2	1	4.11165	0.96	GTCTTTCCCTGCCCCAGGGCAGCTCCAGATCTTTGACTAGGTGCTAATGATTTCCTTGGGATACAACCAGGAAGCTAATTTAGGAGGAAAGGGGGGGGGGAGGGAAGAAGCCACCCTAAGCTCATGAAGAAGGGATGGAGACCAGCTGCCATGGGGTCCCCTCTGCAGGGCTGTCACTGAGAAAAAGATCCTCATGACTGC	GAG	G	10	GGGGGGGGGG	-1
SCC_P1	chr1	133382585	133382586	GA	-	12A2p6	Deletion	Mutect2;Vardict	2	0.199	43	0	0	NA	UTR3	Sox13	NM_011439:c.*1066_*1065delTC	.	.	1qE4	NA	2021-07-01	FALSE	lung	single cell clone from 09-2_par	KP; LSL-Cas9	sgMsh2-Cre	none	NA	B6/129 mix	No Msh2 re-expression	chr1-3216742-195166209	4	2	2	0.829167	4.11165	0.96	GTCTTTCCCTGCCCCAGGGCAGCTCCAGATCTTTGACTAGGTGCTAATGATTTCCTTGGGATACAACCAGGAAGCTAATTTAGGAGGAAAGGGGGGGGGGAGGGAAGAAGCCACCCTAAGCTCATGAAGAAGGGATGGAGACCAGCTGCCATGGGGTCCCCTCTGCAGGGCTGTCACTGAGAAAAAGATCCTCATGACTGC	GAG	G	10	GGGGGGGGGG	-2
SCC_P1	chr1	133393216	133393216	T	G	12A2p6	SNV	Mutect2;Strelka2;MuSe;Vardict	4	0.428	13	0	0	NA	exonic	Sox13	.	nonsynonymous SNV	Sox13:NM_011439:exon2:c.A55C:p.M19L	1qE4	NA	2021-07-01	FALSE	lung	single cell clone from 09-2_par	KP; LSL-Cas9	sgMsh2-Cre	none	NA	B6/129 mix	No Msh2 re-expression	chr1-3216742-195166209	4	2	2	1	4.11165	0.96	GCCGGGTCTCCAGGCTGGGTCTCCACTGCAGGGGCTGCACCTTGGGGAGCCTCGTGGCAAGGCTCCTTCTTCTCCTCAGACTTGATGGTGCAGTTCACCATGGTGCTAGCGCTGTCTGGGGCCAGCTGCACAGAGACGGGGCTCTGCATGGACATCCTGCAGAAGGAGGGACAGAGGACACTGAGTGAATGAGGCCCATGG	ATG	NA	NA	NA	NA
SCC_P1	chr1	134746867	134746867	A	C	12A2p6	SNV	Mutect2;Strelka2;MuSe;Vardict	4	0.241	115	0	0	NA	exonic	Syt2	.	nonsynonymous SNV	Syt2:NM_001355726:exon8:c.A1042C:p.I348L,Syt2:NM_009307:exon9:c.A1042C:p.I348L	1qE4	NA	2021-07-01	FALSE	lung	single cell clone from 09-2_par	KP; LSL-Cas9	sgMsh2-Cre	none	NA	B6/129 mix	No Msh2 re-expression	chr1-3216742-195166209	4	2	2	1	4.11165	0.96	GATCCACCTGATGCAGAACGGTAAGAGACTCAAGAAGAAGAAGACGACAGTGAAGAAGAAGACCCTGAACCCCTACTTCAACGAGTCCTTCAGCTTCGAGATCCCCTTTGAGCAGATCCAGGTGCTAAGCCTTGAGGGCCTTGGGTTCTTGGGCTCTGAGCTAACCAGACAAGCATGGGGCGTTAGAGGTCAGCCATGGGC	GAT	NA	NA	NA	NA
SCC_P1	chr1	134879721	134879721	T	C	12A2p6	SNV	Mutect2;Strelka2;MuSe;Vardict	4	0.255	114	0	0	NA	exonic	Ppp1r12b	.	nonsynonymous SNV	Ppp1r12b:NM_001368829:exon8:c.A662G:p.N221S,Ppp1r12b:NM_001081307:exon9:c.A1166G:p.N389S,Ppp1r12b:NM_001368827:exon9:c.A1166G:p.N389S	1qE4	NA	2021-07-01	FALSE	lung	single cell clone from 09-2_par	KP; LSL-Cas9	sgMsh2-Cre	none	NA	B6/129 mix	No Msh2 re-expression	chr1-3216742-195166209	4	2	2	1	4.11165	0.96	CCAAGTACTCACTCTCCTAGCTGAAGAGGCAGAGAAGGTGTTCTGAGCTGGGGCTGGGATCTGCTCCATGATCCGACTCTTGATTTCAGAGTTGGAATGGTTGACAGTGGCTTCTGGCTTTTTATCTGTTATTGAAGACAAGAGATGCAACAAGGATAAAGATGAAAACCTTATCTTAGTGTGTATAAATCTTTTTCTACT	GTT	NA	NA	NA	NA
SCC_P1	chr1	134999360	134999360	T	C	12A2p6	SNV	Mutect2;Strelka2;MuSe;Vardict	4	0.269	116	0	0	NA	exonic	Lgr6	.	nonsynonymous SNV	Lgr6:NM_001033409:exon12:c.A1090G:p.I364V	1qE4	NA	2021-07-01	FALSE	lung	single cell clone from 09-2_par	KP; LSL-Cas9	sgMsh2-Cre	none	NA	B6/129 mix	No Msh2 re-expression	chr1-3216742-195166209	4	2	2	1	4.11165	0.96	AGACCTGCCCAGTGTCCCTTTTGTGACTCTGGCCCTAGCGGACCCCAGACTTACATTTCCTCCAGCTTCTGACACCTGTGCAGGCTGGGTAACTCCTCGATCTGATTATGAGACAGCTCCCTGGGGAAGAGTCAGAGCCCAGCTCAGGGAGAAGCAGTGGCTATATGAGGGTAGAAGGCAGGGGCAGGGATGGGGGCAGGG	ATC	NA	NA	NA	NA
SCC_P1	chr1	135301934	135301934	T	C	12A2p6	SNV	Mutect2;Strelka2;MuSe;Vardict	4	0.245	161	0	0	NA	exonic	Timm17a	.	nonsynonymous SNV	Timm17a:NM_001360857:exon6:c.A434G:p.Y145C,Timm17a:NM_001360858:exon6:c.A263G:p.Y88C,Timm17a:NM_011590:exon6:c.A500G:p.Y167C	1qE4	NA	2021-07-01	FALSE	lung	single cell clone from 09-2_par	KP; LSL-Cas9	sgMsh2-Cre	none	NA	B6/129 mix	No Msh2 re-expression	chr1-3216742-195166209	4	2	2	1	4.11165	0.96	GGCTTTAAACAGACTGTAACTTGATCTTCTGAAATCCTACCGAACTACAGTCCACCCGGTTCCAGGAATCCTGGGAACCAAGTCCTACTGATACTGTCGGTAGTCTCCAAACGGCGAGGATGGCAACTGGCTGGAAGGCAACTGGGAGTGATCTTCAGTGAACTGAGGGCCTGCAAGGAAGATGGAAAAAGGCTCAGTAAG	GTA	NA	NA	NA	NA
SCC_P1	chr1	135420265	135420265	T	C	12A2p6	SNV	Mutect2;Strelka2;MuSe;Vardict	4	0.328	114	0	0	NA	intronic	Ipo9	.	.	.	1qE4	NA	2021-07-01	FALSE	lung	single cell clone from 09-2_par	KP; LSL-Cas9	sgMsh2-Cre	none	NA	B6/129 mix	No Msh2 re-expression	chr1-3216742-195166209	4	2	2	1	4.11165	0.96	AATCATCTAAGGCTGTACAAAAGTCATATCTTATACATTGTTCTTATTCCTGCTCCTTCCCCTAAGAAAGTTTCTAAGTTACTAAGTGAAGGGAAAGTACTTATCATTTAGGTCACCCTGGACTTACCTGACGGATTGCCAGTGCCCCCTGAGGATCTACAGTCAGCTCTGCCAGGTGAACACCAAATTCTGAAAAAGAAA	CTT	NA	NA	NA	NA
SCC_P1	chr1	135825906	135825906	T	C	12A2p6	SNV	Mutect2;Strelka2;MuSe;Vardict	4	0.189	78	0	0	NA	intronic	Lad1	.	.	.	1qE4	NA	2021-07-01	FALSE	lung	single cell clone from 09-2_par	KP; LSL-Cas9	sgMsh2-Cre	none	NA	B6/129 mix	No Msh2 re-expression	chr1-3216742-195166209	4	2	2	0.7875	4.11165	0.96	CAGGCGGAGGCACCGCAACCTGAGTTCAACCACAGATGATGAATCTCCAAAACTCACCCAGAATGGAGCTCAGAGATCTGTGGAGAGGTACTTGGTTGGGTTGGGTTCTGAAGATCACTTCATCGTTCTGAGTGGAAGTGGGTGGGGTCTTAGCTGTCCCAGGAAGACTATGTGAAAACAGTTTGACCTGCTAAGGATTTG	GTT	NA	NA	NA	NA
SCC_P1	chr1	136070638	136070639	TT	AA	12A2p6	DBS	Mutect2;Vardict	2	0.25	63	0	0	NA	exonic	Cacna1s	.	nonframeshift substitution	Cacna1s:NM_001081023:exon4:c.403_404AA:p.F135N,Cacna1s:NM_014193:exon4:c.403_404AA:p.F135N	1qE4	NA	2021-07-01	FALSE	lung	single cell clone from 09-2_par	KP; LSL-Cas9	sgMsh2-Cre	none	NA	B6/129 mix	No Msh2 re-expression	chr1-3216742-195166209	4	2	2	1	4.11165	0.96	CTGTCCTTTACATGGTGGGACACAAGGTCCCAGAGCTCAGGGACTCTGGCTCATCCACCAGCTGATCCCTCTTCTCTGCCTCTTTCCCCCTCCAGGGTCTTCACTGTGATTCTGGAACAAGTTAACATCATTCAAACCAACACGGCCCCCATGAGCAGCAAAGGAGCCGGCTTGGATGTGAAGGCCCTTCGAGCATTCCGC	TTC	NA	NA	NA	NA
SCC_P1	chr1	138498589	138498589	T	G	12A2p6	SNV	Mutect2;Strelka2;MuSe;Vardict	4	0.263	155	0	0	NA	exonic	Nek7	.	nonsynonymous SNV	Nek7:NM_021605:exon9:c.A785C:p.H262P	1qE4	NA	2021-07-01	FALSE	lung	single cell clone from 09-2_par	KP; LSL-Cas9	sgMsh2-Cre	none	NA	B6/129 mix	No Msh2 re-expression	chr1-3216742-195166209	4	2	2	1	4.11165	0.96	CATCCATCTGTGTTTCTGAGTAAAGGAAAATCCCTTAGTAAAGCACGTTGACAAAATGAACCTTCGTATGGGCCGAAGGGTCCTCACCTCCTCCGAATAGTGATCTGACGGGAGAGGCGGGTAGTCACACTGCTCTATCTTCTTACACAGAGAATACAAGTTCATCTTGTCGCCGTAGAAAGGACTCTGCAGTGCAGCCAT	GTG	NA	NA	NA	NA
SCC_P1	chr1	139432013	139432013	T	C	12A2p6	SNV	Mutect2;Strelka2;MuSe;Vardict	4	0.298	128	0	0	NA	exonic	Zbtb41	.	nonsynonymous SNV	Zbtb41:NM_172643:exon5:c.T1480C:p.Y494H	1qE4	NA	2021-07-01	FALSE	lung	single cell clone from 09-2_par	KP; LSL-Cas9	sgMsh2-Cre	none	NA	B6/129 mix	No Msh2 re-expression	chr1-3216742-195166209	4	2	2	1	4.11165	0.96	ATACACTTTCATTTAGATTTGTAAGAAATCTTTTACTCGAAGACCACACTTGGAAGAACACATGATTCTGCATTCACAAGATAAACCCTTTAAATGTACCTATTGTGAAGAACATTTCAAATCCCGGTTTGCACGGTTAAAGCATCAAGAGAAGTTCCACCTGGGTAAGTTACACTTTGGTGAAGTAGTCCACTACTCACT	CTA	NA	NA	NA	NA
SCC_P1	chr1	139456816	139456816	T	C	12A2p6	SNV	Mutect2;Strelka2;MuSe;Vardict	4	0.347	126	0	0	NA	exonic	Aspm	.	nonsynonymous SNV	Aspm:NM_009791:exon2:c.T350C:p.L117P	1qE4	NA	2021-07-01	FALSE	lung	single cell clone from 09-2_par	KP; LSL-Cas9	sgMsh2-Cre	none	NA	B6/129 mix	No Msh2 re-expression	chr1-3216742-195166209	4	2	2	1	4.11165	0.96	TGATAATAATTGTTCTAATTACAGCCTAAAGAAAAACTTACCATTTCCGTTACCTGGACGCCACTGCGAGAAGGGGGAGTGAGGGAGATTGTCACATTTCTTGTAAATGATTTCCTGAAGCACCAGGCTATATTACTAGGAAATGCAGAAGAGCCTAAGAAGAAAAAGGTAATGTTTTAATCATTGTGATTTTCTGGAAGG	CTT	NA	NA	NA	NA
SCC_P1	chr1	139479633	139479633	T	C	12A2p6	SNV	Mutect2;Strelka2;MuSe;Vardict	4	0.256	85	0	0	NA	exonic	Aspm	.	nonsynonymous SNV	Aspm:NM_009791:exon18:c.T6257C:p.M2086T	1qE4	NA	2021-07-01	FALSE	lung	single cell clone from 09-2_par	KP; LSL-Cas9	sgMsh2-Cre	none	NA	B6/129 mix	No Msh2 re-expression	chr1-3216742-195166209	4	2	2	1	4.11165	0.96	CAGCAACATCAGGAATACCTTAACTTAAGGAGGGCAGCAGTTCAAGTCCAGGCTGCGTATAGAGGCATTAGAGTGAGGAGACGCATTCAACACATGCACATGGCGGCCACACTTATTGAAGCCATGTTTAAGATGCGTCAGTCAAGAGTAAGGTACCTCAAGATGAGAACAGCAGCTCTTATAATTCAGGTGAGATACAGA	ATG	CACATG	12	CACATGCACATG	NA
SCC_P1	chr1	139490455	139490455	T	C	12A2p6	SNV	Mutect2;Strelka2;MuSe;Vardict	4	0.198	151	0	0	NA	splicing	Aspm	NM_009791:exon25:c.8919+2T>C	.	.	1qF	NA	2021-07-01	FALSE	lung	single cell clone from 09-2_par	KP; LSL-Cas9	sgMsh2-Cre	none	NA	B6/129 mix	No Msh2 re-expression	chr1-3216742-195166209	4	2	2	0.825	4.11165	0.96	GTATCTACCATCTTTGTTGTGATCCGAAGCTGTAATCGGAGTGTTCCTTGTATGGAAGTCGTTGGATATGCTGTTCAAGTATTGCTGAATGTGGCAAAGGTACCTTTCCATTTTAAGCATAAGGCACTCACTGTTAAGGAGCATGATCCTGCAAATGAAATTTTGTGTTTGCTCATTATTAGCTCTTGCTTCTGACTTAAA	GTA	NA	NA	NA	NA
SCC_P1	chr1	139507581	139507581	T	C	12A2p6	SNV	Mutect2;Strelka2;MuSe;Vardict	4	0.313	172	0	0	NA	exonic	F13b	.	synonymous SNV	F13b:NM_031164:exon4:c.T463C:p.L155L	1qF	NA	2021-07-01	FALSE	lung	single cell clone from 09-2_par	KP; LSL-Cas9	sgMsh2-Cre	none	NA	B6/129 mix	No Msh2 re-expression	chr1-3216742-195166209	4	2	2	1	4.11165	0.96	TCAATGGGATACATTTTATGACCCCTTTCTAATAGTCTAGGGTCTTGGCAAAGCTTATCAATGTTCATAAAATGAATGTTTAACTTTTTCAGAGACATGTTTGGCCCCTGAGTTGGAACATGGAAATTACTCCACGACGCAGAGAACATTCAAAGTGAAGGACATAGTGGCTTACACATGCACTGCAGGCTACTACACCAC	TTT	NA	NA	NA	NA
SCC_P1	chr1	139810826	139810826	T	C	12A2p6	SNV	Mutect2;Strelka2;MuSe;Vardict	4	0.258	217	0	0	NA	exonic	Cfhr2	.	synonymous SNV	Cfhr2:NM_001025575:exon6:c.A996G:p.V332V	1qF	NA	2021-07-01	FALSE	lung	single cell clone from 09-2_par	KP; LSL-Cas9	sgMsh2-Cre	none	NA	B6/129 mix	No Msh2 re-expression	chr1-3216742-195166209	4	2	2	1	4.11165	0.96	TGAGTTAAACAACATTTCAAATGCAAATTGAAAGTATATTAGTGACATGCATGTGTACTTCTAAACAATAAAATCAACTAATAAATGTATTATGATTTTATACACAAGTGGGATAATTGATGGTGCCATTAATGCACTTTGTACGAAATGGCAGTGATCCTCTTGCTTTCTGATATCCACGTTTACATTCAAATTCAATAT	ATA	NA	NA	NA	NA
SCC_P1	chr1	139866002	139866002	T	C	12A2p6	SNV	Mutect2;Strelka2;MuSe;Vardict	4	0.247	294	0	0	NA	intergenic	Cfhr2;Cfh	dist=7303;dist=219853	.	.	1qF	NA	2021-07-01	FALSE	lung	single cell clone from 09-2_par	KP; LSL-Cas9	sgMsh2-Cre	none	NA	B6/129 mix	No Msh2 re-expression	chr1-3216742-195166209	4	2	2	1	4.11165	0.96	CTTGTATTTTGTGAATGTTCTATTATTAACAGAAAAATATCCATAATATAAAACAAAATCTCTTATAATCTATGAGAATAAGGTACTTACGTAAACAGGTTGGTGGCTCAGACCACTTTCCATTTCTACATGTTATTGTCTTCTTTCCCTTAAGTACATAATACTTCTGGCACTGATAGTCAACTGATGATAATGGTTCAT	TTG	NA	NA	NA	NA
SCC_P1	chr1	140533841	140533841	C	T	12A2p6	SNV	Mutect2;Strelka2;Vardict	3	0.277	99	0	0	NA	intronic	Kcnt2	.	.	.	1qF	NA	2021-07-01	FALSE	lung	single cell clone from 09-2_par	KP; LSL-Cas9	sgMsh2-Cre	none	NA	B6/129 mix	No Msh2 re-expression	chr1-3216742-195166209	4	2	2	1	4.11165	0.96	AAATTCAGTTAAAAGGATTCATACATAAGCCAACCAATAAGCGGATTTAGGTACTGAGTGCAGTCGTGGAGTTTATTTAAAGACCTTCTGTTTCTTTTTCCTTGGGAATTTTTATCAAAGCCTAGATGATTTGCTCAGGTGTGGAGTGACCTTTGCTGCCAACATGGTGGTGGTGGACAAAGAAAGCACCATGAGTGCAGA	CCT	NA	NA	NA	NA
SCC_P1	chr1	140596025	140596025	T	C	12A2p6	SNV	Mutect2;Strelka2;MuSe;Vardict	4	0.217	202	0	0	NA	exonic	Kcnt2	.	nonsynonymous SNV	Kcnt2:NM_001081027:exon27:c.T3262C:p.S1088P	1qF	NA	2021-07-01	FALSE	lung	single cell clone from 09-2_par	KP; LSL-Cas9	sgMsh2-Cre	none	NA	B6/129 mix	No Msh2 re-expression	chr1-3216742-195166209	4	2	2	0.904167	4.11165	0.96	TTTGTGTGAATCTTACAACCAACTTGACATCTTCTTTTATTTCATTTTAGATGAAATGAATGATCATCAGAGCACCCTGTCCTACATCCTGATTAATCCGTCTCCAGACACCAGGCTTGAGCTGAATGATGTTGTGTAAGTTCATCTCATGGAATGCACTAGGGATATATAAACTACTAACTTGCCTTATGTTTTATTCAC	GTC	NA	NA	NA	NA
SCC_P1	chr1	141256778	141256778	C	T	12A2p6	SNV	Mutect2;Strelka2;MuSe;Vardict	4	0.207	270	0	0	NA	intergenic	4930590L20Rik;NONE	dist=600376;dist=NONE	.	.	1qF	NA	2021-07-01	FALSE	lung	single cell clone from 09-2_par	KP; LSL-Cas9	sgMsh2-Cre	none	NA	B6/129 mix	No Msh2 re-expression	chr1-3216742-195166209	4	2	2	0.8625	4.11165	0.96	TAAGGTGCCTGTCCAGGATATCGTAAGCAAGGAAATCTACGAAAGTAATCTTTTCACTAACAAACCATGTCCGCTTGCCCAGGAACTGTGAGGAGAGCTGCACCAAGTATTCTGCCTTCAGTTTCTCAAAGTCTGGGCTGTAACAGACTCTACCCAGTTGACTGGAGACATCCATAACCTGGTTCTTCAGAATTTCCACAC	GCA	NA	NA	NA	NA
SCC_P1	chr1	141256922	141256922	A	G	12A2p6	SNV	Mutect2;Vardict	2	0.025	252	0	0	NA	intergenic	4930590L20Rik;NONE	dist=600520;dist=NONE	.	.	1qF	NA	2021-07-01	FALSE	lung	single cell clone from 09-2_par	KP; LSL-Cas9	sgMsh2-Cre	none	NA	B6/129 mix	No Msh2 re-expression	chr1-3216742-195166209	4	2	2	0.104167	4.11165	0.96	AGACTCTACCCAGTTGACTGGAGACATCCATAACCTGGTTCTTCAGAATTTCCACACGACTCTTCTCTTCTGTCTCCCCACACAGGTTGTTCTTTCGGGCAGTATAGCGCAGGATGGCATTGCTCTGGGTGATTTTGTGTGACCCATCAATTAAGTAAGGCAAATTGAAAAATTCCAGGCCCAGTTTGAATTCACTCAGCC	CAG	NA	NA	NA	NA
SCC_P1	chr1	143800036	143800036	T	C	12A2p6	SNV	Mutect2;Strelka2;MuSe;Vardict	4	0.311	79	0	0	NA	splicing	Uchl5	NM_001159866:exon9:c.843+2T>C;NM_019562:exon9:c.846+2T>C	.	.	1qF	NA	2021-07-01	FALSE	lung	single cell clone from 09-2_par	KP; LSL-Cas9	sgMsh2-Cre	none	NA	B6/129 mix	No Msh2 re-expression	chr1-3216742-195166209	4	2	2	1	4.11165	0.96	ACAGATCAAGGTAGTACCGTGTTAAGTGCTATTCAGTCAGAAGTTGCCAGAAACCAGATGCTTATTGAAGAAGAGGTACAAAAGTTAAAGAGATATAAGGTATGTTTTTAAAAAATAGGCTATAATGTTTTAGTAAATTTTTGATGAAAGCATGTTGGCTGTTTGATTGCTTTCCATCATTGGTGAGTTTTCAGAATGATA	GTA	NA	NA	NA	NA
SCC_P1	chr1	144139554	144139554	T	G	12A2p6	SNV	Mutect2;Strelka2;MuSe;Vardict	4	0.281	208	0	0	NA	exonic	Rgs13	.	nonsynonymous SNV	Rgs13:NM_153171:exon6:c.A424C:p.K142Q	1qF	NA	2021-07-01	FALSE	lung	single cell clone from 09-2_par	KP; LSL-Cas9	sgMsh2-Cre	none	NA	B6/129 mix	No Msh2 re-expression	chr1-3216742-195166209	4	2	2	1	4.11165	0.96	TTAGCACTTGCAACATGCCATCTTCCATTTAAACTTCTGTGTAGTAATCAAGAGCTTTGGGATTGAACAGTTTTCAGGAGTTGTTGGTACATTTCAGACTTTAAAAATCTGGGGTAAGAATCCATTTCCATGTGCATGTATACAATCTTCTGAGCTTCTTCAAAGCATGTTTGAGTGGGTTCACGAATGCTTTTGATGATA	TTT	A	5	AAAAA	NA
SCC_P1	chr1	150583142	150583142	T	C	12A2p6	SNV	Mutect2;Strelka2;MuSe;Vardict	4	0.324	99	0	0	NA	intronic	Hmcn1	.	.	.	1qG1	NA	2021-07-01	FALSE	lung	single cell clone from 09-2_par	KP; LSL-Cas9	sgMsh2-Cre	none	NA	B6/129 mix	No Msh2 re-expression	chr1-3216742-195166209	4	2	2	1	4.11165	0.96	CTCCTCTGGACTCTGCACATGTACACACACACACACACACACACACACACACACACACACACACACAACACAACACACGGAGTTAAAGTGACATCATCACTGTAAATTCAGAGCAAGTATCTCACCGATGCATTTTCTGCCTTTGAGTTGATAGCCAGCTTCACATCCACAATGGAAACTTCCTATGACGTTGAAACATCG	CTG	NA	NA	NA	NA
SCC_P1	chr1	150626993	150626993	T	G	12A2p6	SNV	Mutect2;Strelka2;MuSe;Vardict	4	0.317	81	0	0	NA	intronic	Hmcn1	.	.	.	1qG1	NA	2021-07-01	FALSE	lung	single cell clone from 09-2_par	KP; LSL-Cas9	sgMsh2-Cre	none	NA	B6/129 mix	No Msh2 re-expression	chr1-3216742-195166209	4	2	2	1	4.11165	0.96	CTTCTTATCATAATTGTATTTCAGGAACAAAGGCTTTTTAAACTTTTCATTATGTCATAACAAAAGTCTGGGCAAGACTGCCCATCGCTAACTACTCCAGTCAGTGAGAGTGCAGTCACAGGACAAGGTTTTGTTACCTGAAGACAGAATCCGATAGCCGTCTCCTCTGGGAAGCAGTCTTAGGCCATTTTTGGTCCAGTG	GTC	CAGT	8	CAGTCAGT	NA
SCC_P1	chr1	151351131	151351131	A	G	12A2p6	SNV	Mutect2;Strelka2;MuSe;Vardict	4	0.207	151	0	0	NA	intronic	Ivns1abp	.	.	.	1qG1	NA	2021-07-01	FALSE	lung	single cell clone from 09-2_par	KP; LSL-Cas9	sgMsh2-Cre	none	NA	B6/129 mix	No Msh2 re-expression	chr1-3216742-195166209	4	2	2	0.8625	4.11165	0.96	TGAAAATTTTATTGAATCATCTGTTGCCAAATTAAATGCCTTGAGGAAGAGTGGGCAGTTCTGTGATGTTCGACTTCAGGTATTTAAAACTTAATTCATGACCTTTTGTTACTAAAAAAGTAAACTCATAAAACCATAAGTTGTGCCCCCACCCCCTAAACAGGCAATTAATGAGATGACTAGGGGGTTTTTTGTTGTTGT	GAC	NA	NA	NA	NA
SCC_P1	chr1	151811612	151811612	T	C	12A2p6	SNV	Mutect2;Strelka2;MuSe;Vardict	4	0.257	36	0	0	NA	exonic	Edem3	.	nonsynonymous SNV	Edem3:NM_001039644:exon19:c.T2300C:p.F767S,Edem3:NM_001311165:exon19:c.T2243C:p.F748S,Edem3:NM_001311166:exon19:c.T2246C:p.F749S	1qG2	NA	2021-07-01	FALSE	lung	single cell clone from 09-2_par	KP; LSL-Cas9	sgMsh2-Cre	none	NA	B6/129 mix	No Msh2 re-expression	chr1-3216742-195166209	4	2	2	1	4.11165	0.96	TGGCCAGATGACAACGAGGGGAGCAGTAGCGACACGGCCCCCCTGTTCCAGATGGCCGGCGATGGGAAGGACACAGACGACATCAAGATCCCCATGCTGTTCCTGTTCAGCAAGGAAGGCAGCATCATCCTGGACGCCATCCGCGAGCACGAGCAGGTGGAGGTGCTCCTTTCTGACAAAGCGAGAGACCGAGGTAAGAGC	TTC	CTGTTC	12	CTGTTCCTGTTC	NA
SCC_P1	chr1	152540038	152540038	G	T	12A2p6	SNV	Mutect2;Strelka2;MuSe;Vardict	4	0.282	81	0	0	NA	intronic	Rgl1	.	.	.	1qG2	NA	2021-07-01	FALSE	lung	single cell clone from 09-2_par	KP; LSL-Cas9	sgMsh2-Cre	none	NA	B6/129 mix	No Msh2 re-expression	chr1-3216742-195166209	4	2	2	1	4.11165	0.96	ATATCCTTCTGCAGTTGCAGGCGCCTCTGGGTCCGCTTCTGGTTTTCTTTCACGCTGCTGTCCAGGTTTGCAAATTTTGAAGTTCCTTCCTAAGAAACAGGGCACAGAGGAAGGTCATGGAGGATGCCAGTCTAGAGAGAAGGAAAGGGTTATCTGCGTTCTCTGATACAATCTCTTCCAGTATTCCCAAGATGCCATGCC	GGG	NA	NA	NA	NA
SCC_P1	chr1	152844296	152844296	T	C	12A2p6	SNV	Mutect2;Strelka2;MuSe;Vardict	4	0.25	121	0	0	NA	exonic	Smg7	.	nonsynonymous SNV	Smg7:NM_001005507:exon17:c.A2473G:p.I825V,Smg7:NM_001160256:exon17:c.A2335G:p.I779V,Smg7:NM_001160257:exon18:c.A2359G:p.I787V,Smg7:NM_001359257:exon18:c.A1330G:p.I444V	1qG3	NA	2021-07-01	FALSE	lung	single cell clone from 09-2_par	KP; LSL-Cas9	sgMsh2-Cre	none	NA	B6/129 mix	No Msh2 re-expression	chr1-3216742-195166209	4	2	2	1	4.11165	0.96	GGATTATGGTTATATGGCTCCATGGGGAAAGGCTTCATTTTTTTCTCTAGAGGCTGCTGCTGTATTACAGGAGGTTGCAATGACGGCTCAAACAGTTTTATAGGGTCTTGGGTCTGAAGGTAGTAGGACTGTTTCACAGGCATAATTTTCCCTAGTGGGCTTTGAACCTGAGGGGGATTCCACAGCTGTTTGGAGGCATCT	ATA	NA	NA	NA	NA
SCC_P1	chr1	153850771	153850771	T	C	12A2p6	SNV	Mutect2;Strelka2;MuSe;Vardict	4	0.22	169	0	0	NA	exonic	Teddm2	.	nonsynonymous SNV	Teddm2:NM_178243:exon1:c.A356G:p.N119S	1qG3	NA	2021-07-01	FALSE	lung	single cell clone from 09-2_par	KP; LSL-Cas9	sgMsh2-Cre	none	NA	B6/129 mix	No Msh2 re-expression	chr1-3216742-195166209	4	2	2	0.916667	4.11165	0.96	TTCTGTGTCCTGCATATGAGACACCATCAGGGGCAAAAACAGATACATGCTCAACGCTTGGGCGCATTGCTCCAGAACTACACACCTCTTGGGCAGCAGGTTCTGGCTGATCACATCTGCACACCCACTCAGGAAGAAGGACATGTAGAGAGTAAGATGCTGCCACTGTTTGCGGTACATGAAGTTTCTCAGGTGATGCCT	GTT	NA	NA	NA	NA
SCC_P1	chr1	153874743	153874743	G	A	12A2p6	SNV	Mutect2;Strelka2;Vardict	3	0.032	196	0	0	NA	exonic	Teddm1b	.	synonymous SNV	Teddm1b:NM_001008426:exon1:c.G297A:p.Q99Q	1qG3	NA	2021-07-01	FALSE	lung	single cell clone from 09-2_par	KP; LSL-Cas9	sgMsh2-Cre	none	NA	B6/129 mix	No Msh2 re-expression	chr1-3216742-195166209	4	2	2	0.133333	4.11165	0.96	GCTCCCTCTTAGCATTTTATGTGGTCTTCTGTCTTGATGATGGGATGGTGTTGATTAACAAAGGGATGCCTCCAAGGTTTATGTACCCCAAGGAGTGGCAGCACCTCACCATGTTCATCCTCCTCGCCCTCGATGGTTGTGCAGACGTCATAAGCAAGAACGTGCTACGGCAGAGGTGCGTGCTCCTAGAAAGAGGTGCCA	AGC	NA	NA	NA	NA
SCC_P1	chr1	153892064	153892064	T	A	12A2p6	SNV	Mutect2;Strelka2;MuSe;Vardict	4	0.255	162	0	0	NA	exonic	Teddm1a	.	nonsynonymous SNV	Teddm1a:NM_178244:exon1:c.T273A:p.F91L	1qG3	NA	2021-07-01	FALSE	lung	single cell clone from 09-2_par	KP; LSL-Cas9	sgMsh2-Cre	none	NA	B6/129 mix	No Msh2 re-expression	chr1-3216742-195166209	4	2	2	1	4.11165	0.96	GCTGGTTGAAGGTTGTGATCGGCTCCCTCTTGATCGTTTATGAGATCAGTTGTGTTAAAGAAGGGCTGACATTAATGACCAAAGGGGTGCCACCAAGGTTTATGTACCCCAAGGAGTGGCAGCACCTCACCATGTTCTTCCTTCTCACCCTTGATGGCTGTGTAGAAATGGTGAGCAAGAACATGCTACGGCAGAGGTGTG	TTA	NA	NA	NA	NA
SCC_P1	chr1	153908199	153908199	G	A	12A2p6	SNV	Mutect2;Strelka2;MuSe;Vardict	4	0.169	54	0	0	NA	UTR3	Glul	NM_008131:c.*17G>A	.	.	1qG3	NA	2021-07-01	FALSE	lung	single cell clone from 09-2_par	KP; LSL-Cas9	sgMsh2-Cre	none	NA	B6/129 mix	No Msh2 re-expression	chr1-3216742-195166209	4	2	2	0.704167	4.11165	0.96	GACCCCTATGCGGTGACAGAAGCCATCGTCCGCACGTGTCTCCTCAACGAAACAGGCGACGAACCCTTCCAATACAAGAACTAAGTGGACTAGACTTCCAGTGATCCCTCTCCCAGCTCTTCCCTTTCCCAGTTGTCCCCACTGTAACTCAAAAGGATGGAATACCAAGGTCTTTTTATTCCTCGTGCCCAGTTAATCTTG	AGT	NA	NA	NA	NA
SCC_P1	chr1	154413041	154413041	G	A	12A2p6	SNV	Mutect2;Strelka2;MuSe;Vardict	4	0.241	95	0	0	NA	intronic	Cacna1e	.	.	.	1qG3	NA	2021-07-01	FALSE	lung	single cell clone from 09-2_par	KP; LSL-Cas9	sgMsh2-Cre	none	NA	B6/129 mix	No Msh2 re-expression	chr1-3216742-195166209	4	2	2	1	4.11165	0.96	AAGGAGCAACCCTCCCTTATCGCCTTGATCACGCTGGTTTCCCTAAAAGATGTGGCCTTGGCATGCTGGGCCACGGTGACAAGCACACTTGGAAGGAGGAGCCACCACACCTTTGGGCATGGGCACAAGCAGATCCAACATCTTTTGGGACAGGTGAGGCCAAATGGCCAGGGTCTCTTTTTGCAGCTCCGAGTCTAGCTG	AGC	AGG	8	AGGAGGAG	NA
SCC_P1	chr1	154450862	154450862	G	T	12A2p6	SNV	Mutect2;Strelka2;MuSe;Vardict	4	0.214	115	0	0	NA	intronic	Cacna1e	.	.	.	1qG3	NA	2021-07-01	FALSE	lung	single cell clone from 09-2_par	KP; LSL-Cas9	sgMsh2-Cre	none	NA	B6/129 mix	No Msh2 re-expression	chr1-3216742-195166209	4	2	2	0.891667	4.11165	0.96	TCAGTTTCCCCCTCCTCCCACCTAGTCCCCTAAACCTTCTACTAAAAGAAAAAAAATAAAGCAAAGTAAAAAAATCATAGTTACCCCAAAGCGTTCCTATGGTGGATCCAGCCAGGAAGCAGGAAGGGAAAAGATGGAGAAAAAGGATAGTCAGAAAACCTAAGGAAGCAGAGAAGCCCTTACAGCCATGCCAGGCTATGA	TGG	NA	NA	NA	NA
SCC_P1	chr1	156635122	156635122	T	A	12A2p6	SNV	Mutect2;Strelka2;MuSe;Vardict	4	0.253	177	0	0	NA	exonic	Abl2	.	nonsynonymous SNV	Abl2:NM_001136104:exon9:c.T1466A:p.I489N,Abl2:NM_009595:exon9:c.T1466A:p.I489N	1qG3	NA	2021-07-01	FALSE	lung	single cell clone from 09-2_par	KP; LSL-Cas9	sgMsh2-Cre	none	NA	B6/129 mix	No Msh2 re-expression	chr1-3216742-195166209	4	2	2	1	4.11165	0.96	CTTGGGGCCAAATAGAAATATATTTTTTAATTCCTTTACACAGCGTTTGGAGTACTGTTGTGGGAAATTGCTACATATGGAATGTCACCATATCCAGGTATTGACCTATCTCAAGTCTATGACCTACTGGAAAAAGGATATCGAATGGAACAGCCTGAGGGATGCCCCCCTAAAGTGTATGAACTTATGAGAGCATGTAAG	ATT	NA	NA	NA	NA
SCC_P1	chr1	157554720	157554720	T	C	12A2p6	SNV	Mutect2;Strelka2;MuSe;Vardict	4	0.222	94	0	0	NA	intronic	Sec16b	.	.	.	1qH1	NA	2021-07-01	FALSE	lung	single cell clone from 09-2_par	KP; LSL-Cas9	sgMsh2-Cre	none	NA	B6/129 mix	No Msh2 re-expression	chr1-3216742-195166209	4	2	2	0.925	4.11165	0.96	ACCTAAAGAGATGGAGGTCAAGGAGGAAGTGCAGTCTATCTTGAGCCCACAGGCTCTTTCCTCTTATAGACCTGCCTGAGAGCAGCATCTCCGCCTCACCTCTGTTCTTGTTATTCCCTGCTTTTAGTCAAGAGTTTATGAAATTTGCAACAATTGAGGCTATCCAGCGGACGGAAATCTTCGAGTACTGCCAGATGCTGG	CTC	NA	NA	NA	NA
SCC_P1	chr1	158969657	158969657	G	T	12A2p6	SNV	Mutect2;Strelka2;Vardict	3	0.045	113	0	0	NA	ncRNA_exonic	1600012P17Rik	.	.	.	1qH1	NA	2021-07-01	FALSE	lung	single cell clone from 09-2_par	KP; LSL-Cas9	sgMsh2-Cre	none	NA	B6/129 mix	No Msh2 re-expression	chr1-3216742-195166209	4	2	2	0.1875	4.11165	0.96	CTTACACAAGAGGAATTTTCATGAAAAGAAAAACAAAGGACTTCAGTAAGATTCCACCATCCCGAGATATTGATAGAATGATCAAAGTGGGCTAAGGCTGGTAAGCCCAAGGACAGGTTTCCAGAATACATGGTGGGGAAAACAAAAGCATCCTGGGCAACAGGTGATAAAGTTGGATGAGAGGGATCAAGGGCCCATAAT	GGT	NA	NA	NA	NA
SCC_P1	chr1	160077136	160077136	A	G	12A2p6	SNV	Mutect2;Strelka2;MuSe;Vardict	4	0.186	197	0	0	NA	ncRNA_intronic	4930562F07Rik	.	.	.	1qH1	NA	2021-07-01	FALSE	lung	single cell clone from 09-2_par	KP; LSL-Cas9	sgMsh2-Cre	none	NA	B6/129 mix	No Msh2 re-expression	chr1-3216742-195166209	4	2	2	0.775	4.11165	0.96	GAAAAATCACTGTCTAATTAATGACATAGCCAAATTATGACATTACAGCAGCAAGAAAAAAATTCCCAAAATTGATGAGACTGTATGAATGTAAAGTTGTACTCTACTTGCTCAGCTGGGCCACCTGGTACTCATGTCTACTCCCGATGTGCTCCAGGCCCTTGGAGGGTAGCTACCTAATGGTGGCTACCTGGGCCTTCT	TAC	NA	NA	NA	NA
SCC_P1	chr1	160453721	160453721	A	G	12A2p6	SNV	Mutect2;Strelka2;MuSe;Vardict	4	0.206	68	0	0	NA	intronic	Rabgap1l	.	.	.	1qH2.1	NA	2021-07-01	FALSE	lung	single cell clone from 09-2_par	KP; LSL-Cas9	sgMsh2-Cre	none	NA	B6/129 mix	No Msh2 re-expression	chr1-3216742-195166209	4	2	2	0.858333	4.11165	0.96	CCAAGGTATAATTTAAAGAGATATGCTATATATAAGCTTCCTAAAGTGGGAAATCAGCAGGAATATCAAAACCCTGTAGAAAATAACCCTCAGTACCACTATGCTATTTAGAACATGAAAAATTACTTACATGCAACAGTAGTACAGCAGCAAGAAAAGACTGTCCTTGACAGTACCCAATGTCTTCATCGAACACCGAGT	TAT	NA	NA	NA	NA
SCC_P1	chr1	161085971	161085971	T	-	12A2p6	Deletion	Mutect2;Strelka2;Vardict	3	0.334	92	0	0	NA	intronic	Cenpl	.	.	.	1qH2.1	NA	2021-07-01	FALSE	lung	single cell clone from 09-2_par	KP; LSL-Cas9	sgMsh2-Cre	none	NA	B6/129 mix	No Msh2 re-expression	chr1-3216742-195166209	4	2	2	1	4.11165	0.96	AATTAAAAATAAATGAAGTAAAATCAATAAAAACCATGGTAAAACCCCACAAATAATCAAATTGCTTGTCTCCTAATACTGTCTTAATTTTAAATTCACATTTTTTTTCTTTTACAGATTCTGTGTCATAAATACCTTATTGGTGTGTTGGCATATATGACAGAACTGGCAATTTTTCAAATTGAATGAATTTTTGTATGG	ATT	T	8	TTTTTTTT	-1
SCC_P1	chr1	161971908	161971908	A	T	12A2p6	SNV	Mutect2;Strelka2;MuSe;Vardict	4	0.233	87	0	0	NA	UTR3	Pigc	NM_001039045:c.*564A>T;NM_026078:c.*564A>T	.	.	1qH2.1	NA	2021-07-01	FALSE	lung	single cell clone from 09-2_par	KP; LSL-Cas9	sgMsh2-Cre	none	NA	B6/129 mix	No Msh2 re-expression	chr1-3216742-195166209	4	2	2	0.970833	4.11165	0.96	AAAAGTAGTATGAAGGTGTGTGTGTGTGTGTAAAAGTGTAATCAGTTGTTTAGCCTTTTCTGTGTATACTAAGGGACACCTTTATATATCTAGAGCCCAAATTTGAGAATCCCTGATGGTGGCATCCAGTTTGTTGTCCAATACCACAGAAGTGGTCACTCAAGGAGAGCTACATGCCATAGAAACAAAACGTTAGCGATA	AAT	NA	NA	NA	NA
SCC_P1	chr1	162677426	162677426	A	G	12A2p6	SNV	Mutect2;Strelka2;MuSe;Vardict	4	0.281	100	0	0	NA	exonic	Prrc2c	.	synonymous SNV	Prrc2c:NM_001081290:exon32:c.T7851C:p.S2617S	1qH2.1	NA	2021-07-01	FALSE	lung	single cell clone from 09-2_par	KP; LSL-Cas9	sgMsh2-Cre	none	NA	B6/129 mix	No Msh2 re-expression	chr1-3216742-195166209	4	2	2	1	4.11165	0.96	TCCTAAGCAGATTTAAATGTCCACCTTACCTGAATGGACTAGATGTTGGCGTGGTGCTTCGACCACCAATTGGAGGTGTTCCTGGTTTGATATCAATGCCACTCCCAAAGGCTTTTAGTTCCATTTCAGACATCTGAAGAAAAAAAAGGCACAATAAAGTTAACATTCCCTCTAATTCTGTGAGCAATGTGTTGTGCTTAA	CAC	NA	NA	NA	NA
SCC_P1	chr1	162681219	162681219	A	G	12A2p6	SNV	Mutect2;Strelka2;MuSe;Vardict	4	0.285	127	0	0	NA	splicing	Prrc2c	NM_001081290:exon27:c.7122+2T>C	.	.	1qH2.1	NA	2021-07-01	FALSE	lung	single cell clone from 09-2_par	KP; LSL-Cas9	sgMsh2-Cre	none	NA	B6/129 mix	No Msh2 re-expression	chr1-3216742-195166209	4	2	2	1	4.11165	0.96	TTCAAGGTAATTCAAAGCCGATTTTAACTTAAGTGAATCTAACACTAAAGCCCAAGACAGAAAAGCCATAAGCATGAAGAACTACAGGACCAGGATGTTTACCTGCGAGAGACCAGGTTGGAAGCCCTGCTGCTGAGCCAGGGATGGTGGAGCCAATCGCGCATGCTGCGTATTGAATAAATGACTTGTATCCATATAGAA	TAC	NA	NA	NA	NA
SCC_P1	chr1	162954403	162954403	T	C	12A2p6	SNV	Mutect2;Strelka2;MuSe;Vardict	4	0.16	103	0	0	NA	exonic	Fmo3	.	synonymous SNV	Fmo3:NM_008030:exon9:c.A1380G:p.E460E	1qH2.1	NA	2021-07-01	FALSE	lung	single cell clone from 09-2_par	KP; LSL-Cas9	sgMsh2-Cre	none	NA	B6/129 mix	No Msh2 re-expression	chr1-3216742-195166209	4	2	2	0.666667	4.11165	0.96	GTGATCGGTCCCACTGTGTTAGGATGGCGTTCCGGGCTCCTGACCACTTTCCTGGGCCTACCAGCCGGAACTGGTAGGGGCTGCAAGGGCCAAAGAACACTTCTACAGCCAACCTGGGATCCTTGAGAAACAGCCATAGGAGATTGGGCTTTGCACCAATGAAGGAGGCCAGTTCATCCATATAAACAATGTAATCTGTCT	CTT	NA	NA	NA	NA
SCC_P1	chr1	164076126	164076126	T	-	12A2p6	Deletion	Strelka2;Vardict	2	0.2055	146	0	0	NA	intronic	Sell	.	.	.	1qH2.2	NA	2021-07-01	FALSE	lung	single cell clone from 09-2_par	KP; LSL-Cas9	sgMsh2-Cre	none	NA	B6/129 mix	No Msh2 re-expression	chr1-3216742-195166209	4	2	2	0.85625	4.11165	0.96	GCACAATGTATTTCCAAAGACAGTTTTGGAGGTGGGCATACCCTTTACTTTAAAAAAAAATTGAAATTGTTTACTTTTTGATGATACTTTTTTTTTATTCTTTTTTCTACGTTTAGGCAAGAAATCTCAAGAAAGGTAAGTTTTTCAATGAAGAATTTCCACATCTGTTTGTTTCTACTTTCCTTAGGGTGCTTCCTATTA	CTT	T	5	TTTTT	-1
SCC_P1	chr1	164161866	164161866	T	C	12A2p6	SNV	Mutect2;Strelka2;MuSe;Vardict	4	0.249	240	0	0	NA	exonic	F5	.	synonymous SNV	F5:NM_007976:exon3:c.T336C:p.H112H	1qH2.2	NA	2021-07-01	FALSE	lung	single cell clone from 09-2_par	KP; LSL-Cas9	sgMsh2-Cre	none	NA	B6/129 mix	No Msh2 re-expression	chr1-3216742-195166209	4	2	2	1	4.11165	0.96	CTTCTCCCTTAGGACTTCTTGGACCTACTTTATACGCTGAAGTTGGGGACGTCATTAAAGTTCACTTTAGAAACAAAGCAGACAAACCACTAAGCATCCATCCTCAAGGGATTAAATACAGTAAATTTTCAGAAGGTAAGATGAACTTATTAACCCTCTGACAGGAGAAGAAGATCACTTTAATATCATTGCTAAATATTA	ATC	CATC	9	CATCCATCC	NA
SCC_P1	chr1	164194057	164194057	A	G	12A2p6	SNV	Mutect2;Strelka2;MuSe;Vardict	4	0.235	179	0	0	NA	exonic	F5	.	nonsynonymous SNV	F5:NM_007976:exon13:c.A4100G:p.Q1367R	1qH2.2	NA	2021-07-01	FALSE	lung	single cell clone from 09-2_par	KP; LSL-Cas9	sgMsh2-Cre	none	NA	B6/129 mix	No Msh2 re-expression	chr1-3216742-195166209	4	2	2	0.979167	4.11165	0.96	GAGACCTCCTCCACAGACCTACTGACTCTCTCTCCTGATTTTGGTCAGACAGTCCTTTCCCCAGACTTGGATCAGCTGCCACTCCCTTCAGACAATAGTCAGGTGACCGTTTCCCCAGACCTCAGCCTCTTGACCCTCTCACCAGATTTTAATGAGATAATCCTAGCCCCAGACCTTGGTCAAGTGACCCTCTCTCCAGAC	CAG	NA	NA	NA	NA
SCC_P1	chr1	164257135	164257135	T	C	12A2p6	SNV	Mutect2;Strelka2;MuSe;Vardict	4	0.25	247	0	0	NA	exonic	Slc19a2	.	nonsynonymous SNV	Slc19a2:NM_001276455:exon2:c.T593C:p.V198A,Slc19a2:NM_054087:exon2:c.T593C:p.V198A	1qH2.2	NA	2021-07-01	FALSE	lung	single cell clone from 09-2_par	KP; LSL-Cas9	sgMsh2-Cre	none	NA	B6/129 mix	No Msh2 re-expression	chr1-3216742-195166209	4	2	2	1	4.11165	0.96	ACCTTGGTGGGCTTTACAGTGGGCTCCGTCCTAGGGCAGATCCTCGTCTCCGTGGTGGGCTGGTCACTGTTCAGCTTGAACGTCATCTCCCTCACCTGTGTTTCTGTGGCTTTTGCTGTGGCCTGGTTTCTGCCTATGCCACAGAAGAGCCTCTTCTTTCACCACATTCCTTCCTCCTGTCATGGAGTGAACGGCCTCAAG	GTT	NA	NA	NA	NA
SCC_P1	chr1	164257255	164257255	T	G	12A2p6	SNV	Mutect2;Strelka2;MuSe;Vardict	4	0.157	157	0	0	NA	exonic	Slc19a2	.	nonsynonymous SNV	Slc19a2:NM_054087:exon2:c.T713G:p.V238G	1qH2.2	NA	2021-07-01	FALSE	lung	single cell clone from 09-2_par	KP; LSL-Cas9	sgMsh2-Cre	none	NA	B6/129 mix	No Msh2 re-expression	chr1-3216742-195166209	4	2	2	0.654167	4.11165	0.96	GCCTGGTTTCTGCCTATGCCACAGAAGAGCCTCTTCTTTCACCACATTCCTTCCTCCTGTCATGGAGTGAACGGCCTCAAGGTACAAAACGGTGGCATCGTTACTGATACCCCAGCAGCTAACCATCTTCCTGGATGGGAGGACATTGAGTCAAAAATCCCTCTAAATTTAGATGAGCCTCCGGTGGAAGAACCGGTGAGT	GTT	NA	NA	NA	NA
SCC_P1	chr1	165330026	165330026	A	G	12A2p6	SNV	Mutect2;Strelka2;MuSe;Vardict	4	0.239	120	0	0	NA	intronic	Dcaf6	.	.	.	1qH2.2	NA	2021-07-01	FALSE	lung	single cell clone from 09-2_par	KP; LSL-Cas9	sgMsh2-Cre	none	NA	B6/129 mix	No Msh2 re-expression	chr1-3216742-195166209	4	2	2	0.995833	4.11165	0.96	GCCAAGGAGTTCTTTATTCTTCATCCTCATTTTCATTCTCCTGACCTGAACCTTCTGATCTGTCACCCTCCAGACGGTCTGGAAAACAGACATGAGAATCATACACACTCAAAATCCTTTTAGTATTTATCATAAATAACCCCTAGAACTTCATTTAAAACCACAAAAAACATTTCTAATTCAAAACTTAAGTATGTAAAA	CAT	NA	NA	NA	NA
SCC_P1	chr1	165539831	165539831	A	G	12A2p6	SNV	Mutect2;Strelka2;MuSe;Vardict	4	0.293	137	0	0	NA	exonic	Adcy10	.	nonsynonymous SNV	Adcy10:NM_001357427:exon15:c.A181G:p.T61A,Adcy10:NM_173029:exon15:c.A1669G:p.T557A	1qH2.3	NA	2021-07-01	FALSE	lung	single cell clone from 09-2_par	KP; LSL-Cas9	sgMsh2-Cre	none	NA	B6/129 mix	No Msh2 re-expression	chr1-3216742-195166209	4	2	2	1	4.11165	0.96	CAGGAACTGTACTTAAAATGGTCTCCTGATTCTCCGTTGTCTTATGAACAGGGCTGTTGCTATTGCACTGACTAAGATCAGCTTCCATCAAAATTTTTATACTATCCAGATACTCATGGCTAATGTACTAGGTCTGGACACTTGTAAACATTACAAAGAACGACAGACCAATCTTCAAAATAGAGTCAAGACGCTGTTGGA	TAC	NA	NA	NA	NA
SCC_P1	chr1	166238632	166238632	T	C	12A2p6	SNV	Mutect2;Strelka2;MuSe;Vardict	4	0.25	32	0	0	NA	exonic	Mael	.	nonsynonymous SNV	Mael:NM_175296:exon1:c.A35G:p.Y12C	1qH2.3	NA	2021-07-01	FALSE	lung	single cell clone from 09-2_par	KP; LSL-Cas9	sgMsh2-Cre	none	NA	B6/129 mix	No Msh2 re-expression	chr1-3216742-195166209	4	2	2	1	4.11165	0.96	CACCGCCCAGTCGGCCGAGCAGTAGGGGATGGCGTCTGCCACGCGGGCCACCGGCAGGCCTCGCCGGCGCAGTTCGGGAATCTTCTCCTGTACGAAGAAATAGTAGGCATTGCGGCTGGCCCTGCGGTTGGGCATGGCGTCGTCGGGCCTCGACGCCCTCCAGAGACGCAGCAAGCAGCCGGCGCCCTTGCCGGGCTCCCG	ATA	NA	NA	NA	NA
SCC_P1	chr1	169655604	169655604	G	A	12A2p6	SNV	Mutect2;Strelka2;MuSe;Vardict	4	0.217	64	0	0	NA	exonic	Rgs5	.	synonymous SNV	Rgs5:NM_001313705:exon1:c.G27A:p.P9P,Rgs5:NM_009063:exon1:c.G27A:p.P9P	1qH2.3	NA	2021-07-01	FALSE	lung	single cell clone from 09-2_par	KP; LSL-Cas9	sgMsh2-Cre	none	NA	B6/129 mix	No Msh2 re-expression	chr1-3216742-195166209	4	2	2	0.904167	4.11165	0.96	TTATTGAAGTTTCCACAGACGGTCAGCTGTTGAGAGGTTCGTGCTCAAGTTGAGGATCTAAGCCGCCAGCCAAAATGTGTAAGGGACTGGCAGCTCTGCCGCACTCATGCCTGGAAAGGTGAGAACTGAAATTCTTCAGTGTAGGAGATGAAAATGTGGTGAGCCTTCACTCAAGGGAGGATGCCCAGAGGCTCTGCGGGA	CGC	NA	NA	NA	NA
SCC_P1	chr1	169676889	169676889	T	C	12A2p6	SNV	Mutect2;Strelka2;MuSe;Vardict	4	0.114	82	0	0	NA	exonic	Rgs5	.	nonsynonymous SNV	Rgs5:NM_001313705:exon2:c.T107C:p.L36P,Rgs5:NM_009063:exon2:c.T107C:p.L36P	1qH2.3	NA	2021-07-01	FALSE	lung	single cell clone from 09-2_par	KP; LSL-Cas9	sgMsh2-Cre	none	NA	B6/129 mix	No Msh2 re-expression	chr1-3216742-195166209	4	2	2	0.475	4.11165	0.96	CATGTGTCATTGTTGTCCCCTGACATCTCTCCTTTCAGGGCCAAGGAGATCAAGATCAAGTTGGGAATTCTCCTCCAGAAGCCAGACTCTGCTGTTGACCTTGTCATTCCATACAATGAGAAGCCAGAGAAGCCTGCCAAGGCACACAAGTGAGTCCTGAATATGGGTTCCTCTCATTTTCCCTTCAGATGACAGCTGTTT	CTT	NA	NA	NA	NA
SCC_P1	chr1	169744490	169744490	A	G	12A2p6	SNV	Mutect2;Strelka2;MuSe;Vardict	4	0.278	129	0	0	NA	exonic	Rgs4	.	nonsynonymous SNV	Rgs4:NM_009062:exon4:c.T239C:p.L80P	1qH2.3	NA	2021-07-01	FALSE	lung	single cell clone from 09-2_par	KP; LSL-Cas9	sgMsh2-Cre	none	NA	B6/129 mix	No Msh2 re-expression	chr1-3216742-195166209	4	2	2	1	4.11165	0.96	CTTCTTGGCTTTGGGACTTAGTTTAGAAGGTGACTTGATCTTCTTGTACTCCTCACAGCTGATCCAGAAGTCAATGTTCTCCTCGCTGTATTCCGACTTCAGGAAAGCTTTGAAAGCTGCCAGTCCACCTGTGACAGAGGACAAAGAGACACAGTTACCCAGACATGACTTGTCTAGTGCTGAGTAATGCTATTTTCAGTG	CAG	NA	NA	NA	NA
SCC_P1	chr1	170200050	170200050	A	T	12A2p6	SNV	Mutect2;Strelka2;MuSe;Vardict	4	0.273	65	0	0	NA	intronic	Uhmk1	.	.	.	1qH3	NA	2021-07-01	FALSE	lung	single cell clone from 09-2_par	KP; LSL-Cas9	sgMsh2-Cre	none	NA	B6/129 mix	No Msh2 re-expression	chr1-3216742-195166209	4	2	2	1	4.11165	0.96	TCCTCCCAGTCAGCAACTTCTGAGCAGCTTTGGAATCACCAGCGTTCGCGTACTCAACGAAGACCTGAAGGAGGTTAGAGAAGACAACGTCATTCACCACATAACTTCAGAGTTACATCAGCGCTTTACCAACTTTAATGGAGACCTAGCCACAGGCCACATAACAATATCAATCAAAGACCATGGAAGACACTGGTTGCC	CAT	NA	NA	NA	NA
SCC_P1	chr1	171285592	171285592	T	C	12A2p6	SNV	Mutect2;Strelka2;MuSe;Vardict	4	0.235	127	0	0	NA	exonic	Usp21	.	nonsynonymous SNV	Usp21:NM_013919:exon3:c.A610G:p.T204A	1qH3	NA	2021-07-01	FALSE	lung	single cell clone from 09-2_par	KP; LSL-Cas9	sgMsh2-Cre	none	NA	B6/129 mix	No Msh2 re-expression	chr1-3216742-195166209	4	2	2	0.979167	4.11165	0.96	ACACCATCTCACATCCCTTTTACAGAGAAGGACAGGAAAGTGGCTCTTACTGTATTTCCTAGATTTCGGAGGCCAACATGACCAGAGCCCAGAAGCAGTGTGTGGTGAGCCTAGAAAGTCAGAGGACAGTCATATTCTACCTGGCGCTTTCAATAGCATGCTGCTGAATGTCTCCCCAACCCAACTCGTGCCCCAGTTCTA	GTG	NA	NA	NA	NA
SCC_P1	chr1	171286521	171286521	T	C	12A2p6	SNV	Mutect2;Strelka2;MuSe;Vardict	4	0.3	50	0	0	NA	exonic	Usp21	.	synonymous SNV	Usp21:NM_013919:exon2:c.A429G:p.A143A	1qH3	NA	2021-07-01	FALSE	lung	single cell clone from 09-2_par	KP; LSL-Cas9	sgMsh2-Cre	none	NA	B6/129 mix	No Msh2 re-expression	chr1-3216742-195166209	4	2	2	1	4.11165	0.96	GGGGCTCTGTCCGTATGCTGAGCAGGGTAGGGGGGCCAGGGAAGCCCCCAAGACGCCGGAGAGAAGTACTACGTCTCAAAGTGGGTGGCTCAGGCCGGAGTGCCAAGCGGCTCAGTGCAGCCCCTAGCTCGCCAGCGCCACGGTGCCCTCCCAAGGCAATCCCCATTGGACGCAAGTCCCCACTGCTCACAGACTTGGAAC	GTG	NA	NA	NA	NA
SCC_P1	chr1	171384812	171384812	A	G	12A2p6	SNV	Mutect2;Strelka2;MuSe;Vardict	4	0.278	55	0	0	NA	exonic	Nectin4	.	nonsynonymous SNV	Nectin4:NM_001122680:exon5:c.A977G:p.Q326R,Nectin4:NM_027893:exon5:c.A977G:p.Q326R	1qH3	NA	2021-07-01	FALSE	lung	single cell clone from 09-2_par	KP; LSL-Cas9	sgMsh2-Cre	none	NA	B6/129 mix	No Msh2 re-expression	chr1-3216742-195166209	4	2	2	1	4.11165	0.96	CGAGTGAAAGGAGACACTCTGGGCTTTCCCCCACTGACTACTGAGCACAGTGGCGTCTACGTCTGTCACGTCAGCAATGAGCTTTCTTCGAGGGATTCTCAGGTCACTGTGGAAGTTCTTGGTAAGCCCAGTGGCTGGAGAACAAAGACAGGGATTCTGAGTCCAGAGCTGAGGGGTGGGGGGTGGGGGGTGGGGTTGGGA	CAG	NA	NA	NA	NA
SCC_P1	chr1	171460557	171460557	C	A	12A2p6	SNV	Mutect2;Strelka2;MuSe;Vardict	4	0.269	161	0	0	NA	exonic	F11r	.	synonymous SNV	F11r:NM_172647:exon3:c.C150A:p.T50T	1qH3	NA	2021-07-01	FALSE	lung	single cell clone from 09-2_par	KP; LSL-Cas9	sgMsh2-Cre	none	NA	B6/129 mix	No Msh2 re-expression	chr1-3216742-195166209	4	2	2	1	4.11165	0.96	TTAGGGCGGGGGTCGGAGGGCGTGTACTCTAGCTTGTGGTTTGGGGGCTCCATCTTTCTCCCGTTTTGCTCCCGTCTGCAGCCATCAAATTGACCTGCACCTACTCTGGCTTCTCCTCTCCCCGAGTGGAGTGGAAGTTCGTCCAAGGCAGCACAACTGCACTTGTGTGTTATAACAGCCAGATCACAGGTAAGTTGTCGA	CCT	NA	NA	NA	NA
SCC_P1	chr1	171886312	171886312	A	G	12A2p6	SNV	Mutect2;Strelka2;MuSe;Vardict	4	0.285	73	0	0	NA	intronic	Cd84	.	.	.	1qH3	NA	2021-07-01	FALSE	lung	single cell clone from 09-2_par	KP; LSL-Cas9	sgMsh2-Cre	none	NA	B6/129 mix	No Msh2 re-expression	chr1-3216742-195166209	4	2	2	1	4.11165	0.96	AAAAAAAATAACCTTTCTAACTCACATGTACCCAAGCACAGGAGAAATCTAAGACATCACCATATGCCATTTTCCTGATGCTCCTTGTACAGCATTCCCCAGCTGCACCTTTCAACTAACATATCTTCATATTTCCTTCTCTTACACAGATGAAGGAAACCAACATGAAGGACAGAAGTCTGCCTAAGGCTTTGGGTAATG	CAG	NA	NA	NA	NA
SCC_P1	chr1	172246733	172246733	A	-	12A2p6	Deletion	Mutect2;Strelka2;Vardict	3	0.258	125	0	0	NA	exonic	Atp1a4	.	frameshift deletion	Atp1a4:NM_013734:exon8:c.952delT:p.W318Gfs*36	1qH3	NA	2021-07-01	FALSE	lung	single cell clone from 09-2_par	KP; LSL-Cas9	sgMsh2-Cre	none	NA	B6/129 mix	No Msh2 re-expression	chr1-3216742-195166209	4	2	2	1	4.11165	0.96	GTGACAGTGGCCAGCAGCCCTTCCGGCACATTGGCCACAATGATACCAATAAGGAAAATGACAGCATCCAGCCAGGTGTAACCCAAGATAATCGAGAGCCAAAAAAATGAAACACCGAGGAAGACCGCGACAGCTGTGATCAAATGGATGAAGTGTTCGATTTCGGTGGCAATCGGGGTCTTGCCCATTTGCAAGCCTGAT	CAA	A	5	AAAAA	-1
SCC_P1	chr1	172251460	172251460	T	C	12A2p6	SNV	Mutect2;Strelka2;MuSe;Vardict	4	0.207	94	0	0	NA	intronic	Atp1a4	.	.	.	1qH3	NA	2021-07-01	FALSE	lung	single cell clone from 09-2_par	KP; LSL-Cas9	sgMsh2-Cre	none	NA	B6/129 mix	No Msh2 re-expression	chr1-3216742-195166209	4	2	2	0.8625	4.11165	0.96	AAAACCACATCTCTTACATTGATTTGCATTTTCTCTCCATCTCGAATCACCAGAGCTTGCTGTAGGAAGATAATGTTAGATAGCCTCTTGCACTTCCTGGTTGCGCTCCAACCCTCCCCACTTCCATCTCTGTCCTTCTGTGTTAGGTCTACTATTGCTGTCTGCACAACCTCTGCAATGGGACTTTGATGGCCTTTCCAT	GTT	NA	NA	NA	NA
SCC_P1	chr1	172257731	172257731	A	C	12A2p6	SNV	Mutect2;Strelka2;MuSe;Vardict	4	0.212	130	0	0	NA	intronic	Atp1a4	.	.	.	1qH3	NA	2021-07-01	FALSE	lung	single cell clone from 09-2_par	KP; LSL-Cas9	sgMsh2-Cre	none	NA	B6/129 mix	No Msh2 re-expression	chr1-3216742-195166209	4	2	2	0.883333	4.11165	0.96	AGCAGTTCTTACCTTGGTCAAGTCCACAGAGTACTTGGCACTCAGCTCATCCAACGTTAGCTTGTGATCATCCTGAGGGAACAGAAGAGTTATTAAGGTGAGACGGTGACCTCAGGTCATGTGCAGGGAGGAAGGAGGGGGTTGGAGGGGACCGTCCTGGAAGCGTGCTTTGCTTCTTCTCCAGGTAGGATGTGGAAGCCA	GAG	NA	NA	NA	NA
SCC_P1	chr1	172319308	172319308	T	C	12A2p6	SNV	Mutect2;Strelka2;MuSe;Vardict	4	0.165	125	0	0	NA	exonic	Igsf8	.	nonsynonymous SNV	Igsf8:NM_080419:exon6:c.T1736C:p.F579S	1qH3	NA	2021-07-01	FALSE	lung	single cell clone from 09-2_par	KP; LSL-Cas9	sgMsh2-Cre	none	NA	B6/129 mix	No Msh2 re-expression	chr1-3216742-195166209	4	2	2	0.6875	4.11165	0.96	GGAGGGCTGAGTCTAGAAAATCTGCAGGGGAGAGTGTCAGAGACCGTGGTACTCTCTGAGCAGAGCCTGTCTTCTTTTCTGCCAGCTGTGGATACCCTATTTGTGCCCCTGTTGGTGGGTACAGGAGTCGCCCTAGTTACCGGCGCCAGCGTCCTGGCTACCATCACCTGCTGCTTTATGAAGAGGATGCGGAAGCGGTGA	TTT	NA	NA	NA	NA
SCC_P1	chr1	172498149	172498149	T	C	12A2p6	SNV	Mutect2;Strelka2;MuSe;Vardict	4	0.185	53	0	0	NA	intronic	Igsf9	.	.	.	1qH3	NA	2021-07-01	FALSE	lung	single cell clone from 09-2_par	KP; LSL-Cas9	sgMsh2-Cre	none	NA	B6/129 mix	No Msh2 re-expression	chr1-3216742-195166209	4	2	2	0.770833	4.11165	0.96	GACATGGAGCTGCTAGAGACCTGGCACCCAGGCTTGGCCAGTTCTCGGACCCATCCTGAACTTGAGCCAGAGTTAGGTATGTGGCCCTCTAAGCTGGCTGTGCTCTCCCACACCCGCTCTCCCATGCTCTGAGCTGGTCTGTTTGTTTCCCAGGCAATTCCTGAGTCTCAGGCTCCCTGCCCTGCAGCATCTCTTGTTCCC	GTG	GCTG	8	GCTGGCTG	NA
SCC_P1	chr1	172538507	172538507	T	C	12A2p6	SNV	Mutect2;Vardict	2	0.053	104	0	0	NA	exonic	Cfap45	.	nonsynonymous SNV	Cfap45:NM_027972:exon8:c.T926C:p.L309P	1qH3	NA	2021-07-01	FALSE	lung	single cell clone from 09-2_par	KP; LSL-Cas9	sgMsh2-Cre	none	NA	B6/129 mix	No Msh2 re-expression	chr1-3216742-195166209	4	2	2	0.220833	4.11165	0.96	TCTATACCAGCATGTCAGTAGCTATATGCCTTGCCTTCTTCTCCTCTGAGGATCTCTTCCTTTTGCTGGCAGGATCTGGAACGAAGACATCAGGAAAAACTGAAGATGCAAGCTGAAATTAAACGTATCAATGATGAAAACCAGAGACAGAAAGCAGAGATGCTGGCACAGGAGAGACTGGCAGACCAGATGGTGATGGAA	CTG	NA	NA	NA	NA
SCC_P1	chr1	173203796	173203796	T	C	12A2p6	SNV	Mutect2;Strelka2;MuSe	3	0.211	204	0	0	NA	exonic	Olfr218	.	nonsynonymous SNV	Olfr218:NM_001001809:exon1:c.T439C:p.S147P	1qH3	NA	2021-07-01	FALSE	lung	single cell clone from 09-2_par	KP; LSL-Cas9	sgMsh2-Cre	none	NA	B6/129 mix	No Msh2 re-expression	chr1-3216742-195166209	4	2	2	0.879167	4.11165	0.96	TTTTCTCCTCACAGCAATGGGTTATGACCGCTATGTGGCCATCTGCAATCCTCTAAGGTATTCGGTCATCATGGGTAAGAAGGCCTGTATCCTCTTAGCATCTGGGTCACTGGGAATTGGCCTGAGCATGGCTATTGTCCAGGTTACATCAGTGTTTGGCCTACCATTCTGTGATGGGTTTGTTATTGCCCACTTCTTCTG	ATC	NA	NA	NA	NA
SCC_P1	chr1	173203798	173203798	T	C	12A2p6	SNV	Mutect2;Strelka2;MuSe	3	0.211	204	0	0	NA	exonic	Olfr218	.	synonymous SNV	Olfr218:NM_001001809:exon1:c.T441C:p.S147S	1qH3	NA	2021-07-01	FALSE	lung	single cell clone from 09-2_par	KP; LSL-Cas9	sgMsh2-Cre	none	NA	B6/129 mix	No Msh2 re-expression	chr1-3216742-195166209	4	2	2	0.879167	4.11165	0.96	TTCTCCTCACAGCAATGGGTTATGACCGCTATGTGGCCATCTGCAATCCTCTAAGGTATTCGGTCATCATGGGTAAGAAGGCCTGTATCCTCTTAGCATCTGGGTCACTGGGAATTGGCCTGAGCATGGCTATTGTCCAGGTTACATCAGTGTTTGGCCTACCATTCTGTGATGGGTTTGTTATTGCCCACTTCTTCTGTG	CTG	NA	NA	NA	NA
SCC_P1	chr1	173215959	173215959	T	-	12A2p6	Deletion	Strelka2;Vardict	2	0.1672	287	0	0	NA	exonic	Olfr1404	.	frameshift deletion	Olfr1404:NM_146881:exon1:c.307delT:p.Y105Ifs*1	1qH3	NA	2021-07-01	FALSE	lung	single cell clone from 09-2_par	KP; LSL-Cas9	sgMsh2-Cre	none	NA	B6/129 mix	No Msh2 re-expression	chr1-3216742-195166209	4	2	2	0.696667	4.11165	0.96	CTCTGATACCTGCTATACCGTGACTATTATACCACGCATGCTTTCTGACCTCCTCAATCCTTACCACACGATTGCTTTTCGAGACTGTGTGGTCCAGATCTTTTTTTATCTAACTTTTGGCATCAACAACTGTTTCTTACTCATGGTCATGGGATATGACCGTTATGTGGCCATTTGCAACCCCCTAAGGTATTCAGTCAT	CTT	T	5	TTTTT	-1
SCC_P1	chr1	173341241	173341241	T	C	12A2p6	SNV	Mutect2;Strelka2;MuSe;Vardict	4	0.244	41	0	0	NA	intronic	Cadm3	.	.	.	1qH3	NA	2021-07-01	FALSE	lung	single cell clone from 09-2_par	KP; LSL-Cas9	sgMsh2-Cre	none	NA	B6/129 mix	No Msh2 re-expression	chr1-3216742-195166209	4	2	2	1	4.11165	0.96	AAAAGGGGAAGATGAGAGCACTCTCTTGGGTCATCTTGAGGGGTGGCTCACTGCCTTCCTTTACCCACACGTACTGCTGGGGGCTGTTGAGATAGAAAGATGAGATATGGTCAGCATGGCCTTGACCGGAAGGCTAGAGGAATTAAAAAATGAGCTAGGATCAGGGAAATCTGAAGCTGCACAATGATGCTAAAGTGCATT	ATG	NA	NA	NA	NA
SCC_P1	chr1	173642702	173642702	C	T	12A2p6	SNV	Mutect2;Strelka2;MuSe;Vardict	4	0.235	280	0	0	NA	exonic	Ifi209	.	synonymous SNV	Ifi209:NM_175026:exon5:c.C855T:p.V285V	1qH3	NA	2021-07-01	FALSE	lung	single cell clone from 09-2_par	KP; LSL-Cas9	sgMsh2-Cre	none	NA	B6/129 mix	No Msh2 re-expression	chr1-3216742-195166209	4	2	2	0.979167	4.11165	0.96	AAGAGAAGATGTTCCATGCCACCGTGGCTACGGAAACAGAATTCTTTAGAGTAAAGGTGTTTGACATTGTCCTGAAGGAGAAGTTCATACCAAATAAGGTCCTTACCATCTCAAACTATGTTGGCTGCAATGGGTTCATAAATATATACAGTGCATCTAGTGTGTCAGAGGTAAATGATGGCGAACCAATGAATATCCCAC	TCC	NA	NA	NA	NA
SCC_P1	chr1	173798032	173798032	T	-	12A2p6	Deletion	Mutect2;Strelka2;Vardict	3	0.22	74	0	0	NA	intergenic	Ifi204;Mndal	dist=31113;dist=59188	.	.	1qH3	NA	2021-07-01	FALSE	lung	single cell clone from 09-2_par	KP; LSL-Cas9	sgMsh2-Cre	none	NA	B6/129 mix	No Msh2 re-expression	chr1-3216742-195166209	4	2	2	0.916667	4.11165	0.96	CTGTGATCACGCAGGGAGCTAGCAAGTTTGGGAAGTGTGGAGAAAGGGTGAGTGCTCACGCAGGGTGCCCCCTGTTACCTTTTGCCTTCTTTGTTTTAAGTTTTTTAGCAAGGTCTTTAAGATCTTTTATGTGCTCACACACTTTTATCAGTTTGTCTAGTCCAGCTTCTTTGGGGAACTTGTCCTCCATCCAGTCTGCCA	GTT	T	5	TTTTT	-1
SCC_P1	chr1	173937892	173937892	T	-	12A2p6	Deletion	Mutect2;Strelka2;Vardict	3	0.191	145	0	0	NA	exonic	Ifi203	.	frameshift deletion	Ifi203:NM_001302649:exon3:c.115delA:p.M39Cfs*23,Ifi203:NM_001302650:exon3:c.115delA:p.M39Cfs*23,Ifi203:NM_001302651:exon3:c.115delA:p.M39Cfs*23	1qH3	NA	2021-07-01	FALSE	lung	single cell clone from 09-2_par	KP; LSL-Cas9	sgMsh2-Cre	none	NA	B6/129 mix	No Msh2 re-expression	chr1-3216742-195166209	4	2	2	0.795833	4.11165	0.96	ATGTGCTCACACACTTTTATCAGTTTGTCTAGTCCAGCATCTTTGGGGAACTTGTCCTCAATCCAGTCCGCCAGCTGAATCCTATCATAATCTTCTTGCATTTTTTTAGTAAGTTTTAGTTCTTTTCTTAGTAAGGACTTGACTGTCCTAAACTGATAGTCCTCCATGTTCTCTAATCCTTTTAGAAGAACAATATTCTTG	ATT	T	5	TTTTT	-1
SCC_P1	chr1	174041940	174041940	C	A	12A2p6	SNV	Mutect2;Strelka2;Vardict	3	0.179	120	0	0	NA	UTR5	Olfr433	NM_146717:c.-12C>A	.	.	1qH3	NA	2021-07-01	FALSE	lung	single cell clone from 09-2_par	KP; LSL-Cas9	sgMsh2-Cre	none	NA	B6/129 mix	No Msh2 re-expression	chr1-3216742-195166209	4	2	2	0.745833	4.11165	0.96	CTCAGCCATGTACTCAGAGTTGCTGCTCTTGACTCTAGGAGTATTTCACAAAGAGATGGAAGATCCTGACGTAGTTAATCTTGGACCTTAACTCCACCTCCTCCTTGGAACCATGGATCATGTCAACTACACCTGGACACGGACCTTCATCCTTGCTGGTTTCACTACCTCTGGTGCCCTCCGACCTCTTGCCTTCCTGGG	CCT	CCT	9	CCTCCTCCT	NA
SCC_P1	chr1	174041991	174041991	C	T	12A2p6	SNV	Mutect2;Strelka2;MuSe;Vardict	4	0.27	156	0	0	NA	exonic	Olfr433	.	nonsynonymous SNV	Olfr433:NM_146717:exon1:c.C40T:p.L14F	1qH3	NA	2021-07-01	FALSE	lung	single cell clone from 09-2_par	KP; LSL-Cas9	sgMsh2-Cre	none	NA	B6/129 mix	No Msh2 re-expression	chr1-3216742-195166209	4	2	2	1	4.11165	0.96	AGAGATGGAAGATCCTGACGTAGTTAATCTTGGACCTTAACTCCACCTCCTCCTTGGAACCATGGATCATGTCAACTACACCTGGACACGGACCTTCATCCTTGCTGGTTTCACTACCTCTGGTGCCCTCCGACCTCTTGCCTTCCTGGGGACCCTGTGCATCTATCTCCTCACACTGGCAGGGAACTTGTTCATCATTGT	CCT	NA	NA	NA	NA
SCC_P1	chr1	174137279	174137279	C	T	12A2p6	SNV	Mutect2;Strelka2;MuSe;Vardict	4	0.239	217	0	0	NA	exonic	Olfr424	.	synonymous SNV	Olfr424:NM_146721:exon1:c.C534T:p.F178F	1qH3	NA	2021-07-01	FALSE	lung	single cell clone from 09-2_par	KP; LSL-Cas9	sgMsh2-Cre	none	NA	B6/129 mix	No Msh2 re-expression	chr1-3216742-195166209	4	2	2	0.995833	4.11165	0.96	CTGCAGGTTCCTGCATCTTTGGCTTTCTTGTGTTGCTTCCAGAGATTGCTTGGATTTCCACACTGCCCTTCTGTGGCCCCAACCAAATTCATCAGATCTTCTGTGACTTTGAACCTGTGTTGCGTTTGGCATGTACGGACACCTCCATGATTCTGGTTGAAGATGTGGTTCATGCAGTGGCCATCATCTTCTCTGTGTTGG	TCT	NA	NA	NA	NA
SCC_P1	chr1	174158781	174158781	T	C	12A2p6	SNV	Mutect2;Strelka2;MuSe;Vardict	4	0.211	132	0	0	NA	exonic	Olfr420	.	nonsynonymous SNV	Olfr420:NM_146305:exon1:c.T7C:p.F3L	1qH3	NA	2021-07-01	FALSE	lung	single cell clone from 09-2_par	KP; LSL-Cas9	sgMsh2-Cre	none	NA	B6/129 mix	No Msh2 re-expression	chr1-3216742-195166209	4	2	2	0.879167	4.11165	0.96	TGGTCAGTGTGTTTTACCACAGAACTATAGTGGACACTTCCTGAAAAGCTTGAGTGCTCTGGGAGTTGTTGACACTTTCATTTCTCACTTGGAGATGGGGTTCTCCAATTGGACCACTGCTCAGGAGTTCATTTTTTCTGCTTTCCCTTGCTCCTGGGGAGATTCTGTCATCTGCTTCATCCCACTGCTCTTCATCTATGC	GTT	NA	NA	NA	NA
SCC_P1	chr1	174250193	174250193	G	A	12A2p6	SNV	Mutect2;Strelka2;MuSe;Vardict	4	0.33	77	0	0	NA	exonic	Olfr419	.	nonsynonymous SNV	Olfr419:NM_146715:exon1:c.C733T:p.L245F	1qH3	NA	2021-07-01	FALSE	lung	single cell clone from 09-2_par	KP; LSL-Cas9	sgMsh2-Cre	none	NA	B6/129 mix	No Msh2 re-expression	chr1-3216742-195166209	4	2	2	1	4.11165	0.96	TAGGTGACAGCAATAAGCTGATCCCTCTCAAGAGAGTAGCTGGCTTTGGGTCTCAAGTACATGAAGGAGGCACAGCCATAGTGAATCACGACCACTGTGAGGTGTGAGGCACAAGTAGAAAAAGCTTTTCTCCGTCCCTCGGCAGAAGGGATTCTCAGGATTGCTACCAAAATATAGGCATAGGAGACACTAATTAAGAAG	AGG	NA	NA	NA	NA
SCC_P1	chr1	174448814	174448814	A	G	12A2p6	SNV	Mutect2;Strelka2;MuSe;Vardict	4	0.181	173	0	0	NA	exonic	Olfr220	.	nonsynonymous SNV	Olfr220:NM_207694:exon1:c.A190G:p.M64V	1qH3	NA	2021-07-01	FALSE	lung	single cell clone from 09-2_par	KP; LSL-Cas9	sgMsh2-Cre	none	NA	B6/129 mix	No Msh2 re-expression	chr1-3216742-195166209	4	2	2	0.754167	4.11165	0.96	TCTGCTCTTCTCTGTCTTCCTGGTAACCTATCTGCTGACACTGGCAGAGAACCTTCTCATCATCCTGGCCATACGCAGTGATGGGCAACTGCACAAGCCCATGTACTTCTTTCTAAGCCACCTCTCTTTCCTAGAGATGTGGTATGTCACTGTCATCAGTCCCAAGATGCTGGTAGACTTCCTCAGCAAGGACAAGAGCAT	CAT	NA	NA	NA	NA
SCC_P1	chr1	174666635	174666635	C	-	12A2p6	Deletion	Mutect2;Vardict	2	0.276	71	0	0	NA	intronic	Fmn2	.	.	.	1qH3	NA	2021-07-01	FALSE	lung	single cell clone from 09-2_par	KP; LSL-Cas9	sgMsh2-Cre	none	NA	B6/129 mix	No Msh2 re-expression	chr1-3216742-195166209	4	2	2	1	4.11165	0.96	TATACTCCAACCGATGCCCCTGAACCTTTTACCTGGAGTAGTTAAATATCATTTCACAGCTGACTTATGCTAATTGATATTTTTTTCTTTGTCTTTTTTTCCCCACAGCTGTTGTGAACTTGGACAACTCTGTGGTGGACCTGGAGACCCTTCAAGCTCTCTATGAGAATGTGAGTAGGAGCAGTTCCCTCTGTGTGATCT	TCC	T	7	TTTTTTT	-1
SCC_P1	chr1	174699594	174699594	A	G	12A2p6	SNV	Mutect2;Strelka2;MuSe;Vardict	4	0.22	123	0	0	NA	exonic	Fmn2	.	synonymous SNV	Fmn2:NM_019445:exon13:c.A4251G:p.E1417E	1qH3	NA	2021-07-01	FALSE	lung	single cell clone from 09-2_par	KP; LSL-Cas9	sgMsh2-Cre	none	NA	B6/129 mix	No Msh2 re-expression	chr1-3216742-195166209	4	2	2	0.916667	4.11165	0.96	CTACTGTTGCATGATTTTTATTTCTCATGCTGATTTGTTTTAAAATTCTGCTTGCTAATTAGGATGCTGGCAAAGAGCAGTGTGTCTTCCCGCTGGCAGAACCCCAGGAGCTTTTCCAGGCCTCACAGATGAAGTTTGAAGACTTCCAGAAAGACCTCAGAAAACTAAAGAAAGACCTGAAAGGTGACCTACAACGGAACT	AAC	NA	NA	NA	NA
SCC_P1	chr1	175153188	175153188	T	C	12A2p6	SNV	Mutect2;Strelka2;MuSe;Vardict	4	0.228	150	0	0	NA	exonic	Rgs7	.	nonsynonymous SNV	Rgs7:NM_001199003:exon5:c.A269G:p.Y90C,Rgs7:NM_001347195:exon5:c.A269G:p.Y90C,Rgs7:NM_011880:exon5:c.A269G:p.Y90C	1qH3	NA	2021-07-01	FALSE	lung	single cell clone from 09-2_par	KP; LSL-Cas9	sgMsh2-Cre	none	NA	B6/129 mix	No Msh2 re-expression	chr1-3216742-195166209	4	2	2	0.95	4.11165	0.96	GATTTGCTGTGAAAGAGTATCTGTGTTTCCACTTACTTGAAACCGGTAGAAGGTGCCGTCATCCTTGAGTGTGAGGACATGATCTGAGATGGGAAAGAAGTAGCCATGGGCAGCCATTAGCGTTCCCAAATGGAGAGCCTCCACTGTTCCAAGAAAGCAAAGCAAAATGAAAACAGCACTTGAAAGCCCTTTAGGTTTATG	GTA	NA	NA	NA	NA
SCC_P1	chr1	175270894	175270894	C	T	12A2p6	SNV	Mutect2;Strelka2;MuSe;Vardict	4	0.34	99	0	0	NA	exonic	Rgs7	.	nonsynonymous SNV	Rgs7:NM_001199003:exon3:c.G98A:p.R33H,Rgs7:NM_001347195:exon3:c.G98A:p.R33H,Rgs7:NM_001357129:exon3:c.G98A:p.R33H,Rgs7:NM_011880:exon3:c.G98A:p.R33H	1qH3	NA	2021-07-01	FALSE	lung	single cell clone from 09-2_par	KP; LSL-Cas9	sgMsh2-Cre	none	NA	B6/129 mix	No Msh2 re-expression	chr1-3216742-195166209	4	2	2	1	4.11165	0.96	AGCTGTGTTGGATGGCCACTTACCGGAGAACACACTGGGGATCTTGGAAAGGAAGCTTTTGACGGTACGGATGGGAATTCCGTTTTTCTCGTCTTGCATACGTGCTATGACATCTTCCATCTAAAAGATAAAATAAAGAAAACCTTTAGAATGTTGGTTGCACTTTTAAAGAAAATTGCTATTTCATATATTTTTTTGAAC	ACG	NA	NA	NA	NA
SCC_P1	chr1	175607803	175607803	A	T	12A2p6	SNV	Mutect2;Strelka2;MuSe;Vardict	4	0.236	54	0	0	NA	intronic	Fh1	.	.	.	1qH3	NA	2021-07-01	FALSE	lung	single cell clone from 09-2_par	KP; LSL-Cas9	sgMsh2-Cre	none	NA	B6/129 mix	No Msh2 re-expression	chr1-3216742-195166209	4	2	2	0.983333	4.11165	0.96	TAAAGCAGTGTTCCCCATACATCCCCACTGCTTCAAGGATGGCAGTGAGTGAAGAGACATGTCCTGTGATTGCAAAGCCCTGCTCCCGCATTTATCAGCTATGTGCATACGGACCTGGCATGATGCTGCTCCCTGGCTCGTTTTCAGGCAAGATCAGCTCTCCCAAACCTGACCGAGGACCAGAACCCAGGAAGCGAATAT	TAT	NA	NA	NA	NA
SCC_P1	chr1	175620475	175620475	T	C	12A2p6	SNV	Mutect2;Strelka2;MuSe;Vardict	4	0.297	93	0	0	NA	intronic	Fh1	.	.	.	1qH3	NA	2021-07-01	FALSE	lung	single cell clone from 09-2_par	KP; LSL-Cas9	sgMsh2-Cre	none	NA	B6/129 mix	No Msh2 re-expression	chr1-3216742-195166209	4	2	2	1	4.11165	0.96	TGAGCTAGAAGGGAGGTTAAAGTATTTAAGAACCATCATTAAAAGTAGGTTTTGAAAAAATGAAAGTTACAGTAGCCCACCTGTCACTATGCTTGAACAGTACTAACATGGACGGCGCAGGCTGGAGACAGACAACCACCTCTTATCAGACATTGGAGCGTCTACAAGTCAGCCTTTCTCCCCTGCCAACTAAGGTAAAGA	GTA	NA	NA	NA	NA
SCC_P1	chr1	175647071	175647071	A	T	12A2p6	SNV	Mutect2;Strelka2;MuSe;Vardict	4	0.268	160	0	0	NA	intronic	Kmo	.	.	.	1qH3	NA	2021-07-01	FALSE	lung	single cell clone from 09-2_par	KP; LSL-Cas9	sgMsh2-Cre	none	NA	B6/129 mix	No Msh2 re-expression	chr1-3216742-195166209	4	2	2	1	4.11165	0.96	CCCTGTTGCAAATAAACAAATCAGTAAACTAACTAAACAGCGTCTCTGATTACTGTTCAGGGGAAATGACCATCGTTTCCATGTGGTTATGTGAAGCCACAGTTGCACCTCGGTTCTGTTTACCTTCTGTTTCCTCCCTCAGCCGTGGAGTCCTATGCCAATGCGAAGGTGCACTTTGGCCACAAGCTGTCGAAATGCATT	CAG	NA	NA	NA	NA
SCC_P1	chr1	176874584	176874584	T	C	12A2p6	SNV	Mutect2;Strelka2;MuSe;Vardict	4	0.206	65	0	0	NA	exonic	Sdccag8	.	synonymous SNV	Sdccag8:NM_001357390:exon11:c.T1254C:p.N418N,Sdccag8:NM_029756:exon11:c.T1254C:p.N418N	1qH4	NA	2021-07-01	FALSE	lung	single cell clone from 09-2_par	KP; LSL-Cas9	sgMsh2-Cre	none	NA	B6/129 mix	No Msh2 re-expression	chr1-3216742-195166209	4	2	2	0.858333	4.11165	0.96	TAGACAACAAACTAATGAAATAACTTCTTAATTTTCATATTCTCAATACTGTTGCTGAGACTCTTTGTTTCCTCTCACAGATGTTGATCCTGTCTCAGAATATTGCCAAGCTGGAGGCCCAGGTTGAAAAGGTCACCAGGGAGAAGACTGCAGCTGTCAGTCACTTAGAGGAAATTCAGAACCACGTTGCGTCTCAGGAAA	ATA	NA	NA	NA	NA
SCC_P1	chr1	177050128	177050128	A	G	12A2p6	SNV	Mutect2;Strelka2;MuSe;Vardict	4	0.239	127	0	0	NA	exonic	Akt3	.	nonsynonymous SNV	Akt3:NM_011785:exon10:c.T1073C:p.I358T	1qH4	NA	2021-07-01	FALSE	lung	single cell clone from 09-2_par	KP; LSL-Cas9	sgMsh2-Cre	none	NA	B6/129 mix	No Msh2 re-expression	chr1-3216742-195166209	4	2	2	0.995833	4.11165	0.96	TGAAGCTTACCGTTTATTTGGATCCTTTATCAAGAGCCCTGAAAGCAATGATTTTGCATCTGAAGAGAGTGTTCGGGGGAATTTAATGTCTTCCATTAGTATTAATTCAAAGAGTTTCTCATGATCCTGGTTGTAGAAAGGCAACCTTCCACACATCATTTCATACATGACAACACCTAAGCCCCACCAGTCCACGGCTCG	TAT	NA	NA	NA	NA
SCC_P1	chr1	177772194	177772194	T	C	12A2p6	SNV	Mutect2;Strelka2;MuSe;Vardict	4	0.261	68	0	0	NA	exonic	Adss	.	nonsynonymous SNV	Adss:NM_007422:exon9:c.A823G:p.T275A	1qH4	NA	2021-07-01	FALSE	lung	single cell clone from 09-2_par	KP; LSL-Cas9	sgMsh2-Cre	none	NA	B6/129 mix	No Msh2 re-expression	chr1-3216742-195166209	4	2	2	1	4.11165	0.96	GCACCAATACCAACTCTAGTGGTGTAAGCTTTCACAACTCCATATACTTCTCCAACATTTTGAGGGGGCATGCCCAAACCTGTACAAACACCTCCAACAGTACAGTTTGAAGAGGTTACAAAAGGGTAAGTTCCTAAAAAATAGAAAACAAACAAAAAACCCACTAAGATGAACACATGTATACAAACACTGTAACACAGA	GTA	ACAGT	10	ACAGTACAGT	NA
SCC_P1	chr1	178141392	178141392	T	-	12A2p6	Deletion	Mutect2;Strelka2;Vardict	3	0.44	103	0	0	NA	intronic	Catspere2	.	.	.	1qH4	NA	2021-07-01	FALSE	lung	single cell clone from 09-2_par	KP; LSL-Cas9	sgMsh2-Cre	none	NA	B6/129 mix	No Msh2 re-expression	chr1-3216742-195166209	4	2	2	1	4.11165	0.96	ATCTCTGGAAGAGCAGCCAGTGCTCTTAACTTCTGAGCCATCTCTCCAGCCTTTACTTTTTAAAATGGAAGGGAAGAATAAGCAGAAAATAACACATGTCTTTTTTTTTTTAAACAGGGAACTTCTGAGAGAAAGTCTATCTGACAATTTGGTAAGAAACCTATAAATGTGTCTGTGTGATAAGTGGACACAACAACTGAA	CTT	T	11	TTTTTTTTTTT	-1
SCC_P1	chr1	178915747	178915747	T	-	12A2p6	Deletion	Mutect2;Strelka2;Vardict	3	0.245	169	0	0	NA	exonic	Kif26b	.	frameshift deletion	Kif26b:NM_001161665:exon12:c.3407delT:p.L1137fs*0	1qH4	NA	2021-07-01	FALSE	lung	single cell clone from 09-2_par	KP; LSL-Cas9	sgMsh2-Cre	none	NA	B6/129 mix	No Msh2 re-expression	chr1-3216742-195166209	4	2	2	1	4.11165	0.96	GCCCCACCACCTTCCCTGAGCAAGGACTCTGGCATGGTCTCCAGTGAATCCTTGCTTCAGCCCGACGTGCGCACTCCCCCAGTTGGAATGAGTCCCCAGGTTTTGAAGAAATCCATGTCTGCCGGGAGCGAAGGGTTTCCCGGAACTCTAGTTGACGGTGAGGACCAGGAAGGCCCTCCAGCGGACTCTAAGAAGGAGATT	GTT	NA	NA	NA	-1
SCC_P1	chr1	179604611	179604611	T	A	12A2p6	SNV	Mutect2;Strelka2;MuSe;Vardict	4	0.246	182	0	0	NA	intronic	Cnst	.	.	.	1qH4	NA	2021-07-01	FALSE	lung	single cell clone from 09-2_par	KP; LSL-Cas9	sgMsh2-Cre	none	NA	B6/129 mix	No Msh2 re-expression	chr1-3216742-195166209	4	2	2	1	4.11165	0.96	CTGTTCAGATGAGAAAGCAATGAAATTTATTCAGCTTGAAAGGCTGTATCATGAGCAATTGCTTGCAAATCTTTCTGCCATTCAGGAACAATGGGGTAAGTACAGACTGACCTGGAACTGGGAATTAATGGGAATTAATGTAACAACTTGCTAGCACTGACCTCGATTTGCATGTTAAAAAGTTACTGTTGCAAAGCCCAG	GTA	NA	NA	NA	NA
SCC_P1	chr1	179768987	179768987	A	G	12A2p6	SNV	Mutect2;Strelka2;MuSe;Vardict	4	0.31	142	0	0	NA	splicing	Ahctf1	NM_026375:exon25:c.3239+2T>C	.	.	1qH4	NA	2021-07-01	FALSE	lung	single cell clone from 09-2_par	KP; LSL-Cas9	sgMsh2-Cre	none	NA	B6/129 mix	No Msh2 re-expression	chr1-3216742-195166209	4	2	2	1	4.11165	0.96	CATCTAAATAGTTCTCTGCCCTCCACAGGCACCCTGACACCCATGCCCTCCACTCCACAAAGTAAGTAAATATAAAACATGTAAAGTTAATGAAAAGAATACCTGTTAAAAAGTGAGACGCCATTTCTAGGCTCATGACTTGCCCACACCTCTCCAATTTTAGATAAAACATTGCTGATGAACGTAGATCGGGTTAACACT	TAC	NA	NA	NA	NA
SCC_P1	chr1	179795942	179795942	A	-	12A2p6	Deletion	Strelka2;Vardict	2	0.2097	62	0	0	NA	intronic	Ahctf1	.	.	.	1qH4	NA	2021-07-01	FALSE	lung	single cell clone from 09-2_par	KP; LSL-Cas9	sgMsh2-Cre	none	NA	B6/129 mix	No Msh2 re-expression	chr1-3216742-195166209	4	2	2	0.87375	4.11165	0.96	GAATCTATATGCAGATAACCGCTCTCCTGTTAGGGAGTTTACAACTTCAAGTTGTGGACCACAAGCTAAGCATGCTAGTCCATTTTTCCCTATGGAGAAGAAAAAAAAGACATTTACTTTATTACATAAACTACTGTAAATCCCTCCTGAATTAAAAGCAAAGCATTTATAGAGCACAGTGTAACTCAAAAATAAATAAAT	GAA	A	8	AAAAAAAA	-1
SCC_P1	chr1	180067107	180067107	A	G	12A2p6	SNV	Mutect2;Strelka2;MuSe;Vardict	4	0.232	108	0	0	NA	intronic	Cdc42bpa	.	.	.	1qH4	NA	2021-07-01	FALSE	lung	single cell clone from 09-2_par	KP; LSL-Cas9	sgMsh2-Cre	none	NA	B6/129 mix	No Msh2 re-expression	chr1-3216742-195166209	4	2	2	0.966667	4.11165	0.96	CTGTGTCTCCCTACAGTGTCACTGCTAAGTCATCAAACACTTAGTAGACACTTTTCTAAGGGAAATGCATTTAAGTAAATCTACCGCATTCTGTAAGATAACTGCTAATTTGTATTTGCACACTGTATATCTTTGTCTGTGTAGGAGCGGTTTCAGTTTCCAGCCCAAGTGACAGACGTGTCCGAAAATGCTAAAGATCTT	AAC	NA	NA	NA	NA
SCC_P1	chr1	180599051	180599051	A	G	12A2p6	SNV	Mutect2;Strelka2;MuSe;Vardict	4	0.245	104	0	0	NA	exonic	Parp1	.	nonsynonymous SNV	Parp1:NM_007415:exon20:c.A2757G:p.I919M	1qH4	NA	2021-07-01	FALSE	lung	single cell clone from 09-2_par	KP; LSL-Cas9	sgMsh2-Cre	none	NA	B6/129 mix	No Msh2 re-expression	chr1-3216742-195166209	4	2	2	1	4.11165	0.96	AGACAGGCTACATGTTTGGGAAAGGGATCTACTTTGCCGACATGGTGTCCAAAAGTGCAAACTACTGCCACACATCTCAGGGAGACCCGATTGGCTTAATACTGCTGGGAGAGGTTGCCCTTGGAAACATGTGAGTACCTGGACTCTGAGGCCAGGGTGGGCAGAGTGGACTAGAAGAAGTCTTCTTGGCTTTTAAGTGCA	TAC	NA	NA	NA	NA
SCC_P1	chr1	180814670	180814670	A	G	12A2p6	SNV	Mutect2;Strelka2;MuSe;Vardict	4	0.249	187	0	0	NA	intergenic	H3f3a;Sde2	dist=1065;dist=36481	.	.	1qH4	NA	2021-07-01	FALSE	lung	single cell clone from 09-2_par	KP; LSL-Cas9	sgMsh2-Cre	none	NA	B6/129 mix	No Msh2 re-expression	chr1-3216742-195166209	4	2	2	1	4.11165	0.96	CTTGGGCAACAGACTGCATAGCTCAAGTTCTCATTAAGTGACCCACAAACATCTGAACCGTCCCCAGGTGGTATTGACCAGGCTACACAACTCTGGGTGAAGGCTTTCGGTAGAAGAGTCACAAAGGTCCCGTAGGGTACTGATGAAGGACAGTAGCATACATGTAATCTGAAGACCTCTCAAAGCAGTCTTATCATGAAC	AAG	NA	NA	NA	NA
SCC_P1	chr1	180861192	180861192	A	-	12A2p6	Deletion	Mutect2;Strelka2;Vardict	3	0.412	77	0	0	NA	exonic	Sde2	.	frameshift deletion	Sde2:NM_145943:exon5:c.615delA:p.R208Gfs*52	1qH4	NA	2021-07-01	FALSE	lung	single cell clone from 09-2_par	KP; LSL-Cas9	sgMsh2-Cre	none	NA	B6/129 mix	No Msh2 re-expression	chr1-3216742-195166209	4	2	2	1	4.11165	0.96	ATTTAGGTATGCAGGCTGCATCCAGCAAGATGGTATCAGCAGAAATCACTGAGACTCGGAAACGGCCTAACAAGTCAAAAACGGACCAGGAAACTAGTGCAAAAAAAAGGAAAAGGAAATGCTTTTGGTAAGTCCTTCCTGTTTCCTCCACATTGATCTTGGAGGACCTGTGTGCCGTTTCCACCTTATCTGTTGGCACAA	CAA	A	8	AAAAAAAA	-1
SCC_P1	chr1	181101591	181101591	T	G	12A2p6	SNV	Mutect2;Strelka2;MuSe;Vardict	4	0.278	65	0	0	NA	exonic	Nvl	.	nonsynonymous SNV	Nvl:NM_026171:exon19:c.A2224C:p.T742P	1qH4	NA	2021-07-01	FALSE	lung	single cell clone from 09-2_par	KP; LSL-Cas9	sgMsh2-Cre	none	NA	B6/129 mix	No Msh2 re-expression	chr1-3216742-195166209	4	2	2	1	4.11165	0.96	ATATAAACATATACAAAAAAGCCATTTCTTTTGCTCACTTTTGTAATAGTCTTTAATATGGCAACACGGTCTGCTGGGGGAGGCAAACCCACAAAGAGCGTTTTGTCCAGGCGGCCTGGGCGCAGAATGGCAGGGTCAATGATATCTAGACAAGAGAGAAAAACAGATATAAGTGAAATAGATTTTTTTTAATGTAATTAG	GTT	NA	NA	NA	NA
SCC_P1	chr1	181181474	181181474	A	G	12A2p6	SNV	Mutect2;Strelka2;MuSe;Vardict	4	0.275	61	0	0	NA	exonic	Wdr26	.	nonsynonymous SNV	Wdr26:NM_145514:exon13:c.T1730C:p.I577T	1qH4	NA	2021-07-01	FALSE	lung	single cell clone from 09-2_par	KP; LSL-Cas9	sgMsh2-Cre	none	NA	B6/129 mix	No Msh2 re-expression	chr1-3216742-195166209	4	2	2	1	4.11165	0.96	GGCCATCATGGATGGAATCTGTGGGTTCCAGCTAACACAATTTACTGTGCGCGTGTGCCCTGTGAGCTCCGCAATTGGCAGTTCACTACGTTTGTGCCAGATGTAAACCTTGTGATCTAAATGTACAGCAATTCAGAGAAATGTTAGAAAGCTGTGTTATTAACAAAATCACTGACCCCACGTTACTACACACGTTACCCC	GAT	NA	NA	NA	NA
SCC_P1	chr1	181750200	181750200	A	G	12A2p6	SNV	Mutect2;Strelka2;MuSe;Vardict	4	0.253	74	0	0	NA	exonic	Dnah14	.	unknown	UNKNOWN	1qH5	NA	2021-07-01	FALSE	lung	single cell clone from 09-2_par	KP; LSL-Cas9	sgMsh2-Cre	none	NA	B6/129 mix	No Msh2 re-expression	chr1-3216742-195166209	4	2	2	1	4.11165	0.96	TTGTTCTGACGGTCATGAACGCTGTGTGTATCCTTCTAGAAAAGAAGCCCAACTGGGCGACAGCAAAGCTGCTGCTTTCAGACACCAGCTTCCTAAAGCGACTAATTAACATTGACAAGGACAGCATCCCTGACAAGGTACAGCGCTGACAGCTAGGGGTGCACACTTGCTGGGTCCGTATTTACAGAGAAAAGTAAAAAT	GAC	NA	NA	NA	NA
SCC_P1	chr1	182341335	182341335	G	T	12A2p6	SNV	Mutect2;Strelka2;MuSe;Vardict	4	0.175	43	0	0	NA	exonic	Fbxo28	.	nonsynonymous SNV	Fbxo28:NM_175127:exon1:c.C255A:p.S85R	1qH5	NA	2021-07-01	FALSE	lung	single cell clone from 09-2_par	KP; LSL-Cas9	sgMsh2-Cre	none	NA	B6/129 mix	No Msh2 re-expression	chr1-3216742-195166209	4	2	2	0.729167	4.11165	0.96	ACGCGCGCGCTCCGTGTCCCGAGCCGGCGGGGCTCCCTCCCCAGGAACGCGCCGCCCTCGCCGGTCCTCCCCAGGCCTCGGCCCTCACCAGGCGGAGCTGGCTAATTTCGTCGTAGGACATAAAGCTGAGGATGTTCTCGATGGCTACGATGGGCAGCGCCACCAGTGTGTTGTTTTGGGGCAGGTGGTCCGGTGCCAGCG	GGC	NA	NA	NA	NA
SCC_P1	chr1	182408906	182408906	T	G	12A2p6	SNV	Mutect2;Strelka2;MuSe;Vardict	4	0.333	60	0	0	NA	upstream	Trp53bp2	dist=261	.	.	1qH5	NA	2021-07-01	FALSE	lung	single cell clone from 09-2_par	KP; LSL-Cas9	sgMsh2-Cre	none	NA	B6/129 mix	No Msh2 re-expression	chr1-3216742-195166209	4	2	2	1	4.11165	0.96	GGCTGGTTCATGGTTCCTAAGGCAAAGGGCTCAACTCTCTTGAGCAACTCGGAACCGCCAAGGAGGTGAGGGACACAGCCCTGGGCTCCATCCCCGCGTTTTACGATTATTGTTCTCCTGCGGCGCCGCCCTCCCGTGCCTTGGCTCCGCCTGGAGGCGCGTTCAGGAGCAGCTCCGCCGCCTGCATCTTCCTCCCTCGGA	TTT	NA	NA	NA	NA
SCC_P1	chr1	185258555	185258555	T	C	12A2p6	SNV	Mutect2;Strelka2;MuSe;Vardict	4	0.304	123	0	0	NA	exonic	Rab3gap2	.	nonsynonymous SNV	Rab3gap2:NM_001163754:exon19:c.T1925C:p.L642P	1qH5	NA	2021-07-01	FALSE	lung	single cell clone from 09-2_par	KP; LSL-Cas9	sgMsh2-Cre	none	NA	B6/129 mix	No Msh2 re-expression	chr1-3216742-195166209	4	2	2	1	4.11165	0.96	AGTCTGTTAAGTATGTCTAATCTGTTTTTCCTCTGCCTTTTAGAGCTTGAGTCTGTTGATGAAGGACTGCTACAGTTTTGTGCCAGTAAATTAAAACTACTACATCTTTATGAATCTGTCAGTCAGTTAAATACGCTTGACTTTCACTCAGACACCCCGTTCTCTGATAATGTGAGTAGCCACGGTGTCCATACTGTGCAC	CTA	ACT	8	ACTACTAC	NA
SCC_P1	chr1	185313682	185313682	T	C	12A2p6	SNV	Mutect2;Strelka2;MuSe;Vardict	4	0.199	199	0	0	NA	ncRNA_exonic	Mir215	.	.	.	1qH5	NA	2021-07-01	FALSE	lung	single cell clone from 09-2_par	KP; LSL-Cas9	sgMsh2-Cre	none	NA	B6/129 mix	No Msh2 re-expression	chr1-3216742-195166209	4	2	2	0.829167	4.11165	0.96	GCTCTCAGCATCAACGGTGTACAGGAGAATGACCTATGATTTGACAGACCGTGCAGCTGTGTATGTCTGTCATTCTGTAGGCCAATATTCTGTATGTCACTGCTACTTAAAATCCGGACATCGGCAAACACCCTCTGAGCGCTGTGCAGCAGATCACGGGAGAGTCTGTAGCATGGCAGGAGAATGTGCTGACAAAATAAA	CTG	NA	NA	NA	NA
SCC_P1	chr1	185322975	185322975	A	T	12A2p6	SNV	Mutect2;Strelka2;MuSe;Vardict	4	0.241	182	0	0	NA	intronic	Iars2	.	.	.	1qH5	NA	2021-07-01	FALSE	lung	single cell clone from 09-2_par	KP; LSL-Cas9	sgMsh2-Cre	none	NA	B6/129 mix	No Msh2 re-expression	chr1-3216742-195166209	4	2	2	1	4.11165	0.96	GTGGTCCAAACTAAAACGCTAACAGGGGATGAGGCATCTGTGGAAATAAAGTTGTGAATATATCAGCAAGCATCGTAACTCCATGACGTCATCAAAACTGAGCTCCAGCTAAACCTACCTGTAAGAGACTCCAACTTCGGAGGAGGTCTCAGGAGGGGGAATCTTACGTATATCGACCGACTGACATGCTCAGGGTTGTAT	GAG	NA	NA	NA	NA
SCC_P1	chr1	185323128	185323128	T	C	12A2p6	SNV	Mutect2;Strelka2;MuSe;Vardict	4	0.208	216	0	0	NA	intronic	Iars2	.	.	.	1qH5	NA	2021-07-01	FALSE	lung	single cell clone from 09-2_par	KP; LSL-Cas9	sgMsh2-Cre	none	NA	B6/129 mix	No Msh2 re-expression	chr1-3216742-195166209	4	2	2	0.866667	4.11165	0.96	AGGGGGAATCTTACGTATATCGACCGACTGACATGCTCAGGGTTGTATTCAAGCTCTGCTTCAGCCAACGCAGTCCTAGGGTTTAAGATATCATAGTCCATAAACATGGGGAATCGTCACAAAGGTGCTCAAGCTTTTAATTAACAAAGAACACATACCTTGATGAGGGAGACCAATATACTGGTTTGTAAGATCGATAAA	ATA	NA	NA	NA	NA
SCC_P1	chr1	185323752	185323752	A	G	12A2p6	SNV	Mutect2;Strelka2;MuSe;Vardict	4	0.186	78	0	0	NA	exonic	Iars2	.	nonsynonymous SNV	Iars2:NM_198653:exon4:c.T614C:p.M205T	1qH5	NA	2021-07-01	FALSE	lung	single cell clone from 09-2_par	KP; LSL-Cas9	sgMsh2-Cre	none	NA	B6/129 mix	No Msh2 re-expression	chr1-3216742-195166209	4	2	2	0.775	4.11165	0.96	AGATTATCCTGTTACCTTCTCATACATTTGGTAGAATACTCTCAGCTGCTTGGCTTCGTACTTTGGGTCAAATGTGTAATAGCAGTTATTCCAGTCTGCCATCACTCCCCAGCGGACAAACGCCGATTTCTGCTTTTCAATGGCTGCCTGAGCAAATGATCTGGCTAGAAGGGGTAAGGGAGGAGAGAGAAAAGGCCTCTG	CAT	NA	NA	NA	NA
SCC_P1	chr1	185356503	185356503	T	A	12A2p6	SNV	Mutect2;Strelka2;MuSe;Vardict	4	0.148	143	0	0	NA	exonic	Bpnt1	.	nonsynonymous SNV	Bpnt1:NM_001347212:exon8:c.T639A:p.N213K,Bpnt1:NM_011794:exon9:c.T804A:p.N268K,Bpnt1:NM_001347210:exon10:c.T849A:p.N283K	1qH5	NA	2021-07-01	FALSE	lung	single cell clone from 09-2_par	KP; LSL-Cas9	sgMsh2-Cre	none	NA	B6/129 mix	No Msh2 re-expression	chr1-3216742-195166209	4	2	2	0.616667	4.11165	0.96	CCATCCTGTCCCCCAAAGAATGACCCTCGAAACATCCTGATCCAGCTGTCCACTGACTGTGATGTTCTTCTGCAGGGAAGTTGACAGACATCCATGGGAATGCCCTGCAGTACAACAAGGAGGTGAAACATATGAACTCTGCCGGTGTCCTGGCTGCACTGAGGAACTACGAGTACTATGCAAGCCATGTTCCAGAGTCGG	ATG	NA	NA	NA	NA
SCC_P1	chr1	185356646	185356646	A	G	12A2p6	SNV	Mutect2;Strelka2;MuSe;Vardict	4	0.203	123	0	0	NA	UTR3	Bpnt1	NM_001347212:c.*20A>G;NM_001347210:c.*20A>G;NM_011794:c.*20A>G	.	.	1qH5	NA	2021-07-01	FALSE	lung	single cell clone from 09-2_par	KP; LSL-Cas9	sgMsh2-Cre	none	NA	B6/129 mix	No Msh2 re-expression	chr1-3216742-195166209	4	2	2	0.845833	4.11165	0.96	GGTGTCCTGGCTGCACTGAGGAACTACGAGTACTATGCAAGCCATGTTCCAGAGTCGGTCAAAAATGCGCTCATTCCATGAAGGGGTCTCACTTACCCAGAGGCCTTGGTTCAAAGGAACACATCTTAATACTGATTACTAATTGAACAATTGGAGCTCTGCCTGCATTTATCATTGATCAGCGATTTATTAGTAGTTAGG	GAG	NA	NA	NA	NA
SCC_P1	chr1	185395997	185395997	T	C	12A2p6	SNV	Mutect2;Strelka2;MuSe;Vardict	4	0.272	86	0	0	NA	intronic	Eprs	.	.	.	1qH5	NA	2021-07-01	FALSE	lung	single cell clone from 09-2_par	KP; LSL-Cas9	sgMsh2-Cre	none	NA	B6/129 mix	No Msh2 re-expression	chr1-3216742-195166209	4	2	2	1	4.11165	0.96	CCTAGTTTGGCACAAACACATAGAATCTTTGTTTGTTTAAAGAGCACAGTGCGGGGTGGAAGGACTTACATGCTGCAGTCAGGGTGCCTTAGTGTGTCGCTTAACTCGCATCTTGTTTTCTTTGATCATTCAGAATCCTGATGTTGGTTTGAAGCCTGTGTGGTACAGTCCCAAGGTTTTCATAGAAGGGGCCGATGCAGA	CTT	NA	NA	NA	NA
SCC_P1	chr1	185428030	185428030	G	A	12A2p6	SNV	Mutect2;Strelka2;MuSe;Vardict	4	0.262	107	0	0	NA	exonic	Eprs	.	nonsynonymous SNV	Eprs:NM_029735:exon32:c.G4422A:p.M1474I,Eprs:NM_001357474:exon33:c.G4443A:p.M1481I	1qH5	NA	2021-07-01	FALSE	lung	single cell clone from 09-2_par	KP; LSL-Cas9	sgMsh2-Cre	none	NA	B6/129 mix	No Msh2 re-expression	chr1-3216742-195166209	4	2	2	1	4.11165	0.96	TGACTCCCTGCACCGAGAAGGGCCTAGTACACAGCAGGATGAATCACTACTGTCTCTTTGATTCCAGGGATCAAGATGTGGAACCTGGTGCTCCATCCATGGGAGCCAAAAGCCTTTGCATTCCTTTCAACCCTCTGTGTGAGCTGCAGCCCGGAGCCATGTGTGTCTGTGGCAAGAATCCTGCCAAGTTCTACACCTTGT	TGG	TCCA	9	TCCATCCAT	NA
SCC_P1	chr1	185464395	185464395	A	C	12A2p6	SNV	Mutect2;Strelka2;MuSe;Vardict	4	0.293	109	0	0	NA	exonic	Slc30a10	.	nonsynonymous SNV	Slc30a10:NM_001033286:exon4:c.A1253C:p.N418T	1qH5	NA	2021-07-01	FALSE	lung	single cell clone from 09-2_par	KP; LSL-Cas9	sgMsh2-Cre	none	NA	B6/129 mix	No Msh2 re-expression	chr1-3216742-195166209	4	2	2	1	4.11165	0.96	CAGAAGGACTTCTTGCTGACCTGCAGTGCTCCCTGCATCACCCAGAGCTGCGCTAAGAAGCTGTGCTGTCCCCCGGGGACACTGCCTCTGGCTCTCGTCAACGGTTGTGCAGAGCACAATGGCAGGTCCTCTCGAGAGTCTTACCGAAGCATAGAAGCTCCAGAAGTGGCCATCGATGTGGATGGCTGTCCAAGGGAGCAG	AAC	NA	NA	NA	NA
SCC_P1	chr1	187192998	187192998	T	C	12A2p6	SNV	Mutect2;Strelka2;MuSe;Vardict	4	0.234	173	0	0	NA	exonic	Spata17	.	nonsynonymous SNV	Spata17:NM_028848:exon3:c.A229G:p.I77V,Spata17:NM_029067:exon3:c.A229G:p.I77V	1qH5	NA	2021-07-01	FALSE	lung	single cell clone from 09-2_par	KP; LSL-Cas9	sgMsh2-Cre	none	NA	B6/129 mix	No Msh2 re-expression	chr1-3216742-195166209	4	2	2	0.975	4.11165	0.96	GTATAAGTCAAATGTCACCATAGTAGAAAATTTATATTTACCTCAACAACAAGTTGGTAAAATTTTCTGCCTAAGTAGCTTCTCCACCACTTTTGAATAATTGTCACTACTCTGTTCAAGTGCCTAGAATGAAAACAGGCTATTAGTGCACACTCATTGAAAGAAAGATGTCTCTGTTATTCACAAGGTTACAGTTAAATG	ATT	NA	NA	NA	NA
SCC_P1	chr1	187304286	187304286	T	C	12A2p6	SNV	Mutect2;Strelka2;MuSe;Vardict	4	0.193	65	0	0	NA	intronic	Gpatch2	.	.	.	1qH5	NA	2021-07-01	FALSE	lung	single cell clone from 09-2_par	KP; LSL-Cas9	sgMsh2-Cre	none	NA	B6/129 mix	No Msh2 re-expression	chr1-3216742-195166209	4	2	2	0.804167	4.11165	0.96	GACCAGGTCTTTGTCTCCTTGCAGTTTTCCCTTGGGTGTGAAATTAATGTTCTTTCCTCCATTTAGAAAGATGTCTTCAAACAGATGCCGCTTTGCATTGTCGTTAGCAAACCATTGTGACTTGTTTTTGTCATCTGTTTTCAGCTGTCTGCTCCTGGCCCTGGCAGTAACAAGAGGATGGTTCACTTCTCCCCAGACGCC	GTC	NA	NA	NA	NA
SCC_P1	chr1	188358052	188358052	T	C	12A2p6	SNV	Mutect2;Strelka2;MuSe;Vardict	4	0.207	57	0	0	NA	intronic	Ush2a	.	.	.	1qH6	NA	2021-07-01	FALSE	lung	single cell clone from 09-2_par	KP; LSL-Cas9	sgMsh2-Cre	none	NA	B6/129 mix	No Msh2 re-expression	chr1-3216742-195166209	4	2	2	0.8625	4.11165	0.96	TATTTTGCCAGAAATTGCAGTGTTTGGGGAATGAAGGACAATGAAGATTTGGAAAATCCCAATTCTGTCAACTGTCTCCAGCTTCCTGAGTATGAACATCTCAAAAACAGTTATTTTAATGAACCAGTGCCTTAGTACTCGTCTGTGGGCCAGCCAGCTACCTATGCTAGAAGAAATTTCTCTCTATCATTAGGCTTTAGG	CTC	A	5	AAAAA	NA
SCC_P1	chr1	188443396	188443396	T	C	12A2p6	SNV	Mutect2;Strelka2;MuSe;Vardict	4	0.241	115	0	0	NA	exonic	Ush2a	.	synonymous SNV	Ush2a:NM_021408:exon16:c.T3690C:p.P1230P	1qH6	NA	2021-07-01	FALSE	lung	single cell clone from 09-2_par	KP; LSL-Cas9	sgMsh2-Cre	none	NA	B6/129 mix	No Msh2 re-expression	chr1-3216742-195166209	4	2	2	1	4.11165	0.96	GTCCAGAAACCTCAGCTACCATCTGGAATCTGGTTCCATTCACCCAGTACTGTTTTTCTGTCCAGGGCTGTACTAATGAGAGCTGTTTCTACAGCTTGCCTATTATAGTAACCACAGCCCAAGCACCTCCTCAAACGCAGGGGCCACCTACAGTATGGAAAATCAGTCCCACAGAACTCAGAATAGAATGGTCTCCTCCAG	CTA	NA	NA	NA	NA
SCC_P1	chr1	188537827	188537827	C	T	12A2p6	SNV	Mutect2;Strelka2;MuSe;Vardict	4	0.201	181	0	0	NA	exonic	Ush2a	.	nonsynonymous SNV	Ush2a:NM_021408:exon25:c.C5270T:p.A1757V	1qH6	NA	2021-07-01	FALSE	lung	single cell clone from 09-2_par	KP; LSL-Cas9	sgMsh2-Cre	none	NA	B6/129 mix	No Msh2 re-expression	chr1-3216742-195166209	4	2	2	0.8375	4.11165	0.96	CATGCTGCAAAGGACTTTGAGATCTCCCTGAAGTTTCAAACAGACCAACTAAATGGATTGCTTCTTTTCATTCACAATACAGAGGGACCGGATTTTCTTGCGGTAAGTTAATGAATCTAATTGTGCTTATATGAAAACATCAGGCCCAACTTTGAAAGCGATAAATTGTGTGTTAATACCAAGCACAATGGCTTTTTTTTC	GCG	NA	NA	NA	NA
SCC_P1	chr1	188784788	188784788	T	A	12A2p6	SNV	Mutect2;Strelka2;MuSe;Vardict	4	0.268	113	0	0	NA	exonic	Ush2a	.	nonsynonymous SNV	Ush2a:NM_021408:exon48:c.T9694A:p.Y3232N	1qH6	NA	2021-07-01	FALSE	lung	single cell clone from 09-2_par	KP; LSL-Cas9	sgMsh2-Cre	none	NA	B6/129 mix	No Msh2 re-expression	chr1-3216742-195166209	4	2	2	1	4.11165	0.96	TGAGGACAAATACATCGCACTCTCTCCGAATGCCACTGGGGTTTGCTGTGGAGGGCGAATGTGGGAGGCACAGCCAGACCACCAGTGCTGCTCTGGGCATTACGCTAGAATCCTTCCAGGTGAGCATTGTCTGCCACATTGTTCAACAGCTCAGAAGCTCAAACTATAAGCCTGTGTCCCGTGCCAGCAAATGCTTTCAAG	TTA	NA	NA	NA	NA
SCC_P1	chr1	188822750	188822750	G	T	12A2p6	SNV	Mutect2;Strelka2;MuSe;Vardict	4	0.208	106	0	0	NA	intronic	Ush2a	.	.	.	1qH6	NA	2021-07-01	FALSE	lung	single cell clone from 09-2_par	KP; LSL-Cas9	sgMsh2-Cre	none	NA	B6/129 mix	No Msh2 re-expression	chr1-3216742-195166209	4	2	2	0.866667	4.11165	0.96	AGCTTCACGGACACGCAGGGAATTCAGCCACTCCAGGAATACTCATACCAGCTGAAGGCTTGCACAGCTGCTGGTTGTGCTGTCAGTTGCAAGGTGAGAAGAGCTCACCTAACCATGGGAAGAAGGGTCCAGGGCCAGGGCTGTGTGAATGAACATCTTGGGTATGAGTTGTCCAAAGCCAGAAAACAAGCCAGATGCTGG	AGA	NA	NA	NA	NA
SCC_P1	chr1	189339813	189339813	T	C	12A2p6	SNV	Mutect2;Strelka2;MuSe;Vardict	4	0.119	108	0	0	NA	exonic	Kcnk2	.	nonsynonymous SNV	Kcnk2:NM_001159850:exon2:c.A329G:p.N110S,Kcnk2:NM_001281847:exon2:c.A293G:p.N98S,Kcnk2:NM_010607:exon2:c.A284G:p.N95S	1qH6	NA	2021-07-01	FALSE	lung	single cell clone from 09-2_par	KP; LSL-Cas9	sgMsh2-Cre	none	NA	B6/129 mix	No Msh2 re-expression	chr1-3216742-195166209	4	2	2	0.495833	4.11165	0.96	AGGTCCACCCTGGTGCCCTAGTCTGCTCTTGCCCTTAAGGACAAACGGAGCCCATTTCACTGGGGCCATTACCTGGATGAGTTCGTCCAGCTCGGTGGAGTTGACGCAGGCATGCTGGGCTATGAAGGTCTGCTTCTGGATCACAATGGTGGTCCTCTGGGAAATCTCCTGAGGCTGCTCCAATGCCTTGAACACCGTGGC	GTT	NA	NA	NA	NA
SCC_P1	chr1	189658609	189658609	A	T	12A2p6	SNV	Mutect2;Strelka2;Vardict	3	0.033	219	0	0	NA	exonic	Cenpf	.	nonsynonymous SNV	Cenpf:NM_001081363:exon12:c.T3025A:p.C1009S	1qH6	NA	2021-07-01	FALSE	lung	single cell clone from 09-2_par	KP; LSL-Cas9	sgMsh2-Cre	none	NA	B6/129 mix	No Msh2 re-expression	chr1-3216742-195166209	4	2	2	0.1375	4.11165	0.96	AACACAGCTTCTGTTTCTTCACACCGTTGTAATAATTGAAGTCTTTCTTGCTTGTACTGATCAGACAGCTCTGCAATGCTTCTCTCTTGTTCTGCTATACAGCTTGTAATCTTCTCATGCTTTTGGAGTAAATTCATTTTCTCCTGCTCTAAGGCCTCATTAACTTCCTTGAGAGCCTCGTTTGCTTGGGTTAACTCTTCA	CAG	NA	NA	NA	NA
SCC_P1	chr1	189850865	189850865	C	T	12A2p6	SNV	Mutect2;Strelka2;MuSe;Vardict	4	0.256	38	0	0	NA	exonic	Ptpn14	.	synonymous SNV	Ptpn14:NM_008976:exon13:c.C1908T:p.G636G	1qH6	NA	2021-07-01	FALSE	lung	single cell clone from 09-2_par	KP; LSL-Cas9	sgMsh2-Cre	none	NA	B6/129 mix	No Msh2 re-expression	chr1-3216742-195166209	4	2	2	1	4.11165	0.96	AGCTCTCCGTAAAGACCTTCCAGGAGGACAGCTCACCTGTGGTCCATCAGTCTCTGCAGGAGGTGAGCGAACCCCTTACAGCCACCAAGCACCATGGCGGCGGCGGTGGCACGGTGAATAAACGCCACAGCCTGGAGGTGATGAACAGCATGGTGAGAGGCATGGAGGCCATGACACTGAAGTCACTCAATATCCCCATGG	GCG	GGC	11	GGCGGCGGCGG	NA
SCC_P1	chr1	190123278	190123278	C	A	12A2p6	SNV	Mutect2;Strelka2;MuSe;Vardict	4	0.203	115	0	0	NA	exonic	Prox1	.	nonsynonymous SNV	Prox1:NM_001360827:exon5:c.G2156T:p.S719I,Prox1:NM_008937:exon5:c.G2156T:p.S719I	1qH6	NA	2021-07-01	FALSE	lung	single cell clone from 09-2_par	KP; LSL-Cas9	sgMsh2-Cre	none	NA	B6/129 mix	No Msh2 re-expression	chr1-3216742-195166209	4	2	2	0.845833	4.11165	0.96	GGGAATTCTTCTATCCATACATTCAAAAGAGCGTTGCAATCTCTACTCGTGAAGGAGTTCTTGTAGGCAGTTAGGGGATTTGAAAATCTCAGGAACTTCACTATCCAGCTTGCAGATGACCTTGTAAATGGCCTTCTTCCAGGAAGGATCAACATCTTTGCCCGCGATGATGGCATTGAAAAACTCCCGTAACGTGATCTG	ACT	NA	NA	NA	NA
SCC_P1	chr1	190161612	190161612	T	C	12A2p6	SNV	Mutect2;Strelka2;MuSe;Vardict	4	0.229	121	0	0	NA	exonic	Prox1	.	nonsynonymous SNV	Prox1:NM_001360827:exon2:c.A635G:p.K212R,Prox1:NM_008937:exon2:c.A635G:p.K212R	1qH6	NA	2021-07-01	FALSE	lung	single cell clone from 09-2_par	KP; LSL-Cas9	sgMsh2-Cre	none	NA	B6/129 mix	No Msh2 re-expression	chr1-3216742-195166209	4	2	2	0.954167	4.11165	0.96	GTCTTCCAGCTGCTGTTTCAGCTGTCGGCGCTCCTCTCGCTTCTGTTCTTTTCGGGCTGAAACCAGCTGCTGGAAACTCTGTTGCTGCTGCTGGGGCAGCTTCTGCTTGCGTTTGTTTTCTCTGTAACTTTCTCGGGGACTCACAGACTGCGGGGCCATCTCTCTTTCGTTTTCATTGCCCCTTAATGCCACACTGGGGGA	CTT	NA	NA	NA	NA
SCC_P1	chr1	192128022	192128022	T	C	12A2p6	SNV	Mutect2;Strelka2;MuSe;Vardict	4	0.198	147	0	0	NA	exonic	Rcor3	.	nonsynonymous SNV	Rcor3:NM_001290278:exon4:c.A302G:p.E101G,Rcor3:NM_001290279:exon4:c.A302G:p.E101G,Rcor3:NM_001290280:exon4:c.A302G:p.E101G,Rcor3:NM_001346740:exon4:c.A302G:p.E101G,Rcor3:NM_144814:exon4:c.A302G:p.E101G	1qH6	NA	2021-07-01	FALSE	lung	single cell clone from 09-2_par	KP; LSL-Cas9	sgMsh2-Cre	none	NA	B6/129 mix	No Msh2 re-expression	chr1-3216742-195166209	4	2	2	0.825	4.11165	0.96	ACACAGACACAGACACACAAGACAGCAGATGCGCACACACATTTTTCTACATACCTGTTCAACATTGTAGCCATGTTTCTCTTTTGCAATGGCGATATATTCATCCACTGTAATGGAACAATGTTATGTCATTACTTTCAGAAACTTCAGATTTCTCAGGTCTAGGCTTCTTTCTTCTTTTGTTTTAATATGGTAAAATAG	TTC	NA	NA	NA	NA
SCC_P1	chr1	192434723	192434723	G	A	12A2p6	SNV	Mutect2;Strelka2;MuSe;Vardict	4	0.277	88	0	0	NA	exonic	Kcnh1	.	nonsynonymous SNV	Kcnh1:NM_001038607:exon10:c.G1835A:p.G612E,Kcnh1:NM_010600:exon10:c.G1916A:p.G639E	1qH6	NA	2021-07-01	FALSE	lung	single cell clone from 09-2_par	KP; LSL-Cas9	sgMsh2-Cre	none	NA	B6/129 mix	No Msh2 re-expression	chr1-3216742-195166209	4	2	2	1	4.11165	0.96	AAATTATGACTCTGTTTTCTCAAAGCCCAACCTGCAGGCTGCCAGTGAGTGCAGATCCCTCCCGATGGTCATGGTGCTCATGACAACTCTCTTTCCTCAGGGAAAGGAGACGTGTTTGGGGATGTTTTCTGGAAGGAAGCTACCCTTGCACAGTCCTGTGCTAATGTCCGGGCCTTGACCTACTGTGACCTGCACGTGATC	GGG	NA	NA	NA	NA
SCC_P1	chr1	192847134	192847134	A	G	12A2p6	SNV	Mutect2;Strelka2;MuSe;Vardict	4	0.257	115	0	0	NA	exonic	Sertad4	.	nonsynonymous SNV	Sertad4:NM_001177794:exon4:c.T373C:p.Y125H,Sertad4:NM_198247:exon4:c.T373C:p.Y125H	1qH6	NA	2021-07-01	FALSE	lung	single cell clone from 09-2_par	KP; LSL-Cas9	sgMsh2-Cre	none	NA	B6/129 mix	No Msh2 re-expression	chr1-3216742-195166209	4	2	2	1	4.11165	0.96	CCACCGAGGGAGCAGGCAGGGAGGCACCAGCTGTTCTGCATGACAATCTCCCCGTGGATCCTCTTCATCAGGTTGTTGATCAGAACAGACCTTCGCAGGTACACTTCTGGGTCATCGATGAACCTGAGCTTCTCCAAGGACATGTAAAGGATGTGTGCTCGCTCCTCGAAAATGGAGATGGTCTGAAAACCAGAGGCAGGA	TAC	NA	NA	NA	NA
SCC_P1	chr1	194644882	194644882	T	C	12A2p6	SNV	Mutect2;Strelka2;Vardict	3	0.27	62	0	0	NA	exonic	Plxna2	.	nonsynonymous SNV	Plxna2:NM_008882:exon2:c.T1123C:p.Y375H	1qH6	NA	2021-07-01	FALSE	lung	single cell clone from 09-2_par	KP; LSL-Cas9	sgMsh2-Cre	none	NA	B6/129 mix	No Msh2 re-expression	chr1-3216742-195166209	4	2	2	1	4.11165	0.96	GGGGCAGAAGCAGTACCACCACCCCCCTGATGACTCTGCCCTCTGTGCCTTCCCCATCCGGGCCATCAACTTGCAAATCAAGGAGCGGTTGCAGTCCTGCTACCATGGAGAGGGCAACTTGGAGCTCAACTGGCTGCTGGGAAAGGATGTGCAGTGCACCAAGGCGGTAAGGAAACACCATGTGCTTTGTTCCCAATGTCT	CTA	NA	NA	NA	NA
SCC_P1	chr1	195150055	195150055	A	-	12A2p6	Deletion	Mutect2;Strelka2;Vardict	3	0.297	152	0	0	NA	intronic	Cr2	.	.	.	1qH6	NA	2021-07-01	FALSE	lung	single cell clone from 09-2_par	KP; LSL-Cas9	sgMsh2-Cre	none	NA	B6/129 mix	No Msh2 re-expression	chr1-3216742-195166209	4	2	2	1	4.11165	0.96	CATCCATTTGAACTTACCTTTCTCTGTGTTTTAATATCATACAGAAGCCGACACTCATCAAAATGATAAGTGCTGAGCCCACAGAAATACCTGAAGGGGGAAAATGAATATTTAAATACCAGAAAAAAATGTGACATGTACTGCTGCAAACTGATTGTAGGGCCTACTCATAGTAGCACGGAAGTTGTTAGTATGTTTTTC	GAA	G	5	GGGGG	-1
SCC_P1	chr10	3540451	3540451	A	G	12A2p6	SNV	Mutect2;Strelka2;MuSe;Vardict	4	0.383	60	0	0	NA	exonic	Iyd	.	synonymous SNV	Iyd:NM_027391:exon1:c.A156G:p.Q52Q	10qA1	NA	2021-07-01	FALSE	lung	single cell clone from 09-2_par	KP; LSL-Cas9	sgMsh2-Cre	none	NA	B6/129 mix	No Msh2 re-expression	chr10-3120209-80778611	3	2	1	1	4.11165	0.96	TCTTTAAAAATGCCGACAGGAACCTAGAGAAAAAGAAGGAGGAGGCTCAAGTTCAGCCCTGGGTGGATGAAGACTTGAAAGACAGCACAGAAGACCTTCAAGTGGAAGAAGGTAACAACCCCTGCGGTGCCCAGGGCTTTGCCCTGCATGTGTTTGCGATGGTGCGAACTGATGCCCAGGATTCAGAGAGCAAGCCATGCT	AAG	NA	NA	NA	NA
SCC_P1	chr10	3554013	3554013	G	A	12A2p6	SNV	Mutect2;Strelka2;MuSe;Vardict	4	0.378	47	0	0	NA	intronic	Iyd	.	.	.	10qA1	NA	2021-07-01	FALSE	lung	single cell clone from 09-2_par	KP; LSL-Cas9	sgMsh2-Cre	none	NA	B6/129 mix	No Msh2 re-expression	chr10-3120209-80778611	3	2	1	1	4.11165	0.96	TGGGCTGGAAGCTTCTTTGCTGCCTGACTTCAGGGGAAAATGAAATGGCCCCAGGCTGGGAGAAGAGCTGTGGCTTCGCCTGATTTTCAAATGCTCATTTGTTCTCTCTTGTTTCAGAATGCAGGGCTAGTGACGGTCACTACCACTCCCCTCAACTGTGGTCCTCGTCTGAGGGTGCTCCTGGGCCGCCCCTCACATGAG	TGT	NA	NA	NA	NA
SCC_P1	chr10	4784027	4784027	T	C	12A2p6	SNV	Mutect2;Strelka2;MuSe;Vardict	4	0.362	92	0	0	NA	intronic	Esr1	.	.	.	10qA1	NA	2021-07-01	FALSE	lung	single cell clone from 09-2_par	KP; LSL-Cas9	sgMsh2-Cre	none	NA	B6/129 mix	No Msh2 re-expression	chr10-3120209-80778611	3	2	1	1	4.11165	0.96	GGCCTGTCGGCTGCGCAAGTGTTACGAAGTGGGCATGATGAAAGGCGGTGAGTAAAGCTCCATGAGCTGGGGATGGCTGTGCTGTGGATGCTGGGTTGCCTAGCTGAAGTAGCCCAGGGCTGGCTCTTAGGTATCAAGTAGAGGCTTAGTAAATCTCTCTCTAATTTTAACTACTCTTGGGTTTTTATTGGGGGGAGGGCG	CTA	NA	NA	NA	NA
SCC_P1	chr10	5030431	5030431	G	A	12A2p6	SNV	Mutect2;Strelka2;Vardict	3	0.03	182	0	0	NA	exonic	Syne1	.	stopgain	Syne1:NM_022027:exon16:c.C2554T:p.R852X,Syne1:NM_001079686:exon54:c.C8737T:p.R2913X,Syne1:NM_001347711:exon145:c.C26140T:p.R8714X,Syne1:NM_001347732:exon145:c.C26104T:p.R8702X	10qA1	NA	2021-07-01	FALSE	lung	single cell clone from 09-2_par	KP; LSL-Cas9	sgMsh2-Cre	none	NA	B6/129 mix	No Msh2 re-expression	chr10-3120209-80778611	3	2	1	0.09375	4.11165	0.96	CTCTTAGGGGATCTAGAACAGGTGGAAACCAGGAGAACAAGGTACCTGCTCTTTGGGCTGCTGACAGAGGGTCCAGGCTGTGAGAGACTACATTTGCCTCGTGGCTGTTTGCAATGAACAGGGGGTAAAGAAAGAAGAATGTTCAGTCCAGGCAAATAAAGACAAGCTAACCAATGAAAACAACTAAGAAGGCAGCAAAGG	CGT	NA	NA	NA	NA
SCC_P1	chr10	5228100	5228100	T	G	12A2p6	SNV	Mutect2;Strelka2;MuSe;Vardict	4	0.289	60	0	0	NA	exonic	Syne1	.	nonsynonymous SNV	Syne1:NM_001347711:exon77:c.A14394C:p.K4798N,Syne1:NM_001347732:exon77:c.A14373C:p.K4791N	10qA1	NA	2021-07-01	FALSE	lung	single cell clone from 09-2_par	KP; LSL-Cas9	sgMsh2-Cre	none	NA	B6/129 mix	No Msh2 re-expression	chr10-3120209-80778611	3	2	1	0.903125	4.11165	0.96	TGGCCACTCGTTTGAGCAGAATCCCCGAGTCCTGCAGACTGCCTGCCAGCGAGTGGTACACCTTGAGCTTCTCCTCTGCAGGCAGGGTTTCCTCGTTCACTTTGGCCTGCTCTCTTTTCACGACTTCCAGCTGACTCTCTAGCTGCCGGCACATCTGTGCATGCTCTTTGTAAACGCTGGTGGTGTCTTCTAAGAAACTGA	CTT	NA	NA	NA	NA
SCC_P1	chr10	5259244	5259244	C	T	12A2p6	SNV	Mutect2;Strelka2;MuSe;Vardict	4	0.335	52	0	0	NA	exonic	Syne1	.	nonsynonymous SNV	Syne1:NM_001347711:exon63:c.G10279A:p.A3427T,Syne1:NM_001347732:exon63:c.G10258A:p.A3420T	10qA1	NA	2021-07-01	FALSE	lung	single cell clone from 09-2_par	KP; LSL-Cas9	sgMsh2-Cre	none	NA	B6/129 mix	No Msh2 re-expression	chr10-3120209-80778611	3	2	1	1	4.11165	0.96	TAATTTCCCCATGTGTGCATTCCTGGTGCATAGGTGAAGACAGTTTTGCCTGAAGTTTACTCTAGAATGCAAAACAGGTGTAATCCAGTTCAAACCTTGGCTTTCCCCAGAGCAGTTATTTTCTCCCGAAGCTCTGTGTGCTGTTTCTCCGATTCGGTCAGGCTGACTTCCACACTGTCCATCCAGCTGGAGAACTGCCGC	GCT	NA	NA	NA	NA
SCC_P1	chr10	5805268	5805268	T	C	12A2p6	SNV	Mutect2;Strelka2;MuSe;Vardict	4	0.253	23	0	0	NA	exonic	Fbxo5	.	nonsynonymous SNV	Fbxo5:NM_025995:exon1:c.A70G:p.T24A	10qA1	NA	2021-07-01	FALSE	lung	single cell clone from 09-2_par	KP; LSL-Cas9	sgMsh2-Cre	none	NA	B6/129 mix	No Msh2 re-expression	chr10-3120209-80778611	3	2	1	0.790625	4.11165	0.96	TGAGGCCCGGAACACCGTGATCTGCAAGCACCCAGTTTCTGAGGCTGCCGCCACAGAGAAAGGATTCCCACGATGCCCGCCTCACACTCACCGTCCACGGTAGTCCGCGCGCCAAGACGGCAGGGACAGGAGGACGGCCGGCGCAGGTCACTGCAGGTGCGCCGGCTCATGCCGCAAAACTCGGGCTCCAATGCTGGGGAG	GTA	NA	NA	NA	NA
SCC_P1	chr10	6890487	6890487	T	C	12A2p6	SNV	Mutect2;Strelka2;MuSe;Vardict	4	0.25	43	0	0	NA	exonic	Ipcef1	.	synonymous SNV	Ipcef1:NM_001170800:exon9:c.A1209G:p.E403E,Ipcef1:NM_001347225:exon9:c.A1221G:p.E407E	10qA1	NA	2021-07-01	FALSE	lung	single cell clone from 09-2_par	KP; LSL-Cas9	sgMsh2-Cre	none	NA	B6/129 mix	No Msh2 re-expression	chr10-3120209-80778611	3	2	1	0.78125	4.11165	0.96	GATTTCCTTGTAAGCAGAATGAATGCCCTTGGCAGCATCCTGTAGAATGGTATAGTAACAGGAATGGGGGTGGGATCTGGGCATCTGCTCAAAGAGAATTTTCCACACAATCAGAAGACGTGGGATTCATGACTTCCTGAGGGGTGACTTCAGGGTCCTGAGGTGCCTGCTGCTGATAGATGTCCTGGATCAGCAGGGTGT	TTT	NA	NA	NA	NA
SCC_P1	chr10	7804941	7804941	T	A	12A2p6	SNV	Mutect2;Strelka2;Vardict	3	0.466	79	0	0	NA	intronic	Ppil4	.	.	.	10qA1	NA	2021-07-01	FALSE	lung	single cell clone from 09-2_par	KP; LSL-Cas9	sgMsh2-Cre	none	NA	B6/129 mix	No Msh2 re-expression	chr10-3120209-80778611	3	2	1	1	4.11165	0.96	AGCCATAGCATTCTGTGTGTTTAGTGGCTTATTTTGTTCTGGTGTGTAGAATTAGAGAAATGGTTTCTTTGCTTGCTTTCTTTTTTTAAGTGACTTAAAATTTTTTTTTTTTCAGTTGTGAAGTTATCCGGGATTGGAAAACAGGAGAGTCCCTCTGTTATGCTTTTATTGAATTTGAAAAGGTATGTCATAATGTAAATC	ATT	T	12	TTTTTTTTTTTT	NA
SCC_P1	chr10	8729291	8729291	T	C	12A2p6	SNV	Mutect2;Strelka2;MuSe;Vardict	4	0.256	43	0	0	NA	intronic	Sash1	.	.	.	10qA1	NA	2021-07-01	FALSE	lung	single cell clone from 09-2_par	KP; LSL-Cas9	sgMsh2-Cre	none	NA	B6/129 mix	No Msh2 re-expression	chr10-3120209-80778611	3	2	1	0.8	4.11165	0.96	TGAGTTCAAGGCCAGCCTGGTCTAAAGAGCAAGTTCCAGGGCACACAGGGCTACAGGGAAACCCTGCCTTGAAAAACCAAACCAAAAAAACCAAAAGGAATCAACAGTTAGGGCCCTGAGACCCAGGCCTCGGATACCTTATCAGAGTAGGGCTCCTCAGTGAGATCAATGCCCTCCGCCTGCAGCTTGTTCTCCGTGAGC	ATC	NA	NA	NA	NA
SCC_P1	chr10	11290372	11290372	T	C	12A2p6	SNV	Mutect2;Strelka2;MuSe;Vardict	4	0.351	147	0	0	NA	exonic	Fbxo30	.	synonymous SNV	Fbxo30:NM_001168297:exon2:c.T837C:p.S279S,Fbxo30:NM_027968:exon2:c.T837C:p.S279S	10qA1	NA	2021-07-01	FALSE	lung	single cell clone from 09-2_par	KP; LSL-Cas9	sgMsh2-Cre	none	NA	B6/129 mix	No Msh2 re-expression	chr10-3120209-80778611	3	2	1	1	4.11165	0.96	AGATAGGGGCAGTAGGTGGAGTTGATTATAGTGGCACAAGTCAGAATGCTCAGGCTGAACAAAATGGCTCAAGTGATTTGTTATGTGACTTAAATCCAAGTTCTAATGGTACTTCTGCTCTTTGCAATGGCTTTCCTTTGGAAAAGATGTGTATTCAGGTCAAAGGCCAGGATCAAAATTTTCATGGTGATTCCACAGAAA	GTT	NA	NA	NA	NA
SCC_P1	chr10	11290755	11290755	T	C	12A2p6	SNV	Mutect2;Strelka2;MuSe;Vardict	4	0.329	168	0	0	NA	exonic	Fbxo30	.	nonsynonymous SNV	Fbxo30:NM_001168297:exon2:c.T1220C:p.V407A,Fbxo30:NM_027968:exon2:c.T1220C:p.V407A	10qA1	NA	2021-07-01	FALSE	lung	single cell clone from 09-2_par	KP; LSL-Cas9	sgMsh2-Cre	none	NA	B6/129 mix	No Msh2 re-expression	chr10-3120209-80778611	3	2	1	1	4.11165	0.96	TTGGGAGACTTGAAGGATGTTAATGGTTCACCTTTCAGTCATGCGCCTTCATTCAAGTTTCTTTCTAATTCATGGTATATACCAAAGGAAGACAAAGCAGTTGATACATCAGATTTAGAAGTTGCAGAAGATCCCATGGGCCTCCAAGGAATAGATCTGATTACAGCAGCATTACTGTTTTGTCTGGGAGATTCTCCAGGT	GTT	NA	NA	NA	NA
SCC_P1	chr10	12413993	12413993	T	C	12A2p6	SNV	Mutect2;Strelka2;MuSe;Vardict	4	0.386	55	0	0	NA	exonic	Utrn	.	nonsynonymous SNV	Utrn:NM_011682:exon68:c.A9602G:p.Q3201R	10qA1	NA	2021-07-01	FALSE	lung	single cell clone from 09-2_par	KP; LSL-Cas9	sgMsh2-Cre	none	NA	B6/129 mix	No Msh2 re-expression	chr10-3120209-80778611	3	2	1	1	4.11165	0.96	TTCAGTTGGCCTCTTGGGCAGACTCAATGCACGATGCACTTACACGCTTCCTGTTGTAGAGCTGCTATCAGTTAGGAAGGACCCGTTTGTCCTTTCCATCTGGGCCAGTCTGGAAACACAAAAACGAGAAGATGACATTACACGGCTGCAACTGGAACAGTCCTCCAGAAGCACCCTTGCTGGCTTTTAAATCTATATTAT	CTG	NA	NA	NA	NA
SCC_P1	chr10	12686289	12686289	T	A	12A2p6	SNV	Mutect2;Strelka2;MuSe;Vardict	4	0.481	27	0	0	NA	intronic	Utrn	.	.	.	10qA1	NA	2021-07-01	FALSE	lung	single cell clone from 09-2_par	KP; LSL-Cas9	sgMsh2-Cre	none	NA	B6/129 mix	No Msh2 re-expression	chr10-3120209-80778611	3	2	1	1	4.11165	0.96	CCACACCAAAGCATTATCTAATGGGGACCAATTTATACATTACCAAGTGTAACCAGCACGGAAGCTCCGAGTAAGAGAGAGAGCTCTCAGAGTTAGCTTGTGGCAGTAACTACCTAATCACACTGCACATGTCTGGTTCTCACCAAGTGACTCAGCTCTTCGTAGCGGCTGTTAAAAGCCTCCAGCTTCTCGCTGATTATG	GTG	NA	NA	NA	NA
SCC_P1	chr10	12686428	12686428	T	C	12A2p6	SNV	Mutect2;Strelka2;MuSe;Vardict	4	0.441	34	0	0	NA	exonic	Utrn	.	synonymous SNV	Utrn:NM_011682:exon28:c.A3876G:p.E1292E	10qA1	NA	2021-07-01	FALSE	lung	single cell clone from 09-2_par	KP; LSL-Cas9	sgMsh2-Cre	none	NA	B6/129 mix	No Msh2 re-expression	chr10-3120209-80778611	3	2	1	1	4.11165	0.96	TCACCAAGTGACTCAGCTCTTCGTAGCGGCTGTTAAAAGCCTCCAGCTTCTCGCTGATTATGTCATCCAGGATTCCACCATCAATCAGAGTCTGCCCAAGTTCCCGAATCTGGGTGCGATTATCCGCCGGATGGCGCAAAACAGACTCAAGAGACTGCAGTTGGGCAGGGGAAAAAATACATTCAATGGGTCTAAATGGAT	GTT	NA	NA	NA	NA
SCC_P1	chr10	12745284	12745284	A	G	12A2p6	SNV	Mutect2;Strelka2;MuSe;Vardict	4	0.079	116	0	0	NA	exonic	Utrn	.	synonymous SNV	Utrn:NM_011682:exon7:c.T642C:p.A214A	10qA1	NA	2021-07-01	FALSE	lung	single cell clone from 09-2_par	KP; LSL-Cas9	sgMsh2-Cre	none	NA	B6/129 mix	No Msh2 re-expression	chr10-3120209-80778611	3	2	1	0.246875	4.11165	0.96	TTTTATGTAACAAACTTATACATAGCAGAATCAAGATCTCAACCTTACCTTCAGGATCTAGAAGCTTTTCAATTCCCAAATAAGTGTGGGCCTTGCTAAAAGCATGTTCAAGTCTCTCAATTGGGGACATTTTGACCACTCTGTCCCAGCTGAAGAGATCTGGTCTGAAATCAGTGACAGAAAAATATAATGGAAACAATG	AAG	NA	NA	NA	NA
SCC_P1	chr10	14438399	14438399	A	-	12A2p6	Deletion	Mutect2;Strelka2;Vardict	3	0.082	73	0	0	NA	intronic	Adgrg6	.	.	.	10qA2	NA	2021-07-01	FALSE	lung	single cell clone from 09-2_par	KP; LSL-Cas9	sgMsh2-Cre	none	NA	B6/129 mix	No Msh2 re-expression	chr10-3120209-80778611	3	2	1	0.25625	4.11165	0.96	CATCTCATAGGTCAAGACTTCCTGGAGGTATCCAATATTAAGGAGCCAGTGAATTTGCTGTCTGTCTCATTAGTTAAAATGAAAACCAAAAACCGAAGACAAAAAACCATGGTTTTGTTACCTGGAAGTACGATTCATTATTGCTTGGAAGGCCAATGCTAAAATTTGAAGGTGCATTTGTTCCTGGAATTAGGGATGAGA	CAA	A	5	AAAAA	-1
SCC_P1	chr10	17915302	17915302	T	C	12A2p6	SNV	Mutect2;Strelka2;MuSe;Vardict	4	0.272	122	0	0	NA	exonic	Heca	.	synonymous SNV	Heca:NM_001033432:exon2:c.A1005G:p.A335A	10qA3	NA	2021-07-01	FALSE	lung	single cell clone from 09-2_par	KP; LSL-Cas9	sgMsh2-Cre	none	NA	B6/129 mix	No Msh2 re-expression	chr10-3120209-80778611	3	2	1	0.85	4.11165	0.96	TCCGAACATGGAAAGTGTTTAGCTTATGCCTGGGGATGTGAGTGAGAAGTTCAGAGAGGTCCAGCCGCCGCAGGAACTGGACAGGGGTGTCAAAGTGTCCTGCCCTGTGTACAGACAGACCAGCCGAACTGTAATCAAAGTGGGCATTTCTGAACACGTGGCCTCCTGGCACGGCCTTTTTGTGAGGCTCAAGATGAATGG	CTG	NA	NA	NA	NA
SCC_P1	chr10	18523873	18523873	T	C	12A2p6	SNV	Mutect2;Strelka2;MuSe;Vardict	4	0.277	97	0	0	NA	exonic	Nhsl1	.	synonymous SNV	Nhsl1:NM_173390:exon5:c.T756C:p.D252D,Nhsl1:NM_001163592:exon6:c.T744C:p.D248D	10qA3	NA	2021-07-01	FALSE	lung	single cell clone from 09-2_par	KP; LSL-Cas9	sgMsh2-Cre	none	NA	B6/129 mix	No Msh2 re-expression	chr10-3120209-80778611	3	2	1	0.865625	4.11165	0.96	TTTCTGCTTTCTCTCCAGCATCAGCCACTGGCCAAGATGATGATGGTAGTGCCCATTCGCTGTACGTCCCAGACCACTACTCTACGTTAGGAAGGCTTGATAGTTATCGGTCCACCGGGCAATGCTTGGAAACCAGGGACACCAGCTGTCAGACCGAAGACGTGAAGGTCATCCCACCATCAATGAGAAGGATCAGGGCTC	ATA	NA	NA	NA	NA
SCC_P1	chr10	19849139	19849139	G	A	12A2p6	SNV	Mutect2;Strelka2;MuSe;Vardict	4	0.352	78	0	0	NA	exonic	Slc35d3	.	stopgain	Slc35d3:NM_029529:exon2:c.C970T:p.Q324X	10qA3	NA	2021-07-01	FALSE	lung	single cell clone from 09-2_par	KP; LSL-Cas9	sgMsh2-Cre	none	NA	B6/129 mix	No Msh2 re-expression	chr10-3120209-80778611	3	2	1	1	4.11165	0.96	TGCACGGAGTCACCTGCCCCCTCCGCACTCTCTGGCTCGCTATTTCCGCTCTTGGCGGGCAGCTCCTCCATAACGAAAGGCAACTGGTCCCCACTTGGCTGTCGCTCCTCTCCCTCTGCCTGCGATTCCAGATCTTCATAGTTGCTTTGCCTTCTGGTCTCCAAGAATTTGGCCACACAATAAATGATGGAGCCCAGGGTG	TGT	NA	NA	NA	NA
SCC_P1	chr10	19849510	19849510	A	G	12A2p6	SNV	Mutect2;Strelka2;MuSe;Vardict	4	0.416	49	0	0	NA	exonic	Slc35d3	.	nonsynonymous SNV	Slc35d3:NM_029529:exon2:c.T599C:p.L200P	10qA3	NA	2021-07-01	FALSE	lung	single cell clone from 09-2_par	KP; LSL-Cas9	sgMsh2-Cre	none	NA	B6/129 mix	No Msh2 re-expression	chr10-3120209-80778611	3	2	1	1	4.11165	0.96	GATACAGGCCACGAATATGGAAACCATGGCCGGGTCCTTCCAGCCTGGAAAGGTCCAGGCGTGGATGGAGTCGGTGCTGGCGAAAGAGCAGATGACCAGCAGAGGGGTGGCGGAGACGGCGATCACATACTGTGCGGTGAGAGGCCCGTGCTCCGTGTCCGCGCTCGCCTTCTGGATCAGCACCAGGTAGGCTGCGTGCAC	CAG	NA	NA	NA	NA
SCC_P1	chr10	20056450	20056450	T	G	12A2p6	SNV	Mutect2;Strelka2;MuSe;Vardict	4	0.4	40	0	0	NA	intronic	Map3k5	.	.	.	10qA3	NA	2021-07-01	FALSE	lung	single cell clone from 09-2_par	KP; LSL-Cas9	sgMsh2-Cre	none	NA	B6/129 mix	No Msh2 re-expression	chr10-3120209-80778611	3	2	1	1	4.11165	0.96	CAGCGTCCTCAGTAATCAGAAACGTAGAGCTATCGTGATCTTTAAGGGCAATGAAGACTTAATTGTGCATCTAAATGAAACGTCTGCACTGCCTTGTAACTCTCTGTTTCCTGTTCCTCTACTAGGAGTGAAGCTGAGTAGCCTTCTGGGTAAAAAGGGGAACTTGGAAAAACTCCAGAGCTACTGGGAAGTCGGATTTTT	CTC	NA	NA	NA	NA
SCC_P1	chr10	20257220	20257220	T	C	12A2p6	SNV	Mutect2;Strelka2;MuSe;Vardict	4	0.341	74	0	0	NA	exonic	Map7	.	nonsynonymous SNV	Map7:NM_001198635:exon7:c.T674C:p.V225A,Map7:NM_001358787:exon7:c.T740C:p.V247A,Map7:NM_008635:exon7:c.T674C:p.V225A	10qA3	NA	2021-07-01	FALSE	lung	single cell clone from 09-2_par	KP; LSL-Cas9	sgMsh2-Cre	none	NA	B6/129 mix	No Msh2 re-expression	chr10-3120209-80778611	3	2	1	1	4.11165	0.96	GATCAGCACCCTCTTGGCCCAGGAAAGAATGTCCCTAACATCTTGCTTATGTGGTGACATTTAGCTCGCCGCCTGCAGCTCAGCCCCTGGGAGAGCAGCGTTGTTAGCAGACTTCTGACGCCCACACATTCGTTCCTGGCCAGAAGCAAAAGCACGGCCGCCTTGTCTGGAGACACAGGTAAAGCCATCCAGGCGGCACTT	GTT	NA	NA	NA	NA
SCC_P1	chr10	21139393	21139393	A	C	12A2p6	SNV	Mutect2;Strelka2;MuSe;Vardict	4	0.375	40	0	0	NA	exonic	Myb	.	nonsynonymous SNV	Myb:NM_010848:exon14:c.T1694G:p.L565R,Myb:NM_001198914:exon15:c.T2051G:p.L684R	10qA3	NA	2021-07-01	FALSE	lung	single cell clone from 09-2_par	KP; LSL-Cas9	sgMsh2-Cre	none	NA	B6/129 mix	No Msh2 re-expression	chr10-3120209-80778611	3	2	1	1	4.11165	0.96	CTGCAAGGGACCCACCAGGGGCCTGTTCTTAGGTACGGTAAAGGCTTTGAGGACATTGTCTTCATCTTCTGATACAGGTGTCATTAAAACAGAGCTTGTAAGAATATTCTAAAGGGAAAGGAATCATTTAAGTGAGGCAGGATAATACAAGAGCGAATACAGACCTAACTCTAGAGAGATTACTGTGAAATGCCACACATT	AAG	NA	NA	NA	NA
SCC_P1	chr10	23897365	23897365	T	C	12A2p6	SNV	Mutect2;Strelka2;MuSe;Vardict	4	0.417	24	0	0	NA	exonic	Vnn1	.	nonsynonymous SNV	Vnn1:NM_011704:exon2:c.T289C:p.Y97H	10qA4	NA	2021-07-01	FALSE	lung	single cell clone from 09-2_par	KP; LSL-Cas9	sgMsh2-Cre	none	NA	B6/129 mix	No Msh2 re-expression	chr10-3120209-80778611	3	2	1	1	4.11165	0.96	AAGTGTTTTAACTCTCTGTTTCTAACAGGGTGCGCACATTATTGTGACTCCAGAAGATGGCATATACGGTGTGCGTTTCACCAGGGATACGATCTACCCATACCTGGAGGAGATCCCAGACCCTCAAGTAAACTGGATACCCTGTGATAACCCTAAAAGGTAAAATTAACAGTATGCAGAGGGTAGCGAGTAGGGGGAGAC	ATA	NA	NA	NA	NA
SCC_P1	chr10	24657061	24657061	T	C	12A2p6	SNV	Mutect2;Strelka2;MuSe;Vardict	4	0.389	93	0	0	NA	intronic	Enpp1	.	.	.	10qA4	NA	2021-07-01	FALSE	lung	single cell clone from 09-2_par	KP; LSL-Cas9	sgMsh2-Cre	none	NA	B6/129 mix	No Msh2 re-expression	chr10-3120209-80778611	3	2	1	1	4.11165	0.96	TGAAAAGAGTTATCCAATTCAACATGCTAAGAGCTTAGAGTTAGAGTGAAGAACACCCTACACGTACTGCTAGAAAGGGGCGAGTCCTCCCTGTACTGGATACTGCATCAGGCTGTGTGTGCCCAGAACGGCTTCATGACTTACAACGCAAGTTGCCACTGAGGGTCCAGGTAGAAGGTCAGGGGCTCAATCCGGTCACTT	ATA	NA	NA	NA	NA
SCC_P1	chr10	24660255	24660255	A	G	12A2p6	SNV	Mutect2;Strelka2;MuSe;Vardict	4	0.283	128	0	0	NA	exonic	Enpp1	.	nonsynonymous SNV	Enpp1:NM_001308327:exon13:c.T1246C:p.Y416H,Enpp1:NM_001308329:exon13:c.T190C:p.Y64H,Enpp1:NM_008813:exon13:c.T1246C:p.Y416H	10qA4	NA	2021-07-01	FALSE	lung	single cell clone from 09-2_par	KP; LSL-Cas9	sgMsh2-Cre	none	NA	B6/129 mix	No Msh2 re-expression	chr10-3120209-80778611	3	2	1	0.884375	4.11165	0.96	TAGTATGTCTCTGGAACATCAGTGGGTCTCAACCGAGCAGCAGGTCCATACACAACTTTCACATTGTTCACATCCCCCAAGTACTTATTCAGGTACACATACTTCTTACAGCTGCCTTGTTCCATGCCTGGAAAATCAATCACAAAACATGTCGTAACATGACTAAAGGAAATCGCACATAAAGCATAATTAATTTCACTT	TAC	NA	NA	NA	NA
SCC_P1	chr10	24916814	24916814	A	T	12A2p6	SNV	Mutect2;Strelka2;Vardict	3	0.386	79	0	0	NA	exonic	Arg1	.	nonsynonymous SNV	Arg1:NM_007482:exon5:c.T521A:p.I174N	10qA4	NA	2021-07-01	FALSE	lung	single cell clone from 09-2_par	KP; LSL-Cas9	sgMsh2-Cre	none	NA	B6/129 mix	No Msh2 re-expression	chr10-3120209-80778611	3	2	1	1	4.11165	0.96	TCTTAACAGATTTGACCAGTAAAGCATTCCTAGCATATAAAAGAACATGGAATAAACTTACTGTTCCCCAGGGTCTACGTCTCGCAAGCCAATGTACACGATGTCTTTGGCAGATATGCAGGGAGTCACCCAGGAGAATCCTGGTACATCTGGGAACTAGAAACAATGGTGTTTCCATTTAGATAGATGTGTTTCTCTTTG	GAT	NA	NA	NA	NA
SCC_P1	chr10	25220767	25220767	G	A	12A2p6	SNV	Mutect2;Strelka2;MuSe;Vardict	4	0.285	125	0	0	NA	intronic	Akap7	.	.	.	10qA4	NA	2021-07-01	FALSE	lung	single cell clone from 09-2_par	KP; LSL-Cas9	sgMsh2-Cre	none	NA	B6/129 mix	No Msh2 re-expression	chr10-3120209-80778611	3	2	1	0.890625	4.11165	0.96	ATGGAGCAGAGATCTATCTGGTACAATAGTTCTTCTCCAAATCTGTGGTCGATAAATTGTTCATACAATCCAGGCTCGATTTTTCTCACTCCCTTGAAAGGACAAAACAAATCCATGTCAGGCACTCATTTCACTGGGCAGCCAGATCATACGTCTATCAATCTTTCAGAACCTGATAGTACATTTTGGATTCAGAACTGC	GGA	ACAAA	10	ACAAAACAAA	NA
SCC_P1	chr10	25471610	25471610	A	G	12A2p6	SNV	Mutect2;Strelka2;MuSe;Vardict	4	0.413	49	0	0	NA	exonic	Epb41l2	.	nonsynonymous SNV	Epb41l2:NM_001199265:exon7:c.A1100G:p.K367R,Epb41l2:NM_001358751:exon7:c.A1100G:p.K367R,Epb41l2:NM_001358753:exon7:c.A1100G:p.K367R,Epb41l2:NM_001358754:exon7:c.A1100G:p.K367R,Epb41l2:NM_001358755:exon7:c.A1100G:p.K367R,Epb41l2:NM_013511:exon7:c.A1100G:p.K367R	10qA4	NA	2021-07-01	FALSE	lung	single cell clone from 09-2_par	KP; LSL-Cas9	sgMsh2-Cre	none	NA	B6/129 mix	No Msh2 re-expression	chr10-3120209-80778611	3	2	1	1	4.11165	0.96	TTGCAGGCCGAGCATGGGGACTATGACCCAGAAGAATATGACAGTATTGATCTTGGTGACTTCCAGTTTGCCCCGGCCCACACCAAGGAGTTGGAGGAAAAGGTGTCAGAACTGCATAAAACTCACAGGTCTGTCGATGAGCTGGCAGGAGACAGACACATGGTGGGAGACAGACATAGGCGTATTGCTTGCTTAGCATTG	AAG	NA	NA	NA	NA
SCC_P1	chr10	26336234	26336234	T	A	12A2p6	SNV	Mutect2;Strelka2;MuSe;Vardict	4	0.365	77	0	0	NA	exonic	L3mbtl3	.	nonsynonymous SNV	L3mbtl3:NM_001347467:exon8:c.A788T:p.E263V,L3mbtl3:NM_001359254:exon9:c.A863T:p.E288V,L3mbtl3:NM_001359255:exon9:c.A635T:p.E212V,L3mbtl3:NM_172787:exon9:c.A863T:p.E288V	10qA4	NA	2021-07-01	FALSE	lung	single cell clone from 09-2_par	KP; LSL-Cas9	sgMsh2-Cre	none	NA	B6/129 mix	No Msh2 re-expression	chr10-3120209-80778611	3	2	1	1	4.11165	0.96	CATGTTGTAAACATTCAGCCAAGGACATTTTTCCTCATCATTAAGACCCCACGGTCATCCATCATCTCTTTTTCCAAACAAATACAAGGCGGAGCTCACCTCAGCCACAGTAAGGACGCAGTACATTGCCTGGTGGTCAGGGTCCACGCCTTCTAGCTTCATGCCCACTTTGAATCCATTTTTGTTATATGGGAAGGATTG	CTC	NA	NA	NA	NA
SCC_P1	chr10	28782135	28782135	T	C	12A2p6	SNV	Mutect2;Strelka2;MuSe;Vardict	4	0.303	85	0	0	NA	exonic	Themis	.	nonsynonymous SNV	Themis:NM_001374699:exon4:c.T1157C:p.V386A,Themis:NM_178666:exon4:c.T1157C:p.V386A,Themis:NM_001305663:exon5:c.T890C:p.V297A	10qA4	NA	2021-07-01	FALSE	lung	single cell clone from 09-2_par	KP; LSL-Cas9	sgMsh2-Cre	none	NA	B6/129 mix	No Msh2 re-expression	chr10-3120209-80778611	3	2	1	0.946875	4.11165	0.96	GCCTATGACCTGCAGATAGCTAAGAGCAGGAAAGAAACTCTCCACGTGGTGGCCACCAAAGCTTTCCATACACTTCACAAGGAGCTGTCCCCTGTGTCTGTTGGAGACCAGTTTCTAGTGCATCATTCAGAGACCACAGAAGTTGTCTTTGAGGGGACAAGAAAAGTAAACGTTCTGACCTGTGAAAAAGTCCTCAATAAG	GTT	NA	NA	NA	NA
SCC_P1	chr10	28782219	28782219	A	-	12A2p6	Deletion	Mutect2;Strelka2;Vardict	3	0.069	85	0	0	NA	exonic	Themis	.	frameshift deletion	Themis:NM_001374699:exon4:c.1241delA:p.V416Sfs*19,Themis:NM_178666:exon4:c.1241delA:p.V416Sfs*18,Themis:NM_001305663:exon5:c.974delA:p.V327Sfs*19	10qA4	NA	2021-07-01	FALSE	lung	single cell clone from 09-2_par	KP; LSL-Cas9	sgMsh2-Cre	none	NA	B6/129 mix	No Msh2 re-expression	chr10-3120209-80778611	3	2	1	0.215625	4.11165	0.96	CTGTCCCCTGTGTCTGTTGGAGACCAGTTTCTAGTGCATCATTCAGAGACCACAGAAGTTGTCTTTGAGGGGACAAGAAAAGTAAACGTTCTGACCTGTGAAAAAGTCCTCAATAAGACCCGTGAAGATGCACAGCTTCCTCTATACATGGAAGGAGGTTTTGTAGAGGTGATTCATGATAAGAAACAGTATCAGATTTCC	GAA	A	5	AAAAA	-1
SCC_P1	chr10	29150332	29150332	T	C	12A2p6	SNV	Mutect2;Strelka2;MuSe;Vardict	4	0.354	79	0	0	NA	exonic	Soga3	.	nonsynonymous SNV	Soga3:NM_026138:exon4:c.T1409C:p.L470P	10qA4	NA	2021-07-01	FALSE	lung	single cell clone from 09-2_par	KP; LSL-Cas9	sgMsh2-Cre	none	NA	B6/129 mix	No Msh2 re-expression	chr10-3120209-80778611	3	2	1	1	4.11165	0.96	TATCATTTTTAGGTTGCAAAGGATGTATCTGTGAGACTTCACCATGAATTAGAAAATGTGGAAGAAAAAAGGACAACAACAGAAGATGAAAATGAGAAACTGAGGCAGCAGCTAATCGAAGTTGAAATTGCAAAGCAAGCTTTACAGAACGAACTGGAAAAAATGAAGGAGGTTAGTATCTGTTTCATGGTTAACTGTGTT	CTG	NA	NA	NA	NA
SCC_P1	chr10	30559134	30559134	A	G	12A2p6	SNV	Mutect2;Strelka2;MuSe;Vardict	4	0.395	116	0	0	NA	intronic	Trmt11	.	.	.	10qA4	NA	2021-07-01	FALSE	lung	single cell clone from 09-2_par	KP; LSL-Cas9	sgMsh2-Cre	none	NA	B6/129 mix	No Msh2 re-expression	chr10-3120209-80778611	3	2	1	1	4.11165	0.96	GAACGTGGCTTTCTGGACTAAAAAAGAAACCAAATATTTCAAAGTAAGTTAAAAGTATAATACTGCTCACAATACTTATAAAAAAAATCAACAAGTTTTTAAAAGTAATAGCTTGTGGAATTTCATTTACCATTTTTCTATTCCCTTTGGTATGTCCTTCTGTGAACCTGATCTTCTTGTAGATTCTCTGATACCATATGG	TAA	T	5	TTTTT	NA
SCC_P1	chr10	31320314	31320314	A	C	12A2p6	SNV	Mutect2;Strelka2;MuSe;Vardict	4	0.27	119	0	0	NA	exonic	Hddc2	.	nonsynonymous SNV	Hddc2:NM_027168:exon4:c.A341C:p.K114T	10qA4	NA	2021-07-01	FALSE	lung	single cell clone from 09-2_par	KP; LSL-Cas9	sgMsh2-Cre	none	NA	B6/129 mix	No Msh2 re-expression	chr10-3120209-80778611	3	2	1	0.84375	4.11165	0.96	GATACTGACTTAGATGAAGGTGAATGTAATAAGTGTAACGGTTTCATATTTCAGGAGGCTATGAAACAGATAACCCAGCTGCTGCCAGAGGACCTCAGGAAGGAGCTATATGAACTCTGGGAAGTGAGTATACATTCTGGGCTCATTTTATATTTATTGTTATTGAATTGTGTATGGCCTGCCTGTGTTTTAGTTGCTCAG	AAG	AGGA	8	AGGAAGGA	NA
SCC_P1	chr10	34044091	34044091	G	A	12A2p6	SNV	Mutect2;Strelka2;MuSe;Vardict	4	0.319	99	0	0	NA	exonic	Calhm4	.	nonsynonymous SNV	Calhm4:NM_001081165:exon1:c.C179T:p.A60V	10qB1	NA	2021-07-01	FALSE	lung	single cell clone from 09-2_par	KP; LSL-Cas9	sgMsh2-Cre	none	NA	B6/129 mix	No Msh2 re-expression	chr10-3120209-80778611	3	2	1	0.996875	4.11165	0.96	GCTTCTCCGGTATGGAGGGGTACAGCTGCAGCAGCAGTACTCGCTGGCAACTGTCCACATTTGGCCTCGTAGAGCATAGCCAGCAATCAGAAGGATCAAGGCAGGAACCACAAGAAAAGCTGAACCATAATAGAAATTTTTTCCGACTTGACACGGACAACTGAATGTATAAGAGGAGAACAGTTGCTGTCCGCAAACAGT	GGC	NA	NA	NA	NA
SCC_P1	chr10	34313632	34313632	T	C	12A2p6	SNV	Mutect2;Strelka2;MuSe;Vardict	4	0.334	66	0	0	NA	exonic	Nt5dc1	.	nonsynonymous SNV	Nt5dc1:NM_001347463:exon9:c.A386G:p.K129R,Nt5dc1:NM_176968:exon10:c.A1061G:p.K354R	10qB1	NA	2021-07-01	FALSE	lung	single cell clone from 09-2_par	KP; LSL-Cas9	sgMsh2-Cre	none	NA	B6/129 mix	No Msh2 re-expression	chr10-3120209-80778611	3	2	1	1	4.11165	0.96	CAAACACTGCCACCCCCCCATATCTCCTGTCTCAAAAAGGGTAGACAGGATCCTTACCTCATATTTTCCTCTTTTCTCCAGAGGCTCTGCTTCCTCAGGCTTTTCCATTTCTGGCCCCTGAAGCTCCTCGAGAATAAGGACAGTCTCCCAGTTAGTATAGTGATGGGCTGGGAAAATGTCTGAATGCATGCTGTCACCAAA	CTT	NA	NA	NA	NA
SCC_P1	chr10	39947799	39947799	T	C	12A2p6	SNV	Mutect2;Strelka2;MuSe;Vardict	4	0.305	245	0	0	NA	ncRNA_exonic	Mfsd4b3-ps	.	.	.	10qB1	NA	2021-07-01	FALSE	lung	single cell clone from 09-2_par	KP; LSL-Cas9	sgMsh2-Cre	none	NA	B6/129 mix	No Msh2 re-expression	chr10-3120209-80778611	3	2	1	0.953125	4.11165	0.96	CTCGGCTCCCACATAGAAGAAGAAGAAGAGGAAGAGCAGGCATAGCAGGGCCCTGTGATATTTAGCCCTTCGAGCTCCCTCAGCAGATGCCGCGGATTTTTTCTGCCTTGAATGTTTCTTACAAAACAGACCAAACAGAAAGACAGAAACTACTAAAACATAGGTGCCGATGGAAGCATATGTCCACAGCAGATTCATGTC	TTT	T	5	TTTTT	NA
SCC_P1	chr10	41524147	41524147	T	C	12A2p6	SNV	Mutect2;Strelka2;MuSe;Vardict	4	0.361	228	0	0	NA	splicing	Cd164	NM_016898:exon4:c.367+2T>C	.	.	10qB2	NA	2021-07-01	FALSE	lung	single cell clone from 09-2_par	KP; LSL-Cas9	sgMsh2-Cre	none	NA	B6/129 mix	No Msh2 re-expression	chr10-3120209-80778611	3	2	1	1	4.11165	0.96	CTGAGAGTGGGAACTGTTGTTACAGCTTACTTTACACAACTTATTGTCTTTCTTTTTCAGTAATACCTCCTACCACTCCAGTGCCAACCAATTCTACAGGTAATACTAGATGATTTTTTTCTTGTTCCTTGTGGATTTTTAAAGACCTGTTGATAGCCTACTAGCTAAGAGATGTTATTTATTTGTGGGCCACAGTAGCAG	GTA	NA	NA	NA	NA
SCC_P1	chr10	42197436	42197436	T	C	12A2p6	SNV	Mutect2;Strelka2;MuSe;Vardict	4	0.316	38	0	0	NA	exonic	Foxo3	.	nonsynonymous SNV	Foxo3:NM_001376967:exon3:c.A1084G:p.T362A,Foxo3:NM_019740:exon3:c.A1084G:p.T362A	10qB2	NA	2021-07-01	FALSE	lung	single cell clone from 09-2_par	KP; LSL-Cas9	sgMsh2-Cre	none	NA	B6/129 mix	No Msh2 re-expression	chr10-3120209-80778611	3	2	1	0.9875	4.11165	0.96	AGCGCGATGTTATCCAGCAGGTCGTCCATGAGGTTCTCGGCCAGCCCATCATTCAGATTCATGGTGCCGGCCATGTCCGTCAGCCGCGGAAGCTCCACAGTACACGGCTTGCTCACGGAGGGCGACAGGCTGGCAGAGCTGCTGTACAGCATGGGGGACAGGGGTCCATCATCATCCTGGACGTCATCCAGCTCCGTGCTT	GTA	NA	NA	NA	NA
SCC_P1	chr10	42197496	42197496	G	A	12A2p6	SNV	Mutect2;Strelka2;MuSe;Vardict	4	0.338	30	0	0	NA	exonic	Foxo3	.	synonymous SNV	Foxo3:NM_001376967:exon3:c.C1024T:p.L342L,Foxo3:NM_019740:exon3:c.C1024T:p.L342L	10qB2	NA	2021-07-01	FALSE	lung	single cell clone from 09-2_par	KP; LSL-Cas9	sgMsh2-Cre	none	NA	B6/129 mix	No Msh2 re-expression	chr10-3120209-80778611	3	2	1	1	4.11165	0.96	ATGGTGCCGGCCATGTCCGTCAGCCGCGGAAGCTCCACAGTACACGGCTTGCTCACGGAGGGCGACAGGCTGGCAGAGCTGCTGTACAGCATGGGGGACAGGGGTCCATCATCATCCTGGACGTCATCCAGCTCCGTGCTTGCCAGGATGGGCGACAGGCGGCCGCTCACGGTGCTGGCGTTGGAATTGGTGCGCGAGCGG	AGG	NA	NA	NA	NA
SCC_P1	chr10	43158103	43158103	A	-	12A2p6	Deletion	Strelka2;Vardict	2	0.4074	27	0	0	NA	intronic	Sobp	.	.	.	10qB2	NA	2021-07-01	FALSE	lung	single cell clone from 09-2_par	KP; LSL-Cas9	sgMsh2-Cre	none	NA	B6/129 mix	No Msh2 re-expression	chr10-3120209-80778611	3	2	1	1	4.11165	0.96	TTCCCAGTGGCAAGGCCTGAGTAGCCTGTGCTTATATTGTAAGATGAAATAACACTGTCCTCCGGTAATTTTGGTTTTGGCAAAGAATTTTCTGTAAGAGAAAAAAAAAATCACCCAATATAACCAAGAACGTATTCATTACACGTAAATCCTCCCTTATTTCTTCAGGTACGTTGGTTCTGCAACAGAACAAAGTCTTTT	GAA	A	10	AAAAAAAAAA	-1
SCC_P1	chr10	43175142	43175142	T	C	12A2p6	SNV	Mutect2;Strelka2;MuSe;Vardict	4	0.314	52	0	0	NA	ncRNA_exonic	9030612E09Rik	.	.	.	10qB2	NA	2021-07-01	FALSE	lung	single cell clone from 09-2_par	KP; LSL-Cas9	sgMsh2-Cre	none	NA	B6/129 mix	No Msh2 re-expression	chr10-3120209-80778611	3	2	1	0.98125	4.11165	0.96	ACGGCAGGCTGTGTGGAGGCTGAATGTCGCTTAGAGGGGTCTCCAGCACAGCGCGCCGTCAGACTGTTTGCCAGGAAGCTTTTGCCTTCCTGAGAAGGACTTCGAAGTAGGACAACTCAGCCTCCAGCTCCCTGATTTTCTTTCTCTTTCTGTCTCCCTTCCCCCTCTGCCCCAAACGCAAGCTTATGCTCTGTTACAAAG	CTT	NA	NA	NA	NA
SCC_P1	chr10	45125980	45125980	C	T	12A2p6	SNV	Mutect2;Strelka2;MuSe;Vardict	4	0.344	134	0	0	NA	exonic	Prep	.	synonymous SNV	Prep:NM_011156:exon10:c.C1230T:p.C410C	10qB2	NA	2021-07-01	FALSE	lung	single cell clone from 09-2_par	KP; LSL-Cas9	sgMsh2-Cre	none	NA	B6/129 mix	No Msh2 re-expression	chr10-3120209-80778611	3	2	1	1	4.11165	0.96	GGCTGCTACCCTCGGGTAGTGTGTAGCATCCTTGTGGCCTGTGTGCTTCACTTTGAAAGTGACCTGAGCCTTTCTTCCCTCTAGGTGTCATTTACCACTGCGATCTTACCAAAGAGGAACTGGAGCCCATGGTTTTCCGAGAGGTGACGGTGAAGGGAATCGATGCTGCTGATTACCAGACAATCCAGGTATGGACGAAAT	GCG	NA	NA	NA	NA
SCC_P1	chr10	45153135	45153135	T	C	12A2p6	SNV	Mutect2;Strelka2;MuSe;Vardict	4	0.306	61	0	0	NA	exonic	Prep	.	nonsynonymous SNV	Prep:NM_011156:exon13:c.T1630C:p.S544P	10qB2	NA	2021-07-01	FALSE	lung	single cell clone from 09-2_par	KP; LSL-Cas9	sgMsh2-Cre	none	NA	B6/129 mix	No Msh2 re-expression	chr10-3120209-80778611	3	2	1	0.95625	4.11165	0.96	AATTGTCTTTCACTTTGTAGGTGGTATCTTGGCCAACAAACAGAACTGTTTTGATGACTTCCAGTGTGCTGCTGAGTACCTCATCAAGGAAGGTTACACATCTCCCAAGAGGCTCACGATCAACGGAGGCTCCAACGGCGGCCTCTTAGTAGGTGAGACCTGCGTCTTATTCAGGCAATCGCTAGCCGAGCCTTTCTGGGG	ATC	NA	NA	NA	NA
SCC_P1	chr10	49113635	49113635	T	A	12A2p6	SNV	Mutect2;Strelka2;MuSe	3	0.315	73	0	0	NA	intronic	Grik2	.	.	.	10qB3	NA	2021-07-01	FALSE	lung	single cell clone from 09-2_par	KP; LSL-Cas9	sgMsh2-Cre	none	NA	B6/129 mix	No Msh2 re-expression	chr10-3120209-80778611	3	2	1	0.984375	4.11165	0.96	CCACCACTTCTCCTTCATCATGTGCAGCTTGCCTTCCTCCTGCAGCTGAAGAATGGCTATGGTGATTTTGTCTCGATATGGAGAACCTGAGAAAAGAGGATATTCATTAACTATTTCAAGGAAAACAGTTTTGCAATTAAAGCTCATGAGTAGAAAACAGAATTTACAAATGCTTCCTAGTATCAATGAACAAAGTAGAAC	ATA	NA	NA	NA	NA
SCC_P1	chr10	49113637	49113637	T	G	12A2p6	SNV	Mutect2;Strelka2;MuSe	3	0.315	73	0	0	NA	intronic	Grik2	.	.	.	10qB3	NA	2021-07-01	FALSE	lung	single cell clone from 09-2_par	KP; LSL-Cas9	sgMsh2-Cre	none	NA	B6/129 mix	No Msh2 re-expression	chr10-3120209-80778611	3	2	1	0.984375	4.11165	0.96	ACCACTTCTCCTTCATCATGTGCAGCTTGCCTTCCTCCTGCAGCTGAAGAATGGCTATGGTGATTTTGTCTCGATATGGAGAACCTGAGAAAAGAGGATATTCATTAACTATTTCAAGGAAAACAGTTTTGCAATTAAAGCTCATGAGTAGAAAACAGAATTTACAAATGCTTCCTAGTATCAATGAACAAAGTAGAACAC	ATT	NA	NA	NA	NA
SCC_P1	chr10	50690073	50690073	A	G	12A2p6	SNV	Mutect2;Strelka2;MuSe;Vardict	4	0.347	48	0	0	NA	intronic	Ascc3	.	.	.	10qB3	NA	2021-07-01	FALSE	lung	single cell clone from 09-2_par	KP; LSL-Cas9	sgMsh2-Cre	none	NA	B6/129 mix	No Msh2 re-expression	chr10-3120209-80778611	3	2	1	1	4.11165	0.96	CAATTAAATGTTGGCTAATTCAGAAATTGGAGATTTTCCTTTGAAACATTAATAATAATTTTTATTTGATGGTTTCCAGGCTGCTAGTAAGTTTCATCTTAAAAAATTGAAATGTTAAATAACTTTCTTTTCATCATTTTAGGTGATGGTATTTGTACATGCTCGCAATGCCACTGTAAGGACCGCTATGTCTCTAATAGA	TAA	A	5	AAAAA	NA
SCC_P1	chr10	50754122	50754122	G	T	12A2p6	SNV	Mutect2;Strelka2;MuSe;Vardict	4	0.382	149	0	0	NA	exonic	Ascc3	.	nonsynonymous SNV	Ascc3:NM_198007:exon34:c.G5306T:p.S1769I	10qB3	NA	2021-07-01	FALSE	lung	single cell clone from 09-2_par	KP; LSL-Cas9	sgMsh2-Cre	none	NA	B6/129 mix	No Msh2 re-expression	chr10-3120209-80778611	3	2	1	1	4.11165	0.96	TTAAATGCAGAGATTGCTGGAGGTACAATAACATCAAAGCAAGATGCAATGGATTATATCACCTGGACTTACTTTTTCCGGCGTCTTATCATGAATCCCAGGTAAGTGTGGGATTTTTTTTGAAAGAGCAATTGCAAATTATATGTACAGAGAGCACAATGCCAGTTTGCCAGAAAATTAGATAATGTGTCATGTGGTCAT	AGG	NA	NA	NA	NA
SCC_P1	chr10	51756756	51756756	A	G	12A2p6	SNV	Mutect2;Strelka2;MuSe;Vardict	4	0.393	54	0	0	NA	ncRNA_exonic	4933411G06Rik	.	.	.	10qB3	NA	2021-07-01	FALSE	lung	single cell clone from 09-2_par	KP; LSL-Cas9	sgMsh2-Cre	none	NA	B6/129 mix	No Msh2 re-expression	chr10-3120209-80778611	3	2	1	1	4.11165	0.96	TTACTCTGAACACCACATCACAAACGAACCACATTAAAAACAATAGCATTAGGGAAAAAGAAAAATTACAAAGAACATCTAAAGTGTTTAATGATTTCCTATTTTTCCAGATAGATTTCTGTCAGATCTTCCTAAGCTGTCGAGTGACACTCCACCTCCCGTTTGTTCCTGATGGACTTCAATCACGTCTTCCTCCTCCAT	TAT	T	5	TTTTT	NA
SCC_P1	chr10	52027972	52027972	C	T	12A2p6	SNV	Mutect2;Strelka2;Vardict	3	0.75	7	0	0	NA	exonic	Vgll2	.	synonymous SNV	Vgll2:NM_001300957:exon3:c.C927T:p.L309L,Vgll2:NM_153786:exon3:c.C930T:p.L310L	10qB3	NA	2021-07-01	FALSE	lung	single cell clone from 09-2_par	KP; LSL-Cas9	sgMsh2-Cre	none	NA	B6/129 mix	No Msh2 re-expression	chr10-3120209-80778611	3	2	1	1	4.11165	0.96	GGGCTGCGCCCGGGGGACCCTTCGTGAGCCCCACGGGGGATGTGGCCCAGAGCCTGGGTCTCAGCGTGGACTCAGGTAAGCGGAGGAGGGAATGCAGTCTCCCCTCTGCCCCTCCGGCACTGTACCCGACTCTGGGCTAAGCTCTGGGCGCGCCCACCCCGACCCCCGACCCCCACACTTCCCTTGGGAGACCACCTCCCT	TCC	NA	NA	NA	NA
SCC_P1	chr10	52155111	52155111	A	G	12A2p6	SNV	Mutect2;Strelka2;MuSe;Vardict	4	0.257	47	0	0	NA	exonic	Ros1	.	nonsynonymous SNV	Ros1:NM_011282:exon13:c.T1460C:p.F487S	10qB3	NA	2021-07-01	FALSE	lung	single cell clone from 09-2_par	KP; LSL-Cas9	sgMsh2-Cre	none	NA	B6/129 mix	No Msh2 re-expression	chr10-3120209-80778611	3	2	1	0.803125	4.11165	0.96	GAGGAAGTCATTGTTTTCACAAGCAAAGCTCTTCACAGTCACAAGGGGGACCCAAGGCAGGACCCGGTGGAAGGCAGAGCCATCCAGAAACGTTGACATGAAGAGTTGCATGGTGTCATTGAAGTAAATGATTCGCTTGGATTGGGGCTTTACTGCAAAGTCCTTTAATGTGCCACTCTCCACAATACGCACAGCTTTGGT	GAA	NA	NA	NA	NA
SCC_P1	chr10	53343900	53343900	A	G	12A2p6	SNV	Mutect2;Strelka2;MuSe;Vardict	4	0.301	86	0	0	NA	exonic	Pln	.	nonsynonymous SNV	Pln:NM_023129:exon2:c.A37G:p.R13G,Pln:NM_001141927:exon3:c.A37G:p.R13G	10qB3	NA	2021-07-01	FALSE	lung	single cell clone from 09-2_par	KP; LSL-Cas9	sgMsh2-Cre	none	NA	B6/129 mix	No Msh2 re-expression	chr10-3120209-80778611	3	2	1	0.940625	4.11165	0.96	ACTTTTTATCTTTCTCTTGACCACTTAGAAAAACTTGTCTCCCTACTTTTGCCTTCCTGGCATAATGGAAAAAGTGCAATACCTCACTCGCTCGGCTATCAGGAGAGCCTCCACTATTGAAATGCCTCAGCAAGCACGTCAGAATCTCCAGAACCTATTTATCAATTTCTGCCTCATCTTGATATGTCTGCTGCTGATCTG	CAG	NA	NA	NA	NA
SCC_P1	chr10	53349103	53349103	A	G	12A2p6	SNV	Mutect2;Strelka2;MuSe;Vardict	4	0.34	65	0	0	NA	exonic	Cep85l	.	nonsynonymous SNV	Cep85l:NM_001204983:exon3:c.T389C:p.M130T	10qB3	NA	2021-07-01	FALSE	lung	single cell clone from 09-2_par	KP; LSL-Cas9	sgMsh2-Cre	none	NA	B6/129 mix	No Msh2 re-expression	chr10-3120209-80778611	3	2	1	1	4.11165	0.96	AGTAAGTTTGGACAAAGATGACCATTTCCTCAGGGGCCTGAAGTCCTTCATGTCTAGGGAGGAGTCCCGCTCCCCTCTGCTGTGGTCTCCCAATGTCTGCATGAGGCTAGTACTCCATTTAGAGCCATCTGGTGTTAGAGATTCCCTATGTTTGGAAACGGAAGCACTGGAGTTAGATGGCATCACATGGGCAGTGGGAAG	CAT	NA	NA	NA	NA
SCC_P1	chr10	54074410	54074410	A	G	12A2p6	SNV	Mutect2;Strelka2;MuSe;Vardict	4	0.308	122	0	0	NA	intronic	Man1a	.	.	.	10qB3	NA	2021-07-01	FALSE	lung	single cell clone from 09-2_par	KP; LSL-Cas9	sgMsh2-Cre	none	NA	B6/129 mix	No Msh2 re-expression	chr10-3120209-80778611	3	2	1	0.9625	4.11165	0.96	CTTCCCTCGCCTTTGCATGATAAAGGTGAAGTCCTAAGTTCCAATCGTTTATCAAACCTCCCAGAAAACAGCAGCGTGAGTGGGATTTCAGGCAGGCTTTACTCACCTCTTTGATCTTTGCCCTCTTCTCACGGATGGTGGCGTCAGCGGGCTCCCGGTTCTCTACCCCGACGGGGGGCAGGAAGTCCACCTTGGGCAAGC	TAC	NA	NA	NA	NA
SCC_P1	chr10	56049781	56049781	T	-	12A2p6	Deletion	Mutect2;Strelka2;Vardict	3	0.367	179	0	0	NA	exonic	Tbc1d32	.	frameshift deletion	Tbc1d32:NM_001033385:exon29:c.3267delA:p.P1090Rfs*24	10qB3	NA	2021-07-01	FALSE	lung	single cell clone from 09-2_par	KP; LSL-Cas9	sgMsh2-Cre	none	NA	B6/129 mix	No Msh2 re-expression	chr10-3120209-80778611	3	2	1	1	4.11165	0.96	GTGTGCTAACACATCCTATGAAAGAACTATGAAAATAAAGGAAGACTGTTCAATTCCATGTAAACCCACTCGAAAGGATATGGAGAGAAGAAGTGACCGGTGACTGCTGTTGTTTCAGGAATTTCTCACAATGCTTTAAGACCAAAGCAAGCTCATTTTCTGCACCATCTTTTAACAAATTGAGAAACCTCCCATACCTAT	GTG	NA	NA	NA	-1
SCC_P1	chr10	57811208	57811208	T	C	12A2p6	SNV	Mutect2;Strelka2;MuSe;Vardict	4	0.343	80	0	0	NA	intronic	Smpdl3a	.	.	.	10qB4	NA	2021-07-01	FALSE	lung	single cell clone from 09-2_par	KP; LSL-Cas9	sgMsh2-Cre	none	NA	B6/129 mix	No Msh2 re-expression	chr10-3120209-80778611	3	2	1	1	4.11165	0.96	CACTTTACGTTAGAATGTTGCAGAAAGCTTAATAAGACCTTTTTATAAGGCGCCACAGTCTCTGTGTTGTAAAGTGAACTTGGTCTCTTACTGTCTTTAATATAGGACATGGTGCAGTATTACTTGAACTTGACAGAAGCCAATCTAAAAGGAGAATCCAACTGGACATTGGAGTATGTCTTGACTCAGGCCTACAGTGTT	ATA	NA	NA	NA	NA
SCC_P1	chr10	58457650	58457650	G	T	12A2p6	SNV	Mutect2;Strelka2;MuSe;Vardict	4	0.319	110	0	0	NA	exonic	Ranbp2	.	nonsynonymous SNV	Ranbp2:NM_011240:exon7:c.G841T:p.A281S	10qB4	NA	2021-07-01	FALSE	lung	single cell clone from 09-2_par	KP; LSL-Cas9	sgMsh2-Cre	none	NA	B6/129 mix	No Msh2 re-expression	chr10-3120209-80778611	3	2	1	0.996875	4.11165	0.96	GTTGTAGGTGTGGACTGCCTGTTTACTCTTTTAATTTTACAGCTTTGATAGTGCTCTTCAGTCTGTGAAGTCTTCTGTGGGTGGAAATGATGAGCTATCAGCTACTTTCCTAGAAACAAAAGGACATTTCTACATGCATGTTGGTTCTCTGCTTTTGAAGATGGGTCAGCAGAGTGACATCCAGTGGCGAGCTCTTTCTGA	AGC	NA	NA	NA	NA
SCC_P1	chr10	59448817	59448817	T	C	12A2p6	SNV	Mutect2;Strelka2;MuSe;Vardict	4	0.316	85	0	0	NA	exonic	Mcu	.	synonymous SNV	Mcu:NM_001033259:exon8:c.A1017G:p.V339V	10qB4	NA	2021-07-01	FALSE	lung	single cell clone from 09-2_par	KP; LSL-Cas9	sgMsh2-Cre	none	NA	B6/129 mix	No Msh2 re-expression	chr10-3120209-80778611	3	2	1	0.9875	4.11165	0.96	TTAATTAAAACGGCGTGAGTTACAAACAGGCGCACTCTCTGCCGGGATTCACGGTCATCTCGGATCATTCCTTTTCTCCGATCTGTCGGAGGGGCAGGTGTACTTGTAATGGGTCTCTCAGTCTCTTAAGATCCATTTCTGCCTAAAATAGAAACAACGGGTGAGGAAGGGCAGCCAACGAAGCCCACAGCAACATCAGTG	GTA	NA	NA	NA	NA
SCC_P1	chr10	60013797	60013797	A	-	12A2p6	Deletion	Strelka2;Vardict	2	0.3125	16	0	0	NA	intronic	Ascc1	.	.	.	10qB4	NA	2021-07-01	FALSE	lung	single cell clone from 09-2_par	KP; LSL-Cas9	sgMsh2-Cre	none	NA	B6/129 mix	No Msh2 re-expression	chr10-3120209-80778611	3	2	1	0.976562	4.11165	0.96	TCCTTCTTCCTCAATGAAGTTGAGGTTCAGGAACGGTTTCTGATGTTCCAGGAGGAGGTGCTGAGGAAGTGCTCCAAGGTAAGCAGAAAACAGAATCAAGAAAAAAAATTTTTTTAAGAAAGTAAAAAGGGGTTCATAATTCAAACAGGAATATAGACATATCTGCCTATATGTTATATAAGATATGAAGCATATCTCTTT	GAA	A	8	AAAAAAAA	-1
SCC_P1	chr10	60406270	60406270	T	C	12A2p6	SNV	Mutect2;Strelka2;MuSe;Vardict	4	0.25	40	0	0	NA	intronic	Cdh23	.	.	.	10qB4	NA	2021-07-01	FALSE	lung	single cell clone from 09-2_par	KP; LSL-Cas9	sgMsh2-Cre	none	NA	B6/129 mix	No Msh2 re-expression	chr10-3120209-80778611	3	2	1	0.78125	4.11165	0.96	ACTTCCAGCCCACCCTTGGATCCCTGCTGTCCCCACCCCTTATAGTATGATGCTATCGAGTATGAATACTCTCAGGGCTGAGCAGAGCCCTGCCTGGTCCTAGCTTGCCACCTACCTGCACAATGCTGTGGCCTTCTGGGATGTCTTCGGGGACACTGGCCTCATAGCTGCTTTGCAGAAAGATGGGCCGGTTGTCATTCA	CTA	NA	NA	NA	NA
SCC_P1	chr10	60928388	60928388	G	A	12A2p6	SNV	Mutect2;Strelka2;Vardict	3	0.061	86	0	0	NA	ncRNA_exonic	Pldi	.	.	.	10qB4	NA	2021-07-01	FALSE	lung	single cell clone from 09-2_par	KP; LSL-Cas9	sgMsh2-Cre	none	NA	B6/129 mix	No Msh2 re-expression	chr10-3120209-80778611	3	2	1	0.190625	4.11165	0.96	CAGAAATAGATGTGACACCCGGGCGGGGCTCTGCTAGGCTGCTGGAAAGCAGGGCTGTGGTTGGCATGCTGATGTATCATCTTTGAATTGGGCAGAGCACGGAGAGACCCTTTCTCAGGATGCTGGGACACCTGGGGACTGGACACTTCTGTTCCGTGACCTTGGGCAAGTCCCCGCCTCTCCCTGTGCCTCCTCTTCCGG	CGG	NA	NA	NA	NA
SCC_P1	chr10	61475753	61475753	T	C	12A2p6	SNV	Mutect2;Strelka2;MuSe;Vardict	4	0.317	21	0	0	NA	ncRNA_exonic	D830039M14Rik	.	.	.	10qB4	NA	2021-07-01	FALSE	lung	single cell clone from 09-2_par	KP; LSL-Cas9	sgMsh2-Cre	none	NA	B6/129 mix	No Msh2 re-expression	chr10-3120209-80778611	3	2	1	0.990625	4.11165	0.96	CTCCCTTGGTTCCCGAGCGCGCAGGAGGAGTTGCGCGCTGATTGGTGCGCGCGGGCGGAGCGCTGGCCCCTCCCCGCCCTGGGTCGTATCCTGGTGTCACTATTGGCTGAGCGGCCGTGCGCGCTGAGCTCCCTGCCCCTTTGGCTCCGCCCCTCGGGCTCAGAACTTGCACCGGGTGCCGTCGGTCGCCGCGGGAGCGTG	CTA	NA	NA	NA	NA
SCC_P1	chr10	62401722	62401722	A	G	12A2p6	SNV	Mutect2;Strelka2;MuSe;Vardict	4	0.401	67	0	0	NA	splicing	Hkdc1	NM_145419:exon9:c.1265+2T>C	.	.	10qB4	NA	2021-07-01	FALSE	lung	single cell clone from 09-2_par	KP; LSL-Cas9	sgMsh2-Cre	none	NA	B6/129 mix	No Msh2 re-expression	chr10-3120209-80778611	3	2	1	1	4.11165	0.96	TGACTCCAACTGCACAGATATGTAACACAGACCCGAGGGAGCACCGGGGCTCAGCTCCAGGGACGACCCACGTTGGGATACGGGTTGGCGGGTGGCACTTACTGAGGGTGTGTTTTGTAGAGAGTTCCATCCATGCCCACTGTGGTGCGGAGCCGGGCCAGCTTCTTGTTCTCTCGGAGTCGAGTCAGGATGGTTGCCAGA	TAC	NA	NA	NA	NA
SCC_P1	chr10	62966742	62966742	A	G	12A2p6	SNV	Mutect2;Strelka2;MuSe;Vardict	4	0.371	65	0	0	NA	exonic	Dna2	.	nonsynonymous SNV	Dna2:NM_177372:exon17:c.A2638G:p.S880G	10qB4	NA	2021-07-01	FALSE	lung	single cell clone from 09-2_par	KP; LSL-Cas9	sgMsh2-Cre	none	NA	B6/129 mix	No Msh2 re-expression	chr10-3120209-80778611	3	2	1	1	4.11165	0.96	ACTGGAGTGTGGGTCAGACCGAGTGGCCAACGCAGTGCTAGCCCTGCCCAACCTCAAGGACGCAAGGCTGAGCCTCCAGCTTTATGCCGACTACTCTGACAGCCCCTGGCTGGCTGGAGTGTTAGAGCCAGACAATCCCGTGTGTTTCCTTAACACAGACAAGGTAAGGGCAGAGTGAAGAACATTTTCAGTTCTTTTAAA	CAG	NA	NA	NA	NA
SCC_P1	chr10	63152767	63152767	T	C	12A2p6	SNV	Mutect2;Strelka2;Vardict	3	0.212	57	0	0	NA	intronic	Mypn	.	.	.	10qB4	NA	2021-07-01	FALSE	lung	single cell clone from 09-2_par	KP; LSL-Cas9	sgMsh2-Cre	none	NA	B6/129 mix	No Msh2 re-expression	chr10-3120209-80778611	3	2	1	0.6625	4.11165	0.96	TCCAACCTCTTTATATCAGCTTTTTTAAAAAAAACATATATTTAATTTGTTTTTAAAAAACATAAGAACAGACCTATATGAAACCCTTATTTTTAAAGAGTAAAACTATCAGAAAAGCATCAACTTACTCTTCTGTAAGATCCTGAAGTCGGGAGAGTCTTCTATTAATGTCCCTTCTCTGTACCACTCGACTTTCGGAGA	GTA	NA	NA	NA	NA
SCC_P1	chr10	64675921	64675921	G	T	12A2p6	SNV	Mutect2;Strelka2;MuSe;Vardict	4	0.3	114	0	0	NA	intronic	Ctnna3	.	.	.	10qB5.1	NA	2021-07-01	FALSE	lung	single cell clone from 09-2_par	KP; LSL-Cas9	sgMsh2-Cre	none	NA	B6/129 mix	No Msh2 re-expression	chr10-3120209-80778611	3	2	1	0.9375	4.11165	0.96	TCTCTGACTGCGCTTGATGATAATCAGTTTGTGGACATCTCCAAGAAGATCTATGACACAATCCATGATATCAGGTGTTCGGTCATGATGATTCGGGTAAGCCCACTTTCCTTGTCCTTGACTCATTTCAGAATTCCTCACCATCTGGAGTGCCTGGAAGGAGGCCAGGAGAGGTTTGATTTCTCTGATCTGACACCAGTT	AGC	NA	NA	NA	NA
SCC_P1	chr10	67034593	67034593	A	T	12A2p6	SNV	Mutect2;Strelka2;MuSe;Vardict	4	0.276	60	0	0	NA	ncRNA_intronic	Gm31763	.	.	.	10qB5.1	NA	2021-07-01	FALSE	lung	single cell clone from 09-2_par	KP; LSL-Cas9	sgMsh2-Cre	none	NA	B6/129 mix	No Msh2 re-expression	chr10-3120209-80778611	3	2	1	0.8625	4.11165	0.96	GAAACGAAATTCTGTCATAGCTTTATAATGATCTAAAATAAAACTAGCTGCCTCTCTGCATCTGCTGACAAGGAGACCCTGGCTAAACAGACAAAGGCAAACTTACCTTCACTGCTGCAGTGACGGCGGCTGCAGCTGCTAAATTCAAACCTTGCCGTCCAAAATTCACCATTGTCTCATAGCCTCTTTCTTTGGCTTGGA	AAC	NA	NA	NA	NA
SCC_P1	chr10	68097065	68097065	G	T	12A2p6	SNV	Mutect2;Strelka2;MuSe;Vardict	4	0.226	98	0	0	NA	exonic	Arid5b	.	nonsynonymous SNV	Arid5b:NM_023598:exon10:c.C3006A:p.S1002R	10qB5.2	NA	2021-07-01	FALSE	lung	single cell clone from 09-2_par	KP; LSL-Cas9	sgMsh2-Cre	none	NA	B6/129 mix	No Msh2 re-expression	chr10-3120209-80778611	3	2	1	0.70625	4.11165	0.96	GGTCCAAGGGAGACACAGCCCTGGCCTTTTTCCCGGCGATCACCAGATCTAAATCCTCCAGGCTGCGCTTTATGGGGCGCGCAGCTCCAATGTTCTGCGGGCTCATCTTCCGGTGCAGGATGGGATGGACCATGCCTTCCATTTTCCTGAAGTTCTCCAGTCTCACCTGGTGAGGCTTTCCTGACCTTGCAAGTGACTCAG	GGC	NA	NA	NA	NA
SCC_P1	chr10	69987560	69987560	C	G	12A2p6	SNV	Mutect2;Strelka2;MuSe;Vardict	4	0.267	106	0	0	NA	intronic	Ank3	.	.	.	10qB5.3	NA	2021-07-01	FALSE	lung	single cell clone from 09-2_par	KP; LSL-Cas9	sgMsh2-Cre	none	NA	B6/129 mix	No Msh2 re-expression	chr10-3120209-80778611	3	2	1	0.834375	4.11165	0.96	GGAGAATAGACGATGAAGAACCTTTCAAAATCGTTGAGAAAGTGAAGGAAGACTTAGTCAAAGTCAGTGAGATACTCAAAAAGGACGTGTGTGTCGAGAGCAAAGGGCCACCCAAGTCCCCGAAGAGTGACAAAGGACACTCTCCAGAGGATGACTGGACAGAATTTAGTTCTGAGGAAATACGAGAAGCCAGGCAGGCTG	GCA	NA	NA	NA	NA
SCC_P1	chr10	69990845	69990845	G	-	12A2p6	Deletion	Mutect2;Strelka2;Vardict	3	0.346	54	0	0	NA	intronic	Ank3	.	.	.	10qB5.3	NA	2021-07-01	FALSE	lung	single cell clone from 09-2_par	KP; LSL-Cas9	sgMsh2-Cre	none	NA	B6/129 mix	No Msh2 re-expression	chr10-3120209-80778611	3	2	1	1	4.11165	0.96	CCACCAAATCTCCCGACTCATTAGAGTTTAGCCCAGGGAAGGACTCTCCCTCTAGTGATGTGTTCGACCACGGTTCCGTGGATGGGTTGGAGAAGACAGAGGGGGGGAAAGAGATCAAAACCTTACCTGTCTATGTCAGCTTCGTGCAAGTGGGGAAACAGTACGAAAAGGAGCTCCAACCAGGAGGTGTAAAAAAGATCA	AGG	G	5	GGGGG	-1
SCC_P1	chr10	70283983	70283983	T	C	12A2p6	SNV	Mutect2;Strelka2;MuSe;Vardict	4	0.311	114	0	0	NA	exonic	Slc16a9	.	synonymous SNV	Slc16a9:NM_025807:exon6:c.T1455C:p.D485D	10qB5.3	NA	2021-07-01	FALSE	lung	single cell clone from 09-2_par	KP; LSL-Cas9	sgMsh2-Cre	none	NA	B6/129 mix	No Msh2 re-expression	chr10-3120209-80778611	3	2	1	0.971875	4.11165	0.96	ATGATTGGACCCAGACCTATGACATCGCCTTTTATTTCAGTGGCTTCTGTGTCCTGCTCGGGGGATTCATCCTGCTGCTCGCCATCTTGCCCTGTTGGGATATGTGCAACAAAAAACTACCTAAGCCAGCAGTGCCAACCACCTTTTTCTACAAAGTTGCCTCTAATGTTTAGAGGGATATTAAAAGGCCTTATTTTCTCT	ATA	NA	NA	NA	NA
SCC_P1	chr10	71980712	71980712	A	G	12A2p6	SNV	Mutect2;Strelka2;MuSe;Vardict	4	0.355	128	0	0	NA	upstream	1700049L16Rik	dist=7	.	.	10qB5.3	NA	2021-07-01	FALSE	lung	single cell clone from 09-2_par	KP; LSL-Cas9	sgMsh2-Cre	none	NA	B6/129 mix	No Msh2 re-expression	chr10-3120209-80778611	3	2	1	1	4.11165	0.96	TGGCTGTCCATGCCCTGGAACATGTCGACCGCGGCCCCCACACTTCAACAGCTGCCACCGTGAGTGAGCTTGCTTCTGTAACCAGGGATTCTCTGAGCACACTCCTGTAACCAGGGACACTATGAGATCACTTCCGTAACTAGGAATGAGCTCACTTCTGTAACCAGGGACGCTCTTGAGTTTACTTATATTAGAAACCAG	CAC	NA	NA	NA	NA
SCC_P1	chr10	75125037	75125037	A	T	12A2p6	SNV	Mutect2;Strelka2;MuSe;Vardict	4	0.343	106	0	0	NA	exonic	Bcr	.	synonymous SNV	Bcr:NM_001081412:exon2:c.A1299T:p.G433G	10qC1	NA	2021-07-01	FALSE	lung	single cell clone from 09-2_par	KP; LSL-Cas9	sgMsh2-Cre	none	NA	B6/129 mix	No Msh2 re-expression	chr10-3120209-80778611	3	2	1	1	4.11165	0.96	CCCTAGTGGGGACAGGTGGGGCACAGGCACCCCTGAAACAGCCCCCTTTGGCTCTCTTTAACCTGGGTCATTCCTTTGTACACACAGATTCCTCGTTTGGAACACCACCTGGATATGGCTGTGCCGCAGACCAGGCTGAGGAACAGCGCCGGCACCAGGACGGGCTGCCCTACATCGATGATTCACCTTCTTCCTCGCCAC	GAA	NA	NA	NA	NA
SCC_P1	chr10	75642257	75642257	T	-	12A2p6	Deletion	Mutect2;Strelka2;Vardict	3	0.303	69	0	0	NA	exonic	Susd2	.	frameshift deletion	Susd2:NM_027890:exon3:c.298delA:p.T100Pfs*42	10qC1	NA	2021-07-01	FALSE	lung	single cell clone from 09-2_par	KP; LSL-Cas9	sgMsh2-Cre	none	NA	B6/129 mix	No Msh2 re-expression	chr10-3120209-80778611	3	2	1	0.946875	4.11165	0.96	CGGCCATTGTCCATTGATATGGTGAAGGGAATATAGCCGCTTTCATAGAGCAAGGGTGATATGCAGTGCACTTGATAGAAGTCGTCGACATAGCCAAGGGTTTGGATACTCTCCTTAAACCTGAGGGACAGAGATGGGTGGAGGCAGCCTGAGCCAAAAGCTATGGAAATGGGTTAGGCTAGGTGCGCCAGTGTTCTCCTG	GTT	NA	NA	NA	-1
SCC_P1	chr10	75784155	75784155	C	T	12A2p6	SNV	Mutect2;Strelka2;MuSe;Vardict	4	0.351	55	0	0	NA	exonic	Gstt1	.	nonsynonymous SNV	Gstt1:NM_001358778:exon5:c.G457A:p.G153R,Gstt1:NM_008185:exon5:c.G607A:p.G203R	10qC1	NA	2021-07-01	FALSE	lung	single cell clone from 09-2_par	KP; LSL-Cas9	sgMsh2-Cre	none	NA	B6/129 mix	No Msh2 re-expression	chr10-3120209-80778611	3	2	1	1	4.11165	0.96	AGCACTCTGGGCATCAGCTTCTGCTTTATGATGAGGTCAGCAGGGGGACAGTCCTTCACCTTCAGGATGACTTCATGGGCTTCCCGGAAGAGGTCCTTCCCCACAGCTGCCTCCACTCGCTGGTACCATGCAGCCAGCCTGGGATGCCCTTCAAAGACTGGGCAGCCACCACCTACAGGCTATATCAAGAAGGGAACAGAA	CCC	NA	NA	NA	NA
SCC_P1	chr10	76605074	76605074	T	C	12A2p6	SNV	Mutect2;Strelka2;MuSe;Vardict	4	0.39	41	0	0	NA	exonic	Col6a2	.	nonsynonymous SNV	Col6a2:NM_001347207:exon22:c.A1765G:p.I589V,Col6a2:NM_146007:exon22:c.A1765G:p.I589V	10qC1	NA	2021-07-01	FALSE	lung	single cell clone from 09-2_par	KP; LSL-Cas9	sgMsh2-Cre	none	NA	B6/129 mix	No Msh2 re-expression	chr10-3120209-80778611	3	2	1	1	4.11165	0.96	CCACTAAGGGCAGAACCAAGAGGCTCAACATACATTAGCCTGGCTGGCTCAGGAGCTATGGGCTAAAGGAACAGAGGTGGGCTTACCTCAGGTCCTGGGATTCCTCTTGGCCCCCGAGGGCCAGGTTCACCAGGGGGACCAGGATCAGCCTGAGGAGAAACAGGGAAGTAGGTTCAATATGGTCCTGGGAGGTCTCTCAGC	ATT	NA	NA	NA	NA
SCC_P1	chr10	76613271	76613271	C	T	12A2p6	SNV	Mutect2;Strelka2;MuSe;Vardict	4	0.262	117	0	0	NA	exonic	Col6a2	.	nonsynonymous SNV	Col6a2:NM_001347207:exon5:c.G830A:p.G277D,Col6a2:NM_146007:exon5:c.G830A:p.G277D	10qC1	NA	2021-07-01	FALSE	lung	single cell clone from 09-2_par	KP; LSL-Cas9	sgMsh2-Cre	none	NA	B6/129 mix	No Msh2 re-expression	chr10-3120209-80778611	3	2	1	0.81875	4.11165	0.96	CCATCCACGGCCAGCTGGCTTTTAACGTGGAATTTATGCAGGGGCTTCCTGAAACAGAAGCCATGTGGTCTCCAGGCATCTTACCTTCTGTCCTCGGTAACCCTTGGGTCCGTGGGGTCCAGGAATCTCCAGGCAGCTCACCTTGTAGCACTGAAATGAGGTGGAAAGACAGCAGGTCTGGTTAGAAGGACAGGTCCCCAC	ACC	NA	NA	NA	NA
SCC_P1	chr10	76721327	76721327	T	C	12A2p6	SNV	Mutect2;Strelka2;MuSe;Vardict	4	0.36	93	0	0	NA	intronic	Col6a1	.	.	.	10qC1	NA	2021-07-01	FALSE	lung	single cell clone from 09-2_par	KP; LSL-Cas9	sgMsh2-Cre	none	NA	B6/129 mix	No Msh2 re-expression	chr10-3120209-80778611	3	2	1	1	4.11165	0.96	CAGGCCCTGACTCAGGTCTCAGAGGGAAGCACTTACCACTTGTTCCACGTTATTTTTCTGAAATGAAAATGAAAGAAAGAGTTACTCTCTCCAATGGGCATAGCCCTCCTTCCCCCTACTCCTGACCCCTGACCTCTGACCCCCTGACCCCTGACCGGGAAGATGTCCATGCTCACAATCATGTCCACAATGGTGTCAATG	ATA	NA	NA	NA	NA
SCC_P1	chr10	76781881	76781882	AG	-	12A2p6	Deletion	Strelka2;Vardict	2	0.3	60	0	0	NA	intronic	Pcbp3	.	.	.	10qC1	NA	2021-07-01	FALSE	lung	single cell clone from 09-2_par	KP; LSL-Cas9	sgMsh2-Cre	none	NA	B6/129 mix	No Msh2 re-expression	chr10-3120209-80778611	3	2	1	0.9375	4.11165	0.96	GTACACAATAATGAAGAGAGGGAGAGAGGTGGGACAGAGTGAAAACTCACATCTGGGTGGGGGATGGCGTACTGTCCCTGGATTGTGTAGGCCTGGAGCAGAGAGAGAGAGAAAGAGACAGTTAGTCAGCTTGGGATGTGGTGGGACCTCTGCTTGTCAGCCACTAGTGACCCAGCCTAGTATGCCCTAGGATGCTAAGAA	AGA	AG	19	AGAGAGAGAGAGAAAGAGA	-2
SCC_P1	chr10	77259006	77259006	C	T	12A2p6	SNV	Mutect2;Strelka2;MuSe;Vardict	4	0.323	33	0	0	NA	ncRNA_exonic	Gm10941	.	.	.	10qC1	NA	2021-07-01	FALSE	lung	single cell clone from 09-2_par	KP; LSL-Cas9	sgMsh2-Cre	none	NA	B6/129 mix	No Msh2 re-expression	chr10-3120209-80778611	3	2	1	1	4.11165	0.96	GCGGCCAGCTCCGCCCACATCCCGGGACCGTACAACACCCGGCAACAGGAATGCCTGGCGTCGTGATGCTCAGCAAGTCCCGGATGAGACCAAGCGAATTCTCTCTGCCCTCGGGACAAATAGCGCACCTCGCAAAGCCGACGACTCTAAGACTCAACCGAGCCAGGCCACCGCAGCGCCCTCAGCTGAAAGTACAACCAG	TCT	NA	NA	NA	NA
SCC_P1	chr10	77547133	77547133	T	C	12A2p6	SNV	Mutect2;Strelka2;MuSe;Vardict	4	0.404	52	0	0	NA	exonic	Itgb2	.	synonymous SNV	Itgb2:NM_008404:exon5:c.T336C:p.A112A	10qC1	NA	2021-07-01	FALSE	lung	single cell clone from 09-2_par	KP; LSL-Cas9	sgMsh2-Cre	none	NA	B6/129 mix	No Msh2 re-expression	chr10-3120209-80778611	3	2	1	1	4.11165	0.96	GGAAATGGGGGAGACAATAGGAATCTGGGGACTGGGTGAGAGCCAAGACTCCAGCCAGGCTCAGAGTGTCCCTTGCTTTTCTCTGACACGCAGGACAGGCTGCCGCATTCAATGTGACTTTCCGGCGGGCCAAGGGATACCCCATTGATCTGTACTACCTCATGGATCTCTCCTACTCCATGCTTGATGACCTCAACAACG	CTG	NA	NA	NA	NA
SCC_P1	chr10	78202959	78202959	A	G	12A2p6	SNV	Mutect2;Strelka2;MuSe;Vardict	4	0.407	62	0	0	NA	exonic	Trappc10	.	synonymous SNV	Trappc10:NM_001081055:exon15:c.T2298C:p.F766F	10qC1	NA	2021-07-01	FALSE	lung	single cell clone from 09-2_par	KP; LSL-Cas9	sgMsh2-Cre	none	NA	B6/129 mix	No Msh2 re-expression	chr10-3120209-80778611	3	2	1	1	4.11165	0.96	GTGGCTGTAGGCCCCACTCACCAGCCAGCGGTTCCACGTGCAGCTGAGGCTCCTGAGAGTACACGTCATACTGTACAATGGGGTGGATGTGTGCCAGGACAAACCACACAGGGCCCACTGAGGCCCGAAGCTGCCGCAGCGTGTATGTTCCAGGTTCTTTGGCCTAGGGGTAAAACAAGGTACTTGGAAAGATGACACTTC	CAA	NA	NA	NA	NA
SCC_P1	chr10	78393466	78393466	T	C	12A2p6	SNV	Mutect2;Strelka2;MuSe;Vardict	4	0.308	121	0	0	NA	intergenic	Agpat3;Rrp1	dist=41766;dist=6896	.	.	10qC1	NA	2021-07-01	FALSE	lung	single cell clone from 09-2_par	KP; LSL-Cas9	sgMsh2-Cre	none	NA	B6/129 mix	No Msh2 re-expression	chr10-3120209-80778611	3	2	1	0.9625	4.11165	0.96	CCAAGTACATCGATAAGACCATTCGGGTGAAGTTCCAGGGTGGCCGGGAAGCCAGCGGTATCCTGAAGGGCTTTGACCCACTGCTCAACCTGGTGCTGGATGGGACCATGGAGTACATGAGAGACCCTGATGACCAGTACAAGCTGACGGAGGACACTCGGCAGCTGGGGCTTGTCGTATGTCGTGGCACCTCGGTGGTGC	ATG	NA	NA	NA	NA
SCC_P1	chr10	78486854	78486854	T	G	12A2p6	SNV	Mutect2;Strelka2;MuSe;Vardict	4	0.352	35	0	0	NA	intergenic	Pdxk;Olfr1358	dist=21906;dist=30574	.	.	10qC1	NA	2021-07-01	FALSE	lung	single cell clone from 09-2_par	KP; LSL-Cas9	sgMsh2-Cre	none	NA	B6/129 mix	No Msh2 re-expression	chr10-3120209-80778611	3	2	1	1	4.11165	0.96	GCTGGGTCAGGTCAGGCTGATGTGGCATAGGCAGACTTCTTTCCTGCTCACTGCAGACCGGTGCCTCCATGGTGGCTCCTGCCAGGATGGCGTGGGCTCCTTCTCCTCCTTTTGCCTCGTTGGCTTTGCTGGTCCTCGCTATGCCCGAGATGTGGACAAATGTCTGAGCAGCCCCAGTGGCCCTGGTGGCCCCTGTTCTGA	CTT	CTC	14	CTCCTTCTCCTCCT	NA
SCC_P1	chr10	78748680	78748680	A	C	12A2p6	SNV	Mutect2;Strelka2;MuSe;Vardict	4	0.261	97	0	0	NA	exonic	Ccdc105	.	nonsynonymous SNV	Ccdc105:NM_027630:exon4:c.T1007G:p.L336R	10qC1	NA	2021-07-01	FALSE	lung	single cell clone from 09-2_par	KP; LSL-Cas9	sgMsh2-Cre	none	NA	B6/129 mix	No Msh2 re-expression	chr10-3120209-80778611	3	2	1	0.815625	4.11165	0.96	TCCCCTCCCTCCCCAACCACTCCAGCAGTAACCATCCTCCGGAGCCTAGCCAGGCAGGGTGGGCACCTTCAACTCCAAGGTCTCACGCATCTTCTGTGCCAGCGAGGAGCATACACGGTTGCTTATCTCCTGTTGTTGATTTTGAATGTCCACCTCATTCTTTGCCATCTCTGTTAAGATGTCTTTGGACTCCATCAACAA	CAG	NA	NA	NA	NA
SCC_P1	chr10	79739630	79739630	A	G	12A2p6	SNV	Mutect2;Strelka2;MuSe;Vardict	4	0.384	40	0	0	NA	exonic	Polrmt	.	nonsynonymous SNV	Polrmt:NM_172551:exon10:c.T2066C:p.L689P	10qC1	NA	2021-07-01	FALSE	lung	single cell clone from 09-2_par	KP; LSL-Cas9	sgMsh2-Cre	none	NA	B6/129 mix	No Msh2 re-expression	chr10-3120209-80778611	3	2	1	1	4.11165	0.96	TGTGGAGCCGGGTGGCAGCTGATACCGGGCCGGCCGCGGTGCTTCTGAGCGCGGGGGAGGCACGCCCAAGGGCATACAGCCCTTGTCTCTAAAGATCTGCAGCACCAAGTCCAGCAGATGCCCGTTTACACGCCAGGCGCAGTTCCCCAACTGTGTGAGCGCATCCAGGGGGCCGTGCAGCTGGGCAGGAGGGCATTGCTC	CAG	NA	NA	NA	NA
SCC_P1	chr10	79743534	79743534	T	C	12A2p6	SNV	Mutect2;Strelka2;MuSe;Vardict	4	0.265	83	0	0	NA	exonic	Polrmt	.	nonsynonymous SNV	Polrmt:NM_172551:exon3:c.A382G:p.T128A	10qC1	NA	2021-07-01	FALSE	lung	single cell clone from 09-2_par	KP; LSL-Cas9	sgMsh2-Cre	none	NA	B6/129 mix	No Msh2 re-expression	chr10-3120209-80778611	3	2	1	0.828125	4.11165	0.96	GCCAGCTGCTTTTCCTCTGAGTTCGTGGGTGTTCCCTTCTTGCTTGGCTGCAGGTAGCCAGCCAGCTTCTTGTTCCAGATCTTGGGCTCCTTGTGAAGGGTCCAGAACTCCTGTGTGAGGGCTTGCTTCTGCTGGTCAACTTCCTTTTGGCGCCTCTGCTTCACCCTTTTCTCAGCCTCTAGCTTTTGCGCCCAGCGGCTG	GTC	NA	NA	NA	NA
SCC_P1	chr10	80011990	80011990	G	-	12A2p6	Deletion	Mutect2;Strelka2;Vardict	3	0.333	35	0	0	NA	exonic	Abca7	.	frameshift deletion	Abca7:NM_001347081:exon39:c.5421delG:p.A1809Lfs*6,Abca7:NM_013850:exon39:c.5397delG:p.A1801Lfs*6	10qC1	NA	2021-07-01	FALSE	lung	single cell clone from 09-2_par	KP; LSL-Cas9	sgMsh2-Cre	none	NA	B6/129 mix	No Msh2 re-expression	chr10-3120209-80778611	3	2	1	1	4.11165	0.96	GGTCCACTAACCTGTCTATCCTCAGATCAAAACCAAGACTGCTGCCGCCCCTGGGGGAGGAGGATGAGGATGTGGCTCAAGAGCGTGAGCGGGTGACCAAGGGGGCTACCCAGGGGGATGTGCTAGTCCTCAGGGACTTGACCAAGGTAGGCACAGGGTAAGGCAAGTAAGTGCCCAGTGAGTGGAGGGTGACATGAGTAC	AGG	G	5	GGGGG	-1
SCC_P1	chr10	80020721	80020721	T	C	12A2p6	SNV	Mutect2;Strelka2;MuSe;Vardict	4	0.202	79	0	0	NA	exonic	Arhgap45	.	synonymous SNV	Arhgap45:NM_027521:exon2:c.T102C:p.H34H,Arhgap45:NM_001142701:exon3:c.T450C:p.H150H,Arhgap45:NM_001347074:exon3:c.T483C:p.H161H	10qC1	NA	2021-07-01	FALSE	lung	single cell clone from 09-2_par	KP; LSL-Cas9	sgMsh2-Cre	none	NA	B6/129 mix	No Msh2 re-expression	chr10-3120209-80778611	3	2	1	0.63125	4.11165	0.96	TCAGTTTCCCCATCTGGAAAGACTGGGGCCAGCCTCTTCCTTTTCACCCATGCTAACTCTGCCCGGCAGACCTTCTCGAGGCCCGCCGGCCACTGGCCCATGAGTGCCTGGGTGAAGCTCTGCGAGTCATGCGCCAGGTCATCTCCAGATACCCACTCCTCAACACCGTGGAGACACTCACAGCCGCTGGTACACTCATTG	ATG	NA	NA	NA	NA
SCC_P1	chr10	80060376	80060376	T	G	12A2p6	SNV	Mutect2;Strelka2;MuSe;Vardict	4	0.442	43	0	0	NA	ncRNA_intronic	Bc1	.	.	.	10qC1	NA	2021-07-01	FALSE	lung	single cell clone from 09-2_par	KP; LSL-Cas9	sgMsh2-Cre	none	NA	B6/129 mix	No Msh2 re-expression	chr10-3120209-80778611	3	2	1	1	4.11165	0.96	AGGGCACTTTGCCCTGCTCTCCCTAGAATTCCACCCACACCCAGTCCCCAAATCCTGATGGAACCAGCCCCACTGTAGTCCACACAATTCCCAGGCACACTCAGGAGCCCTGGCTCACCCCGAAAGAAGGCGGTATCCCCTCCTGGATAGCCCTGGGGCAGGGGCACCCTGTTGTCCGTCTGGCCCATGATTGTAGCAAGG	CTC	NA	NA	NA	NA
SCC_P1	chr10	80274827	80274827	T	G	12A2p6	SNV	Mutect2;Strelka2;MuSe;Vardict	4	0.3	32	0	0	NA	exonic	Dazap1	.	synonymous SNV	Dazap1:NM_001122604:exon4:c.T261G:p.P87P,Dazap1:NM_001122605:exon4:c.T261G:p.P87P,Dazap1:NM_001378995:exon4:c.T261G:p.P87P,Dazap1:NM_133188:exon4:c.T261G:p.P87P	10qC1	NA	2021-07-01	FALSE	lung	single cell clone from 09-2_par	KP; LSL-Cas9	sgMsh2-Cre	none	NA	B6/129 mix	No Msh2 re-expression	chr10-3120209-80778611	3	2	1	0.9375	4.11165	0.96	GCCGTGGGGTGTGCTGGGTCTAGTGCCCTTGGCGGGGTAGCTTCCTGCTTATAGCTCTGGCTTCACGTTTCCCATAGATCGACCCGAAGCCGTGCACACCTCGGGGGATGCAGCCAGAGCGAACACGGCCCAAGGAAGGCTGGGTAAGGCTGGGTAAGGCTGGGCTGGGCTGGGCTGGGCTGGGCTGGGCTGGATGCTCTG	CTC	G	5	GGGGG	NA
SCC_P1	chr10	80312014	80312014	G	A	12A2p6	SNV	Mutect2;Strelka2;MuSe;Vardict	4	0.487	39	0	0	NA	exonic	Apc2	.	synonymous SNV	Apc2:NM_011789:exon14:c.G2814A:p.P938P,Apc2:NM_001372237:exon15:c.G2901A:p.P967P,Apc2:NM_001372238:exon15:c.G2904A:p.P968P,Apc2:NM_001372239:exon15:c.G2829A:p.P943P,Apc2:NM_001372240:exon15:c.G2943A:p.P981P,Apc2:NM_001372241:exon15:c.G2940A:p.P980P	10qC1	NA	2021-07-01	FALSE	lung	single cell clone from 09-2_par	KP; LSL-Cas9	sgMsh2-Cre	none	NA	B6/129 mix	No Msh2 re-expression	chr10-3120209-80778611	3	2	1	1	4.11165	0.96	TGAGGCTCAAGGCAGCCCACACTAGCCTCTCTAATGATAGCTTGAACAGCGGTAGCACCAGCGATGGCTACTGTACCCGGGAACACATGACGCCTTGCCCGCTGGCTGCACTGGCCGAGCACCGTGATGACCCTGTGCGCGGACAGACTCGGCCCAGCCGACTGGACCTGGACCTTCCCAGCCGGGCTGAGCTTCCTGCCC	CGC	GCTG	8	GCTGGCTG	NA
SCC_P1	chr10	80315174	80315174	A	G	12A2p6	SNV	Mutect2;Strelka2;MuSe;Vardict	4	0.171	45	0	0	NA	exonic	Apc2	.	nonsynonymous SNV	Apc2:NM_011789:exon14:c.A5974G:p.T1992A,Apc2:NM_001372237:exon15:c.A6061G:p.T2021A,Apc2:NM_001372238:exon15:c.A6064G:p.T2022A,Apc2:NM_001372239:exon15:c.A5989G:p.T1997A,Apc2:NM_001372240:exon15:c.A6103G:p.T2035A,Apc2:NM_001372241:exon15:c.A6100G:p.T2034A	10qC1	NA	2021-07-01	FALSE	lung	single cell clone from 09-2_par	KP; LSL-Cas9	sgMsh2-Cre	none	NA	B6/129 mix	No Msh2 re-expression	chr10-3120209-80778611	3	2	1	0.534375	4.11165	0.96	TCGCTCAGGCTTCCGAAGACAGCTGACTTTCATCAAGGAATCCCCAGGTCTCCTTCGGCGTCGCAGATCAGAGCTGTCCTCTGCGGACTCCACGGCCTCCACCTCCCAGGCTGCTTCGCCCCGCCGTGGACGGCCTGCACTCCCTGCTGTCTTTCTCTGCTCCTCTCGTTGCGATGAGCTGCGGGTATCCCCACGGCAGCC	CAC	NA	NA	NA	NA
SCC_P1	chr10	80315539	80315539	T	C	12A2p6	SNV	Mutect2;Strelka2;MuSe;Vardict	4	0.375	15	0	0	NA	exonic	Apc2	.	synonymous SNV	Apc2:NM_011789:exon14:c.T6339C:p.G2113G,Apc2:NM_001372237:exon15:c.T6426C:p.G2142G,Apc2:NM_001372238:exon15:c.T6429C:p.G2143G,Apc2:NM_001372239:exon15:c.T6354C:p.G2118G,Apc2:NM_001372240:exon15:c.T6468C:p.G2156G,Apc2:NM_001372241:exon15:c.T6465C:p.G2155G	10qC1	NA	2021-07-01	FALSE	lung	single cell clone from 09-2_par	KP; LSL-Cas9	sgMsh2-Cre	none	NA	B6/129 mix	No Msh2 re-expression	chr10-3120209-80778611	3	2	1	1	4.11165	0.96	GGTCCGATAGCGCTGTCTCTGTGCCCACCACCCAGGCCAATGCCACTCGCCGGGGAAGTGATGGCGAGGCCAGGCCGCTGCCCAGGGTAGCTCCTCCGGGTACGACCTGGCGTCGAATCAAAGATGAAGATGTCCCCCACATCCTGCGCAGCACACTGCCTGCCACTGCCCTGCCTCTCAGGGTCTCGTCACCCGAAGACA	GTA	NA	NA	NA	NA
SCC_P1	chr10	80326183	80326183	A	T	12A2p6	SNV	Mutect2;Strelka2;MuSe;Vardict	4	0.381	44	0	0	NA	exonic	Pcsk4	.	nonsynonymous SNV	Pcsk4:NM_008793:exon3:c.T355A:p.W119R	10qC1	NA	2021-07-01	FALSE	lung	single cell clone from 09-2_par	KP; LSL-Cas9	sgMsh2-Cre	none	NA	B6/129 mix	No Msh2 re-expression	chr10-3120209-80778611	3	2	1	1	4.11165	0.96	GAGAGGCAGGGAGGGACCTGGGGTCAGAGGGGCTCAGGATGGTCCCCTTGTCCACTCCACCCAGCCCAAGTGCTCACCATGTACCACTGCTTGGAAAACCAGGGGTCTGTGGGCACCACCAGGGAGCGTTTCACCCGGCGCCTCAAAGTCTGCTGCTCAAACCAGCGCACCTGCAGGGTGCACAGGGGCTGAACCAGCTAC	CAG	NA	NA	NA	NA
SCC_P1	chr10	80387165	80387165	C	T	12A2p6	SNV	Mutect2;MuSe	2	0.3	8	0	0	NA	exonic	Mex3d	.	nonsynonymous SNV	Mex3d:NM_198615:exon1:c.G256A:p.D86N	10qC1	NA	2021-07-01	FALSE	lung	single cell clone from 09-2_par	KP; LSL-Cas9	sgMsh2-Cre	none	NA	B6/129 mix	No Msh2 re-expression	chr10-3120209-80778611	3	2	1	0.9375	4.11165	0.96	GAGGGTGCCAGGGCCATCGAGGGTCCCACGCCCATCGAGGGCGCACCAGTCACCGGGGGCGCCACGGCCACCTCGAGCTCGTCGGGGGGCGCGGGCTCATCCTCTCCGCATTCTGTCGCCCCGTCCGCGCTGCGTGTCGCCATCCCTTCATCTCCGGGGCGCGCGCCCCCCAGCCCGAGCGCGGACAGCTGGTCCAGCGCC	TCC	NA	NA	NA	NA
SCC_P1	chr10	80415290	80415290	T	C	12A2p6	SNV	Mutect2;Strelka2;MuSe;Vardict	4	0.362	82	0	0	NA	splicing	Tcf3	NM_011548:exon16:c.1318-2A>G;NM_001164148:exon16:c.1321-2A>G;NM_001164151:exon16:c.1321-2A>G;NM_001378910:exon16:c.1318-2A>G;NM_001164149:exon16:c.1318-2A>G;NM_001378912:exon16:c.1324-2A>G;NM_001378914:exon16:c.1318-2A>G;NM_001378913:exon16:c.1321-2A>G;NM_001164153:exon16:c.1321-2A>G;NM_001164147:exon16:c.1324-2A>G;NM_001164150:exon16:c.1324-2A>G;NM_001378908:exon16:c.1321-2A>G;NM_001378905:exon1…	.	.	10qC1	NA	2021-07-01	FALSE	lung	single cell clone from 09-2_par	KP; LSL-Cas9	sgMsh2-Cre	none	NA	B6/129 mix	No Msh2 re-expression	chr10-3120209-80778611	3	2	1	1	4.11165	0.96	GAGGTCAGGGAGGGAACTGGGCTGGCTGGGGAGGCTGGCATGGTTATGCAAAAGACTGGCCCCACTTGTGAGGCCCTCCTCAGGATGGCTTCCCCCGACCTACAGAGGAGAATGACATGTCAGGGTGGCTGGAGTCCCTAAATGTCACCATTCCCTGACCTAAGCTGATACTCACCAGGCCGGCATGCCGCCCGCCCAGTG	CTA	NA	NA	NA	NA
SCC_P1	chr10	80712880	80712880	T	C	12A2p6	SNV	Mutect2;Strelka2;MuSe;Vardict	4	0.282	121	0	0	NA	exonic	Ap3d1	.	nonsynonymous SNV	Ap3d1:NM_007460:exon21:c.A2462G:p.E821G	10qC1	NA	2021-07-01	FALSE	lung	single cell clone from 09-2_par	KP; LSL-Cas9	sgMsh2-Cre	none	NA	B6/129 mix	No Msh2 re-expression	chr10-3120209-80778611	3	2	1	0.88125	4.11165	0.96	CTCTCTCTCTCTCTCTTTGGTCTTCTTCTCCTTCTTCTTGGGCTTCTTGCTCTTCTTCTCTACCCCGAGCACACCCTCCTTCTCTGGGGACTTCACCGCCTCCGCATTTCTATGTTTCTGGACAGGCAGCTTCTCACTGTCAGCCAGGGGTCTTGGGAGAGGAGGAGATGTGGTGTCACTGGGCTGAGCTGTGGCCCACCC	CTC	NA	NA	NA	NA
SCC_P1	chr10	80905207	80905207	C	A	12A2p6	SNV	Mutect2;Strelka2;MuSe;Vardict	4	0.31	44	0	0	NA	exonic	Lmnb2	.	nonsynonymous SNV	Lmnb2:NM_001347140:exon2:c.G297T:p.E99D,Lmnb2:NM_010722:exon5:c.G720T:p.E240D	10qC1	NA	2021-07-01	FALSE	lung	single cell clone from 09-2_par	KP; LSL-Cas9	sgMsh2-Cre	none	NA	B6/129 mix	No Msh2 re-expression	chr10-80780538-129526639	4	2	2	1	4.11165	0.96	CTACCCGGTACAGGCGCACTTGCTCATCGTGCTGACTGCGCAGGTCCTCCAGGGCCTGAGCCATCTTGAAGTCATATTCCTGTTGCCGGCTGCTGTCCACCTCCACCAAGCGCCGCTCGTGCCTCCGTCGGGTCTCCCGTACCTCCTATGAGGGGATAAGACTGGTGACCCAGCTGTGCCAGGTTTTATCTCTAGGTGCCT	CCT	TCCACC	12	TCCACCTCCACC	NA
SCC_P1	chr10	81092437	81092437	T	C	12A2p6	SNV	Mutect2;Strelka2;MuSe;Vardict	4	0.398	14	0	0	NA	intronic	Creb3l3	.	.	.	10qC1	NA	2021-07-01	FALSE	lung	single cell clone from 09-2_par	KP; LSL-Cas9	sgMsh2-Cre	none	NA	B6/129 mix	No Msh2 re-expression	chr10-80780538-129526639	4	2	2	1	4.11165	0.96	GAGGAGATATTGGTGCCTGGATCAAACTGTCCTGAAGTCCCTGGAAGGCTATGTGAACTCAGTGTGATCCCCCTTTCCAGTCTCAGTCTTCCCAGCAGTATGATGGGGTCCTATCAGGCTGCCAACCCCCCCCCCCCGGCTCAGCGTCCCCACCGTGGCCCCTCACCTTTCCAGCCGCTATGTCCCCATCCATGAGTCCCG	ATG	NA	NA	NA	NA
SCC_P1	chr10	81212521	81212521	T	C	12A2p6	SNV	Mutect2;Strelka2;MuSe;Vardict	4	0.256	101	0	0	NA	exonic	Atcay	.	nonsynonymous SNV	Atcay:NM_178662:exon7:c.A730G:p.M244V	10qC1	NA	2021-07-01	FALSE	lung	single cell clone from 09-2_par	KP; LSL-Cas9	sgMsh2-Cre	none	NA	B6/129 mix	No Msh2 re-expression	chr10-80780538-129526639	4	2	2	1	4.11165	0.96	GTTAGACTTCCTGCCTCGGTGCCCCACCCCACTCCACCCCAGAATTCTCACCTCCTGTCAATCATGTGGTAACACTTCTTCAGCCAACCAATGCCAGGCATCCTCCTCCGGGGCGTGGCGCCGTTCAGATACACGATCATGTAGTCCTCAGCCACGAGCAGTTCTAGGCTGCTGATGACGTACCTGCCCAGGGAGTTGAAA	ATC	TCC	9	TCCTCCTCC	NA
SCC_P1	chr10	81271396	81271396	T	C	12A2p6	SNV	Mutect2;Strelka2;MuSe;Vardict	4	0.324	69	0	0	NA	exonic	Apba3	.	nonsynonymous SNV	Apba3:NM_018758:exon6:c.T872C:p.I291T	10qC1	NA	2021-07-01	FALSE	lung	single cell clone from 09-2_par	KP; LSL-Cas9	sgMsh2-Cre	none	NA	B6/129 mix	No Msh2 re-expression	chr10-80780538-129526639	4	2	2	1	4.11165	0.96	TGGGCCTTGACTGTCGTGGACACTTGGGGTTCCTGAGAGGCCCCCAGCCCACCCAGCGCATGTCCACAGGATGCCCTGATGGACCATGCCCTGCAGACCATCTCCTACATCGCAGACATTGGGCCTGTACTGGTCTTGATGGCCCGGAGGCGGCTGGCCAGGAGGACAACTCCCCAGGACCGCCAGCGGCGACTCTACAAG	ATC	NA	NA	NA	NA
SCC_P1	chr10	81587516	81587516	T	A	12A2p6	SNV	Mutect2;Strelka2;MuSe;Vardict	4	0.311	59	0	0	NA	intronic	Tle2	.	.	.	10qC1	NA	2021-07-01	FALSE	lung	single cell clone from 09-2_par	KP; LSL-Cas9	sgMsh2-Cre	none	NA	B6/129 mix	No Msh2 re-expression	chr10-80780538-129526639	4	2	2	1	4.11165	0.96	GGGTTTACAAGGCTGGGTGGGGTTTGTAGGGGCTAAGCCAGGTCTTTAGGGTCAGGGCGGGGCCTACAGTAACGCATGGATCTGTGGAGACCTGGGGGAGTACCAACCCTGCCTGGCCCTGCTTCTCGCCGTGGTAGAACCGAGACAACTACATCCGCTCCTGCAAGCTGCTGCCCGACGGGCAGAGCCTGATTGTAGGTG	GTA	NA	NA	NA	NA
SCC_P1	chr10	83506667	83506667	A	G	12A2p6	SNV	Mutect2;Strelka2;MuSe;Vardict	4	0.27	66	0	0	NA	exonic	Aldh1l2	.	synonymous SNV	Aldh1l2:NM_153543:exon13:c.T1617C:p.A539A	10qC1	NA	2021-07-01	FALSE	lung	single cell clone from 09-2_par	KP; LSL-Cas9	sgMsh2-Cre	none	NA	B6/129 mix	No Msh2 re-expression	chr10-80780538-129526639	4	2	2	1	4.11165	0.96	TCCTGTGGGAAGGAGGAGCTTCCCTGCTTACCTGAATTTTGTCACACCAGCCTGCGAAGTATCTGAACGTCTGCACAGACATTCCAATGTGAGTCTTCAGAGCCAGGGTGTAGACAGCCCCGGAATCCAGCGCTTCTATGGTGGCCAGCTCTTCTTGGTTTTCTTCCATTAGGTCAGCGAGTCTGTGTGGTCAGTGAAAGA	GAG	NA	NA	NA	NA
SCC_P1	chr10	83586621	83586621	T	C	12A2p6	SNV	Mutect2;Strelka2;MuSe;Vardict	4	0.312	110	0	0	NA	intronic	Washc4	.	.	.	10qC1	NA	2021-07-01	FALSE	lung	single cell clone from 09-2_par	KP; LSL-Cas9	sgMsh2-Cre	none	NA	B6/129 mix	No Msh2 re-expression	chr10-80780538-129526639	4	2	2	1	4.11165	0.96	TACACGCTAAGATTTCCCTGAGTTCTTATTCAGCTCTTGGTGTTCTGTAGTCCTTTGATATGTTTTGATTGCGTACATTTTACTTGCCCTGATGAATTCCTTCTCTCACGTAGATTCGTGCCGGATCTTGAAGACATTGTGAGTTTTGAAGAGCTCGTGAAAGAAGAAGGGCTTGCAGAAGAAACACTTAGAGCAGCCAGG	CTT	NA	NA	NA	NA
SCC_P1	chr10	83591052	83591052	T	A	12A2p6	SNV	Mutect2;Strelka2;MuSe;Vardict	4	0.236	94	0	0	NA	exonic	Washc4	.	nonsynonymous SNV	Washc4:NM_001033375:exon31:c.T3223A:p.S1075T	10qC1	NA	2021-07-01	FALSE	lung	single cell clone from 09-2_par	KP; LSL-Cas9	sgMsh2-Cre	none	NA	B6/129 mix	No Msh2 re-expression	chr10-80780538-129526639	4	2	2	0.983333	4.11165	0.96	CGCTGTGATTCACATTTTGCTTTTGCTGACTGTAGGTGTGGCTTATACCTTAAAGCTTTTGGATCAGTACCAAGAGTTTGATTCACTTCATTGGTTCCAGTCTGTTAGAGAAAAATACATAAAGGAGATCAGAGCAGTTGCTAAGCAACAGAACGTGCAGTCAACTAGTCAAGATGAAAAACTACTCCAAACCATGAACCT	GTC	NA	NA	NA	NA
SCC_P1	chr10	83594249	83594249	T	C	12A2p6	SNV	Mutect2;Strelka2;MuSe;Vardict	4	0.25	139	0	0	NA	UTR3	Washc4	NM_001033375:c.*11T>C	.	.	10qC1	NA	2021-07-01	FALSE	lung	single cell clone from 09-2_par	KP; LSL-Cas9	sgMsh2-Cre	none	NA	B6/129 mix	No Msh2 re-expression	chr10-80780538-129526639	4	2	2	1	4.11165	0.96	ATGTTTGTACTTGTGCTTTCAGAAGAAACTAAAACAAGCAATGGAGATGGACCCGAGAGCACTGTGTCTGCAGATCCCGTGGTGAAATGATGGTGTGCAGTCGTCAGACGTATCATGATGCTTTTCCAGAGACATGGATGCTATGGCGTGCTTGATAAGTTGTCATTTCCCAGGTCACACCTAAGGAGACTGTACGGACTG	GTC	NA	NA	NA	NA
SCC_P1	chr10	83608723	83608723	T	C	12A2p6	SNV	Mutect2;Strelka2;MuSe;Vardict	4	0.105	126	0	0	NA	exonic	Appl2	.	nonsynonymous SNV	Appl2:NM_145220:exon16:c.A1430G:p.D477G	10qC1	NA	2021-07-01	FALSE	lung	single cell clone from 09-2_par	KP; LSL-Cas9	sgMsh2-Cre	none	NA	B6/129 mix	No Msh2 re-expression	chr10-80780538-129526639	4	2	2	0.4375	4.11165	0.96	GCTTTAGGACAGGACTTCTCACGTTCGGGACCCTCTTCATTTGTACAGGCCAAAGAGCCGTGAGCCTGGGCACTTACCTTCTGCTTCAGGGAATGAGCCATCCTCCGTCTCACCGAAAGGGTTGGTGCGCCTAGGGGACAGCCAGAGGTCAGCCAGAGGTCAGCCAGAGGTCAGCAGTCCTGACAGCTGCAGCTGGCAAGA	ATC	NA	NA	NA	NA
SCC_P1	chr10	84528116	84528116	T	C	12A2p6	SNV	Mutect2;Strelka2;MuSe;Vardict	4	0.254	66	0	0	NA	exonic	Ckap4	.	nonsynonymous SNV	Ckap4:NM_175451:exon2:c.A1082G:p.K361R	10qC1	NA	2021-07-01	FALSE	lung	single cell clone from 09-2_par	KP; LSL-Cas9	sgMsh2-Cre	none	NA	B6/129 mix	No Msh2 re-expression	chr10-80780538-129526639	4	2	2	1	4.11165	0.96	CTGGAGCCTGGCACCCAGGCCCTCAATCTGCCTCTGCAGTTCCTCTAAGGCTTTGGAGTCTTTGAAGACGGCACCTTCCTCTGACCCATGGGCCCCGACCTTCAGCTGCTGTAGCTCTTCCTCCAGTCTCCGGATGTCCTCTGGGAGACGAGAGGAGGACTCCTCGGACCGCAGAAGCTTCTCCGTGAGGGCCTGCAGAGC	CTT	NA	NA	NA	NA
SCC_P1	chr10	84656068	84656068	T	A	12A2p6	SNV	Mutect2;Strelka2;MuSe;Vardict	4	0.304	116	0	0	NA	exonic	Polr3b	.	nonsynonymous SNV	Polr3b:NM_027423:exon12:c.T1090A:p.L364M	10qC1	NA	2021-07-01	FALSE	lung	single cell clone from 09-2_par	KP; LSL-Cas9	sgMsh2-Cre	none	NA	B6/129 mix	No Msh2 re-expression	chr10-80780538-129526639	4	2	2	1	4.11165	0.96	TAAGTGTATCTACACTGCAGTGATGGTGCGAAGGGTGATCCTGGCCCAAGGAGATAACAAGGTCGATGACAGAGACTATTATGGCAACAAACGACTGGAATTGGCAGGACAGGTGCTTTAATGGTTTTCATGAAGAATTTTATTTTCTTTGATAAAATTAGTTTTGTTGTCATTTTAGATATGACCACATCCCAATCTAAT	ATT	NA	NA	NA	NA
SCC_P1	chr10	86701955	86701955	T	-	12A2p6	Deletion	Mutect2;Strelka2;Vardict	3	0.217	107	0	0	NA	exonic	Hsp90b1	.	frameshift deletion	Hsp90b1:NM_011631:exon5:c.485delA:p.N162Ifs*4	10qC1	NA	2021-07-01	FALSE	lung	single cell clone from 09-2_par	KP; LSL-Cas9	sgMsh2-Cre	none	NA	B6/129 mix	No Msh2 re-expression	chr10-80780538-129526639	4	2	2	0.904167	4.11165	0.96	AAACTGGCCAATCAGTTCAGAGGTTGACTGACCATCTTCTTGAGCTTCTGTCATTTTGTTTAAAAACTCGCTTGTTCCAGATTTGGCTATGGTGCCGAGATTTTTAACCAACTCCTCTCTAGTCATTCCTACACCCGTGTCTGTGACATGCAGCAGGTTTTTCTCTTTGTCACACTAAAAGCAAGACAAGAACCAGACAGT	ATT	T	5	TTTTT	-1
SCC_P1	chr10	86703085	86703085	T	G	12A2p6	SNV	Mutect2;Strelka2;MuSe;Vardict	4	0.32	205	0	0	NA	intronic	Hsp90b1	.	.	.	10qC1	NA	2021-07-01	FALSE	lung	single cell clone from 09-2_par	KP; LSL-Cas9	sgMsh2-Cre	none	NA	B6/129 mix	No Msh2 re-expression	chr10-80780538-129526639	4	2	2	1	4.11165	0.96	AAAGCATCAGAAGCATTTGAAATCAGTTCTCTCAGGAAAATCTAAAAAGAAGCCAGATTTAATGAGTTGCGATTGACCCCTAAGCATGGTAAGATGTTGGTTCTTATCCACTCCTCTCAGTTCTCCTCGGAATCGTGAAGACACTCTTCAAGGAACCAAGCCTTTTATGGTGCAAGAGATGGCTTTACTCTCTTCATAAAA	GTT	NA	NA	NA	NA
SCC_P1	chr10	86719641	86719641	T	C	12A2p6	SNV	Mutect2;Strelka2;MuSe;Vardict	4	0.228	159	0	0	NA	exonic	Ttc41	.	synonymous SNV	Ttc41:NM_153595:exon2:c.T960C:p.G320G,Ttc41:NM_001003910:exon3:c.T960C:p.G320G,Ttc41:NM_001003939:exon4:c.T960C:p.G320G	10qC1	NA	2021-07-01	FALSE	lung	single cell clone from 09-2_par	KP; LSL-Cas9	sgMsh2-Cre	none	NA	B6/129 mix	No Msh2 re-expression	chr10-80780538-129526639	4	2	2	0.95	4.11165	0.96	TTGTTACTTCCAAGGAGTCAAACAGAACCTTTGAAATATTGGAAAGATTTGCTATAAAAGATCTTGATCTTGATCTTGATACTGACAGTACTATAGCAGGTTCGGGGTTAGACTCCATTCTCAGGTAAGAAGTTCAGAAATCCTAGTTTATTTTACAGGACTAAAGCAAAGTGACCCAATTTTAATAGTGCGAACCTCCAA	GTT	NA	NA	NA	NA
SCC_P1	chr10	86850611	86850611	A	T	12A2p6	SNV	Mutect2;Strelka2;MuSe;Vardict	4	0.282	124	0	0	NA	exonic	Stab2	.	nonsynonymous SNV	Stab2:NM_138673:exon63:c.T6954A:p.N2318K	10qC1	NA	2021-07-01	FALSE	lung	single cell clone from 09-2_par	KP; LSL-Cas9	sgMsh2-Cre	none	NA	B6/129 mix	No Msh2 re-expression	chr10-80780538-129526639	4	2	2	1	4.11165	0.96	GAACCTCCGTCCTATAGGTGAGGACAGAGGCAGACAGGGTACATACTGTCAGGAAGTTCGTGAGTGAGGGGAAGGACATGAGGACTTGCAGCAGGTTCCCATTGCAGGAGAAGCCATCGCCCACGTAGCCTGCCTTGCAGGTGCAGTTAACATCTGGAAGGAAAGGCACAGGGCCACGCCCAGTAAGGTGAGGCTTGGGCC	CAT	NA	NA	NA	NA
SCC_P1	chr10	87225881	87225881	T	C	12A2p6	SNV	Mutect2;Strelka2;MuSe;Vardict	4	0.233	136	0	0	NA	exonic	1700113H08Rik	.	synonymous SNV	1700113H08Rik:NM_029685:exon5:c.T192C:p.S64S	10qC1	NA	2021-07-01	FALSE	lung	single cell clone from 09-2_par	KP; LSL-Cas9	sgMsh2-Cre	none	NA	B6/129 mix	No Msh2 re-expression	chr10-80780538-129526639	4	2	2	0.970833	4.11165	0.96	CAAATCTCTAAGTAGCTGGATCCATCCTCTCTTCCATTAATCTAGAAGTTGATTTTTGAAGTGATGCTTTCAAACTAATGTATTTCCCTTTTACAGGATCTATAGGAACTCATAGTCCAATGACAGGTAAAAGACTACTTTGCGTTCACCAGTACACAATTCCTAAGTCTCCTGCGAGCACCATTTCCCTCGATGAAGAAA	CTA	NA	NA	NA	NA
SCC_P1	chr10	87913683	87913683	T	C	12A2p6	SNV	Mutect2;Strelka2;MuSe;Vardict	4	0.27	152	0	0	NA	exonic	Igf1	.	synonymous SNV	Igf1:NM_001111274:exon3:c.T237C:p.C79C,Igf1:NM_001111275:exon3:c.T285C:p.C95C,Igf1:NM_001111276:exon3:c.T237C:p.C79C,Igf1:NM_010512:exon3:c.T285C:p.C95C,Igf1:NM_001314010:exon4:c.T285C:p.C95C	10qC1	NA	2021-07-01	FALSE	lung	single cell clone from 09-2_par	KP; LSL-Cas9	sgMsh2-Cre	none	NA	B6/129 mix	No Msh2 re-expression	chr10-80780538-129526639	4	2	2	1	4.11165	0.96	GGCAGTTCTAACACCAGCCCATTCTGATTTGTGCAGACAAGCCCACAGGCTATGGCTCCAGCATTCGGAGGGCACCTCAGACAGGCATTGTGGATGAGTGTTGCTTCCGGAGCTGTGATCTGAGGAGACTGGAGATGTACTGTGCCCCACTGAAGCCTACAAAAGCAGCCCGCTCTATCCGTGCCCAGCGCCACACTGACA	GTT	NA	NA	NA	NA
SCC_P1	chr10	88160925	88160925	A	C	12A2p6	SNV	Mutect2;MuSe;Vardict	3	0.304	132	0	0	NA	exonic	Nup37	.	nonsynonymous SNV	Nup37:NM_027191:exon5:c.A404C:p.K135T,Nup37:NM_028334:exon5:c.A404C:p.K135T	10qC1	NA	2021-07-01	FALSE	lung	single cell clone from 09-2_par	KP; LSL-Cas9	sgMsh2-Cre	none	NA	B6/129 mix	No Msh2 re-expression	chr10-80780538-129526639	4	2	2	1	4.11165	0.96	AGGGACATTGTAGACAATCCATTCTTGCTTACCAGCCCTCCTCTCTCACAGGTTTTGGAGGGCCACTCAGACTTCATTAATGATCTGGTGTTCCATCCCAAAGAAGGCCAGGAGCTCGCAAGCGTGAGTGACGACCACACCTGCAGGTAGGTTGCTTGTGTTCCAGCCACATTTTTCTTTTCTCGTTTTTTGATAAACATT	AAA	NA	NA	NA	NA
SCC_P1	chr10	88434059	88434059	A	-	12A2p6	Deletion	Strelka2;Vardict	2	0.1552	58	0	0	NA	exonic	Gnptab	.	frameshift deletion	Gnptab:NM_001364707:exon12:c.2485delA:p.K831Sfs*12,Gnptab:NM_001004164:exon13:c.2623delA:p.K877Sfs*12	10qC1	NA	2021-07-01	FALSE	lung	single cell clone from 09-2_par	KP; LSL-Cas9	sgMsh2-Cre	none	NA	B6/129 mix	No Msh2 re-expression	chr10-80780538-129526639	4	2	2	0.646667	4.11165	0.96	AGAGGAGAGTGACAGGGCAGAAGGCAATGCTGTACCTGTAAAGGAGTTAGTGCCTGGCAGACGGTTGCAGCAGAATTATCCAGGCTTTTTGCCCTGGGAGAAAAAAAAGTATTTCCAAGACCTTCTTGATGTAAGTTAGAGCTAGCCTTGTTCTTTGTCATGCCTTGGAACAGAAATAACTTTCTAAGTGGTTACATAATA	GAA	A	8	AAAAAAAA	-1
SCC_P1	chr10	88536393	88536393	G	A	12A2p6	SNV	Mutect2;Strelka2;MuSe;Vardict	4	0.317	70	0	0	NA	exonic	Mybpc1	.	nonsynonymous SNV	Mybpc1:NM_001252372:exon20:c.C2332T:p.R778C,Mybpc1:NM_175418:exon21:c.C2374T:p.R792C	10qC1	NA	2021-07-01	FALSE	lung	single cell clone from 09-2_par	KP; LSL-Cas9	sgMsh2-Cre	none	NA	B6/129 mix	No Msh2 re-expression	chr10-80780538-129526639	4	2	2	1	4.11165	0.96	AATGTGGGACCCCGTCACCTACCAATGATTTCCTTCACAAGGATGGGCTGAGAATAGTACTTGGGCTCACTAGCCCCAGCCGCGTTAATAGCCTTCACACGTACAAAGATCTTCGCATCCGTGGGCAGACCATTGATGGTGAACTTGGTCTTGTCGATCAGGTCTGTGTTTGCAACTATCCAGTCCTCAGCTACAATCAGT	CGT	NA	NA	NA	NA
SCC_P1	chr10	88737081	88737081	T	-	12A2p6	Deletion	Mutect2;Strelka2;Vardict	3	0.262	157	0	0	NA	intronic	Arl1	.	.	.	10qC1	NA	2021-07-01	FALSE	lung	single cell clone from 09-2_par	KP; LSL-Cas9	sgMsh2-Cre	none	NA	B6/129 mix	No Msh2 re-expression	chr10-80780538-129526639	4	2	2	1	4.11165	0.96	AATCAAGCCGGGCTGACAAGTAACCCATCTCCCATCATTGACCAAGGCCAGCATGTAAACTGACATGTCAGGTGTTTTGCAAGGAATAACATGTTTTGAATTTTTTTTAGGCCATACTGGAGATGTTATTATTCAAACACAGATGCAGTCATCTATGTCGTTGACAGTTGTGACCGAGATCGAATTGGCATTTCCAAGTCT	ATT	T	8	TTTTTTTT	-1
SCC_P1	chr10	89811435	89811435	T	-	12A2p6	Deletion	Mutect2;Strelka2;Vardict	3	0.271	58	0	0	NA	intronic	Uhrf1bp1l	.	.	.	10qC2	NA	2021-07-01	FALSE	lung	single cell clone from 09-2_par	KP; LSL-Cas9	sgMsh2-Cre	none	NA	B6/129 mix	No Msh2 re-expression	chr10-80780538-129526639	4	2	2	1	4.11165	0.96	TTAATATGCAGTATCTTTGATATTTTTTACTATAATACAATGGCATATAATGCCATATATAATGGCAACAATTTTTTTGTTATAATATGTGGCAATGTCCTTTTTTGGTAGTGTTAGTTACAAAATTACATTTTTTTATGTTTGTTTCTCAGGTTCTGACCAGAAAGCTATAATTCATCCTAAATCCTCGCCTGAGATTTC	CTT	T	5	TTTTT	-1
SCC_P1	chr10	93490077	93490077	T	A	12A2p6	SNV	Mutect2;Strelka2;MuSe;Vardict	4	0.235	114	0	0	NA	intronic	Hal	.	.	.	10qC2	NA	2021-07-01	FALSE	lung	single cell clone from 09-2_par	KP; LSL-Cas9	sgMsh2-Cre	none	NA	B6/129 mix	No Msh2 re-expression	chr10-80780538-129526639	4	2	2	0.979167	4.11165	0.96	GTCCTGACACGGTGGGGCTGGGGCTGTTCCACATTGCTAGTCTGCTCCTTTACCTGGCTTTAGATACAGCAAATACCGGGAGCCTGAAAAAGTAAGCTATTTTCCTTTTTGTGGGGAATATAAAACTCTGTCATGTCTGAAATATGCCTCCTTTCACCTACCACTTTAAGAAGGGGAAGGAGGAGGGGGAGAAGAGGACAA	TTT	NA	NA	NA	NA
SCC_P1	chr10	93861650	93861650	A	G	12A2p6	SNV	Mutect2;Strelka2;MuSe;Vardict	4	0.323	70	0	0	NA	intronic	Metap2	.	.	.	10qC2	NA	2021-07-01	FALSE	lung	single cell clone from 09-2_par	KP; LSL-Cas9	sgMsh2-Cre	none	NA	B6/129 mix	No Msh2 re-expression	chr10-80780538-129526639	4	2	2	1	4.11165	0.96	GGGTACCGAAGTTTTCGTTGATGACATTTAACAAGTGTTTTGTTCTTGGAAGCCTAAGGGGAGAAAAGTGAAGACAATTGGCAAAAGAGTTAACTAACCAATTTACCCATTATAAAAGTCAAATCTAGCCGGACAGTGGTGGCGCACGCCTTTAATCCCAGCACTTGACAGAGGCAGGCAGATTTCTGAGTTCGAGGCCAG	AAT	NA	NA	NA	NA
SCC_P1	chr10	97517618	97517618	A	T	12A2p6	SNV	Mutect2;Strelka2;MuSe;Vardict	4	0.276	151	0	0	NA	exonic	Dcn	.	nonsynonymous SNV	Dcn:NM_001190451:exon8:c.A1028T:p.Y343F,Dcn:NM_007833:exon8:c.A1028T:p.Y343F	10qC3	NA	2021-07-01	FALSE	lung	single cell clone from 09-2_par	KP; LSL-Cas9	sgMsh2-Cre	none	NA	B6/129 mix	No Msh2 re-expression	chr10-80780538-129526639	4	2	2	1	4.11165	0.96	GCTGGACACCCCTCTCGAAAGGCTTCCTACTCGGCTGTGAGTCTTTACGGCAACCCTGTCCGGTATTGGGAAATCTTTCCAAACACCTTCAGATGTGTCTATGTGCGTTCTGCCATTCAACTTGGAAACTACAAGTAACCCTCAGACGGCCTAATTCTTATAATCTGGAAAAACACCCCAATATGTCAATATCATTGCTAA	TAT	NA	NA	NA	NA
SCC_P1	chr10	100610559	100610559	T	C	12A2p6	SNV	Mutect2;Strelka2;MuSe;Vardict	4	0.278	151	0	0	NA	intronic	1700017N19Rik	.	.	.	10qD1	NA	2021-07-01	FALSE	lung	single cell clone from 09-2_par	KP; LSL-Cas9	sgMsh2-Cre	none	NA	B6/129 mix	No Msh2 re-expression	chr10-80780538-129526639	4	2	2	1	4.11165	0.96	GTTTTATCAGTACTTGAGGGGTAGGGTTGGCAATTAGAAAAGTTTACCCGTGCCCTCTAGTAAACGCCAGGTACACATAATAGGTGCACTCACGAACAGCTTCTAATACTGGCATTTTATCCTCTTAACTTGCATAGAAGAAAGCAAGAATGGTCTTCACCCGAAGCATCCTCTAACTACTCGCCTCATGCCTACAACACA	CTT	NA	NA	NA	NA
SCC_P1	chr10	102482413	102482413	A	G	12A2p6	SNV	Mutect2;Strelka2;MuSe;Vardict	4	0.215	93	0	0	NA	exonic	Nts	.	nonsynonymous SNV	Nts:NM_024435:exon4:c.T428C:p.I143T	10qD1	NA	2021-07-01	FALSE	lung	single cell clone from 09-2_par	KP; LSL-Cas9	sgMsh2-Cre	none	NA	B6/129 mix	No Msh2 re-expression	chr10-80780538-129526639	4	2	2	0.895833	4.11165	0.96	AGGTCAAGAATTAGCTTCTCAGTAGTAGTAGGAACCCCTCTTGAGAATGTAGGGCCTTCTGGGTTTATTTTCATACAGCTGCCTTTTCAGAATATAAGGGATTTTTCTCTTTATCACTTCTTCCTTCTCGTTTTTATCATTGACGTTATCAAGGATATCTTCCTGGATTATCTAAAACAGAGAAAACCCAAAAGCAAGTTA	GAT	T	5	TTTTT	NA
SCC_P1	chr10	103214549	103214549	T	-	12A2p6	Deletion	Mutect2;Vardict	2	0.084	121	0	0	NA	exonic	Lrriq1	.	frameshift deletion	Lrriq1:NM_001163559:exon8:c.2341delA:p.R781Gfs*3,Lrriq1:NM_001361058:exon8:c.2341delA:p.R781Gfs*3,Lrriq1:NM_029134:exon8:c.2341delA:p.R781Gfs*3	10qD1	NA	2021-07-01	FALSE	lung	single cell clone from 09-2_par	KP; LSL-Cas9	sgMsh2-Cre	none	NA	B6/129 mix	No Msh2 re-expression	chr10-80780538-129526639	4	2	2	0.35	4.11165	0.96	ATTATAAATACCTGCTTTAAAGATTTCCAAGGGCCATACTGGAGAATGGCTGATGGATCTAAAGGAGGCATTGTATTTGGTGGGCACTTCACAAGTCTCCTTTTTTTAACAATTTTCTTATGTTGATTTTGCTCAAAGATTTCAGCCCAGGGTTTAAATGTTTTTACCCAAGCTAGTCTCCTTTCCTCAACTGAAGATAAA	CTT	T	5	TTTTT	-1
SCC_P1	chr10	105823174	105823174	T	-	12A2p6	Deletion	Mutect2;Strelka2;Vardict	3	0.187	109	0	0	NA	exonic	Mettl25	.	frameshift deletion	Mettl25:NM_207522:exon5:c.1247delA:p.N416Tfs*19,Mettl25:NM_001359640:exon6:c.812delA:p.N271Tfs*19,Mettl25:NM_001359642:exon6:c.812delA:p.N271Tfs*19	10qD1	NA	2021-07-01	FALSE	lung	single cell clone from 09-2_par	KP; LSL-Cas9	sgMsh2-Cre	none	NA	B6/129 mix	No Msh2 re-expression	chr10-80780538-129526639	4	2	2	0.779167	4.11165	0.96	TCGTGTCACAGTAATGATTACAAGAGAAATAGAAAATAGTCCTGATAACTGGAATCGGTGAAAATCATGACTCGTACAGTACTTACTATCTTTATGCTGGTTTTCAAACTCCTCAGATAGGAGATGGTAGCAACAACCCACACTGCAAACTGCCTTGACTTCAGCCTTGGATGTAAATATCCGCAGAGTACTGGGTGCAAG	GTT	NA	NA	NA	-1
SCC_P1	chr10	106859743	106859743	T	G	12A2p6	SNV	Mutect2;Strelka2;MuSe;Vardict	4	0.289	109	0	0	NA	intronic	Ppfia2	.	.	.	10qD1	NA	2021-07-01	FALSE	lung	single cell clone from 09-2_par	KP; LSL-Cas9	sgMsh2-Cre	none	NA	B6/129 mix	No Msh2 re-expression	chr10-80780538-129526639	4	2	2	1	4.11165	0.96	ATTAGGGTGTATTTAGGAAAGTATGGAATGAAAAATGATAATCACGTTATTGATGCTAGCCAAATTATAACATCATCAAATAGTAATCATTAATTAGTTCTCTTTTATGTCTCTTTTATTACTGCCCTTAACAGCCAAGTGATCTAAGGAAACATCGGAGAAAGGTAATGTAAAAACTTTTAAATGTTTATTAATTGGGCA	CTC	NA	NA	NA	NA
SCC_P1	chr10	106893471	106893471	T	-	12A2p6	Deletion	Mutect2;Strelka2;Vardict	3	0.225	64	0	0	NA	exonic	Ppfia2	.	frameshift deletion	Ppfia2:NM_001359679:exon20:c.2472delT:p.F825Lfs*30,Ppfia2:NM_001359683:exon20:c.2460delT:p.F821Lfs*30,Ppfia2:NM_001359684:exon20:c.2457delT:p.F820Lfs*30,Ppfia2:NM_001359685:exon20:c.2472delT:p.F825Lfs*30,Ppfia2:NM_001359690:exon20:c.2457delT:p.F820Lfs*30,Ppfia2:NM_001359691:exon20:c.2460delT:p.F821Lfs*30,Ppfia2:NM_001359692:exon20:c.2472delT:p.F825Lfs*29,Ppfia2:NM_001359694:exon20:c.2460delT:p.F8…	10qD1	NA	2021-07-01	FALSE	lung	single cell clone from 09-2_par	KP; LSL-Cas9	sgMsh2-Cre	none	NA	B6/129 mix	No Msh2 re-expression	chr10-80780538-129526639	4	2	2	0.9375	4.11165	0.96	TCAAAGCAACCACGGGCACCTTTTCCATATGACCTAACTAGTGATCTTTGCTGTACTTCAGGCATGAACTTCTTGAAGAAGCTCGTAGAAAAGGATTACCTTTTGCCCAGTGGGATGGACCCACCGTGGTTGCGTGGCTGGAGGTAAGCAAAACTTAAGTCAATCATTGATTCTGATTGTTTAGAGACGGGTAAAGACTGG	CTT	NA	NA	NA	-1
SCC_P1	chr10	107382515	107382515	A	G	12A2p6	SNV	Mutect2;Strelka2;Vardict	3	0.133	53	0	0	NA	exonic	Lin7a	.	synonymous SNV	Lin7a:NM_001039354:exon4:c.A285G:p.A95A	10qD1	NA	2021-07-01	FALSE	lung	single cell clone from 09-2_par	KP; LSL-Cas9	sgMsh2-Cre	none	NA	B6/129 mix	No Msh2 re-expression	chr10-80780538-129526639	4	2	2	0.554167	4.11165	0.96	GAGATGTCTAAGACACTGTTTTCTGAAGATCATATACTTAGCCTTATTTCCCATGTTTTATTACCAAAAGAACATCTTTTTTTTTTCAGGCAACAGTTGCAGCTTTTGCAGCCAGCGAAGGCCACTCCCACCCTCGGGTAGTTGAACTGCCAAAGACTGATGAAGGCCTGGGTTTTAATGTGATGGGAGGGAAGGAACAGA	CAG	NA	NA	NA	NA
SCC_P1	chr10	108690913	108690913	T	A	12A2p6	SNV	Mutect2;Strelka2;MuSe;Vardict	4	0.316	79	0	0	NA	exonic	Syt1	.	nonsynonymous SNV	Syt1:NM_001252342:exon4:c.A134T:p.K45M,Syt1:NM_001358501:exon4:c.A134T:p.K45M,Syt1:NM_001358503:exon4:c.A134T:p.K45M,Syt1:NM_009306:exon4:c.A134T:p.K45M,Syt1:NM_001252341:exon5:c.A134T:p.K45M,Syt1:NM_001358504:exon5:c.A134T:p.K45M,Syt1:NM_001358506:exon5:c.A134T:p.K45M,Syt1:NM_001358502:exon6:c.A134T:p.K45M	10qD1	NA	2021-07-01	FALSE	lung	single cell clone from 09-2_par	KP; LSL-Cas9	sgMsh2-Cre	none	NA	B6/129 mix	No Msh2 re-expression	chr10-80780538-129526639	4	2	2	1	4.11165	0.96	GCTGATTTTCCAATGATTTCTAATGACTGTTCAGTCTCTTCTTTCTATTCAAGTGAAGGTAGTATACTCACATGGGATTTTATGCAGTTCATTCATAAACTTCTGCTTCAGCTTGGAAAAGGCATCTTCCTTCCCTTCCCCAGGACTGGCTGGCTCAGTGGCGTTGTGTGGGACAAGGGTCGCAACAGTGGTGACAGGGGC	CTT	NA	NA	NA	NA
SCC_P1	chr10	109707907	109707907	T	C	12A2p6	SNV	Mutect2;Strelka2;MuSe;Vardict	4	0.264	79	0	0	NA	exonic	Nav3	.	nonsynonymous SNV	Nav3:NM_001368815:exon29:c.A5665G:p.S1889G,Nav3:NM_001081035:exon30:c.A5686G:p.S1896G	10qD1	NA	2021-07-01	FALSE	lung	single cell clone from 09-2_par	KP; LSL-Cas9	sgMsh2-Cre	none	NA	B6/129 mix	No Msh2 re-expression	chr10-80780538-129526639	4	2	2	1	4.11165	0.96	TTCTCATTCCTGACTTACAGAGAAGGAGATTAAATATGAGATTAGTAGAATACCTTGGCTCGACCGTAGCCCTTGCTGATGGACACTATAATTTTCACACTGCGGCCATCCTTATGTCCTGTTGCATCACCAGTGTCATCTAGCAAAATATCTATGGGATTCAAAAGAAACAATCACTATGGATTAACATTAAGTTAGAGT	CTG	NA	NA	NA	NA
SCC_P1	chr10	109764494	109764494	A	C	12A2p6	SNV	Mutect2;Strelka2;MuSe;Vardict	4	0.234	67	0	0	NA	intronic	Nav3	.	.	.	10qD1	NA	2021-07-01	FALSE	lung	single cell clone from 09-2_par	KP; LSL-Cas9	sgMsh2-Cre	none	NA	B6/129 mix	No Msh2 re-expression	chr10-80780538-129526639	4	2	2	0.975	4.11165	0.96	CAATTTTATGTCAACGCATAGTTTTAGTCACAGTGGGGATCGGGGGAATTTAGTAGGGTAGGGTGGTGGTCACAGTGCAGGAAGAAGGGGATAAGGACTCATGGATGCCTCCAGGAAAGCTCACCTTTCTGAGAGAGTAGATCTCACACTACCCGTTCTCATGAGCAGGCTCTGCACCTCGTGAGTGCCTGTGGTCAGTCC	CAT	NA	NA	NA	NA
SCC_P1	chr10	109764975	109764975	C	T	12A2p6	SNV	Mutect2;Strelka2;MuSe;Vardict	4	0.261	45	0	0	NA	exonic	Nav3	.	nonsynonymous SNV	Nav3:NM_001081035:exon16:c.G3790A:p.A1264T,Nav3:NM_001368815:exon16:c.G3790A:p.A1264T	10qD1	NA	2021-07-01	FALSE	lung	single cell clone from 09-2_par	KP; LSL-Cas9	sgMsh2-Cre	none	NA	B6/129 mix	No Msh2 re-expression	chr10-80780538-129526639	4	2	2	1	4.11165	0.96	CCGGACGACGGTGACTCCAGACTGCCTTGTCGGGCTAAAGAGGTACTAGGGCTGAGCACTACTGAGGAGGACTTCGCCCCCTCAGTATTAGGTGCGGAGGCAGATTTGCCGCCTGCCTTGGCACCGAACAACCTAAAAGAAAAACAAATAACAACTTGAGTTGTTCCAAGAGACTCACATCCACGTTTCCTAGGGTTTCAG	GCA	NA	NA	NA	NA
SCC_P1	chr10	111492892	111492892	A	G	12A2p6	SNV	Mutect2;Strelka2;MuSe;Vardict	4	0.231	112	0	0	NA	exonic	Nap1l1	.	synonymous SNV	Nap1l1:NM_001358932:exon7:c.A492G:p.E164E,Nap1l1:NM_015781:exon9:c.A681G:p.E227E	10qD1	NA	2021-07-01	FALSE	lung	single cell clone from 09-2_par	KP; LSL-Cas9	sgMsh2-Cre	none	NA	B6/129 mix	No Msh2 re-expression	chr10-80780538-129526639	4	2	2	0.9625	4.11165	0.96	CACAGGTCAAACTGTTTTCTGAGCTTAACTCACTTTTGTTTTCTTTTTAGAGTTTTGTCTTAGAATTTCACTTTGAACCCAATGACTATTTCACAAATGAAGTGTTAACAAAGACTTACAGGATGCGGTCAGAGCCAGATGATTCTGACCCCTTTTCTTTTGACGGACCAGAGATTATGGGCTGTACAGGGTGAGTTGCCC	AAG	NA	NA	NA	NA
SCC_P1	chr10	115239240	115239240	A	G	12A2p6	SNV	Mutect2;Strelka2;MuSe;Vardict	4	0.32	106	0	0	NA	intronic	Tbc1d15	.	.	.	10qD2	NA	2021-07-01	FALSE	lung	single cell clone from 09-2_par	KP; LSL-Cas9	sgMsh2-Cre	none	NA	B6/129 mix	No Msh2 re-expression	chr10-80780538-129526639	4	2	2	1	4.11165	0.96	AAAAACTTAAGCCTACACAGGTGAAGGTACTAGAGCAAGGTGGTACATAAGACACATGCATGCCTACATACTTACATATACACACATAAAAAGAAAACATATATCATTCTCTAGGCGATAGTTTATAAATACCTTTCCAGCACACAGAATACTGGAAGAATCTAATGCATCATCCAATGGTCTCCAGTCCACTATTACTTC	TAT	NA	NA	NA	NA
SCC_P1	chr10	116834660	116834660	T	C	12A2p6	SNV	Mutect2;Strelka2;MuSe;Vardict	4	0.264	52	0	0	NA	intronic	Myrfl	.	.	.	10qD2	NA	2021-07-01	FALSE	lung	single cell clone from 09-2_par	KP; LSL-Cas9	sgMsh2-Cre	none	NA	B6/129 mix	No Msh2 re-expression	chr10-80780538-129526639	4	2	2	1	4.11165	0.96	GTTCTTCTTTTGACAAACAAAAGCTTCATCGACTGGCGAGAAAGTGAACCCTTTGTCTGTCACAACCTGATAGCCCACTTCAGGCCTGAAAGAAGAGGAATCAAGAAACCAGCTGCACAGTATTTCCCTTTGTCGTCAAGAAAGCCCATTGTGCCCAGGGCCCTTAGCAACATTCATTCAACCCACTTCCGGCATTTTTAC	ATC	NA	NA	NA	NA
SCC_P1	chr10	117051298	117051298	A	G	12A2p6	SNV	Mutect2;Strelka2;MuSe;Vardict	4	0.367	39	0	0	NA	intronic	Cct2	.	.	.	10qD2	NA	2021-07-01	FALSE	lung	single cell clone from 09-2_par	KP; LSL-Cas9	sgMsh2-Cre	none	NA	B6/129 mix	No Msh2 re-expression	chr10-80780538-129526639	4	2	2	1	4.11165	0.96	ACAACTTTGCTATGAACTGGCCCAGAGTTCATCAGCAAATGGGAATGCTTAACAGGGGTGGTGATCGGGGACACGTTTCCTGTAAGGGGAAAAAAAAAAAACAACCCACACTATTAAGGAAAAGTAAACAATGACAAGTATGGTTTCAACTATATTTTCATTGACTACAAATACGGCGAGAACCTCTGTCTCAGTAGTCAC	AAC	A	12	AAAAAAAAAAAA	NA
SCC_P1	chr10	117670187	117670187	A	G	12A2p6	SNV	Mutect2;Strelka2;MuSe;Vardict	4	0.27	121	0	0	NA	exonic	Cpm	.	nonsynonymous SNV	Cpm:NM_027468:exon5:c.A452G:p.D151G	10qD2	NA	2021-07-01	FALSE	lung	single cell clone from 09-2_par	KP; LSL-Cas9	sgMsh2-Cre	none	NA	B6/129 mix	No Msh2 re-expression	chr10-80780538-129526639	4	2	2	1	4.11165	0.96	CTACTGTGCTCAGCAAAACCAAGCCCCCACACACCCAAACACCCACACAATAAACTCTGCAAAATCCTTTTCTTTTAAAGGGAAAACTACAATAATTATGACCTGAACAGAAACTTTCCTGATGCCTTTGAGAATAACAATGTAACAAAGCAACCTGAGACTCTGGCAATCATGGAGTGGCTGAAAACGGAAACATTTGTC	GAC	NA	NA	NA	NA
SCC_P1	chr10	117671739	117671739	A	G	12A2p6	SNV	Mutect2;Strelka2;MuSe;Vardict	4	0.371	108	0	0	NA	exonic	Cpm	.	nonsynonymous SNV	Cpm:NM_027468:exon6:c.A760G:p.N254D	10qD2	NA	2021-07-01	FALSE	lung	single cell clone from 09-2_par	KP; LSL-Cas9	sgMsh2-Cre	none	NA	B6/129 mix	No Msh2 re-expression	chr10-80780538-129526639	4	2	2	1	4.11165	0.96	CGTTTTCCAACACCTGGCCTACACCTACGCCTCCCGGAATCCCAACATGACAAAAGGAGATCAGTGTAAAAACAAGAGGAACTTCCCCAACGGGATTATCAACGGCTACTCCTGGTACCCACTGCAAGGTGAGCGCCTCTTCTTCATTCTGTTCTCCAGTTCCTACACTGGAAGCACCAGAGAGTATCAAAACGGCCGTAT	CAA	NA	NA	NA	NA
SCC_P1	chr10	117690486	117690486	A	C	12A2p6	SNV	Mutect2;Strelka2;MuSe;Vardict	4	0.364	159	0	0	NA	exonic	Mdm2	.	synonymous SNV	Mdm2:NM_001288586:exon11:c.T1047G:p.T349T,Mdm2:NM_010786:exon12:c.T1194G:p.T398T	10qD2	NA	2021-07-01	FALSE	lung	single cell clone from 09-2_par	KP; LSL-Cas9	sgMsh2-Cre	none	NA	B6/129 mix	No Msh2 re-expression	chr10-80780538-129526639	4	2	2	1	4.11165	0.96	CATTCAGGGAGAAGCTAGATTCCACACTCTCGTCTTTGTCCTGCGTTTCCTCCTTCAACTCTTTCACGCTTTCTTGGCTGCTATAAACAATGCTGCTGGAAGTCGATGGTTGGGAATAGTCGTCACTCTCCTGGGACAGGGGCGTCTGTTCGGCCTTCTCCTCGCTGTCCTCCTCAGCACATGGCTCTTTAGCATCATTCT	AAG	NA	NA	NA	NA
SCC_P1	chr10	117777127	117777127	A	G	12A2p6	SNV	Mutect2;Strelka2;MuSe;Vardict	4	0.122	157	0	0	NA	splicing	Nup107	NM_134010:exon10:c.893+2T>C	.	.	10qD2	NA	2021-07-01	FALSE	lung	single cell clone from 09-2_par	KP; LSL-Cas9	sgMsh2-Cre	none	NA	B6/129 mix	No Msh2 re-expression	chr10-80780538-129526639	4	2	2	0.508333	4.11165	0.96	ATAGGGGCTGGAGAGATGGCTCAGTGGTTAAGAGCACTCACTGCTCTCACAGTGGACTTAAACATTCTTAAGAGAAAATAATAGGAAGGCTCGGTAACTTACCAATACACTGATTTTGCATAAAACTCAATATTGTCCGAGAATTCTCCGATTTCATCTTTGGCAATACTCTCTAGCCAATCTACCACCAACTAAGAAACA	TAC	NA	NA	NA	NA
SCC_P1	chr10	120784086	120784086	T	C	12A2p6	SNV	Mutect2;Strelka2;MuSe;Vardict	4	0.347	63	0	0	NA	exonic	Msrb3	.	synonymous SNV	Msrb3:NM_177092:exon7:c.A543G:p.A181A	10qD2	NA	2021-07-01	FALSE	lung	single cell clone from 09-2_par	KP; LSL-Cas9	sgMsh2-Cre	none	NA	B6/129 mix	No Msh2 re-expression	chr10-80780538-129526639	4	2	2	1	4.11165	0.96	CTCTGTTAAGATAAACCACTTTTTGGTTTTTTTCAATCAGTTGTGCATTAAGAACACTTTGTTTTCACCGCTACCCCTGATTTTACAGCTCAGCTCTGTCTGCTGCTGCTGGGCTGCCGCTCTCTTTGATGCCGCTTCCTTCTGCCTCACTGCTGTCTGCAGGAGTGAAGGACAAGGATGCTGAGTTGATGCAGTATCTTT	CTG	CTG	12	CTGCTGCTGCTG	NA
SCC_P1	chr10	121596189	121596189	T	C	12A2p6	SNV	Mutect2;Strelka2;MuSe;Vardict	4	0.278	93	0	0	NA	exonic	Xpot	.	nonsynonymous SNV	Xpot:NM_001081056:exon23:c.A2800G:p.I934V,Xpot:NM_001359618:exon23:c.A2800G:p.I934V	10qD2	NA	2021-07-01	FALSE	lung	single cell clone from 09-2_par	KP; LSL-Cas9	sgMsh2-Cre	none	NA	B6/129 mix	No Msh2 re-expression	chr10-80780538-129526639	4	2	2	1	4.11165	0.96	TTTAGATTTGAAGTATACACTCGCATTAATTTAATAGAATTATAAACTTAAGAATAAATTTAATAAAGTCTTAACATCTTTAGGAGAGCTCGTACCTGAATTATTTCTGGAGCAACTTGTAGGGAGGGCAGATATTCTTGTTGAAGATACTGAACACACTCAGGGCCCTGCGGATGAAGAGAGAACTGAGCCATCATCTTT	ATT	NA	NA	NA	NA
SCC_P1	chr10	121828715	121828715	G	A	12A2p6	SNV	Mutect2;Strelka2;MuSe;Vardict	4	0.182	121	0	0	NA	intronic	Srgap1	.	.	.	10qD2	NA	2021-07-01	FALSE	lung	single cell clone from 09-2_par	KP; LSL-Cas9	sgMsh2-Cre	none	NA	B6/129 mix	No Msh2 re-expression	chr10-80780538-129526639	4	2	2	0.758333	4.11165	0.96	ACTGCAAACATTTTTCTTTTGAGGAATGTCAAAAGTCTAGTTAAAGCCAAGCATGGGTACGGCTTGCGAGCGATGGCAGCGTGGAGAGGCCCTCACTTCCGGTCAGCACGATACCTGATGTCTTGCGTGAGAGTTCCTTCGTCCCCGGCTAGAAGCATTATCAGAAATACAGGATGAGAAAGAAGAGAGAGAGTAAACACG	CGG	NA	NA	NA	NA
SCC_P1	chr10	122081458	122081458	G	-	12A2p6	Deletion	Mutect2;Strelka2;Vardict	3	0.333	33	0	0	NA	exonic	Rxylt1	.	frameshift deletion	Rxylt1:NM_153059:exon6:c.1149delC:p.F384Sfs*13,Rxylt1:NM_001364706:exon7:c.585delC:p.F196Sfs*13	10qD2	NA	2021-07-01	FALSE	lung	single cell clone from 09-2_par	KP; LSL-Cas9	sgMsh2-Cre	none	NA	B6/129 mix	No Msh2 re-expression	chr10-80780538-129526639	4	2	2	1	4.11165	0.96	GAAGTAACACTTTTCTTCTTTGAATCTTTTCTTGTAAGCTTATAGTCTTCTCCTTTTCTAAAATAGCAGGAAGCTCCTTCCAGTTCTTGATGAAGATGAAGGGGGCCCCCATGGCCTTGAGTAACTGCAGAGGAGCACTGTGCTGACTGGTTGTGTTTCCACAGTGACCAGCTGTCATCACATCTTCTACCACAGGAATGG	AGG	GATGAA	13	GATGAAGATGAAG	-1
SCC_P1	chr10	122096942	122096942	T	C	12A2p6	SNV	Mutect2;Strelka2;MuSe;Vardict	4	0.333	10	0	0	NA	exonic	Rxylt1	.	nonsynonymous SNV	Rxylt1:NM_153059:exon1:c.A130G:p.R44G	10qD2	NA	2021-07-01	FALSE	lung	single cell clone from 09-2_par	KP; LSL-Cas9	sgMsh2-Cre	none	NA	B6/129 mix	No Msh2 re-expression	chr10-80780538-129526639	4	2	2	1	4.11165	0.96	GGCGTCCACGCACACGACAGCGCCGCTAGGCCCCTGCCCCGTGCGGCCCGCGTCCTACCTCGGCCGCGCCTCTCCTTCGCCTGCGCCGCCGCCGCCTTCCTGGAGTTCCGAGAGGTCGTGCCCAGCGGCCGGCGGCGGCGCCCGAAGAAGACGTGGTAGGCGGCGTAGATGGAGAAGAGGCAGTACAGGGCGACGAGGAGG	CTG	NA	NA	NA	NA
SCC_P1	chr10	123127812	123127812	G	A	12A2p6	SNV	Mutect2;Strelka2;MuSe;Vardict	4	0.25	116	0	0	NA	exonic	Usp15	.	synonymous SNV	Usp15:NM_001301628:exon13:c.C1623T:p.C541C,Usp15:NM_027604:exon14:c.C1710T:p.C570C	10qD2	NA	2021-07-01	FALSE	lung	single cell clone from 09-2_par	KP; LSL-Cas9	sgMsh2-Cre	none	NA	B6/129 mix	No Msh2 re-expression	chr10-80780538-129526639	4	2	2	1	4.11165	0.96	CTTCAGTATTGTTTCGTGGTATAGCCATAAGAAAAGGCTGGCCGAACAGTGAAGAGCCAGTGTGGTGAGTGTAACTTGAGTGTCTGAATTTTTCTCTTAGGCAGACAGGGATAACTACATGCTCTGTGTCTTCTGCCCTGTTGATGTTAATTTCAAACCTACGCGGGCGACAATGACCATAAACTCTTAAGTTTTGTGTTA	GGC	NA	NA	NA	NA
SCC_P1	chr10	125233605	125233605	A	-	12A2p6	Deletion	Strelka2;Vardict	2	0.0857	70	0	0	NA	intronic	Slc16a7	.	.	.	10qD3	NA	2021-07-01	FALSE	lung	single cell clone from 09-2_par	KP; LSL-Cas9	sgMsh2-Cre	none	NA	B6/129 mix	No Msh2 re-expression	chr10-80780538-129526639	4	2	2	0.357083	4.11165	0.96	TTCCAATGCAGCATAATAGTCCTCCCACTATCACCACAGGCCGGCTGCCATAGTTATTCACCAACACACTACTGATGGGACCTGAGGTAGACAAATGATTAAAAAATTATTAGTTGAAGGGATCATAGATTTATCCTTAATACTTCTTTGTTCTGAGAGGTGAGAGAGTAGAGTTCAGTGATCAAAAGAGATCAGTGCACA	TAA	A	5	AAAAA	-1
SCC_P1	chr10	125996729	125996729	T	C	12A2p6	SNV	Mutect2;Strelka2;MuSe;Vardict	4	0.3	91	0	0	NA	exonic	Lrig3	.	synonymous SNV	Lrig3:NM_177152:exon6:c.T774C:p.A258A	10qD3	NA	2021-07-01	FALSE	lung	single cell clone from 09-2_par	KP; LSL-Cas9	sgMsh2-Cre	none	NA	B6/129 mix	No Msh2 re-expression	chr10-80780538-129526639	4	2	2	1	4.11165	0.96	ACAAGATTAAGAACGTGGATGGACTCACATTCCAAGGACTTGGTGCACTGAAGTCTCTGAAAATGCAAAGAAACGGAGTGACAAAGCTGATGGATGGAGCTTTTTGGGGGCTGAGCAACATGGAAGTCCTGTAAGTGTGGGTTACCGAAGTTCCCACTCAGATACACTGACCCCCAAATACTGAGTGGACACCTGGTAGCT	CTT	T	5	TTTTT	NA
SCC_P1	chr10	126008573	126008573	C	A	12A2p6	SNV	Mutect2;Strelka2;MuSe;Vardict	4	0.253	99	0	0	NA	exonic	Lrig3	.	synonymous SNV	Lrig3:NM_177152:exon14:c.C1905A:p.A635A	10qD3	NA	2021-07-01	FALSE	lung	single cell clone from 09-2_par	KP; LSL-Cas9	sgMsh2-Cre	none	NA	B6/129 mix	No Msh2 re-expression	chr10-80780538-129526639	4	2	2	1	4.11165	0.96	TGCCTTCCTTTACCAAGACCCCCATGGACCTCACCATCCGTGCCGGGGCCATGGCCCGCCTGGAGTGTGCTGCCGTGGGGCACCCAGCCCCACAGATAGCCTGGCAGAAGGATGGAGGCACGGACTTCCCGGCCGCCCGAGAGAGACGCATGCACGTGATGCCCGAGGATGACGTCTTCTTCATCGTGGACGTGAAGATCG	CCT	NA	NA	NA	NA
SCC_P1	chr10	126894228	126894228	C	T	12A2p6	SNV	Mutect2;Strelka2;MuSe;Vardict	4	0.25	48	0	0	NA	exonic	Atp23	.	synonymous SNV	Atp23:NM_001159559:exon4:c.G450A:p.S150S,Atp23:NM_001358969:exon4:c.G450A:p.S150S,Atp23:NM_001358970:exon4:c.G450A:p.S150S,Atp23:NM_026858:exon4:c.G450A:p.S150S	10qD3	NA	2021-07-01	FALSE	lung	single cell clone from 09-2_par	KP; LSL-Cas9	sgMsh2-Cre	none	NA	B6/129 mix	No Msh2 re-expression	chr10-80780538-129526639	4	2	2	1	4.11165	0.96	GCTAAAGTCACAAGTGCAGGGAAAAGGACTATCTTTAAATACTTCACATCTGAACAAAAAGCTCGGTGCTCTGGGAAGAATAAATGTCTAAACTCACCTCCGAGCACGCCAGATGTCTGATGTTGGTGAACCAGTGGACGTGAGCCCGGCAGTGGTCAAACGCGTGAATGAGCTCGTGGGTGACGACCCTGCCCATGTGCG	CCG	NA	NA	NA	NA
SCC_P1	chr10	127170557	127170557	T	-	12A2p6	Deletion	Mutect2;Strelka2;Vardict	3	0.218	54	0	0	NA	intronic	B4galnt1	.	.	.	10qD3	NA	2021-07-01	FALSE	lung	single cell clone from 09-2_par	KP; LSL-Cas9	sgMsh2-Cre	none	NA	B6/129 mix	No Msh2 re-expression	chr10-80780538-129526639	4	2	2	0.908333	4.11165	0.96	GAAGTTTTAAACCTAGTTTCCGGTCATCGGAAAGCTCTAAGAAGTCTAGAGCAGGACACAGGCTGTTTTGAGTGCGGGGAGAGGGAAAAAGATGTCAGGCTTTTTCTGTTCCCAACCATATACAACTCTTCTAGGGTTGGTTCGCAGGTCGGAACCTGGCGGTGTCCCAAGTAACCACCAAATACGTGCTGTGGGTGGACG	CTT	T	5	TTTTT	-1
SCC_P1	chr10	127208847	127208847	T	C	12A2p6	SNV	Mutect2;Strelka2;MuSe;Vardict	4	0.271	76	0	0	NA	intronic	Pip4k2c	.	.	.	10qD3	NA	2021-07-01	FALSE	lung	single cell clone from 09-2_par	KP; LSL-Cas9	sgMsh2-Cre	none	NA	B6/129 mix	No Msh2 re-expression	chr10-80780538-129526639	4	2	2	1	4.11165	0.96	CCACGTGGGTGCTGGGTATTGAACCCTTCTCCTTAGGCTTGGAGGCAATCTCCTCACCCACTGAGCCACCTAACTGGCCCTCTGCTGTTCTAGATTTCCATGAGAAGGGTGAGGACCACTCACCTATGGAAAAAGTGATTGTTGACCTTGATCTTGGAGCTGGCTTTAAAGTCATCTGGCAGCAACATCACTGGGGGCGGT	ATG	NA	NA	NA	NA
SCC_P1	chr10	127276685	127276685	T	C	12A2p6	SNV	Mutect2;Strelka2;MuSe;Vardict	4	0.206	39	0	0	NA	intronic	Dctn2	.	.	.	10qD3	NA	2021-07-01	FALSE	lung	single cell clone from 09-2_par	KP; LSL-Cas9	sgMsh2-Cre	none	NA	B6/129 mix	No Msh2 re-expression	chr10-80780538-129526639	4	2	2	0.858333	4.11165	0.96	ACTGTGCAGGACAGGAGGGAGATGGTTAGCCATTCTCTAATGAGAATTATGAGGCAGAAGATTCAAATAGCCCTCATCTTTTGGGTCTGGATATTATCACTTGTTCTTGTGCCCCAGGCGCTTACTGCTGCAGCTGGAAGCAACTAAGAGCAGCAAAGGCAGTTCAGGGGGTAAGGCTACAGCTGGGGCCCCCCCAGACAG	CTT	NA	NA	NA	NA
SCC_P1	chr10	127283710	127283710	T	C	12A2p6	SNV	Mutect2;Strelka2;MuSe;Vardict	4	0.228	47	0	0	NA	exonic	Mbd6	.	nonsynonymous SNV	Mbd6:NM_001347171:exon10:c.A2636G:p.K879R,Mbd6:NM_001379570:exon10:c.A2639G:p.K880R,Mbd6:NM_001379571:exon10:c.A2639G:p.K880R,Mbd6:NM_033072:exon10:c.A2642G:p.K881R	10qD3	NA	2021-07-01	FALSE	lung	single cell clone from 09-2_par	KP; LSL-Cas9	sgMsh2-Cre	none	NA	B6/129 mix	No Msh2 re-expression	chr10-80780538-129526639	4	2	2	0.95	4.11165	0.96	ATGGTGAGTCCTTCTTGGGGACCGTTCCATTTGTCCATTGAAGCCACCACGTGTCCCCCACTTGAGTGCTAGCCGGCCAGGCTCTCGGCGGCTGCCCGGCTTTCGGCCTCTGCCTGGCCTGGTCTCACCGTTAATGCCCCTAAGTCCCCCTCCTCCCCTCCGGCCCCGTTTCCCTGACCCCCTCCCAGTGAGCAGCTCGGG	CTT	NA	NA	NA	NA
SCC_P1	chr10	127333574	127333574	A	G	12A2p6	SNV	Mutect2;Strelka2;MuSe;Vardict	4	0.309	57	0	0	NA	exonic	Gli1	.	synonymous SNV	Gli1:NM_010296:exon11:c.T1311C:p.S437S	10qD3	NA	2021-07-01	FALSE	lung	single cell clone from 09-2_par	KP; LSL-Cas9	sgMsh2-Cre	none	NA	B6/129 mix	No Msh2 re-expression	chr10-80780538-129526639	4	2	2	1	4.11165	0.96	TGATGTATGTAGGAGGAGATGCTTAGGAAAGGGCTAGAAGATCGTCAGTAGAGCATGAGTGGGTATAGAGGTTAGGCTTCCTAGGCTGGCTCACCATGGCACTCTCGGGCACAGTCAGTCTGCTCTCTTCCCTGCCGGATCCTCCTTCCCTTTCCCGCTTGGGCTCCACTGTGGAGAGGGGCTGAGCCCGTGGCAAGGGGC	CAC	NA	NA	NA	NA
SCC_P1	chr10	127462204	127462204	A	G	12A2p6	SNV	Mutect2;Strelka2;MuSe;Vardict	4	0.272	109	0	0	NA	exonic	R3hdm2	.	nonsynonymous SNV	R3hdm2:NM_001359243:exon10:c.A827G:p.Q276R,R3hdm2:NM_001359246:exon10:c.A827G:p.Q276R,R3hdm2:NM_001168292:exon11:c.A827G:p.Q276R	10qD3	NA	2021-07-01	FALSE	lung	single cell clone from 09-2_par	KP; LSL-Cas9	sgMsh2-Cre	none	NA	B6/129 mix	No Msh2 re-expression	chr10-80780538-129526639	4	2	2	1	4.11165	0.96	TCCCAGTTTCTCTTCCTTGCTGGTGTGCAGTGAGCTTGCAGTACGAGGAGAACTTAACTAGCTTAATTCTGCTCACCGATCTAGATGAGAGTTCCATTGCAGGATGGAAGGAGGAGCAAGTCAATAGAAGAGAGAGAGGAGGAATATCAAAGGGTCCGAGAGAGAATATTTGCCCGAGAGGTAAGTGTAGCTTCTGAGAGT	CAG	NA	NA	NA	NA
SCC_P1	chr10	127517971	127517971	G	T	12A2p6	SNV	Mutect2;Strelka2;MuSe;Vardict	4	0.236	130	0	0	NA	intronic	Shmt2	.	.	.	10qD3	NA	2021-07-01	FALSE	lung	single cell clone from 09-2_par	KP; LSL-Cas9	sgMsh2-Cre	none	NA	B6/129 mix	No Msh2 re-expression	chr10-80780538-129526639	4	2	2	0.983333	4.11165	0.96	GTCTCTGGGTCTTTGAGCAGGAAGGATTTGAAATCCTGGAGCTTGGCTGAGATCGGTGGGAGAAGTTGATCAGAGGGCTGCTGGGCGGGGCCAGGAGCTAGGGTGCGGGGAGGCGGGTGAAACTGGTTGACCAAGGACCTCTGAAGCTACTCACCAGTCTTGCGCTTCACCTCCAAGCCAATGTTGACTCCCTCATCGATA	AGG	NA	NA	NA	NA
SCC_P1	chr10	127692992	127692992	T	C	12A2p6	SNV	Mutect2;Strelka2;MuSe;Vardict	4	0.236	161	0	0	NA	exonic	Nemp1	.	synonymous SNV	Nemp1:NM_001113211:exon5:c.T564C:p.T188T,Nemp1:NM_173732:exon5:c.T564C:p.T188T	10qD3	NA	2021-07-01	FALSE	lung	single cell clone from 09-2_par	KP; LSL-Cas9	sgMsh2-Cre	none	NA	B6/129 mix	No Msh2 re-expression	chr10-80780538-129526639	4	2	2	0.983333	4.11165	0.96	TAGGGCACTTGTGATTTCACCAGTGTGTTGTGTGGCCTATGGCATTACATAGTCAAGTAAAATATTTTCTTTGCAGGAGTCAAATTTTCTACTATTCCACTGGGATGAGTGTGGGAATCGTGGCCTCTCTCTTAATCGTCATTTTTATGATCTCTAAGTTTATGCCCAAGGTAAGTAGTGAGATCCCTAAGTGTTGAGGGT	CTG	NA	NA	NA	NA
SCC_P1	chr10	128291234	128291234	G	T	12A2p6	SNV	Mutect2;Strelka2;MuSe;Vardict	4	0.275	120	0	0	NA	exonic	Stat2	.	nonsynonymous SNV	Stat2:NM_019963:exon24:c.G2630T:p.S877I	10qD3	NA	2021-07-01	FALSE	lung	single cell clone from 09-2_par	KP; LSL-Cas9	sgMsh2-Cre	none	NA	B6/129 mix	No Msh2 re-expression	chr10-80780538-129526639	4	2	2	1	4.11165	0.96	CTGGGCCTTCATTTCCCCAGAGTCCCTTCAGCCCCAGAAAGTTGGGAGCTTCTAACTTGTATCAGGGCCTGATGTTTCTCTCTGTGTCCTCTAGAATTAAGCAACCCGAGTACTGAATACATCACAACCAACGAAAACCCAATGTTGGCTGGCGAGAGCAGTGGAGATGAGACTTCCATACCCTACCACAGCCATTTTGAT	AGC	NA	NA	NA	NA
SCC_P1	chr10	128474958	128474958	T	C	12A2p6	SNV	Mutect2;Strelka2;MuSe;Vardict	4	0.155	115	0	0	NA	intronic	Smarcc2	.	.	.	10qD3	NA	2021-07-01	FALSE	lung	single cell clone from 09-2_par	KP; LSL-Cas9	sgMsh2-Cre	none	NA	B6/129 mix	No Msh2 re-expression	chr10-80780538-129526639	4	2	2	0.645833	4.11165	0.96	ATAATCAATGGGTTATCTCTCTTGTTGCCCCTCTACAGCTTAGAGCCCCTTGCCAACCCCACCTTTCAAGCCTTCCGCCCTTGGGCTCCTACTCCTTCCCTGGGCCTTCTAAACCCGTTGTGATTTATCTTGCAGCGTCCATGCCATTGAACGGAGGGCTCTTCCTGAGTTCTTCAACGGCAAGAACAAGTCTAAGACTCC	CTG	NA	NA	NA	NA
SCC_P1	chr10	128523056	128523056	A	T	12A2p6	SNV	Mutect2;Strelka2;MuSe;Vardict	4	0.476	43	0	0	NA	intronic	Esyt1	.	.	.	10qD3	NA	2021-07-01	FALSE	lung	single cell clone from 09-2_par	KP; LSL-Cas9	sgMsh2-Cre	none	NA	B6/129 mix	No Msh2 re-expression	chr10-80780538-129526639	4	2	2	1	4.11165	0.96	CACCCCATGGGCAGCTCAGGGGACCATGCTCTAGCTGAAACGGAGGTGTGGAAAGGCATCGAAAGAGGAATAAACCCCACCCAGGGAAAAAAAAAATCAAAGCTGAGGCAGTCCTCACCTTGTTCAGCCATTCGGCCTTTTCCACATCTGGGAAGCTGACCTGGCGGAGAAGAGACAGAAGGCAGAGGCAGTGATGAGCAC	AAG	NA	NA	NA	NA
SCC_P1	chr10	128634570	128634570	T	G	12A2p6	SNV	Mutect2;Strelka2;MuSe;Vardict	4	0.296	67	0	0	NA	exonic	Ikzf4	.	synonymous SNV	Ikzf4:NM_001358537:exon8:c.A1074C:p.R358R,Ikzf4:NM_011772:exon8:c.A1239C:p.R413R,Ikzf4:NM_001358536:exon9:c.A1074C:p.R358R	10qD3	NA	2021-07-01	FALSE	lung	single cell clone from 09-2_par	KP; LSL-Cas9	sgMsh2-Cre	none	NA	B6/129 mix	No Msh2 re-expression	chr10-80780538-129526639	4	2	2	1	4.11165	0.96	CAGGGTCAGTCAGAGAGCCTCGGGCCCGATAAAGGAGGGGACCTCCATCTCCCAGGTCCTCCGGTCCCTCACCTGCTTCTCGGGACCCTGGAAGCTCCAGTCGGCTGGGGATGGGCTGCATTTGGGTGTACACAGAGCTGATGACAGGTGTGAGTTCTGAGATGCAGTTGGTGGGTGGGAGGCGGAGGGGACGCAGATGCT	GTC	NA	NA	NA	NA
SCC_P1	chr10	128699547	128699547	A	G	12A2p6	SNV	Mutect2;Strelka2;MuSe;Vardict	4	0.306	86	0	0	NA	exonic	Cdk2	.	synonymous SNV	Cdk2:NM_016756:exon6:c.T717C:p.S239S,Cdk2:NM_183417:exon7:c.T861C:p.S287S	10qD3	NA	2021-07-01	FALSE	lung	single cell clone from 09-2_par	KP; LSL-Cas9	sgMsh2-Cre	none	NA	B6/129 mix	No Msh2 re-expression	chr10-80780538-129526639	4	2	2	1	4.11165	0.96	ACAGGCATCTATTCTGGGCACTTACCGATAACAAGCTCCGTCCATCTTCATCCAGGGGAGGCACAACTTTGCTAAAATCTTGCCGAGCCCACTTGGGGAAACTTGGCTTATAATCAGGCATAGAAGTAACTCCTGGCCAAACCACCTCATCTGGGGTCCCCAGAGTCCGAAAGATCCGGAAGAGTTGGTCAATCTCAGAAT	AAC	NA	NA	NA	NA
SCC_P1	chr10	128765139	128765139	C	T	12A2p6	SNV	Mutect2;Strelka2;MuSe;Vardict	4	0.355	76	0	0	NA	intronic	Pym1	.	.	.	10qD3	NA	2021-07-01	FALSE	lung	single cell clone from 09-2_par	KP; LSL-Cas9	sgMsh2-Cre	none	NA	B6/129 mix	No Msh2 re-expression	chr10-80780538-129526639	4	2	2	1	4.11165	0.96	TCATCAGGATGGATGGATGGGGGCTGAGGGAGCTGTGCATTTATAGTCTCACCTTGGGAGAGGCTTGAGAATGAGAGACTAACTCTAGCTTAACTTCTGTCGTTACAGGCAAGTACATTGCCTCAACACAGAGACCCGACGGGACGTGGCGAAAGCAGCGGAGGGTCAAAGAAGGATACGTGCCCCAAGAGGAGGTCCCAG	TCG	NA	NA	NA	NA
SCC_P1	chr10	129238632	129238632	T	G	12A2p6	SNV	Mutect2;Strelka2;MuSe;Vardict	4	0.296	348	0	0	NA	exonic	Olfr774	.	nonsynonymous SNV	Olfr774:NM_207620:exon1:c.T482G:p.F161C	10qD3	NA	2021-07-01	FALSE	lung	single cell clone from 09-2_par	KP; LSL-Cas9	sgMsh2-Cre	none	NA	B6/129 mix	No Msh2 re-expression	chr10-80780538-129526639	4	2	2	1	4.11165	0.96	CTGCACTACACCCTCATCATGAATCAGAAAGTCTGCACCCTTCTTGTCCTCACCTCATGGCTGGGAGGGTTTCTGACCATCTTTCCATTGCTCATGCTGTTTCTCAAGTTAGATTTTTGTGCTTCAAATGTCATTGATCATTTCTGCTGTGACTACTTCCCCATCTTACAGCTCTCCTGCTCAGATACATGGTTTTTAGAG	TTT	NA	NA	NA	NA
SCC_P1	chr10	129437268	129437268	T	C	12A2p6	SNV	Mutect2;Strelka2;MuSe;Vardict	4	0.267	285	0	0	NA	exonic	Olfr786	.	nonsynonymous SNV	Olfr786:NM_146549:exon1:c.T455C:p.L152P	10qD3	NA	2021-07-01	FALSE	lung	single cell clone from 09-2_par	KP; LSL-Cas9	sgMsh2-Cre	none	NA	B6/129 mix	No Msh2 re-expression	chr10-80780538-129526639	4	2	2	1	4.11165	0.96	GACCGGTACATCGCCATTTGCAAGCCCCTGCATTACCTGACCATCATGAGTCAGAAGGTCTGCAAAATGTTGGTCTTTGCCTCCTGGCTGGTTTCTTTCCTAATCATCTTCCCTGCACTGATGTTACTTCTACAGCTTGATTATTGTGTGTCCAATATCATTGATCACTATACCTGTGATTATTTCCCTCTGCTTCAACTT	CTA	NA	NA	NA	NA
SCC_P1	chr10	129501642	129501642	G	A	12A2p6	SNV	Mutect2;Strelka2;MuSe;Vardict	4	0.28	166	0	0	NA	exonic	Olfr790	.	nonsynonymous SNV	Olfr790:NM_146933:exon1:c.G757A:p.V253I	10qD3	NA	2021-07-01	FALSE	lung	single cell clone from 09-2_par	KP; LSL-Cas9	sgMsh2-Cre	none	NA	B6/129 mix	No Msh2 re-expression	chr10-80780538-129526639	4	2	2	1	4.11165	0.96	AATTATTCTTTCCTACACAAATATTATTCGGACAATTCTGAGAATTCCTTCTACAAATCAGAGAAAAAAGGCCTTTTCAACTTGTTCCTCCCATATGATAGTTGTCTCCCTCTCTTATGGCAGCTGCATCTTCATGTACATTAAGCCTTCTGCAAGGGAGAGGGTGACTTTAAGCAAAGGAGTAGCTGTACTCAACACTTC	AGT	NA	NA	NA	NA
SCC_P1	chr10	129607790	129607790	A	C	12A2p6	SNV	Mutect2;Strelka2;MuSe;Vardict	4	0.289	125	0	0	NA	exonic	Olfr796	.	synonymous SNV	Olfr796:NM_146931:exon1:c.T690G:p.A230A	10qD3	NA	2021-07-01	FALSE	lung	single cell clone from 09-2_par	KP; LSL-Cas9	sgMsh2-Cre	none	NA	B6/129 mix	No Msh2 re-expression	NA	NA	NA	NA	0.602083	4.11165	0.96	TGGGTCTGATATATGTGATGCTGGCCGTTCCGAAGAAGAGGGAGACCACAAGCAAGTGGGAGGAGCAGGTAGAGAAGACCTTGCGGCGGCTCTGGCTAGAAGCAATTGCCAGGATGGCTCCCAGGATGCGGGCATAAGAAGTAACTATCAGAGAGAAGGGGATCATGATAAAGACCACTGTGGCAGTCATTACAGAAATTT	AAG	NA	NA	NA	NA
SCC_P1	chr10	129607852	129607852	T	C	12A2p6	SNV	Mutect2;Strelka2;MuSe;Vardict	4	0.153	115	0	0	NA	exonic	Olfr796	.	nonsynonymous SNV	Olfr796:NM_146931:exon1:c.A628G:p.I210V	10qD3	NA	2021-07-01	FALSE	lung	single cell clone from 09-2_par	KP; LSL-Cas9	sgMsh2-Cre	none	NA	B6/129 mix	No Msh2 re-expression	NA	NA	NA	NA	0.31875	4.11165	0.96	GAGCAGGTAGAGAAGACCTTGCGGCGGCTCTGGCTAGAAGCAATTGCCAGGATGGCTCCCAGGATGCGGGCATAAGAAGTAACTATCAGAGAGAAGGGGATCATGATAAAGACCACTGTGGCAGTCATTACAGAAATTTCACTCCTGTGCTTCCCAGCACTTGCTAGCCTCAGTACTGGCAGGATGTCACAGAGGAAGTGT	ATC	NA	NA	NA	NA
SCC_P1	chr10	129625486	129625486	A	C	12A2p6	SNV	Mutect2;Strelka2;MuSe;Vardict	4	0.293	311	0	0	NA	exonic	Olfr798	.	nonsynonymous SNV	Olfr798:NM_146556:exon1:c.T574G:p.F192V	10qD3	NA	2021-07-01	FALSE	lung	single cell clone from 09-2_par	KP; LSL-Cas9	sgMsh2-Cre	none	NA	B6/129 mix	No Msh2 re-expression	NA	NA	NA	NA	0.610417	4.11165	0.96	CTTAGAATTGTCCTAAGGATGAAGGAATAGGACAGAATTACTAATGTTAAGGTTACCATGAGAGTAAATACTGCCAGGAAGAATGCCAAGAGCTCCAGGAAGGCTGTGTCTGTGCAAGAGATGAGCAGCATGGGGGAGGAATCACAGGTGAAATGGTCAATAATGTTGGAGTCACAGAAATCCAGTTGAAGGCCCATGATC	AAG	NA	NA	NA	NA
SCC_P1	chr10	129670245	129670245	G	T	12A2p6	SNV	Mutect2;Strelka2;MuSe;Vardict	4	0.245	252	0	0	NA	exonic	Olfr801	.	synonymous SNV	Olfr801:NM_146285:exon1:c.C273A:p.S91S	10qD3	NA	2021-07-01	FALSE	lung	single cell clone from 09-2_par	KP; LSL-Cas9	sgMsh2-Cre	none	NA	B6/129 mix	No Msh2 re-expression	NA	NA	NA	NA	0.510417	4.11165	0.96	AGATGGCTACATATCGGTCATAGGACATGGCAGCCAGGAGGTAGAACTCTGTGACTAGTAATAGAGAAAAGAAGAAGAACTGAGCTGCACAAGCATTGTAGGAAATTGTTCTGTCTCCAGTGAGAATGCTCATCAAGAACCGTGGAATACAGGCAGTTGTGAATGCAATTTCTAAGAAGGAGAAATTCCGGAGGAAGAAGT	AGG	NA	NA	NA	NA
SCC_P1	chr10	129754686	129754686	T	A	12A2p6	SNV	Mutect2;Strelka2;MuSe;Vardict	4	0.284	188	0	0	NA	exonic	Olfr807	.	nonsynonymous SNV	Olfr807:NM_146929:exon1:c.A763T:p.M255L	10qD3	NA	2021-07-01	FALSE	lung	single cell clone from 09-2_par	KP; LSL-Cas9	sgMsh2-Cre	none	NA	B6/129 mix	No Msh2 re-expression	NA	NA	NA	NA	0.591667	4.11165	0.96	GTATATATAAAAGGGTTTAGTACAGGTGCAAGTGCAAGAGTGAGAATGGCAATCCCCTTATTTAAATATATCCTCTCCTCAGCAGAAGGTTTGATGTACATAAAAATGCAGCTGCCATAAGAGATGGAGACAACAATCATGTGTGAGGAACAGGTGGAGAAGGCCTTCTTCTGCTGCTGAGCAGAGGGGAACCTCAGAATT	ATA	A	5	AAAAA	NA
SCC_P1	chr10	129754909	129754909	G	-	12A2p6	Deletion	Mutect2;Strelka2;Vardict	3	0.244	138	0	0	NA	exonic	Olfr807	.	frameshift deletion	Olfr807:NM_146929:exon1:c.540delC:p.I181Sfs*1	10qD3	NA	2021-07-01	FALSE	lung	single cell clone from 09-2_par	KP; LSL-Cas9	sgMsh2-Cre	none	NA	B6/129 mix	No Msh2 re-expression	NA	NA	NA	NA	0.508333	4.11165	0.96	AGAACATTACCAGTGCCAAGGTCATCAGGAGAATAAAGATGGCAAAAATGAAGTTGAGCAGTTGCATGAACCTTGTATCATTGCAGGAAAGCTTCAAGATGGGGGAGTAGTCACAGAAAAAATGTTCAATAATAGTATCACAGAATTCCAAACTCAGACTCACAATGACTCCAGGGCAGATCGCAAACACAGCAATTAAAC	TGG	G	5	GGGGG	-1
SCC_P1	chr10	129902186	129902186	A	G	12A2p6	SNV	Mutect2;Strelka2;MuSe;Vardict	4	0.188	232	0	0	NA	exonic	Olfr815	.	nonsynonymous SNV	Olfr815:NM_146670:exon1:c.T541C:p.F181L	10qD3	NA	2021-07-01	FALSE	lung	single cell clone from 09-2_par	KP; LSL-Cas9	sgMsh2-Cre	none	NA	B6/129 mix	No Msh2 re-expression	NA	NA	NA	NA	0.391667	4.11165	0.96	GTGACAATGAGTGTCATGAGAGCTAAGATGAAAGCCATCAGGTCTAGTAAATTTGTGTTTGAGCAAGAGAGCTGTAGGAGAGGAGAAACATCACAAAGGAAATGGTCAATGACATTTGAAGCACAGAAATCCAAATCAAGGCCAATAATCAGTGGTGGGAAAATAACCAGGAATCCAGTTACCCAAGAACCCAGGACAAGC	AAA	NA	NA	NA	NA
SCC_P1	chr10	130112476	130112476	A	G	12A2p6	SNV	Mutect2;Strelka2;MuSe;Vardict	4	0.273	182	0	0	NA	exonic	Olfr823	.	nonsynonymous SNV	Olfr823:NM_146673:exon1:c.T313C:p.F105L	10qD3	NA	2021-07-01	FALSE	lung	single cell clone from 09-2_par	KP; LSL-Cas9	sgMsh2-Cre	none	NA	B6/129 mix	No Msh2 re-expression	NA	NA	NA	NA	0.56875	4.11165	0.96	TGGACTGTGTACAGGAAAGGCGAGCAAATGGCTGAGAAGCGGTCATAAGCCATCACAGCCAGAAAGAAACCTTCTGTTCCAACGAAAAGAGCAAAGAAAAAGAACTGTGTTGCACATTCATTATATGAAATTTTCTTTTCCTTGGAGAAAAAAGTAGCAAGAGCTTTGGGTGCAATGACTGTGGAATAGCAGAGATCTAAA	AAG	AAAGAA	12	AAAGAAAAAGAA	NA
SCC_P1	chr10	130270579	130270579	G	T	12A2p6	SNV	Mutect2;Strelka2;MuSe;Vardict	4	0.32	78	0	0	NA	exonic	Neurod4	.	synonymous SNV	Neurod4:NM_001329489:exon2:c.C825A:p.S275S,Neurod4:NM_001329490:exon2:c.C825A:p.S275S,Neurod4:NM_007501:exon2:c.C825A:p.S275S	10qD3	NA	2021-07-01	FALSE	lung	single cell clone from 09-2_par	KP; LSL-Cas9	sgMsh2-Cre	none	NA	B6/129 mix	No Msh2 re-expression	NA	NA	NA	NA	0.666667	4.11165	0.96	CTACAGGAACATCATAGCGGGGAGTGCCAGTCTGAAAGGGAGTTGAATGCACATGCCCTGAACTTAGACTTGCAGAGGTATAATGTGGCATGAAATTGTAGGATTTTTCCAAATCAGGGGAGCCGTCTTGCTTTAAGGAGAAGTTGCCACTAATGCTCAGGGGTGGTGTGAGTGGACCCTCATAAGGGGGGGTACTGCAGT	AGG	T	5	TTTTT	NA
SCC_P1	chr10	130271413	130271413	C	A	12A2p6	SNV	Mutect2;Strelka2;MuSe;Vardict	4	0.265	65	0	0	NA	splicing	Neurod4	NM_007501:exon2:UTR5;NM_001329490:exon2:UTR5;NM_001329489:exon2:UTR5	.	.	10qD3	NA	2021-07-01	FALSE	lung	single cell clone from 09-2_par	KP; LSL-Cas9	sgMsh2-Cre	none	NA	B6/129 mix	No Msh2 re-expression	NA	NA	NA	NA	0.552083	4.11165	0.96	TCTCATTTTGAGAGCTCAGACCTTTGTCCATCCAGGATTGTGTGTTGACCAGCTCCACCATGTCCTTGGATTTCATATACATTTTTGCCATGTATAGATTCTGGAAAAAGGAAAATATAAAAATGTTATACCACAAAATACCTGGTATAAATCTAAACTGAGAAAGACATGATGGCACATGCCTATGATCCCAAGCCTTAA	TCT	NA	NA	NA	NA
SCC_P1	chr10	130361899	130361899	G	A	12A2p6	SNV	Mutect2;Strelka2;MuSe;Vardict	4	0.198	127	0	0	NA	exonic	Tespa1	.	synonymous SNV	Tespa1:NM_183264:exon9:c.G789A:p.T263T	10qD3	NA	2021-07-01	FALSE	lung	single cell clone from 09-2_par	KP; LSL-Cas9	sgMsh2-Cre	none	NA	B6/129 mix	No Msh2 re-expression	NA	NA	NA	NA	0.4125	4.11165	0.96	CTGTCACTGCTGATGCTTTCTTCTGTCTCTACTCCTATGTGTCTAAGACACCTGTCCAAAAGTTCACACCATCCAACATGTTCTGGAATTTCGACCCAACGGATGTGCCATCCATCAGGATTCTGGCTCCAGAGCCTGAACCCTACTCACCCAGAGAACGTCTCAGGAGAGCAATCTCAAAAATGTGCCTGTATACAGGTT	CGG	NA	NA	NA	NA
SCC_P1	chr10	130446820	130446820	A	G	12A2p6	SNV	Mutect2;Strelka2;MuSe;Vardict	4	0.261	618	0	0	NA	exonic	Vmn2r86	.	synonymous SNV	Vmn2r86:NM_001103365:exon6:c.T1926C:p.H642H	10qD3	NA	2021-07-01	FALSE	lung	single cell clone from 09-2_par	KP; LSL-Cas9	sgMsh2-Cre	none	NA	B6/129 mix	No Msh2 re-expression	NA	NA	NA	NA	0.54375	4.11165	0.96	CCATGACCACAGTTATTGTTTTGGCCAACACTGTAGAAACAGCCACAGTGAAAAATAGTCCAAATGTGGTCTGCTGCAGGATGCAGGTGACCTGGTTGGGATGTCCAATGAAGAGCAATGAGCAGAGAAAGCAGAAAACTAGAGAGATGAGTAGGATGTAGCTGAGAATGCAGTTATTGGCCTTCACAATGGGAGTATCCT	GAT	NA	NA	NA	NA
SCC_P1	chr10	130472110	130472110	A	-	12A2p6	Deletion	Mutect2;Strelka2;Vardict	3	0.254	630	0	0	NA	exonic	Vmn2r87	.	frameshift deletion	Vmn2r87:NM_001103366:exon6:c.2258delT:p.L753Wfs*24	10qD3	NA	2021-07-01	FALSE	lung	single cell clone from 09-2_par	KP; LSL-Cas9	sgMsh2-Cre	none	NA	B6/129 mix	No Msh2 re-expression	NA	NA	NA	NA	0.529167	4.11165	0.96	ACTGCAGAACACCAGCATGCTGAAAGTTAGGAACTTGGCTTCATTGAATCTGTCAGGAAGGTTCCTAGCCAGGAAAGCCACAGTGAAGCTCCCCAGAGCCAAGGAACCCAAGTATCCCAGGACAACATGGAAGGCAATGACAGAGCCTTTGTTGCAAAAAATGACAGTCTTCCCATGTTCAGATTGTATATCTCTGTCAAT	CAA	NA	NA	NA	-1
SCC_P1	chr11	3262663	3262663	A	C	12A2p6	SNV	Mutect2;Strelka2;MuSe;Vardict	4	0.286	116	0	0	NA	exonic	Drg1	.	synonymous SNV	Drg1:NM_007879:exon3:c.T168G:p.G56G	11qA1	NA	2021-07-01	FALSE	lung	single cell clone from 09-2_par	KP; LSL-Cas9	sgMsh2-Cre	none	NA	B6/129 mix	No Msh2 re-expression	chr11-3133045-69579350	4	2	2	1	4.11165	0.96	CAGAATACACTCCTGCTAAGTTACTTAGCAGAGTTGATTTCCCCACAGATGGAAAACCCACAAACCCAATTCGAGCATCACCTGTCTTGGCCACATCAAAACCTATAAAACAGTAAGAAACATCAAAAACACAAATGTTATCCTTGGGTATAGTACACTTCACCTAATTCTTTTCATATTGTTGTTGGTCTGGTTTTCTAA	AAC	NA	NA	NA	NA
SCC_P1	chr11	3291041	3291041	T	A	12A2p6	SNV	Mutect2;Strelka2;MuSe;Vardict	4	0.26	159	0	0	NA	exonic	Patz1	.	nonsynonymous SNV	Patz1:NM_001253690:exon1:c.T428A:p.L143Q,Patz1:NM_001253691:exon1:c.T428A:p.L143Q,Patz1:NM_019574:exon1:c.T428A:p.L143Q	11qA1	NA	2021-07-01	FALSE	lung	single cell clone from 09-2_par	KP; LSL-Cas9	sgMsh2-Cre	none	NA	B6/129 mix	No Msh2 re-expression	chr11-3133045-69579350	4	2	2	1	4.11165	0.96	AGTTCCAAAGTGTTCGGAGACATCCTGGACTTCGCTTATACGTCCCGAATCGTTGTGCGCCTAGAGAGCTTCCCCGAGCTCATGACGGCCGCCAAGTTCCTGCTGATGAGGTCGGTCATCGAGATCTGCCAGGAAGTAATCAAACAGTCCAACGTGCAGATCCTCGTGCCCCCTGCCCGGGCTGATATCATGCTCTTTCGC	CTG	NA	NA	NA	NA
SCC_P1	chr11	3489699	3489699	T	C	12A2p6	SNV	Mutect2;Strelka2;MuSe;Vardict	4	0.295	93	0	0	NA	intronic	Pla2g3	.	.	.	11qA1	NA	2021-07-01	FALSE	lung	single cell clone from 09-2_par	KP; LSL-Cas9	sgMsh2-Cre	none	NA	B6/129 mix	No Msh2 re-expression	chr11-3133045-69579350	4	2	2	1	4.11165	0.96	GAGAACTCTGGAGCTGTGAGGGCCCTGTATCTGGACAACAAGCGCCCTGCCCTGGCCATGAGCTGGACTGCGGAGGGCCGTTTGCTATACAAGGTAGGCATATATGAGCTGCTTCACAGCATCCAGGCCCCTGCTCCACTTTGTTCCCTTTCTCTCCATGCAGGCGTGTTCCACGGCCCTGACCTCTGCTGCCGGGAACAC	ATA	NA	NA	NA	NA
SCC_P1	chr11	3819913	3819913	C	A	12A2p6	SNV	Mutect2;Strelka2;MuSe;Vardict	4	0.255	63	0	0	NA	exonic	Osbp2	.	nonsynonymous SNV	Osbp2:NM_001363163:exon2:c.G768T:p.E256D,Osbp2:NM_152818:exon2:c.G768T:p.E256D	11qA1	NA	2021-07-01	FALSE	lung	single cell clone from 09-2_par	KP; LSL-Cas9	sgMsh2-Cre	none	NA	B6/129 mix	No Msh2 re-expression	chr11-3133045-69579350	4	2	2	1	4.11165	0.96	CACCCTGTGCTGAAGCATCACTACCTGACTGAGTTTTCATCACACGGATAGCCTTGGCCTTGGCCAGCTCCAGAGCGGTGATCCAATGCTGCCGGTCCACCTCTGAGCTGGCCTTGAGGTGGTAGGTCCTTGCCCCGTTGCATAGAAGGATTCCACAAGAGTCCTCTGTTTCAAAGTGTGTGGAGGCCAAGTTGATGGTCG	CCT	NA	NA	NA	NA
SCC_P1	chr11	3976369	3976369	T	C	12A2p6	SNV	Mutect2;Strelka2;MuSe;Vardict	4	0.185	125	0	0	NA	exonic	Pes1	.	nonsynonymous SNV	Pes1:NM_022889:exon10:c.T991C:p.F331L	11qA1	NA	2021-07-01	FALSE	lung	single cell clone from 09-2_par	KP; LSL-Cas9	sgMsh2-Cre	none	NA	B6/129 mix	No Msh2 re-expression	chr11-3133045-69579350	4	2	2	0.770833	4.11165	0.96	CTTGGCCCCTTCTCTGCAGGAGGTGACAGCACAGGAGGAAGATCGGAAGAAAGAGCTGGAGGCACAGGAAAAGCACAAGAAACTCTTTGAAGGCCTGAAGTTCTTCCTGAACCGAGAGGTGCCCCGTGAAGCATTGGCCTTCATCATCAGGTGGGGAGGCTTTAGCCCCTATGCTGTACAGTGTTCCAGTCTTCATCCTAG	GTT	NA	NA	NA	NA
SCC_P1	chr11	4146243	4146243	G	-	12A2p6	Deletion	Mutect2;Strelka2;Vardict	3	0.299	19	0	0	NA	exonic	Ccdc157	.	frameshift deletion	Ccdc157:NM_001164620:exon9:c.1672delC:p.Q558Rfs*36,Ccdc157:NM_177616:exon10:c.1366delC:p.Q456Rfs*36	11qA1	NA	2021-07-01	FALSE	lung	single cell clone from 09-2_par	KP; LSL-Cas9	sgMsh2-Cre	none	NA	B6/129 mix	No Msh2 re-expression	chr11-3133045-69579350	4	2	2	1	4.11165	0.96	AGTGAGAACAGCAGCAAACCCAGTCACATCCAGGCAAGCTCCATGCCCAAACGGGCCCCACCCTGCCCTTAGCAGTACCCCAGGCCCCTACTTTGGATCTGGGCCTCCTCTGGCTGGTGCAGGTCTGGGAAGGCCACCAGCAGCCGCTCCCGTTCCTTCAGCTCCTCCAGCTGCTGCCGTAGCTCAGAGATGGTCAGCTGC	TGG	NA	NA	NA	-1
SCC_P1	chr11	4215006	4215006	A	G	12A2p6	SNV	Mutect2;Strelka2;MuSe;Vardict	4	0.271	50	0	0	NA	exonic	Tbc1d10a	.	synonymous SNV	Tbc1d10a:NM_134023:exon9:c.A1356G:p.T452T	11qA1	NA	2021-07-01	FALSE	lung	single cell clone from 09-2_par	KP; LSL-Cas9	sgMsh2-Cre	none	NA	B6/129 mix	No Msh2 re-expression	chr11-3133045-69579350	4	2	2	1	4.11165	0.96	TCAGCTCCAAGGCTAAGCCGCACAAGCAGGCCCAGAAGGAGCAGAAGCGGACAAAGACCAGTGCGCAACTGGACAAGTCCCCAGGCCTCAGTCAAGCCACAGTGGTGACTGCTGCAGGAGATGCATGTCCTCCTCAGGGTGTGTCCCCAAAGGACCCGGTCCCCCAGGACCCTACTCCTCAGAACTTAGCCTGCCACCATT	CAG	NA	NA	NA	NA
SCC_P1	chr11	4427237	4427237	A	G	12A2p6	SNV	Mutect2;Strelka2;MuSe;Vardict	4	0.174	111	0	0	NA	intronic	Hormad2	.	.	.	11qA1	NA	2021-07-01	FALSE	lung	single cell clone from 09-2_par	KP; LSL-Cas9	sgMsh2-Cre	none	NA	B6/129 mix	No Msh2 re-expression	chr11-3133045-69579350	4	2	2	0.725	4.11165	0.96	GGACACACCCATGAGATAGGATTAACACAGTCTGTGAGTGAGGGAAGCTTTGTGTTTCTGAGTAGAAAAGGGACATCAGCCAAAGCAATCATTTAATGCAACTTTACCATCCAAACGGCGGTCTCTGTAGGAGCTCTCTGGAAACAAGCCCCTCAGGTACGTTATACATGAGATACAAGTAGCAAAAAGCTTCTTCACCAC	AAC	NA	NA	NA	NA
SCC_P1	chr11	4816104	4816104	G	A	12A2p6	SNV	Mutect2;Strelka2;MuSe;Vardict	4	0.244	169	0	0	NA	exonic	Nf2	.	nonsynonymous SNV	Nf2:NM_001361675:exon3:c.C302T:p.A101V,Nf2:NM_001361676:exon3:c.C302T:p.A101V,Nf2:NM_001252250:exon4:c.C425T:p.A142V,Nf2:NM_001252251:exon4:c.C425T:p.A142V,Nf2:NM_001252252:exon4:c.C425T:p.A142V,Nf2:NM_001252253:exon4:c.C311T:p.A104V,Nf2:NM_001361677:exon4:c.C425T:p.A142V,Nf2:NM_010898:exon4:c.C425T:p.A142V	11qA1	NA	2021-07-01	FALSE	lung	single cell clone from 09-2_par	KP; LSL-Cas9	sgMsh2-Cre	none	NA	B6/129 mix	No Msh2 re-expression	chr11-3133045-69579350	4	2	2	1	4.11165	0.96	TTCAAAGAAATGGAAGACCATAGCCATCCTGTGGAGTTAATGTTGAAGAAGGGCACATTTCCCTTTCTTTGCACCCACCTTGGCCTGGACAGCATATGACGCCAAGAGCACGGACGCCTCGGGAGGGCAGTAGACCTTTTCATCCAAAATCTGCTTCTTCACCTGAAAGGGGGAATGAGGGAGACAGGCAATGGCATGTGT	CGC	NA	NA	NA	NA
SCC_P1	chr11	5872430	5872430	A	C	12A2p6	SNV	Mutect2;Strelka2;MuSe;Vardict	4	0.227	76	0	0	NA	intronic	Pold2	.	.	.	11qA1	NA	2021-07-01	FALSE	lung	single cell clone from 09-2_par	KP; LSL-Cas9	sgMsh2-Cre	none	NA	B6/129 mix	No Msh2 re-expression	chr11-3133045-69579350	4	2	2	0.945833	4.11165	0.96	GGCCAGGCTGCGTAAGTTCACTAGGCAGGCCGTCTGTGTGGAACTGAAGTCAGGAACAGCCACTAACAGCACTACCTGGTCCTCAGGACCTGCAAAAACAATCATATGGGGTCATCTCAAGTTCTGGGTAGGACCTGCCTTACAGGGAAGCCCCCAGAAAGAACAGCCACAGTTGGACCGTGTGCTCAGAGCCATCTGAGA	AAT	NA	NA	NA	NA
SCC_P1	chr11	5874012	5874012	T	C	12A2p6	SNV	Mutect2;Strelka2;Vardict	3	0.088	83	0	0	NA	intronic	Pold2	.	.	.	11qA1	NA	2021-07-01	FALSE	lung	single cell clone from 09-2_par	KP; LSL-Cas9	sgMsh2-Cre	none	NA	B6/129 mix	No Msh2 re-expression	chr11-3133045-69579350	4	2	2	0.366667	4.11165	0.96	CCTGAACTCCACCCAGGGCCTTCAGGGAGTGGGGCCTTTGGAGGACAGCCCTGGAGCATCGGGCCTGGCCAGCCATGTTTCCAGGCCAGGGCTGAGCAGCTGGATGCCATACCTTGTTGATGGAGTCTCTGCTCTGGGTGTTATGGCTGAGCAGGTTGCCTGCGAGGATGACTCGAGAGACGTGGGCAGCACTGCACTGTT	CTG	NA	NA	NA	NA
SCC_P1	chr11	6402416	6402416	C	A	12A2p6	SNV	Mutect2;Strelka2;MuSe;Vardict	4	0.199	123	0	0	NA	exonic	Zmiz2	.	nonsynonymous SNV	Zmiz2:NM_001005867:exon14:c.C1774A:p.L592M,Zmiz2:NM_028601:exon14:c.C1870A:p.L624M	11qA1	NA	2021-07-01	FALSE	lung	single cell clone from 09-2_par	KP; LSL-Cas9	sgMsh2-Cre	none	NA	B6/129 mix	No Msh2 re-expression	chr11-3133045-69579350	4	2	2	0.829167	4.11165	0.96	TACCTAAATAAGTCCTACTTTCCTGAAGACTGTCATAACACCCCTGTCCACTGAGGTGGTGAGGATGACCGCTGTCCCTATCTCTGCACAGTGCTTTGACCTGGAGTCATACTTACAGCTCAACTGTGAGCGGGGGACCTGGAGGTGTCCGGTATGCAAGTAAGTCAGTCTTGCTAATGAGGAGGGGAGAGCTGCCACTTC	CCT	NA	NA	NA	NA
SCC_P1	chr11	6598026	6598026	A	G	12A2p6	SNV	Mutect2;Strelka2;MuSe;Vardict	4	0.197	133	0	0	NA	exonic	Nacad	.	synonymous SNV	Nacad:NM_001081652:exon7:c.T4479C:p.S1493S	11qA1	NA	2021-07-01	FALSE	lung	single cell clone from 09-2_par	KP; LSL-Cas9	sgMsh2-Cre	none	NA	B6/129 mix	No Msh2 re-expression	chr11-3133045-69579350	4	2	2	0.820833	4.11165	0.96	CGTCATGTTAGCAGAGGGTCTTTTGCGAAGGACCTCCCTAGAGACATCTGGGCTGAAAAAGGAGTCAATATGTGCTCACCATGATAGCATTGACAATATCACTGTGGTTGTCCTTCAGGGCCCGCACAGCCTTTGCCCGGGTCACATTGGCCTGGGCCATCACCAGTTCAATGTCACGAGGTTCTAGTCCAGCCTCCTCTA	CAC	NA	NA	NA	NA
SCC_P1	chr11	7139118	7139118	A	G	12A2p6	SNV	Mutect2;Strelka2;MuSe;Vardict	4	0.266	81	0	0	NA	exonic	Adcy1	.	nonsynonymous SNV	Adcy1:NM_009622:exon8:c.A1531G:p.M511V	11qA1	NA	2021-07-01	FALSE	lung	single cell clone from 09-2_par	KP; LSL-Cas9	sgMsh2-Cre	none	NA	B6/129 mix	No Msh2 re-expression	chr11-3133045-69579350	4	2	2	1	4.11165	0.96	TGCTTGTGTTTGGTAGATATTCCCAGGCTTGATTCTCTCGGATATCAAACCAGCCAAGAGGATGAAGTTCAAGACTGTGTGCTATCTGCTGGTGCAGCTCATGCACTGCCGGAAAATGTTCAAGGCTGAGATCCCCTTCTCCAACGTGATGACCTGCGAGGATGACGACAAGGTAGAGAAGGCTGAGGTGCCGCTCGGCTG	CAT	NA	NA	NA	NA
SCC_P1	chr11	7146495	7146495	C	T	12A2p6	SNV	Mutect2;Strelka2;MuSe;Vardict	4	0.258	99	0	0	NA	intronic	Adcy1	.	.	.	11qA1	NA	2021-07-01	FALSE	lung	single cell clone from 09-2_par	KP; LSL-Cas9	sgMsh2-Cre	none	NA	B6/129 mix	No Msh2 re-expression	chr11-3133045-69579350	4	2	2	1	4.11165	0.96	CTCCTGGGGGTCTAGCTGTGGGGGCCAAGGAGAGAGGCACAATTCTGAGGTTCCTATCTGATACATTCTACCAGGCCCCTACCTCACAGTGACCTGTGTGCTCTCTGTCTCCAGGAGTGTGGCTGTCCTGCTGCTGCTGGTATTTTCCATCTGCTTCTTGGTGGCCTGTACCCTGTACCTGCACATCACGCGGGTCCAGGT	GCT	NA	NA	NA	NA
SCC_P1	chr11	8434671	8434671	T	C	12A2p6	SNV	Mutect2;Strelka2;MuSe;Vardict	4	0.34	40	0	0	NA	intronic	Tns3	.	.	.	11qA1	NA	2021-07-01	FALSE	lung	single cell clone from 09-2_par	KP; LSL-Cas9	sgMsh2-Cre	none	NA	B6/129 mix	No Msh2 re-expression	chr11-3133045-69579350	4	2	2	1	4.11165	0.96	GCTCTGCAAACAGGTGGCATACGTTGTCTGTAGCACTGCCCTGTTTCCGGGCCACAAATCCAAAGACTCTGCAAGAGACAAGTCTAGTCAGAGGAGCCAGTACCGTGTGCAGCAAGCACCATGCATGCATGCAGGCTTTCTCTTCCTCATGATAGCAACCTGGGAACAGTACAGACTGCCCCTGCAGGTTACGATGTGCCA	GTA	NA	NA	NA	NA
SCC_P1	chr11	9030181	9030181	T	C	12A2p6	SNV	Mutect2;Strelka2;MuSe;Vardict	4	0.338	73	0	0	NA	intronic	Sun3	.	.	.	11qA1	NA	2021-07-01	FALSE	lung	single cell clone from 09-2_par	KP; LSL-Cas9	sgMsh2-Cre	none	NA	B6/129 mix	No Msh2 re-expression	chr11-3133045-69579350	4	2	2	1	4.11165	0.96	AATAGCCAGAAAAAAAAAATGCTCTTGACTGGTGTGATCTAAAAGGTATATATAGGAAAGTCATTTCTGTTTTATACATTTTCAAAAAAACAAACCCCAATATTTCAATATTTGGCTTCACAGCTGACAATGGCATATATAAAATCCAACTCACTTTAAAAGTTCCTGTTGCTCCTTAGGCATGCGGAGTCTGGCCTGGAA	ATA	NA	NA	NA	NA
SCC_P1	chr11	9273928	9273928	T	A	12A2p6	SNV	Mutect2;Strelka2;MuSe;Vardict	4	0.204	197	0	0	NA	exonic	Abca13	.	nonsynonymous SNV	Abca13:NM_178259:exon11:c.T1306A:p.S436T	11qA1	NA	2021-07-01	FALSE	lung	single cell clone from 09-2_par	KP; LSL-Cas9	sgMsh2-Cre	none	NA	B6/129 mix	No Msh2 re-expression	chr11-3133045-69579350	4	2	2	0.85	4.11165	0.96	GCATTTTCTTTTGCTTCATCTCTTGACTTGGTGCATTTGCTTATTTTTTGCCCCCAGATTCCAGCATCTAAGCAAGTTGCAGCATGCCCTGTCAGACCTGTCCCCATGGCCAGCTCTGAAGAGATTGCTCCTGCTGGATACTGTTCTCCGGAACATGATTGCCCAGGATTTGCGATTTGTTCAAGGTGAACCAGCTCTGTT	GTC	NA	NA	NA	NA
SCC_P1	chr11	9567801	9567801	C	A	12A2p6	SNV	Mutect2;Strelka2;MuSe;Vardict	4	0.259	141	0	0	NA	exonic	Abca13	.	nonsynonymous SNV	Abca13:NM_178259:exon50:c.C13402A:p.L4468I	11qA1	NA	2021-07-01	FALSE	lung	single cell clone from 09-2_par	KP; LSL-Cas9	sgMsh2-Cre	none	NA	B6/129 mix	No Msh2 re-expression	chr11-3133045-69579350	4	2	2	1	4.11165	0.96	CTGCATTGTCCTGGGATTCTCCATCTTATCAGCATCGATTGGTAGCTCTGTGGTGAGGGACAGAGTGACTGGAGCTAAAAGACTGCAACATATAAGTGGCCTTGGACACAGGACATACTGGCTAATTAACTTCCTGTATGACATGGTAGGATTTGTGAATATGGTTCTTATATGAATATGGTGGTTGAAGGGCCTAAGCCA	CCT	NA	NA	NA	NA
SCC_P1	chr11	9622002	9622002	A	T	12A2p6	SNV	Mutect2;Strelka2;MuSe;Vardict	4	0.277	60	0	0	NA	exonic	Abca13	.	nonsynonymous SNV	Abca13:NM_178259:exon57:c.A14562T:p.L4854F	11qA1	NA	2021-07-01	FALSE	lung	single cell clone from 09-2_par	KP; LSL-Cas9	sgMsh2-Cre	none	NA	B6/129 mix	No Msh2 re-expression	chr11-3133045-69579350	4	2	2	1	4.11165	0.96	TTGAGTCTCATGTGGACAAACCTGTAGCCACTTACAGTGGGGGCACCAGACGGAAGCTCTCCACAGCCCTGGCCCTGGTGGGAAAGCCTGATATTCTTTTATTGGTGAGTAGTTGGAATACCCAGTTGTGTTGATGCATTAAACATGTGATAGAAATTATTTCAACTTTTAGAACTTCACCAGCAACTTCAGGACTTGAGA	TAT	NA	NA	NA	NA
SCC_P1	chr11	11863633	11863633	A	G	12A2p6	SNV	Mutect2;Strelka2;MuSe;Vardict	4	0.2	77	0	0	NA	intronic	Ddc	.	.	.	11qA1	NA	2021-07-01	FALSE	lung	single cell clone from 09-2_par	KP; LSL-Cas9	sgMsh2-Cre	none	NA	B6/129 mix	No Msh2 re-expression	chr11-3133045-69579350	4	2	2	0.833333	4.11165	0.96	CTACAAGAGAAGACAGTGACTACCTCTTCCCAGAACACACACCCCTCAAACTCTACCCTAGGCCCAGACAAGACCCAGAGGACCCCACAGTGCCATCTCCATTGAGCATTGAACTTACAAAGAATGGAATCAGGCCAGCTGCCTTGTCCCGCTCCAGGGCTTCCCGAAGGGCAGAAGCTCTCATGGAAAAGTTGCCATCCG	CAT	NA	NA	NA	NA
SCC_P1	chr11	14599478	14599478	C	A	12A2p6	SNV	Mutect2;Vardict	2	0.055	74	0	0	NA	exonic	Pom121l12	.	synonymous SNV	Pom121l12:NM_001164166:exon1:c.C183A:p.T61T	11qA2	NA	2021-07-01	FALSE	lung	single cell clone from 09-2_par	KP; LSL-Cas9	sgMsh2-Cre	none	NA	B6/129 mix	No Msh2 re-expression	chr11-3133045-69579350	4	2	2	0.229167	4.11165	0.96	CGCACAGCCATGGACCCAACGTTCCTGCTCACCTCCGCACGCCCCAGAGAGTGGTGGGAACCTGGAGGCGCTCTGCCATCAGACCTCCCACAGGTGTCACCCTGGGCCTGGATCTCTCCAGTGCCTGGGACACCTATATGAAACGATGGATTTGGAGTGTACGGAACCCTGGGTGGACCTGCAGCCCGGTGACAGTCAAGA	CCC	NA	NA	NA	NA
SCC_P1	chr11	21857566	21857566	A	G	12A2p6	SNV	Mutect2;Strelka2;MuSe;Vardict	4	0.278	143	0	0	NA	exonic	Wdpcp	.	nonsynonymous SNV	Wdpcp:NM_001364768:exon14:c.A1705G:p.M569V,Wdpcp:NM_145425:exon15:c.A1942G:p.M648V	11qA3.1	NA	2021-07-01	FALSE	lung	single cell clone from 09-2_par	KP; LSL-Cas9	sgMsh2-Cre	none	NA	B6/129 mix	No Msh2 re-expression	chr11-3133045-69579350	4	2	2	1	4.11165	0.96	CAGAAGAGACATGCTGAATGAAGGTTTTGCCAGCTCAGCTCTCATGCCTGAAGGAGAAAACAAGTTTCCAGGCCTTCTTCCTTCCATTGGTTCAACACACATGCAAACTCTTCAACAGAAAATACCAAATGGCCCTTCAAGCAGGTAAGATATAGTAAGTTAGGAGCTTACTGCATAAGGAAGTACTTCACATTCAACAGA	CAT	NA	NA	NA	NA
SCC_P1	chr11	22137982	22137982	T	C	12A2p6	SNV	Mutect2;Strelka2;MuSe;Vardict	4	0.283	95	0	0	NA	exonic	Ehbp1	.	synonymous SNV	Ehbp1:NM_001252515:exon11:c.A1176G:p.E392E,Ehbp1:NM_153078:exon11:c.A1101G:p.E367E	11qA3.2	NA	2021-07-01	FALSE	lung	single cell clone from 09-2_par	KP; LSL-Cas9	sgMsh2-Cre	none	NA	B6/129 mix	No Msh2 re-expression	chr11-3133045-69579350	4	2	2	1	4.11165	0.96	TTTCATTTACTCCAGTCTTGGGTGTGAGGGCTGGTGGGGCTGGCGGGGCTGGCGGGGCTAGTGGGGCCGGCGGGGCTGGGGCCCTTCTTTTCACTCTCCGTTCAGTTTCCCCTTCTTGAACTGTATTGACCAAATTATTTGGAGAAGTTGGCTTAGGCTCATAAAAAGGATTTGATCTAAATGGAAGAAAAATTATCATTA	GTT	NA	NA	NA	NA
SCC_P1	chr11	22138040	22138040	T	C	12A2p6	SNV	Mutect2;Strelka2;MuSe;Vardict	4	0.207	119	0	0	NA	exonic	Ehbp1	.	nonsynonymous SNV	Ehbp1:NM_001252515:exon11:c.A1118G:p.E373G,Ehbp1:NM_153078:exon11:c.A1043G:p.E348G	11qA3.2	NA	2021-07-01	FALSE	lung	single cell clone from 09-2_par	KP; LSL-Cas9	sgMsh2-Cre	none	NA	B6/129 mix	No Msh2 re-expression	chr11-3133045-69579350	4	2	2	0.8625	4.11165	0.96	TAGTGGGGCCGGCGGGGCTGGGGCCCTTCTTTTCACTCTCCGTTCAGTTTCCCCTTCTTGAACTGTATTGACCAAATTATTTGGAGAAGTTGGCTTAGGCTCATAAAAAGGATTTGATCTAAATGGAAGAAAAATTATCATTAAATGTCTCTCAAAACTAGTTTATTTCCATATAAAGTAATTAAAAATATTCTGAAAACT	CTC	NA	NA	NA	NA
SCC_P1	chr11	22994399	22994399	T	C	12A2p6	SNV	Mutect2;Strelka2;MuSe;Vardict	4	0.264	54	0	0	NA	intronic	Cct4	.	.	.	11qA3.2	NA	2021-07-01	FALSE	lung	single cell clone from 09-2_par	KP; LSL-Cas9	sgMsh2-Cre	none	NA	B6/129 mix	No Msh2 re-expression	chr11-3133045-69579350	4	2	2	1	4.11165	0.96	TTCAAGATGGAAAAGGCGATGTGACCATTACAAATGATGGTGCCACCATTCTGAAACAAATGCAGGTATTGCATCCAGCAGCCAGAATGGTAAGTGTACATGAGTGTTTTGGTTTTTGAGACATAATCCTGTTCAGTAGCCCTAGTGACCTGCTAGTCACTGTAGATCCTTGAACTTGGCAGCAATCCAGCGAGCATATGT	ATG	NA	NA	NA	NA
SCC_P1	chr11	23261835	23261835	T	C	12A2p6	SNV	Mutect2;Strelka2;MuSe;Vardict	4	0.229	150	0	0	NA	UTR5	Xpo1	NM_001035226:c.-6T>C;NM_134014:c.-6T>C	.	.	11qA3.2	NA	2021-07-01	FALSE	lung	single cell clone from 09-2_par	KP; LSL-Cas9	sgMsh2-Cre	none	NA	B6/129 mix	No Msh2 re-expression	chr11-3133045-69579350	4	2	2	0.954167	4.11165	0.96	TTTTGTATGAAGAATGTTGAAGTTAGTTTACTTGACTAGAAAGCTTGAGTGTTAACTAGTGTCCAAACTTTTTAAGTAACTTCATTTTTTTTCCTTTCAGTAATCTATGCCAGCAATTATGACAATGTTAGCAGACCATGCAGCTCGTCAGCTGCTTGATTTCAGCCAAAAACTGGATATCAACCTTTTAGACAACGTGGT	GTA	NA	NA	NA	NA
SCC_P1	chr11	23333806	23333806	A	G	12A2p6	SNV	Mutect2;Strelka2;MuSe;Vardict	4	0.285	100	0	0	NA	exonic	Usp34	.	nonsynonymous SNV	Usp34:NM_001190401:exon3:c.A499G:p.I167V	11qA3.2	NA	2021-07-01	FALSE	lung	single cell clone from 09-2_par	KP; LSL-Cas9	sgMsh2-Cre	none	NA	B6/129 mix	No Msh2 re-expression	chr11-3133045-69579350	4	2	2	1	4.11165	0.96	TCTGACTGAGGAGGAATCTTCAAAGAGTTCTGATCCTTTTAGTTTATGGAATACAGATGAGAAGGAAAAACTATTACTATGTGTAGCAAAAATTTTTCAAATTCAATTTCCCTTATATACTGCTTACAAGCATAATACTCATCCTACTATAGAGGTAGGTAAAAAATAGGTACAATGATTCTTGCATTATCAAGTCCTATT	AAT	NA	NA	NA	NA
SCC_P1	chr11	23426659	23426659	A	G	12A2p6	SNV	Mutect2;Strelka2;Vardict	3	0.091	56	0	0	NA	exonic	Usp34	.	nonsynonymous SNV	Usp34:NM_001190401:exon43:c.A5753G:p.Y1918C	11qA3.2	NA	2021-07-01	FALSE	lung	single cell clone from 09-2_par	KP; LSL-Cas9	sgMsh2-Cre	none	NA	B6/129 mix	No Msh2 re-expression	chr11-3133045-69579350	4	2	2	0.379167	4.11165	0.96	AGAGGTAGTAGGTGCCAATCAAAGCAAGATATGTTTAAGTTTGTTTGGGGTATCTTCTCCCTCTTTTTATCAGCAGCCCATGCACCTTACAAGTGGGACTACTGGCCTCATGAGGATGTCCGTGCAGAATGCCGGTTTGTTGGCCTTACTAACCTTGGAGCTACTTGTTACTTGGCCTCTACTATTCAGCAGCTGTACATG	TAC	NA	NA	NA	NA
SCC_P1	chr11	23625036	23625036	A	C	12A2p6	SNV	Mutect2;Strelka2;MuSe;Vardict	4	0.204	91	0	0	NA	exonic	0610010F05Rik	.	synonymous SNV	0610010F05Rik:NM_027860:exon4:c.T237G:p.G79G	11qA3.2	NA	2021-07-01	FALSE	lung	single cell clone from 09-2_par	KP; LSL-Cas9	sgMsh2-Cre	none	NA	B6/129 mix	No Msh2 re-expression	chr11-3133045-69579350	4	2	2	0.85	4.11165	0.96	CTGCTTTAGAAACTGTATCTTGATCAACAGGAGTCTCTTGAAAATCTCCTTGTGTGTCCAGAAGTGAAGATTTAATGTAAGTGGCTAAAGTTTCAACAGGACCCTCTCCAGTAGCCATTAAAGGGTTATACTGGTTGTCAACAGGTGAACTTCCACAGCTCTTTAGCTCATCAAACCTTTTCACACACTTCAATGATATAA	GAC	NA	NA	NA	NA
SCC_P1	chr11	23625084	23625084	A	T	12A2p6	SNV	Mutect2;Strelka2;MuSe;Vardict	4	0.256	77	0	0	NA	exonic	0610010F05Rik	.	nonsynonymous SNV	0610010F05Rik:NM_027860:exon4:c.T189A:p.S63R	11qA3.2	NA	2021-07-01	FALSE	lung	single cell clone from 09-2_par	KP; LSL-Cas9	sgMsh2-Cre	none	NA	B6/129 mix	No Msh2 re-expression	chr11-3133045-69579350	4	2	2	1	4.11165	0.96	CTTGTGTGTCCAGAAGTGAAGATTTAATGTAAGTGGCTAAAGTTTCAACAGGACCCTCTCCAGTAGCCATTAAAGGGTTATACTGGTTGTCAACAGGTGAACTTCCACAGCTCTTTAGCTCATCAAACCTTTTCACACACTTCAATGATATAAAATGGCAAAAATGGAGGTTAGATAAAGACAAAACAAACAAAACAACAA	AAC	NA	NA	NA	NA
SCC_P1	chr11	23744435	23744435	A	G	12A2p6	SNV	Mutect2;Strelka2;MuSe;Vardict	4	0.239	259	0	0	NA	splicing	Rel	NM_009044:exon8:c.922+2T>C	.	.	11qA3.2	NA	2021-07-01	FALSE	lung	single cell clone from 09-2_par	KP; LSL-Cas9	sgMsh2-Cre	none	NA	B6/129 mix	No Msh2 re-expression	chr11-3133045-69579350	4	2	2	0.995833	4.11165	0.96	AGTGTAATTTGAAAAACAGCTTATCACTTAAAAAATTTAAAAACAGAATAAAGCAAATAAGACACATTTACTTAACTATAACTCAATCCAAAATATTCTTACCACAATCTTGCAGCAGTTTCTGAAAAATCAGAGTTGTTTTTTGTTTCTTTGATTTATTGCCATATGCATCTGATTAAGAAAGAAAAGTGGGAAAGCGGT	TAC	NA	NA	NA	NA
SCC_P1	chr11	24085488	24085488	C	A	12A2p6	SNV	Mutect2;Strelka2;MuSe;Vardict	4	0.22	103	0	0	NA	exonic	Bcl11a	.	nonsynonymous SNV	Bcl11a:NM_001159289:exon2:c.C223A:p.L75I,Bcl11a:NM_001159290:exon2:c.C67A:p.L23I,Bcl11a:NM_001242934:exon2:c.C223A:p.L75I,Bcl11a:NM_016707:exon2:c.C223A:p.L75I	11qA3.2	NA	2021-07-01	FALSE	lung	single cell clone from 09-2_par	KP; LSL-Cas9	sgMsh2-Cre	none	NA	B6/129 mix	No Msh2 re-expression	chr11-3133045-69579350	4	2	2	0.916667	4.11165	0.96	GGACCACGACCTTCTCACCTGTGGGCAGTGCCAGATGAATTTCCCACTGGGGGACATTCTTATTTTTATCGAGCACAAACGGAAACAATGCAATGGCAGCCTCTGCTTAGAAAAAGGTGTGGATAAGCCGCCTTCCCCTTCTCCCATCGAGATGAAAAAGGCATCCAATCCTGTGGAGGTTGGCATCCAGGTCACGCCAGA	CCT	NA	NA	NA	NA
SCC_P1	chr11	26483301	26483301	A	T	12A2p6	SNV	Mutect2;Strelka2;MuSe;Vardict	4	0.336	66	0	0	NA	exonic	Vrk2	.	nonsynonymous SNV	Vrk2:NM_001252447:exon11:c.T880A:p.Y294N,Vrk2:NM_027260:exon11:c.T880A:p.Y294N	11qA3.3	NA	2021-07-01	FALSE	lung	single cell clone from 09-2_par	KP; LSL-Cas9	sgMsh2-Cre	none	NA	B6/129 mix	No Msh2 re-expression	chr11-3133045-69579350	4	2	2	1	4.11165	0.96	GTGGAAAATTCCAGTGGCCCTAAAGGTACTCCATCTGGATTCAAAATTTTCTTGAGCTTCTGATAGTCTGGCTTGTCATCATAAGCTAAATTATGAACATACATCAAGTACTTGACAAGTTCACCTGTGAAGTATCAAATTTTTAATGTGTCACTCAGAATTGGGAAGGATTATCAAAACTCAATACCTTTCTGTTACCTC	TAC	ACAT	8	ACATACAT	NA
SCC_P1	chr11	28910630	28910630	G	T	12A2p6	SNV	Mutect2;Strelka2;MuSe;Vardict	4	0.278	137	0	0	NA	exonic	Efemp1	.	nonsynonymous SNV	Efemp1:NM_146015:exon5:c.G538T:p.G180W	11qA3.3	NA	2021-07-01	FALSE	lung	single cell clone from 09-2_par	KP; LSL-Cas9	sgMsh2-Cre	none	NA	B6/129 mix	No Msh2 re-expression	chr11-3133045-69579350	4	2	2	1	4.11165	0.96	GAAAACCAAAGTGCAAATTAAGAGCATTTTCATGCTTTACAAGCAACTGGAATTCTTTCTGTATTGCATGTCTTTCCCAGATATTGATGAGTGCACCTCAGGGACTCACAATTGTAGAACGGACCAAGTATGCATCAATTTACGAGGTTCCTTCACATGTCAGTGTCTTCCTGGGTATCAGAAGCGAGGTGAACAGTGTGT	AGG	NA	NA	NA	NA
SCC_P1	chr11	29422615	29422615	T	G	12A2p6	SNV	Mutect2;Strelka2;MuSe;Vardict	4	0.247	93	0	0	NA	intronic	Ccdc88a	.	.	.	11qA3.3	NA	2021-07-01	FALSE	lung	single cell clone from 09-2_par	KP; LSL-Cas9	sgMsh2-Cre	none	NA	B6/129 mix	No Msh2 re-expression	chr11-3133045-69579350	4	2	2	1	4.11165	0.96	CTGACTTCTGAATATCCTTTTACAGGAGACTTTGCAGCAGTTGATTATGATGCCATTGCCAGATATCTTAATCATTGGCAAAAATCCCTTTTCTGGTAAGTTTTAAGTCTGTATGATGTGATAATAATGCCTTATGTTTACATAACACTAGTCTTGTTTACCAGGGCCTTGATTGTTTATCTCAGTTCTCAGGTTTTCCAC	GTT	NA	NA	NA	NA
SCC_P1	chr11	30454689	30454689	A	G	12A2p6	SNV	Mutect2;Strelka2;MuSe;Vardict	4	0.294	125	0	0	NA	exonic	4930505A04Rik	.	synonymous SNV	4930505A04Rik:NM_001100394:exon2:c.T213C:p.N71N	11qA4	NA	2021-07-01	FALSE	lung	single cell clone from 09-2_par	KP; LSL-Cas9	sgMsh2-Cre	none	NA	B6/129 mix	No Msh2 re-expression	chr11-3133045-69579350	4	2	2	1	4.11165	0.96	TAAATAGACTGTAATCAAATTGCCCTGCAAAACAGCTTCCGAATCTAATTCTACATTTATATATAGTAAACGTCGGTCCAACCTGCTTTTCTGGCCCTTTATTATCAATGTAGGGAACTGGCTCGTTGTATGTTCTTGCATTTGTGTGTATGAATTTAGCATAATTTACACGTCTTCTGTCCACACATGGTTTTGGGTGTT	TAT	NA	NA	NA	NA
SCC_P1	chr11	30792076	30792076	T	C	12A2p6	SNV	Mutect2;Strelka2;MuSe;Vardict	4	0.222	105	0	0	NA	intronic	Psme4	.	.	.	11qA4	NA	2021-07-01	FALSE	lung	single cell clone from 09-2_par	KP; LSL-Cas9	sgMsh2-Cre	none	NA	B6/129 mix	No Msh2 re-expression	chr11-3133045-69579350	4	2	2	0.925	4.11165	0.96	TGACTTGGTAGAAAGAATATTATATTCCAAGACAGAGCACCTGAGATTAAATTCATTTCCTAAGTAAGTATTAAAGTGCTTCTTTGAGGCCTGGCCCCTGTGCTTTAGGAGAGTGAATACAATGGGGAAATAATGGGTTAAGTAAGCAAATGCTTTGCCCTTGTTTTGTTTGTTTATTATTTATTTATTTATTGTCTGAGA	GTG	NA	NA	NA	NA
SCC_P1	chr11	30804275	30804275	T	-	12A2p6	Deletion	Strelka2;Vardict	2	0.2571	70	0	0	NA	intronic	Psme4	.	.	.	11qA4	NA	2021-07-01	FALSE	lung	single cell clone from 09-2_par	KP; LSL-Cas9	sgMsh2-Cre	none	NA	B6/129 mix	No Msh2 re-expression	chr11-3133045-69579350	4	2	2	1	4.11165	0.96	GCTAATTCTCTAGTCTTTTTTTTTTTTTTTTTTTCACTCTTGTCAATCATATATAATTATTGTAGGGTTTTTAATTCAATAGATACATATAAACCTTTTCTTTTTTTTTAATTAGATACTTTCCAGCAGATTCAACAGCAGAAATGTTAGAAGAATGGCGGCCTTTAATGTGTCCTTTTGATGTAACAATGCAAAAGGCCA	CTT	CTTTT	10	CTTTTCTTTT	-1
SCC_P1	chr11	30845277	30845277	A	G	12A2p6	SNV	Mutect2;Strelka2;MuSe;Vardict	4	0.193	161	0	0	NA	exonic	Psme4	.	synonymous SNV	Psme4:NM_134013:exon33:c.A3786G:p.E1262E	11qA4	NA	2021-07-01	FALSE	lung	single cell clone from 09-2_par	KP; LSL-Cas9	sgMsh2-Cre	none	NA	B6/129 mix	No Msh2 re-expression	chr11-3133045-69579350	4	2	2	0.804167	4.11165	0.96	TAGGTGGATGTCCTAAACCTACCAAAATTCTTGCTGGTGATAGACCTGATAACCATTGGTTGCATTATGATAGTAAAAATATACCAAGAACAAAAAAAGAATGGGAGTCAAGTTGCTTTGTTGAAAAAACTCACTGGGGATACTACAACTGGCCAAAGTAAGTCACGGTTCACCTCCCACTTTATCATTAAACATTTCTTT	AAT	NA	NA	NA	NA
SCC_P1	chr11	30845305	30845305	A	C	12A2p6	SNV	Mutect2;Strelka2;MuSe;Vardict	4	0.217	162	0	0	NA	exonic	Psme4	.	nonsynonymous SNV	Psme4:NM_134013:exon33:c.A3814C:p.T1272P	11qA4	NA	2021-07-01	FALSE	lung	single cell clone from 09-2_par	KP; LSL-Cas9	sgMsh2-Cre	none	NA	B6/129 mix	No Msh2 re-expression	chr11-3133045-69579350	4	2	2	0.904167	4.11165	0.96	TCTTGCTGGTGATAGACCTGATAACCATTGGTTGCATTATGATAGTAAAAATATACCAAGAACAAAAAAAGAATGGGAGTCAAGTTGCTTTGTTGAAAAAACTCACTGGGGATACTACAACTGGCCAAAGTAAGTCACGGTTCACCTCCCACTTTATCATTAAACATTTCTTTTTTCTTTTTTGGTAAACTTTATTTTGTT	AAC	A	5	AAAAA	NA
SCC_P1	chr11	30891948	30891948	A	C	12A2p6	SNV	Mutect2;Strelka2;MuSe;Vardict	4	0.256	183	0	0	NA	exonic	Gpr75	.	nonsynonymous SNV	Gpr75:NM_175490:exon2:c.A852C:p.Q284H	11qA4	NA	2021-07-01	FALSE	lung	single cell clone from 09-2_par	KP; LSL-Cas9	sgMsh2-Cre	none	NA	B6/129 mix	No Msh2 re-expression	chr11-3133045-69579350	4	2	2	1	4.11165	0.96	CATTCATGGGGGCCTCTGTGAAGGGAAATGGAGATCCCATCCAGTGCACCATGCCAGCTCTGTATAGGAACCAGAATTATAACAAACTGCAGCACAGTCAAACTCATGGATACACTAAGAATATCAACCAGATGCCAATCCCCTCAGCCAGTCGACTCCAGCTGGTATCAGCCATCAACTTCTCTACTGCCAAGGATTCCA	AAA	NA	NA	NA	NA
SCC_P1	chr11	31058897	31058897	G	A	12A2p6	SNV	Mutect2;Strelka2;MuSe;Vardict	4	0.236	218	0	0	NA	exonic	Asb3	.	nonsynonymous SNV	Asb3:NM_023906:exon6:c.G680A:p.C227Y	11qA4	NA	2021-07-01	FALSE	lung	single cell clone from 09-2_par	KP; LSL-Cas9	sgMsh2-Cre	none	NA	B6/129 mix	No Msh2 re-expression	chr11-3133045-69579350	4	2	2	0.983333	4.11165	0.96	GGTTAAGTATTTTGTTTTGTGTTAGGTGCAAATGTCAATTGCCAAGCCTTGGATAAAGCTACTCCTTTGTTTATTGCTGCACAAGAGGGTCATACAAAATGTGTGGAACTTTTGCTGTCCAGTGGGGCGGATCCTGACCTTTATTGTAATGAAGACAATTGGCAATTACCTATTCATGCTGCTGCACAAATGGGCCATACA	TGT	NA	NA	NA	NA
SCC_P1	chr11	32499394	32499394	T	G	12A2p6	SNV	Mutect2;Strelka2;MuSe;Vardict	4	0.225	81	0	0	NA	exonic	Ubtd2	.	synonymous SNV	Ubtd2:NM_173784:exon2:c.T240G:p.A80A	11qA4	NA	2021-07-01	FALSE	lung	single cell clone from 09-2_par	KP; LSL-Cas9	sgMsh2-Cre	none	NA	B6/129 mix	No Msh2 re-expression	chr11-3133045-69579350	4	2	2	0.9375	4.11165	0.96	ATGGACAACTGCGCAGCAAGAGGGATGAATTCTGGGACACTGCACCAGCTTTTGAAGGCCGGAAAGAGATCTGGGATGCCTTGAAGGCCGCTGCACATGCTTTTGAAAGCAATGATCATGAACTGGCACAGGCAATCATTGACGGTGCAAACATAACACTACCACACGGTAGGTTTGGTGTCCTGATGACAAAGGGGCATA	CTT	NA	NA	NA	NA
SCC_P1	chr11	33213420	33213420	G	A	12A2p6	SNV	Mutect2;Strelka2;MuSe;Vardict	4	0.211	81	0	0	NA	exonic	Ranbp17	.	synonymous SNV	Ranbp17:NM_023146:exon28:c.C3249T:p.S1083S,Ranbp17:NM_001362875:exon29:c.C3309T:p.S1103S	11qA4	NA	2021-07-01	FALSE	lung	single cell clone from 09-2_par	KP; LSL-Cas9	sgMsh2-Cre	none	NA	B6/129 mix	No Msh2 re-expression	chr11-3133045-69579350	4	2	2	0.879167	4.11165	0.96	GGCTGGCCAGCATCGTAGTCTGGAACCCAGACCTTCCAGATTCTCTTGACAAAGGCTGCACAGCCCACGCTCAGGAGCTGGGTCAGCTCATCATGTCCAGGCTGCTTAGGTCAGTGTGGCCATCGCTACGCAGGGCCTCTGCCACATCTCTTCTGAAGACGGAGAGGTTCTGGGTAAACCTGTGGAAAGAGAAGCAGTGAA	GGC	NA	NA	NA	NA
SCC_P1	chr11	34300450	34300450	A	G	12A2p6	SNV	Mutect2;Strelka2;MuSe;Vardict	4	0.253	104	0	0	NA	ncRNA_intronic	4930403D09Rik	.	.	.	11qA4	NA	2021-07-01	FALSE	lung	single cell clone from 09-2_par	KP; LSL-Cas9	sgMsh2-Cre	none	NA	B6/129 mix	No Msh2 re-expression	chr11-3133045-69579350	4	2	2	1	4.11165	0.96	CCTTTCCACACTTCCCTTCTGCATGTATTCAGAGACACCTACGGCCTCTGTGTGCTTGCCGGTGGTGATGGTGGAGGATGAAGAACCAGCCCAATGTGCCAGGGTAGCCCTGAGCAACTCCAATGCTTCACACTCACCTGGAACTCAAAGCTTGTGTGTTCCAGAAACTTCTGGTTCATGGTTTCTGCAAACTTGTTGATG	CAG	NA	NA	NA	NA
SCC_P1	chr11	34688463	34688463	A	T	12A2p6	SNV	Mutect2;Strelka2;MuSe;Vardict	4	0.29	122	0	0	NA	exonic	Dock2	.	nonsynonymous SNV	Dock2:NM_033374:exon21:c.T2122A:p.L708M	11qA4	NA	2021-07-01	FALSE	lung	single cell clone from 09-2_par	KP; LSL-Cas9	sgMsh2-Cre	none	NA	B6/129 mix	No Msh2 re-expression	chr11-3133045-69579350	4	2	2	1	4.11165	0.96	AGTGGGAAATGCGCCAATTCCCTGCATCCCATATATCTCACCAGGACAATCACAGATGCACAGGAAATATCTGTACACGTAGTTACTTACTTGTAGGCCAAGGTAGCACTGAAATGCTGTTGGATGTAAGCCTCCAATACGGTGTTAAAATGCTGGAATTTCCGGTCTGCAATGAGTCCTATTATATAGATCTGCGGAAGA	AAG	NA	NA	NA	NA
SCC_P1	chr11	34809820	34809820	G	A	12A2p6	SNV	Mutect2;Strelka2;MuSe;Vardict	4	0.358	57	0	0	NA	exonic	Spdl1	.	nonsynonymous SNV	Spdl1:NM_027411:exon12:c.C1702T:p.P568S	11qA4	NA	2021-07-01	FALSE	lung	single cell clone from 09-2_par	KP; LSL-Cas9	sgMsh2-Cre	none	NA	B6/129 mix	No Msh2 re-expression	chr11-3133045-69579350	4	2	2	1	4.11165	0.96	GGGGCTGACTTTGAGGACACATATATGATGTTGTGTGATTTCTTACAAGCTCCTTTTCCCAATTTGCTTGTAGTTTCTATCCTTTCCTTCACTTCTGTTGGAAGCTTTGATTCTGCAGTTAACCTACAAACATTAAAGAATATACTCTGAATTCAAGTATGGTCAAAACGAAAAAGACAGACATGCCTAGTATGTCTAAAT	GGA	NA	NA	NA	NA
SCC_P1	chr11	34825436	34825436	T	A	12A2p6	SNV	Mutect2;Strelka2;MuSe;Vardict	4	0.248	121	0	0	NA	exonic	Spdl1	.	nonsynonymous SNV	Spdl1:NM_027411:exon3:c.A260T:p.K87M	11qA4	NA	2021-07-01	FALSE	lung	single cell clone from 09-2_par	KP; LSL-Cas9	sgMsh2-Cre	none	NA	B6/129 mix	No Msh2 re-expression	chr11-3133045-69579350	4	2	2	1	4.11165	0.96	GGTATCTTACTCTGAACAGACGCACACCTTGTTCTTCAGGTCGCTCACTTCCTGCCGGTGGCTCCTATGTAGCTGCACCTCTAGCTGCTCCAGCTGCGCCTTCTGCTGCTGTTTCAGAGCTTCACACTCACAGCTCAGGCTGTCTAACATCCGACTCTTGAGCTCCACTTCTCTTTGAAGGGCATGCTTCTCTTGGTTGTA	CTT	NA	NA	NA	NA
SCC_P1	chr11	35632828	35632828	A	G	12A2p6	SNV	Mutect2;Strelka2;MuSe;Vardict	4	0.187	80	0	0	NA	exonic	Slit3	.	nonsynonymous SNV	Slit3:NM_011412:exon19:c.A2090G:p.K697R	11qA4	NA	2021-07-01	FALSE	lung	single cell clone from 09-2_par	KP; LSL-Cas9	sgMsh2-Cre	none	NA	B6/129 mix	No Msh2 re-expression	chr11-3133045-69579350	4	2	2	0.779167	4.11165	0.96	CCTTTCAACTGCAACTGCCACATGGCGTGGCTCGGCCGCTGGCTGAGGAAACGCCGCATCGTCAGCGGGAACCCCAGATGCCAGAAGCCCTTTTTCCTCAAGGAGATTCCCATCCAAGACGTGGCCATCCAGGACTTTACCTGCGACGGTAAGTGGGATTGAATCGGGAAGGCAAGGCAGGCTGCTGAGACCTCTGACTCC	AAG	NA	NA	NA	NA
SCC_P1	chr11	35841755	35841755	T	C	12A2p6	SNV	Mutect2;Strelka2;MuSe;Vardict	4	0.254	56	0	0	NA	exonic	Wwc1	.	nonsynonymous SNV	Wwc1:NM_170779:exon21:c.A3125G:p.K1042R	11qA4	NA	2021-07-01	FALSE	lung	single cell clone from 09-2_par	KP; LSL-Cas9	sgMsh2-Cre	none	NA	B6/129 mix	No Msh2 re-expression	chr11-3133045-69579350	4	2	2	1	4.11165	0.96	AAAAATATCAACAGAAACACTTGTAGAGCGAAGCCCTCAGGGCCCCCCTCCACAGTGGGATCACAGGATGCTGAGAGGCAGCCAGCCAGTGGTACTCACCTTCTTCTCCAGCATCCTCAGTAGCAAGCGGAAGCGCTCGTCTTCACGCAGCCACTGTGGCAGCTCCTTCTCCCCGTGGTTCTTGGCTTGCTCCAAATGCTC	CTT	CTT	8	CTTCTTCT	NA
SCC_P1	chr11	35841799	35841799	A	G	12A2p6	SNV	Mutect2;Strelka2;MuSe;Vardict	4	0.228	83	0	0	NA	exonic	Wwc1	.	synonymous SNV	Wwc1:NM_170779:exon21:c.T3081C:p.R1027R	11qA4	NA	2021-07-01	FALSE	lung	single cell clone from 09-2_par	KP; LSL-Cas9	sgMsh2-Cre	none	NA	B6/129 mix	No Msh2 re-expression	chr11-3133045-69579350	4	2	2	0.95	4.11165	0.96	CCCCTCCACAGTGGGATCACAGGATGCTGAGAGGCAGCCAGCCAGTGGTACTCACCTTCTTCTCCAGCATCCTCAGTAGCAAGCGGAAGCGCTCGTCTTCACGCAGCCACTGTGGCAGCTCCTTCTCCCCGTGGTTCTTGGCTTGCTCCAAATGCTCCTTCAGCTCCTTCAGCACTGAGATCTCCTGAGTCAGCTGGCTGT	CAC	NA	NA	NA	NA
SCC_P1	chr11	36047474	36047474	T	C	12A2p6	SNV	Mutect2;Strelka2;MuSe;Vardict	4	0.227	147	0	0	NA	exonic	Tenm2	.	synonymous SNV	Tenm2:NM_001290702:exon22:c.A4278G:p.K1426K,Tenm2:NM_011856:exon23:c.A4371G:p.K1457K	11qA4	NA	2021-07-01	FALSE	lung	single cell clone from 09-2_par	KP; LSL-Cas9	sgMsh2-Cre	none	NA	B6/129 mix	No Msh2 re-expression	chr11-3133045-69579350	4	2	2	0.945833	4.11165	0.96	GGCGGTTGATCTTCTTCTCGTCCGTCTCAGTGATGTAGAGCACCCCAGTGTGAGAAATAGCAATGGCGCTGGCTGATTCCAGCGCAGAATGGATGGCGAGTTTGCTGAGCGAGTAGTCGATGCCGGGAACCTGGCAGTGCATAGGCCGTCCCGCGATGATGCTGACCTGGTGGTTCTCCGTGATCCGCAGGATGACGTTGT	GTT	NA	NA	NA	NA
SCC_P1	chr11	36068389	36068389	A	G	12A2p6	SNV	Mutect2;Strelka2;MuSe;Vardict	4	0.248	131	0	0	NA	exonic	Tenm2	.	nonsynonymous SNV	Tenm2:NM_001290702:exon16:c.T3236C:p.L1079P,Tenm2:NM_011856:exon17:c.T3329C:p.L1110P	11qA4	NA	2021-07-01	FALSE	lung	single cell clone from 09-2_par	KP; LSL-Cas9	sgMsh2-Cre	none	NA	B6/129 mix	No Msh2 re-expression	chr11-3133045-69579350	4	2	2	1	4.11165	0.96	AATGAAAAGTGGCTGAAACCAACACATACCAACAGCATCCGATAGGCCATAAACCCTTTGGCCATAAGCATCTGTCTTGTCCCAGATGAATGTGTAGGCTAGGTTGGGAGAAGCCTGGAATGACTTCTGGAAGAGATGCCCCTCTACAGCAACCATCAAGTGAACCCTGATGAGGTTCAAGGGCACTGTGGACTGTGTCAT	TAG	NA	NA	NA	NA
SCC_P1	chr11	36221410	36221411	TT	AA	12A2p6	DBS	Mutect2;Vardict	2	0.257	117	0	0	NA	exonic	Tenm2	.	nonframeshift substitution	Tenm2:NM_011856:exon6:c.1306_1307TT:p.K436L	11qA4	NA	2021-07-01	FALSE	lung	single cell clone from 09-2_par	KP; LSL-Cas9	sgMsh2-Cre	none	NA	B6/129 mix	No Msh2 re-expression	chr11-3133045-69579350	4	2	2	1	4.11165	0.96	TGCCTTCCACGACTTGGATTAAAAAACCTGTAGCAGCCATCAAGAGCCTTGACTTTTCCTGTGACCTCAATAGGGCAAGCAGCAGCTGTAACCTCACCTTTGCCTCCAGATGGCACTGTTGCCACATCATCGTTTCCTGGTAAGCCGGTCCTTACGCCATTGTTAAAGGTGTGTCCATCTGCCGGCTGGAGTTGCCAATTG	TTG	NA	NA	NA	NA
SCC_P1	chr11	36944085	36944085	C	A	12A2p6	SNV	Mutect2;Strelka2;MuSe;Vardict	4	0.226	40	0	0	NA	exonic	Tenm2	.	nonsynonymous SNV	Tenm2:NM_001290702:exon1:c.G82T:p.D28Y,Tenm2:NM_011856:exon1:c.G82T:p.D28Y	11qA5	NA	2021-07-01	FALSE	lung	single cell clone from 09-2_par	KP; LSL-Cas9	sgMsh2-Cre	none	NA	B6/129 mix	No Msh2 re-expression	chr11-3133045-69579350	4	2	2	0.941667	4.11165	0.96	ACTCGGTTTCCATAGTGCATTCTGCTGTCATGGTCATAAGCCTTCAAGGTCTCGCTGGAACTGTAGGACTTCTGAGTGGGCACACGGCAGTCCTCACTGTCCAGAGAGGAGCTGGTGTAGCGACACTCTTTGCCACACCGTCCCCTGGTCAAAGAGCGATGTCGCCGGTCCTTTACATCCATTATTCCAGATGAAACAGAA	TCC	NA	NA	NA	NA
SCC_P1	chr11	40710181	40710181	T	C	12A2p6	SNV	Mutect2;Strelka2;MuSe;Vardict	4	0.231	233	0	0	NA	exonic	Hmmr	.	nonsynonymous SNV	Hmmr:NM_013552:exon12:c.A1361G:p.D454G	11qA5	NA	2021-07-01	FALSE	lung	single cell clone from 09-2_par	KP; LSL-Cas9	sgMsh2-Cre	none	NA	B6/129 mix	No Msh2 re-expression	chr11-3133045-69579350	4	2	2	0.9625	4.11165	0.96	GTACTTCTCTTGCTCACTTTCCAACTGAGCAGTGACGTCCCTCAGACTCTGTGCTGTGTCATTATACTTCTCTTGCACACTTTCCAACTGAGCAGTGACGTCCCTCAGACTCTGTGCTGTGTCATTATACTTCTCTTGTGCAATCAAGATGGCTTGGGCGTGAGCAGCAATATGTTTCTCCAGTTCAACTTCTTTCCTAAG	GTC	NA	NA	NA	NA
SCC_P1	chr11	43776045	43776045	T	C	12A2p6	SNV	Mutect2;Strelka2;MuSe;Vardict	4	0.263	18	0	0	NA	exonic	Adra1b	.	nonsynonymous SNV	Adra1b:NM_007416:exon2:c.A1364G:p.E455G,Adra1b:NM_001284380:exon4:c.A1364G:p.E455G,Adra1b:NM_001284381:exon5:c.A1364G:p.E455G	11qB1.1	NA	2021-07-01	FALSE	lung	single cell clone from 09-2_par	KP; LSL-Cas9	sgMsh2-Cre	none	NA	B6/129 mix	No Msh2 re-expression	chr11-3133045-69579350	4	2	2	1	4.11165	0.96	ATTGCTGGCGTCGCCTTCGGTCCCCGGGCTCTCAGGCTCGCCCAGGAGCTTGAAAGTGAAGAGTGGCCCGGAGTCGAGGCGGCCGCGGCGGCCAGGAGGCTCTGGCAGGCTGAGCAGCGCTCCGGGTTTCCACTCGGGGAAGGCGCACAGCTCCACGGGTGGCTGCGTTCCACGACCCAGGTATCCCGGGCTGGGTGACGC	CTC	NA	NA	NA	NA
SCC_P1	chr11	43835686	43835686	T	C	12A2p6	SNV	Mutect2;Strelka2;MuSe;Vardict	4	0.268	85	0	0	NA	exonic	Adra1b	.	nonsynonymous SNV	Adra1b:NM_007416:exon1:c.A403G:p.S135G,Adra1b:NM_001284380:exon3:c.A403G:p.S135G,Adra1b:NM_001284381:exon4:c.A403G:p.S135G	11qB1.1	NA	2021-07-01	FALSE	lung	single cell clone from 09-2_par	KP; LSL-Cas9	sgMsh2-Cre	none	NA	B6/129 mix	No Msh2 re-expression	chr11-3133045-69579350	4	2	2	1	4.11165	0.96	CTGAGGAGCGCCAAGATGGCCTTCCTGCGGGTGACCAGCGTGGGGTACTGCAGAGAGTATCGCACCCCAATGTAGCGGTCAATGGAGATGGCACATAGGCTCAGGATGGAGGCCGTGCAACACAGGACATCAACCGCTGCCCAGATGTCACAGAAGATGCGCCCCAGCACCCAGTAGCCGAGCACTTCCAGGGTAGCGGAG	CTC	NA	NA	NA	NA
SCC_P1	chr11	45895045	45895045	T	C	12A2p6	SNV	Mutect2;Strelka2;MuSe;Vardict	4	0.239	151	0	0	NA	intronic	Clint1	.	.	.	11qB1.1	NA	2021-07-01	FALSE	lung	single cell clone from 09-2_par	KP; LSL-Cas9	sgMsh2-Cre	none	NA	B6/129 mix	No Msh2 re-expression	chr11-3133045-69579350	4	2	2	0.995833	4.11165	0.96	TACTTTTTTTAGAAATCCAAATCTCACCTTGTTTAGATGATTACAGGATTTCTGTCAAAATTGGGGGTTGACACTGGAGGTCTTTTAACCTTGCTCACTGTTTCCGCTGTTTCAGCCATCGGTGCCGAGCAGCAAGTCCTCGGGGGACCTCGTTGACCTGTTTGATGGCAGTAGCCAGTCAGCAGGTAAGCTCAGCGGGCT	GTT	NA	NA	NA	NA
SCC_P1	chr11	45895052	45895052	T	C	12A2p6	SNV	Mutect2;Strelka2;MuSe;Vardict	4	0.239	152	0	0	NA	intronic	Clint1	.	.	.	11qB1.1	NA	2021-07-01	FALSE	lung	single cell clone from 09-2_par	KP; LSL-Cas9	sgMsh2-Cre	none	NA	B6/129 mix	No Msh2 re-expression	chr11-3133045-69579350	4	2	2	0.995833	4.11165	0.96	TTTAGAAATCCAAATCTCACCTTGTTTAGATGATTACAGGATTTCTGTCAAAATTGGGGGTTGACACTGGAGGTCTTTTAACCTTGCTCACTGTTTCCGCTGTTTCAGCCATCGGTGCCGAGCAGCAAGTCCTCGGGGGACCTCGTTGACCTGTTTGATGGCAGTAGCCAGTCAGCAGGTAAGCTCAGCGGGCTCGCCTTT	CTG	NA	NA	NA	NA
SCC_P1	chr11	46150613	46150613	T	G	12A2p6	SNV	Mutect2;Strelka2;MuSe;Vardict	4	0.225	119	0	0	NA	exonic	Nipal4	.	synonymous SNV	Nipal4:NM_172524:exon6:c.A754C:p.R252R	11qB1.1	NA	2021-07-01	FALSE	lung	single cell clone from 09-2_par	KP; LSL-Cas9	sgMsh2-Cre	none	NA	B6/129 mix	No Msh2 re-expression	chr11-3133045-69579350	4	2	2	0.9375	4.11165	0.96	TTGAGGAAGTTGACCTGGATGATGATAGAAAGACCCAGGATGAGGGACAGGATGTAAGGGAGAGGGTGCCGCACAACTGGTAAGCCCTGGAAGAAGTTCCTAATGGTGACACCAAGCCCCTTGACGGCAGTCACGGAGAAGGATCCGATCACGGAGCAGATGATGATGTAAATGAGGATATTCCTTTGCCCGTAACGTGGG	CTA	NA	NA	NA	NA
SCC_P1	chr11	46367801	46367801	T	C	12A2p6	SNV	Mutect2;Strelka2;MuSe;Vardict	4	0.295	109	0	0	NA	intronic	Itk	.	.	.	11qB1.1	NA	2021-07-01	FALSE	lung	single cell clone from 09-2_par	KP; LSL-Cas9	sgMsh2-Cre	none	NA	B6/129 mix	No Msh2 re-expression	chr11-3133045-69579350	4	2	2	1	4.11165	0.96	AGAACACAAAAGCCTGCCTGTGGGCTTGGTCTAAGCTCTCCACATGGGGGAGAGTCACCCTTTGTCCATCTTCCCTTACAAGAGCTGAGGATTCTAACCATGGTCCAGGCTGTAGTCCTGATGGGCTTACCTGAAAAGGGTATTTATAGTGGCACGGGATGCTAATGTCACTCTTGACAATCTCCACACACTTGATTCTGG	ATG	NA	NA	NA	NA
SCC_P1	chr11	47125635	47125635	T	C	12A2p6	SNV	Mutect2;Strelka2;MuSe;Vardict	4	0.264	110	0	0	NA	exonic	Sgcd	.	synonymous SNV	Sgcd:NM_011891:exon5:c.A399G:p.A133A	11qB1.1	NA	2021-07-01	FALSE	lung	single cell clone from 09-2_par	KP; LSL-Cas9	sgMsh2-Cre	none	NA	B6/129 mix	No Msh2 re-expression	chr11-3133045-69579350	4	2	2	1	4.11165	0.96	CTAAGACTCTCAATCTCTCAGCTCCCACGACCACTTCACTGTCATCCGCAGAAAAGAGCAATTTTCCAGAAACAGTTTTTACTTCAAACCTTTTGCCATATGCTTCCACAGCCTTCGGACCTAAAAGAGAGAGAGAAAGAAAGAGAGGAGGAATACATTAGCCTTGTCGCCCGTCACTACAAATGCTTTCCATAGGGATTG	ATG	NA	NA	NA	NA
SCC_P1	chr11	49341357	49341357	T	-	12A2p6	Deletion	Mutect2;Strelka2;Vardict	3	0.24	351	0	0	NA	exonic	Olfr1390	.	frameshift deletion	Olfr1390:NM_147065:exon1:c.824delT:p.Y277Ifs*10	11qB1.2	NA	2021-07-01	FALSE	lung	single cell clone from 09-2_par	KP; LSL-Cas9	sgMsh2-Cre	none	NA	B6/129 mix	No Msh2 re-expression	chr11-3133045-69579350	4	2	2	1	4.11165	0.96	TCCCACCTTGTGGTGGTTTCTATGTTTTATGGTGCAGCCATGTACACATACTTACAACCCAAGGGCACCTATTCTGAGAGCAAGGGGAAGTTTGTGGCCCTTTTTTATATTATTGTCACCCCCATGCTCAACCCTCTGATCTATACCCTAAGGAACAAGGATGTCAAGGGGGCTCTGTGGAAGGTGCTAGGGAGAGCTACT	CTT	T	5	TTTTT	-1
SCC_P1	chr11	49341398	49341398	T	C	12A2p6	SNV	Mutect2;Strelka2;MuSe;Vardict	4	0.238	374	0	0	NA	exonic	Olfr1390	.	nonsynonymous SNV	Olfr1390:NM_147065:exon1:c.T865C:p.Y289H	11qB1.2	NA	2021-07-01	FALSE	lung	single cell clone from 09-2_par	KP; LSL-Cas9	sgMsh2-Cre	none	NA	B6/129 mix	No Msh2 re-expression	chr11-3133045-69579350	4	2	2	0.991667	4.11165	0.96	GTACACATACTTACAACCCAAGGGCACCTATTCTGAGAGCAAGGGGAAGTTTGTGGCCCTTTTTTATATTATTGTCACCCCCATGCTCAACCCTCTGATCTATACCCTAAGGAACAAGGATGTCAAGGGGGCTCTGTGGAAGGTGCTAGGGAGAGCTACTGACTTGGGATAGAATAGCAAAGGGCCAGTACAATCTGGTTT	CTA	NA	NA	NA	NA
SCC_P1	chr11	49430691	49430691	T	C	12A2p6	SNV	Mutect2;Strelka2;MuSe;Vardict	4	0.281	295	0	0	NA	exonic	Olfr1389	.	nonsynonymous SNV	Olfr1389:NM_147066:exon1:c.T214C:p.C72R	11qB1.2	NA	2021-07-01	FALSE	lung	single cell clone from 09-2_par	KP; LSL-Cas9	sgMsh2-Cre	none	NA	B6/129 mix	No Msh2 re-expression	chr11-3133045-69579350	4	2	2	1	4.11165	0.96	TCTCCTTGGCAACACCACCATCATTGCTCTCTCAAGGCTGGATGTCAGATTGCACACACCCATGTACTTTTTCCTCTCCCATCTTTCTTTCCTGGACCTGTGCTACACCACAAGCACTGTACCACAGCTTCTCATTAACCTCTGTGGGTTGGATAGGACCATCAGCTATGGAGGCTGTGTGGCTCAGCTCCTCATTTTCCT	GTG	NA	NA	NA	NA
SCC_P1	chr11	49430856	49430856	T	A	12A2p6	SNV	Mutect2;Strelka2;MuSe;Vardict	4	0.278	280	0	0	NA	exonic	Olfr1389	.	nonsynonymous SNV	Olfr1389:NM_147066:exon1:c.T379A:p.C127S	11qB1.2	NA	2021-07-01	FALSE	lung	single cell clone from 09-2_par	KP; LSL-Cas9	sgMsh2-Cre	none	NA	B6/129 mix	No Msh2 re-expression	chr11-3133045-69579350	4	2	2	1	4.11165	0.96	CTATGGAGGCTGTGTGGCTCAGCTCCTCATTTTCCTTGCCTTGGTCTCCACAGAGTGTCTGCTCCTGGGGGTCATGGCCTTTGACCGTTATGCGGCTGTGTGCCGTCCACTGCACTACACGACCATTATGCACCCTCAGCTGTGTCAGGGACTGGCCATCTCCTCCTGGGTTTCTGGCCTTGTGAACTCTGTGATTCAGAC	GTG	NA	NA	NA	NA
SCC_P1	chr11	49564852	49564852	A	G	12A2p6	SNV	Mutect2;Strelka2;MuSe;Vardict	4	0.256	365	0	0	NA	exonic	Olfr1380	.	synonymous SNV	Olfr1380:NM_207573:exon1:c.A930G:p.S310S	11qB1.2	NA	2021-07-01	FALSE	lung	single cell clone from 09-2_par	KP; LSL-Cas9	sgMsh2-Cre	none	NA	B6/129 mix	No Msh2 re-expression	chr11-3133045-69579350	4	2	2	1	4.11165	0.96	ATACTATCATCACCCCCATGCTCAACCCTCTGATCTATACGCTGAGGAACAAGGATGTGAAAGGAGCGCTGTGGAAGGTGCTGGGCAGAGGCACAGACTCAGCATAGAAGGGGTAAAGGGAGCAATAAAGTGTTGCATAATAACACTCATATTCTGAAACACATACTGTCCTTTAACCAAGGGCTTTTTAATCACCCTTCC	CAG	NA	NA	NA	NA
SCC_P1	chr11	49681178	49681178	T	A	12A2p6	SNV	Mutect2;Strelka2;MuSe;Vardict	4	0.284	131	0	0	NA	exonic	Cnot6	.	synonymous SNV	Cnot6:NM_001290741:exon9:c.A990T:p.V330V,Cnot6:NM_001363356:exon9:c.A990T:p.V330V,Cnot6:NM_001363357:exon9:c.A690T:p.V230V,Cnot6:NM_212484:exon9:c.A975T:p.V325V	11qB1.2	NA	2021-07-01	FALSE	lung	single cell clone from 09-2_par	KP; LSL-Cas9	sgMsh2-Cre	none	NA	B6/129 mix	No Msh2 re-expression	chr11-3133045-69579350	4	2	2	1	4.11165	0.96	TGGAACTATTAAATTTGGGAAGACGGGAGTGTCAATTTTACAGGCAGTGAAGCCATCACTCACATGACATTTCAATCAATTCCTTTCGAAGTTCTAGCAGTACTGCAACTCCAATGTTATCCTTTGTCATGACTCTGTTCAACATGGCTTCAGACCCTTCTGAATTCGCCATTGCTAGCTGATTAAATTCAACTGTGTGTT	GTA	NA	NA	NA	NA
SCC_P1	chr11	49815343	49815343	T	C	12A2p6	SNV	Mutect2;Strelka2;MuSe;Vardict	4	0.26	110	0	0	NA	splicing	Gfpt2	NM_013529:exon7:c.596+2T>C	.	.	11qB1.2	NA	2021-07-01	FALSE	lung	single cell clone from 09-2_par	KP; LSL-Cas9	sgMsh2-Cre	none	NA	B6/129 mix	No Msh2 re-expression	chr11-3133045-69579350	4	2	2	1	4.11165	0.96	GCACAGTCCTTTAAGACCTTTGTTGCTGTGTTTTCAGGAAGGCGCCTTTGCACTGGTTTTCAAGAGTATTCACTACCCGGGAGAAGCTGTCGCCACGAGGTAAGGCTCTGATGGAAGCCCAGCTCTGAGGGGCCTTGGTGCTCTGTGGCTGCTGATTTTATGCTAAAGGCACAAAGAAACCATTTGGAATATATACGTGGC	GTA	NA	NA	NA	NA
SCC_P1	chr11	50234500	50234500	C	T	12A2p6	SNV	Mutect2;Strelka2;MuSe;Vardict	4	0.199	198	0	0	NA	exonic	Mgat4b	.	nonsynonymous SNV	Mgat4b:NM_145926:exon14:c.C1601T:p.P534L	11qB1.3	NA	2021-07-01	FALSE	lung	single cell clone from 09-2_par	KP; LSL-Cas9	sgMsh2-Cre	none	NA	B6/129 mix	No Msh2 re-expression	chr11-3133045-69579350	4	2	2	0.829167	4.11165	0.96	GCTCCCACAGGCTCCTTCTACAAGGGTGTAGCTGAAGGAGAAGTGGATCCTGCCTTTGGCCCCCTGGAAGCACTACGTCTCTCCATTCAGACTGACTCCCCGGTGTGGGTCATTTTGAGTGAGGTAAGATCAGCTGGGATGGGACTAAGCATCTAGACCATAAGAAGTCCCAAGACTCCTGCTCATCCTAAGCCCGACTCT	CCG	NA	NA	NA	NA
SCC_P1	chr11	51280350	51280350	T	-	12A2p6	Deletion	Mutect2;Vardict	2	0.037	251	0	0	NA	intronic	Clk4	.	.	.	11qB1.3	NA	2021-07-01	FALSE	lung	single cell clone from 09-2_par	KP; LSL-Cas9	sgMsh2-Cre	none	NA	B6/129 mix	No Msh2 re-expression	chr11-3133045-69579350	4	2	2	0.154167	4.11165	0.96	CTATCCTTAGTCTAGTCTTTTTATATCAGCCCATATTTTATTTTATTTTTTATGTGCATGTAAGGAAGGTAAAGAATGCTAAATTCCTTTTTCCTGAATGTTTTTTAGACCCACGATAGTAAAGAGCACCTGGCAATGATGGAGCGGATCTTAGGACCCATCCCAGCACATATGATCCAGAAGACAAGGTGGGCCTCAGAT	GTT	T	5	TTTTT	-1
SCC_P1	chr11	51733762	51733762	T	A	12A2p6	SNV	Mutect2;Strelka2;MuSe;Vardict	4	0.189	35	0	0	NA	intronic	Sec24a	.	.	.	11qB1.3	NA	2021-07-01	FALSE	lung	single cell clone from 09-2_par	KP; LSL-Cas9	sgMsh2-Cre	none	NA	B6/129 mix	No Msh2 re-expression	chr11-3133045-69579350	4	2	2	0.7875	4.11165	0.96	TTATTATCCTAAATGGTTATAAAATAATCAAAATACCTTTGAAAACTTTCTCCGTGCTTATATCTTGAGCGAAAAGGTAAAGAATATATTAAAAAAAAAATAGTTTACCTGAGTAAAGGCCTGGGGGCCACTTGGGTAACTGAGGGAGGGTGGTGGCATCCCAGCCACAGGTGGTGCGCTGTTCTGGTAGCCTGGTGGCAG	ATA	A	10	AAAAAAAAAA	NA
SCC_P1	chr11	51825013	51825013	G	A	12A2p6	SNV	Mutect2;Strelka2;MuSe;Vardict	4	0.348	49	0	0	NA	exonic	Jade2	.	nonsynonymous SNV	Jade2:NM_199299:exon9:c.C1364T:p.A455V,Jade2:NM_001357588:exon10:c.C1580T:p.A527V	11qB1.3	NA	2021-07-01	FALSE	lung	single cell clone from 09-2_par	KP; LSL-Cas9	sgMsh2-Cre	none	NA	B6/129 mix	No Msh2 re-expression	chr11-3133045-69579350	4	2	2	1	4.11165	0.96	TAAGGCCCCTGACCCACCAGGGCTACTTACCCTCTCCAGGTCCTGCCGCAGGTGGGTGAAAAGCTTCAGGCGTCGATAGAGGACATCCTGTTCCTGTTGGGCCAGGTTGTCCACCTCGTCAGTCTTGGGCGTCAACAGCGGCTGGTTGGCATTAGCTCTCCGCTTCAACTTCCAGTACTGGTAGATGAAGTCCACCAGTGC	GGC	NA	NA	NA	NA
SCC_P1	chr11	52033503	52033504	TC	-	12A2p6	Deletion	Strelka2;Vardict	2	0.2167	60	0	0	NA	intronic	Cdkl3	.	.	.	11qB1.3	NA	2021-07-01	FALSE	lung	single cell clone from 09-2_par	KP; LSL-Cas9	sgMsh2-Cre	none	NA	B6/129 mix	No Msh2 re-expression	chr11-3133045-69579350	4	2	2	0.902917	4.11165	0.96	TTCAAAAGTGGGCTTAGGGGCTACTGGGATACCTACCTGAAGACCTGGAGAGGAAAATATAGTTTCAAGGAAGGGCCAACAAATTACATGTTTTTTTTTTCCCCCAAAAGTTAAACAGATAAAAGTGCTGAAGAGAGAATCAAAGAAAACAGATTCATCTAAAATACCAACTTTACTTAGTATGGACCCAAATCAAGAAAA	TCC	T	10	TTTTTTTTTT	-2
SCC_P1	chr11	52037476	52037476	T	-	12A2p6	Deletion	Mutect2;Strelka2;Vardict	3	0.265	281	0	0	NA	exonic	Cdkl3	.	frameshift deletion	Cdkl3:NM_153785:exon13:c.1771delT:p.S594Pfs*8	11qB1.3	NA	2021-07-01	FALSE	lung	single cell clone from 09-2_par	KP; LSL-Cas9	sgMsh2-Cre	none	NA	B6/129 mix	No Msh2 re-expression	chr11-3133045-69579350	4	2	2	1	4.11165	0.96	GCAGATACTTACATTTCTTATCCCTGGTTCTTACTGGCTTGGTTTTTAATTTTAGGGTGGAGATGGCGATTGTGAGGGGAAGAATTTGAAGAGGAACAGATTTTTTTTTTCCCGATAGTGCTTTGTCTTTTAAGTAATCTTAAAAATACAAGCTTGACAATTCCTTCCTTTTTATTTTATATACACTAGAATGTACATAGG	ATT	T	10	TTTTTTTTTT	-1
SCC_P1	chr11	53537784	53537784	G	A	12A2p6	SNV	Mutect2;Strelka2;Vardict	3	0.079	77	0	0	NA	exonic	Septin8	.	synonymous SNV	Septin8:NM_001252332:exon9:c.G1155A:p.E385E,Septin8:NM_001252333:exon9:c.G1149A:p.E383E,Septin8:NM_001347496:exon9:c.G1155A:p.E385E,Septin8:NM_001361968:exon9:c.G1149A:p.E383E,Septin8:NM_001361969:exon9:c.G969A:p.E323E,Septin8:NM_033144:exon9:c.G1155A:p.E385E	11qB1.3	NA	2021-07-01	FALSE	lung	single cell clone from 09-2_par	KP; LSL-Cas9	sgMsh2-Cre	none	NA	B6/129 mix	No Msh2 re-expression	chr11-3133045-69579350	4	2	2	0.329167	4.11165	0.96	GACCTGTCCTGCTTATACCCAGGCGCCTCCCTTTCCCCCAGCTCCATGAGAAGTTTGAGCACCTGAAGCGAATCCACCAGGAGGAGAAGCGCAAGGTAGAGGAGAAGCGCAGGGAGCTGGAAGAGGAGACCAACGCCTTCAACTGCCGGAAGGCGGCCATGGAGGCCCTGCAGTCACAGGCCTTGCATGCCACTTCACAGC	AGG	NA	NA	NA	NA
SCC_P1	chr11	53586882	53586882	G	A	12A2p6	SNV	Mutect2;Strelka2;MuSe;Vardict	4	0.268	64	0	0	NA	exonic	Kif3a	.	nonsynonymous SNV	Kif3a:NM_001290805:exon9:c.G1177A:p.E393K,Kif3a:NM_001290806:exon9:c.G1177A:p.E393K,Kif3a:NM_008443:exon9:c.G1177A:p.E393K	11qB1.3	NA	2021-07-01	FALSE	lung	single cell clone from 09-2_par	KP; LSL-Cas9	sgMsh2-Cre	none	NA	B6/129 mix	No Msh2 re-expression	chr11-3133045-69579350	4	2	2	1	4.11165	0.96	GCCAATAATGGCATGGTAACAGACTAAAAGTCATTGTTAAATTTCTCTCCAAGGGGAAGAAGTGTCAGGCTCTGACATCAGTGGGTCAGAGGAGGATGACGAGGAGGGTGAACTTGGAGAAGATGGAGAAAAAAAGAAAAAGAGAAGGGGTAAGTTTTGCTCATGCTCTAACCAGTTGGAACTGGCTAGAGCTGCCCCCTG	CGA	NA	NA	NA	NA
SCC_P1	chr11	53618245	53618245	A	G	12A2p6	SNV	Mutect2;Strelka2;MuSe;Vardict	4	0.23	68	0	0	NA	intronic	Il4	.	.	.	11qB1.3	NA	2021-07-01	FALSE	lung	single cell clone from 09-2_par	KP; LSL-Cas9	sgMsh2-Cre	none	NA	B6/129 mix	No Msh2 re-expression	chr11-3133045-69579350	4	2	2	0.958333	4.11165	0.96	CAGCAGACCCCTCAGGTCCACTTACCTTCGTTGCTGTGAGGACGTTTGGCACATCCATCTCCGTGCATGGCGTCTTGATGCAGACAGAGCAAAAGATAAAAGTTAATCCAAGCAGGACAGAGAAAGCATCGCTACACCTCCCACCCCCCACCCGGGAGACTCCCTCTGCCTCCAAGGTGGAAGTAGCAGGGTCTCTTGAGC	AAG	NA	NA	NA	NA
SCC_P1	chr11	54853256	54853256	A	C	12A2p6	SNV	Mutect2;Strelka2;MuSe;Vardict	4	0.241	195	0	0	NA	exonic	Lyrm7	.	nonsynonymous SNV	Lyrm7:NM_001363191:exon2:c.T62G:p.V21G,Lyrm7:NM_029327:exon2:c.T62G:p.V21G	11qB1.3	NA	2021-07-01	FALSE	lung	single cell clone from 09-2_par	KP; LSL-Cas9	sgMsh2-Cre	none	NA	B6/129 mix	No Msh2 re-expression	chr11-3133045-69579350	4	2	2	1	4.11165	0.96	TCAAAACAAAAAACAAACAAACCAAAAAACCCCAAAAGCAGCATGGTCTGCTTTATGAAAGACATATTTACCTTCCAATGCTCTCTTATCATTTTTAAAAACTTGCTGTCTGGTCCTGTGCAGTGTTTTAAAGAGCTGTAAAACCTATTGAGAGAAAGGAGAATTCCAGACTGAGGAGATGGCTCAGTAGATCAAGCACGC	AAC	A	5	AAAAA	NA
SCC_P1	chr11	55164188	55164188	T	C	12A2p6	SNV	Mutect2;Strelka2;MuSe;Vardict	4	0.144	101	0	0	NA	intronic	Slc36a2	.	.	.	11qB1.3	NA	2021-07-01	FALSE	lung	single cell clone from 09-2_par	KP; LSL-Cas9	sgMsh2-Cre	none	NA	B6/129 mix	No Msh2 re-expression	chr11-3133045-69579350	4	2	2	0.6	4.11165	0.96	TGTAGTCCAAGGGACCAATGGTGGCTCCATCTCTCCCAGAGGGAATGTCTCTATGCCTGGTTTCCTTGCTCCAACAGGGAAAGGAAGAGAGCTACACAGTTCTATACATCTCTCAATCCCTACCACCCAAGAGCCATGAAGGTACCAGCAGTTGGGCAGGTTAAGAGTGATGCTGGCTTTGATGTCATCTCCAAACCGCAG	TTC	NA	NA	NA	NA
SCC_P1	chr11	55409869	55409869	T	C	12A2p6	SNV	Mutect2;Strelka2;MuSe;Vardict	4	0.261	71	0	0	NA	intronic	Sparc	.	.	.	11qB1.3	NA	2021-07-01	FALSE	lung	single cell clone from 09-2_par	KP; LSL-Cas9	sgMsh2-Cre	none	NA	B6/129 mix	No Msh2 re-expression	chr11-3133045-69579350	4	2	2	1	4.11165	0.96	GATGCCGGGGATTGAACCCAGGACTTTGTACACGAGTGCTAATTAAGCACTCCACCCACTGAGCGACATCCCTGCTGTCTCCTTGAGCTCCCAGAGCAGGTTGAGAAGCTGGAGAAAGCGGGATGAGTTAGAACTCTGACAGCATCTTCGGGTACTTACAGGGGCTGCCAGGGCCCTCCCGGCCAGGCAAAGGAGAAAGAA	GTT	NA	NA	NA	NA
SCC_P1	chr11	58220139	58220139	G	T	12A2p6	SNV	Mutect2;Strelka2;MuSe;Vardict	4	0.27	222	0	0	NA	exonic	Irgm2	.	nonsynonymous SNV	Irgm2:NM_019440:exon2:c.G655T:p.V219L	11qB1.3	NA	2021-07-01	FALSE	lung	single cell clone from 09-2_par	KP; LSL-Cas9	sgMsh2-Cre	none	NA	B6/129 mix	No Msh2 re-expression	chr11-3133045-69579350	4	2	2	1	4.11165	0.96	CACAAGTACCTTCCCTGAACCCCAGCTACTGCAGAGTATCCAAAGGAATATCCGGGATAGTCTTCAGAAGGAGAAAGTGAAGGAGCACCCCATGTTCCTGGTATCTGTCTTTAAGCCTGAATCACATGACTTCCCAAAGCTTAGGGAGACACTACAAAAAGACCTCCCTGTCATCAAGTACCACGGCCTCGTCGAAACCCT	GGT	NA	NA	NA	NA
SCC_P1	chr11	58597595	58597595	T	C	12A2p6	SNV	Mutect2;Strelka2;MuSe;Vardict	4	0.271	155	0	0	NA	exonic	Olfr324	.	synonymous SNV	Olfr324:NM_001011743:exon1:c.T204C:p.A68A	11qB1.3	NA	2021-07-01	FALSE	lung	single cell clone from 09-2_par	KP; LSL-Cas9	sgMsh2-Cre	none	NA	B6/129 mix	No Msh2 re-expression	chr11-3133045-69579350	4	2	2	1	4.11165	0.96	TTTCTGATCAACCCCAGACTGAGATTCCTCTCTTCATCTTCTTCTCTCTGGTCTACCTAGCCAGCTGTTTGGGGAATACAGCTGTGGTCATATTAGTGGCTCTCGATGTCTCTCTGCAGACACCCATGTATTTCTTCCTCTGCCACCTAGCTTTCCTCAATGGATTCTTCAGCACGGTTGTGACTCCAAAGATGCTCTTCA	CTC	NA	NA	NA	NA
SCC_P1	chr11	58861288	58861288	A	G	12A2p6	SNV	Mutect2;Strelka2;MuSe;Vardict	4	0.22	108	0	0	NA	UTR3	Gm12258	NM_001372581:c.*1404A>G;NM_001372582:c.*1404A>G	.	.	11qB1.3	NA	2021-07-01	FALSE	lung	single cell clone from 09-2_par	KP; LSL-Cas9	sgMsh2-Cre	none	NA	B6/129 mix	No Msh2 re-expression	chr11-3133045-69579350	4	2	2	0.916667	4.11165	0.96	TCCTCCTGCGTTTCTGCCATCTTGAAAGTGTATAAAGAGAGATCTTGTAATACTCAGGCCCACAGCCATTCGTTCACTTTCAAAGGTGGTTGAGACAAATAGATGATTGTCTTGTTAGAAAATTCTCAGGAGAGAGAACCTTGTTGCCACCCAGCATTCTCATGATGCTTTGTGGGGCAGAAGAAATCTTGATAAAACTTG	TAG	NA	NA	NA	NA
SCC_P1	chr11	58918897	58918897	A	G	12A2p6	SNV	Mutect2;Strelka2;MuSe;Vardict	4	0.173	137	0	0	NA	exonic	Btnl10	.	nonsynonymous SNV	Btnl10:NM_001363414:exon2:c.A28G:p.T10A,Btnl10:NM_138678:exon2:c.A28G:p.T10A	11qB1.3	NA	2021-07-01	FALSE	lung	single cell clone from 09-2_par	KP; LSL-Cas9	sgMsh2-Cre	none	NA	B6/129 mix	No Msh2 re-expression	chr11-3133045-69579350	4	2	2	0.720833	4.11165	0.96	TTCTCCTACTAGATCCCTAGCTTCTCTCTCACCATAACTAATGTGTATCTAATTCTATGTGTCCCCAATAGATATGGCAAGGGCACACCCTGGAGATGCTACTCTGCCAAGCATCTTGGTCAGCTTCATCTTCCTGCAACTCCTGACTTCTGGGAACGGTAGGACGCCCCTCCCTTTCTGACCCTAGGAGCGCCCAGCGTC	TAC	NA	NA	NA	NA
SCC_P1	chr11	58994422	58994422	G	A	12A2p6	SNV	Mutect2;Strelka2;MuSe;Vardict	4	0.249	37	0	0	NA	exonic	Obscn	.	synonymous SNV	Obscn:NM_001171512:exon104:c.C24009T:p.F8003F	11qB1.3	NA	2021-07-01	FALSE	lung	single cell clone from 09-2_par	KP; LSL-Cas9	sgMsh2-Cre	none	NA	B6/129 mix	No Msh2 re-expression	chr11-3133045-69579350	4	2	2	1	4.11165	0.96	GAGCTGGACCTCAGCGCACCTGGGCCAGGTTATGCTTCTTGTAGAGGAGCGCACGCCGCTTCTCGCGCTCGCGCACAAAGGCGCGCAACCGCACGGTGGGGAAGGTTACGGGCGTGGGCCGGGAGCCGGTGGGGCCCTCCTCTGTCAGCCATCCGCATTGCAAGCAGGTGGAAGCGCACGGGCGGCCCCTGAAGCAGAGAG	GGA	NA	NA	NA	NA
SCC_P1	chr11	59042160	59042160	A	G	12A2p6	SNV	Mutect2;Strelka2;MuSe;Vardict	4	0.182	88	0	0	NA	exonic	Obscn	.	synonymous SNV	Obscn:NM_001171512:exon54:c.T14389C:p.L4797L,Obscn:NM_199152:exon61:c.T16348C:p.L5450L	11qB1.3	NA	2021-07-01	FALSE	lung	single cell clone from 09-2_par	KP; LSL-Cas9	sgMsh2-Cre	none	NA	B6/129 mix	No Msh2 re-expression	chr11-3133045-69579350	4	2	2	0.758333	4.11165	0.96	GCACCTGCTGGACCCACAGCTGCCACTCGGAAGCGGTAGGTCTTCCCGGGGACCAGGTCGTCCACCACGCACTCTGGACCAGGTACCAAGTCATGGCACAACTGCCACTGGCCTGTGGATGCCTCCTTCATCTCCACACGATAACCACATAGACCCCCACCTCCATCACTCATGGGAGCCACCCAGGATAGGGTCACAGAA	AAC	NA	NA	NA	NA
SCC_P1	chr11	59063667	59063667	A	-	12A2p6	Deletion	Mutect2;Strelka2;Vardict	3	0.237	100	0	0	NA	exonic	Obscn	.	frameshift deletion	Obscn:NM_001171512:exon41:c.11088delT:p.F3696Lfs*1,Obscn:NM_199152:exon43:c.11715delT:p.F3905Lfs*1	11qB1.3	NA	2021-07-01	FALSE	lung	single cell clone from 09-2_par	KP; LSL-Cas9	sgMsh2-Cre	none	NA	B6/129 mix	No Msh2 re-expression	chr11-3133045-69579350	4	2	2	0.9875	4.11165	0.96	CAGACCCTTTCCTCCACTCCACAGGAGCAGCCTTGCTCAGCTCACATCTTAAGATTGCTGTGGCCCCTTCTGTGGCTTCTTGGCTTCTCAGATCTTCTATAAATTTGGCAGGCAAGCCTGGGAAGGGCCAAGCAATGACTGAGAACATGGAACTCTCTGATGGTCTCTGAGTGAACATAGAACCCACAAGGATGTGACACA	TAA	NA	NA	NA	-1
SCC_P1	chr11	59080685	59080685	T	-	12A2p6	Deletion	Mutect2;Vardict	2	0.165	30	0	0	NA	intronic	Obscn	.	.	.	11qB1.3	NA	2021-07-01	FALSE	lung	single cell clone from 09-2_par	KP; LSL-Cas9	sgMsh2-Cre	none	NA	B6/129 mix	No Msh2 re-expression	chr11-3133045-69579350	4	2	2	0.6875	4.11165	0.96	CCAGAACCAGGGTGACCGCCTGCCTCTACCCCGCTCCACCTCACAGCCAGCACAAGGCCACACCCCCCACTCCTGAAGGAGCCCCTCCCTCCCTCTTAGGTCCCAGCCTTACTTTCTACATTGAGCTTGGCCTGAGTCTTATCATCTGGTGTCTCACAGCCAAAGAAGCCGCGGTCAGCAAAGCCCACGCTGCGCAGCACC	GTC	NA	NA	NA	-1
SCC_P1	chr11	59082657	59082657	A	G	12A2p6	SNV	Mutect2;Strelka2;MuSe;Vardict	4	0.255	45	0	0	NA	exonic	Obscn	.	synonymous SNV	Obscn:NM_001171512:exon19:c.T5847C:p.R1949R,Obscn:NM_199152:exon21:c.T6474C:p.R2158R	11qB1.3	NA	2021-07-01	FALSE	lung	single cell clone from 09-2_par	KP; LSL-Cas9	sgMsh2-Cre	none	NA	B6/129 mix	No Msh2 re-expression	chr11-3133045-69579350	4	2	2	1	4.11165	0.96	TAGAGCAGACATAGGCATCCTAGAGGAGACCCAGACGCCTGGTCCCCAGCCTCTGCTTACCTTCTACCTGCACCGGGAAGTCCTGACCTTCCTTGCCAACACGGCAGCTGTAGATGGCACTGTCCAGGACCTGTGCGCCTCTCACGGTCAGGGTATGGGTATCACCCAGACTGGTGGCCTCATGCCGCTTACTGCGGCGGA	CAC	NA	NA	NA	NA
SCC_P1	chr11	59131555	59131555	A	T	12A2p6	SNV	Mutect2;Strelka2;MuSe;Vardict	4	0.25	24	0	0	NA	exonic	Obscn	.	stopgain	Obscn:NM_001171512:exon6:c.T2363A:p.L788X,Obscn:NM_199152:exon6:c.T2363A:p.L788X	11qB1.3	NA	2021-07-01	FALSE	lung	single cell clone from 09-2_par	KP; LSL-Cas9	sgMsh2-Cre	none	NA	B6/129 mix	No Msh2 re-expression	chr11-3133045-69579350	4	2	2	1	4.11165	0.96	TGCCTGGAGCTCCGGGACAGAGAATACACATCCAGAACCATACGATGCAGCACAAGGACACGATGCCAGCCCCACCACCCACGTGTGCTCACCTTGCACCAACAGCTGGTAGGCAGTGCGGCTCCCACGACTGACACACTCATAGAGGCCAGCGTCATCCTGTGCCACGTCCCGCACCAGCAGTGCTCGCCTCCCAGCTGA	CAA	NA	NA	NA	NA
SCC_P1	chr11	59184498	59184498	G	T	12A2p6	SNV	Mutect2;Strelka2;MuSe;Vardict	4	0.23	170	0	0	NA	exonic	Guk1	.	nonsynonymous SNV	Guk1:NM_001159410:exon7:c.C526A:p.L176M,Guk1:NM_008193:exon7:c.C562A:p.L188M	11qB1.3	NA	2021-07-01	FALSE	lung	single cell clone from 09-2_par	KP; LSL-Cas9	sgMsh2-Cre	none	NA	B6/129 mix	No Msh2 re-expression	chr11-3133045-69579350	4	2	2	0.958333	4.11165	0.96	GGGACTTCCCCAAGACAGGGTAGATGGGAAGGGCCTACCTCAGAGAGCGCCTGCTTCAGGGTTGCATAGGCTTTATCCAGGTCGTCATTGATGATCACCAGGTCAAACAAGCCAGGCTCCTTGCCTGGGGTGAGGCAAGAGACAGATTCAGGAACACTGGGACTTCGGCCCCTGCTGGGCTTGCCCCACTGTTAACAACCT	AGG	NA	NA	NA	NA
SCC_P1	chr11	59503502	59503502	A	G	12A2p6	SNV	Mutect2;Strelka2;MuSe;Vardict	4	0.229	46	0	0	NA	exonic	Zkscan17	.	nonsynonymous SNV	Zkscan17:NM_001130529:exon4:c.T212C:p.L71S,Zkscan17:NM_172941:exon4:c.T272C:p.L91S	11qB1.3	NA	2021-07-01	FALSE	lung	single cell clone from 09-2_par	KP; LSL-Cas9	sgMsh2-Cre	none	NA	B6/129 mix	No Msh2 re-expression	chr11-3133045-69579350	4	2	2	0.954167	4.11165	0.96	TGGCTCCCGTTCCAGAGCCTCTACTGCAGCCACAGCCTGCTCTCCGCTCTCAGGCTCCTGGGCTCGCACCCAGCTCTGGATCTCCCACGGCAGGATAGCCAAGAACTGCTCCAGCACCAGTAGCTCCAGGATCTGCTCCTTCGTGTGCCTTTCGAGCCTCAGCCAGCCCCGGCACAGCTCCCAGAGGCGCTGCAGGGCCTC	CAA	NA	NA	NA	NA
SCC_P1	chr11	59769987	59769987	A	G	12A2p6	SNV	Mutect2;Strelka2;MuSe;Vardict	4	0.182	92	0	0	NA	exonic	Mprip	.	nonsynonymous SNV	Mprip:NM_012027:exon21:c.A2897G:p.K966R,Mprip:NM_201245:exon21:c.A2897G:p.K966R,Mprip:NM_001368931:exon22:c.A7055G:p.K2352R	11qB1.3	NA	2021-07-01	FALSE	lung	single cell clone from 09-2_par	KP; LSL-Cas9	sgMsh2-Cre	none	NA	B6/129 mix	No Msh2 re-expression	chr11-3133045-69579350	4	2	2	0.758333	4.11165	0.96	AAGAAGTATGCTAGTGACAAGTACAAAGACATCTACACTGAGCTCAGCATTGCCAAGGCCAAGGCTGACTGCGACATCAGCAGGCTGAAGGAGCAGCTGAAAGCAGCCACAGAGGCACTGGGCGAGAAATCTCCTGAAGGCACTACTGTGTCAGGATATGGTGAGCGATCTGGGTGCTCCTCGTGAAGATGTTTTGGCACT	AAA	NA	NA	NA	NA
SCC_P1	chr11	59976887	59976887	A	C	12A2p6	SNV	Mutect2;Strelka2;MuSe;Vardict	4	0.25	54	0	0	NA	exonic	Pemt	.	nonsynonymous SNV	Pemt:NM_001290011:exon4:c.T418G:p.F140V,Pemt:NM_001290012:exon4:c.T307G:p.F103V,Pemt:NM_001290013:exon4:c.T307G:p.F103V,Pemt:NM_008819:exon4:c.T307G:p.F103V	11qB1.3	NA	2021-07-01	FALSE	lung	single cell clone from 09-2_par	KP; LSL-Cas9	sgMsh2-Cre	none	NA	B6/129 mix	No Msh2 re-expression	chr11-3133045-69579350	4	2	2	1	4.11165	0.96	CCCTGAACCCCAGTGTACCTGCCCAAGATCATCCCATACCTCAGGGTCTTACCTAGAAAGGTCCCAGTGAACCCCAGTGCATAGAAGCTGGACAGCACAAACACGAATCCCCAACCTAGGAATGCAAGGCCCAGGAAGTAGGTGGTGTGGTTGTCCAGGCCCTCCATCTTGGGCTGGCTCATCATAGCCTGTGTGAAGCTG	AAC	NA	NA	NA	NA
SCC_P1	chr11	60242870	60242870	A	-	12A2p6	Deletion	Mutect2;Strelka2;Vardict	3	0.15	41	0	0	NA	intronic	Tom1l2	.	.	.	11qB2	NA	2021-07-01	FALSE	lung	single cell clone from 09-2_par	KP; LSL-Cas9	sgMsh2-Cre	none	NA	B6/129 mix	No Msh2 re-expression	chr11-3133045-69579350	4	2	2	0.625	4.11165	0.96	TGGCTTGCACTGCTGAAGTGAACTGAGGGTGCCACTGACACTCTCTGTCCCCAAGTCTGTGACAGCAAAACAAGAACCAGACAACAAATGCAGGTTGTATAAAAAGCTGGTAAAAATTGTTTTATTATTGTATTATTATCATTGCCTGGCTGGCTGTCTCTGAGTGTCTGTGTGTCTGGAGGCATGTAACTCATAAGACTT	TAA	A	5	AAAAA	-1
SCC_P1	chr11	60476821	60476821	A	G	12A2p6	SNV	Mutect2;Strelka2;MuSe;Vardict	4	0.221	94	0	0	NA	exonic	Myo15	.	nonsynonymous SNV	Myo15:NM_001103171:exon2:c.A406G:p.K136E,Myo15:NM_010862:exon2:c.A406G:p.K136E	11qB2	NA	2021-07-01	FALSE	lung	single cell clone from 09-2_par	KP; LSL-Cas9	sgMsh2-Cre	none	NA	B6/129 mix	No Msh2 re-expression	chr11-3133045-69579350	4	2	2	0.920833	4.11165	0.96	GTTCATGGTGATCCGCTTCCCTGGACGGCGCGGCTATGGCCGCTTGAGGCCTCGTGCCCAGTCACTTAGCAAGGCATCCACAGCTATTAACTGGCTGACCAAGAAGTTCCTCCTCAAGAAGGCCGAAGAGTCAGGCAGTGAGCAGGCCACAGTGGACGCCTGGCTCCAGCGCTCCAGCTCCCGAGTTGGCTCACGTAAGCT	CAA	NA	NA	NA	NA
SCC_P1	chr11	60547665	60547665	T	C	12A2p6	SNV	Mutect2;Strelka2;MuSe;Vardict	4	0.288	118	0	0	NA	intronic	Alkbh5	.	.	.	11qB2	NA	2021-07-01	FALSE	lung	single cell clone from 09-2_par	KP; LSL-Cas9	sgMsh2-Cre	none	NA	B6/129 mix	No Msh2 re-expression	chr11-3133045-69579350	4	2	2	1	4.11165	0.96	GTGTAGATTCTTGAACTTCTCAAATAGTAGTGGCAGAAGGTAACCATAAGACTTGATCTATCACCCATGAACTTGGGTTGTCTGTCTGCTCTCTTACTGGTGACTTGTTCTGTCTCATTCTAGTGGGTATGCTGCTGATGAAATCACTCACTGCATACGGCCTCAGGACATTAAGGAACGCCGGGCGGTCATCATTCTCAG	GTG	NA	NA	NA	NA
SCC_P1	chr11	60865023	60865023	G	T	12A2p6	SNV	Mutect2;Strelka2;Vardict	3	0.054	75	0	0	NA	exonic	Tmem11	.	nonsynonymous SNV	Tmem11:NM_173453:exon2:c.C382A:p.P128T,Tmem11:NM_001168507:exon3:c.C340A:p.P114T	11qB2	NA	2021-07-01	FALSE	lung	single cell clone from 09-2_par	KP; LSL-Cas9	sgMsh2-Cre	none	NA	B6/129 mix	No Msh2 re-expression	chr11-3133045-69579350	4	2	2	0.225	4.11165	0.96	TCCTTCCGAACCAGCACCACTGGTGTGGAGGAGGTGAGCGTGTGCAGAGGCAGGCGGGACAGTTTATAGGCATCATACTCCACCTGGTACTTGCAGCAAGGGTCAAACTGCCAGGAGATCCCATAGAGGGTACAGCAGGCCAGGCTCAGCACACCAGCGGGCAGGGAGATGTAGTGGGAGTAATCCAGGGGCAGTGCCAAT	GGG	NA	NA	NA	NA
SCC_P1	chr11	61141199	61141199	T	G	12A2p6	SNV	Mutect2;Strelka2;MuSe;Vardict	4	0.253	94	0	0	NA	intronic	Tnfrsf13b	.	.	.	11qB2	NA	2021-07-01	FALSE	lung	single cell clone from 09-2_par	KP; LSL-Cas9	sgMsh2-Cre	none	NA	B6/129 mix	No Msh2 re-expression	chr11-3133045-69579350	4	2	2	1	4.11165	0.96	TGTGATGTGCCAGAGGGCCCAACCATTCTGGAATTGCTGTCTTCACACTGAAATATAGCGTTGGTTTGTTTTTGTTTCTTCGCTCTGACGTAGTCTAGGGTCAGACACCCAAACTCCTGTGAGCCCAGAACACCTGGCAGCATTTTTTTTTCTGTCCCACAGAATTCATCAATTGCCGAAAAGAGCAAGGCAGGTACTACG	GTC	NA	NA	NA	NA
SCC_P1	chr11	61449691	61449691	A	G	12A2p6	SNV	Mutect2;Strelka2;MuSe;Vardict	4	0.209	42	0	0	NA	exonic	Rnf112	.	nonsynonymous SNV	Rnf112:NM_001291024:exon14:c.T1612C:p.S538P,Rnf112:NM_001359130:exon14:c.T1756C:p.S586P,Rnf112:NM_009548:exon15:c.T1681C:p.S561P	11qB2	NA	2021-07-01	FALSE	lung	single cell clone from 09-2_par	KP; LSL-Cas9	sgMsh2-Cre	none	NA	B6/129 mix	No Msh2 re-expression	chr11-3133045-69579350	4	2	2	0.870833	4.11165	0.96	GCCATGCCTGCGCCCACCACACCCCCTGCCAGGCCCATGAGCCCAGCACCTACAGCGCCCCCTACCGCGGCCAGGTGGCCACAGAAGCGCATTGTGTAGGAGTCCATGAAGGCCTTGGCTTCTGCCTGCAGCTCGGCTTCCAGGGCCTCCAAGGTCTGCTCTCTCTCCTTGCACAACAGGGCCACACCATGGCGGGCCAAG	GAG	NA	NA	NA	NA
SCC_P1	chr11	61492914	61492914	A	T	12A2p6	SNV	Mutect2;Strelka2;MuSe;Vardict	4	0.202	75	0	0	NA	exonic	Mapk7	.	nonsynonymous SNV	Mapk7:NM_001291034:exon2:c.T388A:p.F130I,Mapk7:NM_001291037:exon2:c.T178A:p.F60I,Mapk7:NM_001291033:exon3:c.T181A:p.F61I,Mapk7:NM_011841:exon3:c.T388A:p.F130I	11qB2	NA	2021-07-01	FALSE	lung	single cell clone from 09-2_par	KP; LSL-Cas9	sgMsh2-Cre	none	NA	B6/129 mix	No Msh2 re-expression	chr11-3133045-69579350	4	2	2	0.841667	4.11165	0.96	TTCAACCGCCCTGCCAGAACTTCAGTATTACTGAACCTGGGCTTCTAAGCTGATCCCGACTGTGTCTCCTCCTCCTGGCCCACTCCTTACACAGATCTGAATTCTCCATAGGGCACAGTAGGCTTCAGGATGTCCTTGATGGCGATGATATTGTCGTGTTTGAAGTGTTTGAGGATCTTCAGCTCCCTGAGGGTCCGTTTG	AAT	NA	NA	NA	NA
SCC_P1	chr11	61546578	61546578	A	C	12A2p6	SNV	Mutect2;Strelka2;MuSe;Vardict	4	0.153	79	0	0	NA	exonic	Epn2	.	nonsynonymous SNV	Epn2:NM_001252189:exon2:c.T167G:p.I56S,Epn2:NM_001362585:exon2:c.T167G:p.I56S,Epn2:NM_010148:exon2:c.T167G:p.I56S,Epn2:NM_001252188:exon3:c.T167G:p.I56S,Epn2:NM_001362586:exon3:c.T167G:p.I56S,Epn2:NM_001362587:exon4:c.T167G:p.I56S	11qB2	NA	2021-07-01	FALSE	lung	single cell clone from 09-2_par	KP; LSL-Cas9	sgMsh2-Cre	none	NA	B6/129 mix	No Msh2 re-expression	chr11-3133045-69579350	4	2	2	0.6375	4.11165	0.96	AGAACCTGTCTTGATAAGGTAGTCCAGCAGTGTCAGTGCCTTGTATACATGCCGCCAGTTCTTGCCATGGTCATTAAGTCGCTTCCAAACCATGCTCATGATCTCCGAGAACGCTACCACATTGTAGGTCAGGTCAGCAATCTCAGTCATCAGAGAGCTGGATGGGCCCCACGGGTCATTGGAGGTGGCCTCCCGGACTTT	GAT	NA	NA	NA	NA
SCC_P1	chr11	61701769	61701769	T	C	12A2p6	SNV	Mutect2;Strelka2;MuSe;Vardict	4	0.261	74	0	0	NA	splicing	Fam83g	NM_178618:exon3:c.815+2T>C	.	.	11qB2	NA	2021-07-01	FALSE	lung	single cell clone from 09-2_par	KP; LSL-Cas9	sgMsh2-Cre	none	NA	B6/129 mix	No Msh2 re-expression	chr11-3133045-69579350	4	2	2	1	4.11165	0.96	AACCGAGTTCTTCACACGATCAGCCACCAAGTTCAAGGGTGTCCTGGCCCAGAAGTTCATGTTTGTGGATGGAGATCGGGCCGTGTGTGGCTCCTACAGGTGATTCTCCTCTGCAGCTTGGGGAGGAGTTGCCTCTGGTTTGCAGCTGGTTTCTGCCCTTAATCCCTGCATGTGACACGCTGGTTATTCCAGTTCATTGCT	GTG	NA	NA	NA	NA
SCC_P1	chr11	61779733	61779733	A	T	12A2p6	SNV	Mutect2;Strelka2;MuSe;Vardict	4	0.265	54	0	0	NA	exonic	Ulk2	.	nonsynonymous SNV	Ulk2:NM_013881:exon26:c.T2996A:p.L999H	11qB2	NA	2021-07-01	FALSE	lung	single cell clone from 09-2_par	KP; LSL-Cas9	sgMsh2-Cre	none	NA	B6/129 mix	No Msh2 re-expression	chr11-3133045-69579350	4	2	2	1	4.11165	0.96	GTGGAGCGAAGATGAGCGAGCACTGCTGTGTAGTGACTTACACTTATGCACATTTTCAACATCTGTAGGGTCCTGCAGGATCTTACTTAAGCCTTCCAAAAGAAGGGCTGCCTTGTGGTAGCGATAAACGATGTCTTCAGTCTGCTGAAACATCTCATCCAGGGCTGCAGATTGAACCTGGAACCAATTAACAAAATAAGA	AAG	NA	NA	NA	NA
SCC_P1	chr11	61781763	61781763	G	T	12A2p6	SNV	Mutect2;Strelka2;MuSe;Vardict	4	0.191	108	0	0	NA	intronic	Ulk2	.	.	.	11qB2	NA	2021-07-01	FALSE	lung	single cell clone from 09-2_par	KP; LSL-Cas9	sgMsh2-Cre	none	NA	B6/129 mix	No Msh2 re-expression	chr11-3133045-69579350	4	2	2	0.795833	4.11165	0.96	TATCGGAGAAGAAGCGATTCAGCTTTTCTGTAAGTTTCTTGCACATGGTGATGCAGAATTTGTATCTTTCATTCAGATTTTTAACAACTGAAACAAAGTTGATATTGGAATTATTTTTAATTTCTTCCAGAAGTAACACAGTGACATGTACCTTTCCCCGCTGTTGGAAGGAGAGTGACACTACATGCTCACTGAAGGAAA	TGA	NA	NA	NA	NA
SCC_P1	chr11	61824628	61824628	A	C	12A2p6	SNV	Mutect2;Strelka2;MuSe;Vardict	4	0.23	80	0	0	NA	intronic	Ulk2	.	.	.	11qB2	NA	2021-07-01	FALSE	lung	single cell clone from 09-2_par	KP; LSL-Cas9	sgMsh2-Cre	none	NA	B6/129 mix	No Msh2 re-expression	chr11-3133045-69579350	4	2	2	0.958333	4.11165	0.96	TTTGACCCAACTCTGATGCCCTTTCCCCTAGACCTCAGCTGCATAGTAAACACACCCACTAGAACAACAAAAGCCCTAACTCTAAAATCATTTTAATAAAACCCGACTTACTGGTGGAGAAGCAAAGCGACAAGATGGTGAGCTGCTGCAGGAGCTTCCAGGGACAGGGCCAGAATACACAGGCACTGGGACTGGGCAAGC	AAC	NA	NA	NA	NA
SCC_P1	chr11	61834867	61834867	T	C	12A2p6	SNV	Mutect2;Strelka2;MuSe;Vardict	4	0.377	113	0	0	NA	exonic	Ulk2	.	nonsynonymous SNV	Ulk2:NM_013881:exon6:c.A382G:p.I128V	11qB2	NA	2021-07-01	FALSE	lung	single cell clone from 09-2_par	KP; LSL-Cas9	sgMsh2-Cre	none	NA	B6/129 mix	No Msh2 re-expression	chr11-3133045-69579350	4	2	2	1	4.11165	0.96	CATGGTTATTTACCTATTTTAATACGAATACCACTGACATTCGACTTCCTTCGATTGGCATAAGACAACAGGATATTCTGTGGTTTGAGATCCCTGTGGATTATCCCTTTGCTGTGCAGGATTCGCATGGCTGCCGCAATCTGATGGAGAAACACTCTGATAGTATCTTCACTCAGAGTTCCTTTAGCTGGTAGAAAAGGA	ATT	NA	NA	NA	NA
SCC_P1	chr11	61865836	61865836	G	-	12A2p6	Deletion	Mutect2;Strelka2;Vardict	3	0.206	134	0	0	NA	intergenic	Ulk2;Akap10	dist=10744;dist=5471	.	.	11qB2	NA	2021-07-01	FALSE	lung	single cell clone from 09-2_par	KP; LSL-Cas9	sgMsh2-Cre	none	NA	B6/129 mix	No Msh2 re-expression	chr11-3133045-69579350	4	2	2	0.858333	4.11165	0.96	TGGAACTGCACAAAACTTGCCTTTCTGAGGCTCACACAGACTATAAATGTGAGAAGCCATCAGAAGCTAACAACAGCAGGAAATGTCAAGGTGAGTTACAGGGGTGTGGGAGAGGTTGAGACCAGATTGTTAGGCAGTCAGGGATTGTGATGTCTCAAGAGCAAATGAAGTTGTGAAAAAAAGTTGGGAATGGTGTACCAA	AGG	NA	NA	NA	-1
SCC_P1	chr11	62118270	62118270	T	C	12A2p6	SNV	Mutect2;Strelka2;MuSe;Vardict	4	0.255	166	0	0	NA	exonic	Specc1	.	nonsynonymous SNV	Specc1:NM_001029936:exon2:c.T611C:p.F204S,Specc1:NM_001281818:exon4:c.T851C:p.F284S,Specc1:NM_001310526:exon4:c.T851C:p.F284S	11qB2	NA	2021-07-01	FALSE	lung	single cell clone from 09-2_par	KP; LSL-Cas9	sgMsh2-Cre	none	NA	B6/129 mix	No Msh2 re-expression	chr11-3133045-69579350	4	2	2	1	4.11165	0.96	GAGAAACTGACTTACCTTGAGCAGTCACCAAATTCAGAAGGGGCAGCAAGTCACACTGGTGACAGCAGCTGCCCAACATCTATAACCCACGAGTCCAGTTTTGGAAGCCCAGTTGGAAATGAGTTGTCTAGTGAAACAGATGAGTACAGAAGAACCACACATGGGAGTGCCTTGCGGACATCAGGGTCTTCAAGCAGTGAT	TTT	NA	NA	NA	NA
SCC_P1	chr11	62119127	62119127	A	G	12A2p6	SNV	Mutect2;Strelka2;MuSe;Vardict	4	0.248	147	0	0	NA	exonic	Specc1	.	nonsynonymous SNV	Specc1:NM_001029936:exon2:c.A1468G:p.T490A,Specc1:NM_001281818:exon4:c.A1708G:p.T570A,Specc1:NM_001310526:exon4:c.A1708G:p.T570A	11qB2	NA	2021-07-01	FALSE	lung	single cell clone from 09-2_par	KP; LSL-Cas9	sgMsh2-Cre	none	NA	B6/129 mix	No Msh2 re-expression	chr11-3133045-69579350	4	2	2	1	4.11165	0.96	GGAGGAATGTCGAGTTACCTTGGAAGGCTTGAAAATGGAGAATGGGTCCTTGAAGGCTCTTTTGGAGGCTGATAAGCAAAAAGCCATAGAGGCCAGCAGTACTGTGGGGCAGACAGCAGAGAACTTCGAGGTTCAGGAGATGCTGAAAGTGGCTCGAGCTGAGAAAGATCAGTTGCAGCTGTCTTGCACAGAGCTCAGACA	TAC	NA	NA	NA	NA
SCC_P1	chr11	62249372	62249372	A	C	12A2p6	SNV	Mutect2;Strelka2;MuSe;Vardict	4	0.29	51	0	0	NA	exonic	Adora2b	.	nonsynonymous SNV	Adora2b:NM_007413:exon1:c.A271C:p.S91R	11qB2	NA	2021-07-01	FALSE	lung	single cell clone from 09-2_par	KP; LSL-Cas9	sgMsh2-Cre	none	NA	B6/129 mix	No Msh2 re-expression	chr11-3133045-69579350	4	2	2	1	4.11165	0.96	ACTCTTCGCCATCCCCTTTGCCATCACCATCAGCTTGGGCTTCTGCACGGACTTCCACGGCTGCCTCTTCCTCGCCTGCTTCGTGCTGGTGCTCACACAGAGCTCCATCTTTAGCCTCTTGGCGGTGGCTGTCGACCGATATCTGGCCATTCGCGTCCCGCTCAGGTGAGACGAATCTTTCTTGCCTTGGCCGGGTTAAAG	GAG	NA	NA	NA	NA
SCC_P1	chr11	62325485	62325485	A	G	12A2p6	SNV	Mutect2;Strelka2;MuSe;Vardict	4	0.236	148	0	0	NA	splicing	Ncor1	NM_011308:exon41:c.6523+2T>C;NM_001252313:exon41:c.6724+2T>C	.	.	11qB2	NA	2021-07-01	FALSE	lung	single cell clone from 09-2_par	KP; LSL-Cas9	sgMsh2-Cre	none	NA	B6/129 mix	No Msh2 re-expression	chr11-3133045-69579350	4	2	2	0.983333	4.11165	0.96	ATAAAACCCATCAAACTCAAATATTATAAAAAAGGCAACATTAGAGATAGCATTGTTAATGCATGTTTTATTTGGAGTTCATGGAAAAAAAATCCTACTTACCCATATCAGAGTCACCTCCACCAGAAGAGTTCAACTTACGAAAAATTTCCTGTTTCTTTGATTTAACCATGGGTGATGTGCTTTCAAGCTTGGTGAAGA	TAC	NA	NA	NA	NA
SCC_P1	chr11	62334572	62334572	T	C	12A2p6	SNV	Mutect2;Strelka2;MuSe;Vardict	4	0.229	119	0	0	NA	exonic	Ncor1	.	nonsynonymous SNV	Ncor1:NM_001252313:exon35:c.A5362G:p.R1788G,Ncor1:NM_011308:exon35:c.A5161G:p.R1721G	11qB2	NA	2021-07-01	FALSE	lung	single cell clone from 09-2_par	KP; LSL-Cas9	sgMsh2-Cre	none	NA	B6/129 mix	No Msh2 re-expression	chr11-3133045-69579350	4	2	2	0.954167	4.11165	0.96	TGTTTATGAGTACAAGAGACTGACATGATGCGTAGCTGAGCAGTTGGGTCCAAAGGTGTGATTACACTGGTTCCATTGGTGCCCTGGAAAACACTGGGTCTCTGTTGCAGGATGGTCTCCTGAGTTCTTACTGAAGGGGAAGGGGAGCGAACATATCCGTGGCTGCCAGGACGGCCTGGCTGTTCTGAACCTGAATGGGGG	CTC	NA	NA	NA	NA
SCC_P1	chr11	62369452	62369452	A	C	12A2p6	SNV	Mutect2;Strelka2;MuSe;Vardict	4	0.242	86	0	0	NA	intronic	Ncor1	.	.	.	11qB2	NA	2021-07-01	FALSE	lung	single cell clone from 09-2_par	KP; LSL-Cas9	sgMsh2-Cre	none	NA	B6/129 mix	No Msh2 re-expression	chr11-3133045-69579350	4	2	2	1	4.11165	0.96	TTAATAGGGGATGAGATTAGGATAGATCCAGGAGGAGTTAACAATGAAGGCTTTGCATCCATGGGAAACACTCTATAATTGGTGGTTTGGAATAAAGATAAAATAAGTTATTTTTATTTGTGTTTTCAAATGTAAAGTCACCACAATTCATTTTAAGAGTGTTATGTGTTACGTTATCTTTAGTAAGATGTGAGGAAGGCT	AAA	NA	NA	NA	NA
SCC_P1	chr11	62595216	62595216	G	A	12A2p6	SNV	Mutect2;Strelka2;Vardict	3	0.038	169	0	0	NA	exonic	Trpv2	.	nonsynonymous SNV	Trpv2:NM_001382492:exon11:c.G1765A:p.V589I,Trpv2:NM_001382489:exon12:c.G1939A:p.V647I,Trpv2:NM_001382491:exon12:c.G1939A:p.V647I,Trpv2:NM_011706:exon13:c.G1939A:p.V647I,Trpv2:NM_001382490:exon14:c.G1939A:p.V647I	11qB2	NA	2021-07-01	FALSE	lung	single cell clone from 09-2_par	KP; LSL-Cas9	sgMsh2-Cre	none	NA	B6/129 mix	No Msh2 re-expression	chr11-3133045-69579350	4	2	2	0.158333	4.11165	0.96	TCGTGGGGTGGTGCTGCTGTTGCTGTTGGCCTACGTCCTCCTCACCTACGTCCTACTGCTCAACATGCTCATTGCCCTCATGAGTGAGACTGTCAACAGCGTTGCCACTGACAGCTGGAGCATCTGGAAGTTGCAGGTACTGCCAGTGAGCGCCCCCCACCCTTCACCCTTGGGATCTTGCTGAGCCAGCCCCACCCCAGT	CGT	NA	NA	NA	NA
SCC_P1	chr11	62603466	62603466	C	A	12A2p6	SNV	Mutect2;Strelka2;MuSe;Vardict	4	0.228	96	0	0	NA	ncRNA_exonic	Snord49a	.	.	.	11qB2	NA	2021-07-01	FALSE	lung	single cell clone from 09-2_par	KP; LSL-Cas9	sgMsh2-Cre	none	NA	B6/129 mix	No Msh2 re-expression	chr11-3133045-69579350	4	2	2	0.95	4.11165	0.96	CCCATGTGGGCACATACATAAATTTAAGACGTGTCTCCATTTAGTGGCTGGAACTACTAGTTGGAGGACAGCAGAAAGCTTGACTGCTGTGATGAGATGACTAAGTAGGAAGTGCCGTCAGAGTCGATAACTGACGATAACTGCTCCTGGCTGACTGCAGTCAAGCCCACACCGGTGGCTGGGGTTTAGGTTTAACTTGGG	ACT	GATGA	10	GATGAGATGA	NA
SCC_P1	chr11	63070310	63070310	T	C	12A2p6	SNV	Mutect2;Strelka2;MuSe;Vardict	4	0.248	210	0	0	NA	exonic	Tekt3	.	nonsynonymous SNV	Tekt3:NM_027660:exon2:c.T304C:p.S102P	11qB3	NA	2021-07-01	FALSE	lung	single cell clone from 09-2_par	KP; LSL-Cas9	sgMsh2-Cre	none	NA	B6/129 mix	No Msh2 re-expression	chr11-3133045-69579350	4	2	2	1	4.11165	0.96	CTCCTCGAGGTCCCAGAGAGTGTGTGAGAGCACCATGCTCCCTTTCGTGTCCAATAGGACCACCTTCTTCACGAGGTACACCCCTGACGACTGGTACCGCTCCAATCTAGTCAGCTTCCAGGAGTCCAATTCCTCACGGCACAACTCAGAGCGACTCAGAGTGGATACATCTCGGCTCATTCAAGACAAATACCAGCAGAT	CTC	NA	NA	NA	NA
SCC_P1	chr11	63094781	63094781	A	-	12A2p6	Deletion	Mutect2;Strelka2;Vardict	3	0.239	58	0	0	NA	exonic	Tekt3	.	frameshift deletion	Tekt3:NM_027660:exon8:c.1412delA:p.K472Nfs*2	11qB3	NA	2021-07-01	FALSE	lung	single cell clone from 09-2_par	KP; LSL-Cas9	sgMsh2-Cre	none	NA	B6/129 mix	No Msh2 re-expression	chr11-3133045-69579350	4	2	2	0.995833	4.11165	0.96	CTGAGGGATTCGGAGGACACCTTGCAGTCCTTGGCCCATACCAAAGCCACCCTGGAGCATGACTTGGCTGTGAAAGCCAACACTCTGTACATCGACCAGGAAAAATGCATGAGCATGCGCAATAGCTACCCCAGCACCCTCCGGCTGGTGGGCTACTGCTAGGGACCCTGGGAAGAGTAGTTTTCAAACTCCTAAAAAGTG	GAA	A	5	AAAAA	-1
SCC_P1	chr11	66133546	66133546	T	C	12A2p6	SNV	Mutect2;Strelka2;MuSe;Vardict	4	0.213	80	0	0	NA	intronic	Dnah9	.	.	.	11qB3	NA	2021-07-01	FALSE	lung	single cell clone from 09-2_par	KP; LSL-Cas9	sgMsh2-Cre	none	NA	B6/129 mix	No Msh2 re-expression	chr11-3133045-69579350	4	2	2	0.8875	4.11165	0.96	GGCTTCTTAAGAAAAACAACAAAGCTTTTAAATGTTTGAGGGCTGCAGCTAGAGGCAGCTGAAGAAGGATCCAGATTTGTGATTTAGCCCCTCCAAATCCTACCGTGCCCTTGGGGTCCAAACAGTCATAGGAGCAGTCCAAGAAGACCTTGTACATCTCCTCAAATTCCTCATGCATGCGTTGGACTTTCTGACTCAGGG	CTA	NA	NA	NA	NA
SCC_P1	chr11	66145267	66145267	C	T	12A2p6	SNV	Mutect2;Strelka2;MuSe	3	0.225	85	0	0	NA	exonic	Dnah9	.	nonsynonymous SNV	Dnah9:NM_001099633:exon6:c.G1316A:p.G439D	11qB3	NA	2021-07-01	FALSE	lung	single cell clone from 09-2_par	KP; LSL-Cas9	sgMsh2-Cre	none	NA	B6/129 mix	No Msh2 re-expression	chr11-3133045-69579350	4	2	2	0.9375	4.11165	0.96	TGGCCACCAGGAAGCATCTGAGGTTTTGTGCTTACTCCTGTGTTGGAGCCTGGGGTAAATGAATATACTCACCTCCACCATGTGCACTCGGCCCAGAAAGCCATCCAGTCGCACAAACACCAGAGATGCTTGGAAATCCCACACCCTGACTTCAGAATCCTCCTTGAAGTAAGTGTGGAGGTGCTCCCTTCTGTCCTGGAA	GCC	NA	NA	NA	NA
SCC_P1	chr11	66155402	66155402	C	A	12A2p6	SNV	Mutect2;Strelka2;MuSe;Vardict	4	0.278	75	0	0	NA	intronic	Dnah9	.	.	.	11qB3	NA	2021-07-01	FALSE	lung	single cell clone from 09-2_par	KP; LSL-Cas9	sgMsh2-Cre	none	NA	B6/129 mix	No Msh2 re-expression	chr11-3133045-69579350	4	2	2	1	4.11165	0.96	GAAGGTAACAAGGAGGTGAACATGCTGACATCACAAAGAAAGAAGTAGACACGGTGCTAATGACAACTTTGAGTCAAATAGATTTGTGGAGACACTTGCCCTTACGGGTCCTCACCTGCTTCAACGTCTCTGAACATGGCTTTGAAAGCTGGCAAGTAGCTGCTCTGAAGTTTGTCCAGGAGTTCAGCCATTCCCTTCACC	CCT	NA	NA	NA	NA
SCC_P1	chr11	66155422	66155422	T	A	12A2p6	SNV	Mutect2;Strelka2;MuSe;Vardict	4	0.143	78	0	0	NA	exonic	Dnah9	.	nonsynonymous SNV	Dnah9:NM_001099633:exon4:c.A893T:p.E298V	11qB3	NA	2021-07-01	FALSE	lung	single cell clone from 09-2_par	KP; LSL-Cas9	sgMsh2-Cre	none	NA	B6/129 mix	No Msh2 re-expression	chr11-3133045-69579350	4	2	2	0.595833	4.11165	0.96	CATGCTGACATCACAAAGAAAGAAGTAGACACGGTGCTAATGACAACTTTGAGTCAAATAGATTTGTGGAGACACTTGCCCTTACGGGTCCTCACCTGCTTCAACGTCTCTGAACATGGCTTTGAAAGCTGGCAAGTAGCTGCTCTGAAGTTTGTCCAGGAGTTCAGCCATTCCCTTCACCTTGATTGTCATTAGTTGATT	TTC	NA	NA	NA	NA
SCC_P1	chr11	66926545	66926545	T	C	12A2p6	SNV	Mutect2;Strelka2;MuSe;Vardict	4	0.213	132	0	0	NA	ncRNA_intronic	Gm12298	.	.	.	11qB3	NA	2021-07-01	FALSE	lung	single cell clone from 09-2_par	KP; LSL-Cas9	sgMsh2-Cre	none	NA	B6/129 mix	No Msh2 re-expression	chr11-3133045-69579350	4	2	2	0.8875	4.11165	0.96	CATAGCTGTGGATGCTGTGCCCTTGGATACTTTCATTACCCTCATCCCTGGCACCTGCATTCAGCCATCAGCCATCCCATTCTCTCTGCCAAGGGCAATGTGTGCATGCTAGGAAATTCTTTGGGGGTTGACTACATTCCCAAGGAGAACTTGTATGTTACGGTTGTGTGCCTGATCTTAGATTCCCATCTACATCCTTCT	GTG	NA	NA	NA	NA
SCC_P1	chr11	67025212	67025212	T	C	12A2p6	SNV	Mutect2;Strelka2;MuSe;Vardict	4	0.28	26	0	0	NA	exonic	Tmem220	.	synonymous SNV	Tmem220:NM_001291042:exon1:c.T34C:p.L12L,Tmem220:NM_001291043:exon1:c.T34C:p.L12L,Tmem220:NM_177392:exon1:c.T34C:p.L12L	11qB3	NA	2021-07-01	FALSE	lung	single cell clone from 09-2_par	KP; LSL-Cas9	sgMsh2-Cre	none	NA	B6/129 mix	No Msh2 re-expression	chr11-3133045-69579350	4	2	2	1	4.11165	0.96	GCTAGCCCAGCCTCGCCCTCTGGCCACGCCCCTCTGGGGCCTGTCCTGCTCCTCCGGCTTCCAGGTCATGGCGCCAGCAGTGGCTACTTGGGCTCCCGGCTTGTGGCGGGCCTGCAACGCACTCATGGCAGCTTTCTTCGCCCTGGCCGCTGTGGTGCAGGTCAGGCGGGCTGAGGAGGGCTGGCAGAGGGACCGCGAAGC	CTT	NA	NA	NA	NA
SCC_P1	chr11	67088752	67088752	T	C	12A2p6	SNV	Mutect2;Strelka2;MuSe;Vardict	4	0.14	219	0	0	NA	intronic	Myh3	.	.	.	11qB3	NA	2021-07-01	FALSE	lung	single cell clone from 09-2_par	KP; LSL-Cas9	sgMsh2-Cre	none	NA	B6/129 mix	No Msh2 re-expression	chr11-3133045-69579350	4	2	2	0.583333	4.11165	0.96	ACAAGAAGGAGGGCATCGAGTGGACCTTCATCGACTTCGGGATGGACCTGGCAGCCTGCATCGAGCTCATCGAGAAGGTATCCACCCCGCTCCGTCTGTCTGTGGCCCCTTCCCATGGACTTCCCACTCTTATTTACTCAGCTGCTTTGCCTTGCCTTCAATCCAGCCGATGGGCATCTTCTCCATCCTGGAAGAGGAGTG	CTG	GTCT	10	GTCTGTCTGT	NA
SCC_P1	chr11	67100859	67100859	T	C	12A2p6	SNV	Mutect2;Strelka2;MuSe;Vardict	4	0.207	147	0	0	NA	exonic	Myh3	.	nonsynonymous SNV	Myh3:NM_001099635:exon37:c.T5348C:p.M1783T	11qB3	NA	2021-07-01	FALSE	lung	single cell clone from 09-2_par	KP; LSL-Cas9	sgMsh2-Cre	none	NA	B6/129 mix	No Msh2 re-expression	chr11-3133045-69579350	4	2	2	0.8625	4.11165	0.96	AAGATCTTTGAAGCCTTGCCCACACGCTTTGCCTTTCAGGCCGCCATGATGGCGGAGGAGCTGAAGAAGGAGCAGGACACCAGCGCCCACCTGGAGAGGATGAAGAAGAACCTGGAGCAGACGGTGAAGGACCTGCAGCACCGTCTGGATGAGGCTGAGCAGCTGGCGCTGAAGGGCGGCAAGAAGCAGATTCAGAAACTG	ATG	GAA	9	GAAGAAGAA	NA
SCC_P1	chr11	67175101	67175101	T	C	12A2p6	SNV	Mutect2;Strelka2;MuSe;Vardict	4	0.272	194	0	0	NA	splicing	Myh2	NM_001039545:exon5:c.505+2T>C	.	.	11qB3	NA	2021-07-01	FALSE	lung	single cell clone from 09-2_par	KP; LSL-Cas9	sgMsh2-Cre	none	NA	B6/129 mix	No Msh2 re-expression	chr11-3133045-69579350	4	2	2	1	4.11165	0.96	ACCCCGAGGTGGTGGCGGCCTATCGAGGCAAAAAGCGCCAGGAGGCCCCGCCCCACATCTTCTCCATCTCTGATAACGCCTACCAGTTCATGCTAACAGGTAAGTGGCTTGCCAATTTTCTATGTGCCTGAACTTTTCTCTGCAGACCTCTATAGAAAGCCTCGAATCAATTGCACCATTCCCCTCAAGAGAATCCCCTCC	GTA	NA	NA	NA	NA
SCC_P1	chr11	67180770	67180770	T	G	12A2p6	SNV	Mutect2;Strelka2;MuSe;Vardict	4	0.26	153	0	0	NA	intronic	Myh2	.	.	.	11qB3	NA	2021-07-01	FALSE	lung	single cell clone from 09-2_par	KP; LSL-Cas9	sgMsh2-Cre	none	NA	B6/129 mix	No Msh2 re-expression	chr11-3133045-69579350	4	2	2	1	4.11165	0.96	AAAGAGAGACTCTTCTGACCAGTGATGTTGACACTCATCTGTAAGTTATTTTAAATAAAATGTTCAGTTAATTTTAGAGAGAAATAATCACATGTATTTATTTAGTTCAACAGCCTGGAACAGCTGTGCATCAACTTCACCAATGAGAAACTGCAACAGTTTTTCAACCACCACATGTTCGTGCTGGAGCAGGAGGAATAC	ATT	TATT	10	TATTTATTTA	NA
SCC_P1	chr11	67185256	67185256	T	A	12A2p6	SNV	Mutect2;Strelka2;MuSe;Vardict	4	0.199	200	0	0	NA	exonic	Myh2	.	synonymous SNV	Myh2:NM_001039545:exon20:c.T2268A:p.I756I	11qB3	NA	2021-07-01	FALSE	lung	single cell clone from 09-2_par	KP; LSL-Cas9	sgMsh2-Cre	none	NA	B6/129 mix	No Msh2 re-expression	chr11-3133045-69579350	4	2	2	0.829167	4.11165	0.96	ATACTTGCTTCAACAGATACAAAGTGTTAAACGCAAGTGCCATTCCTGAGGGTCAGTACATCGATAGCAAGAAGGCTTCTGAGAAGCTCCTGGGCTCCATTGACATTGACCACACTCAGTATAAGTTTGGTCACACCAAGGTAATCCCCCTGAAGTCCAGCCTCTTGTCTTCTTGCCCTTTGAACTTTGTATGATGTTTCT	TTG	CATTGA	13	CATTGACATTGAC	NA
SCC_P1	chr11	67197288	67197288	T	C	12A2p6	SNV	Mutect2;Strelka2;MuSe;Vardict	4	0.344	172	0	0	NA	exonic	Myh2	.	nonsynonymous SNV	Myh2:NM_001039545:exon40:c.T5729C:p.L1910P	11qB3	NA	2021-07-01	FALSE	lung	single cell clone from 09-2_par	KP; LSL-Cas9	sgMsh2-Cre	none	NA	B6/129 mix	No Msh2 re-expression	chr11-3133045-69579350	4	2	2	1	4.11165	0.96	TAGAAAGATTACAGCACAGGTTTAATAGAATTCCACTCTTATTCTCAGGAGGAACAATCCAACACAAATCTATCCAAGTTCCGCAAGATCCAGCACGAGCTGGAGGAAGCCGAGGAGCGGGCTGACATCGCGGAGTCCCAGGTCAACAAGCTGCGGGTGAAGAGCCGGGAGGTTCACACCAAAATCATAAGCGAAGAGTAA	CTG	NA	NA	NA	NA
SCC_P1	chr11	67202093	67202093	A	G	12A2p6	SNV	Mutect2;Strelka2;MuSe;Vardict	4	0.23	194	0	0	NA	intronic	Myh1	.	.	.	11qB3	NA	2021-07-01	FALSE	lung	single cell clone from 09-2_par	KP; LSL-Cas9	sgMsh2-Cre	none	NA	B6/129 mix	No Msh2 re-expression	chr11-3133045-69579350	4	2	2	0.958333	4.11165	0.96	GTGTTTGTGGTGGATGCTAAGGAGTCTTTTGTAAAAGCAACGGTGCAGAGCAGGGAAGGGGGGAAGGTGACAGCCAAGACCGAAGGCGGAACTGTGAGTAAAAACATCTAGAGCTGGGGACACTACACTGCGGGGCTAGTTTGACTTAGTTCCTAACTTAATATCTCTTGTTTATGGACAGACTGTAACAGTAAAAGATGA	AAA	A	5	AAAAA	NA
SCC_P1	chr11	67207592	67207592	T	G	12A2p6	SNV	Mutect2;Strelka2;MuSe;Vardict	4	0.263	180	0	0	NA	splicing	Myh1	NM_030679:exon15:c.1587+2T>G	.	.	11qB3	NA	2021-07-01	FALSE	lung	single cell clone from 09-2_par	KP; LSL-Cas9	sgMsh2-Cre	none	NA	B6/129 mix	No Msh2 re-expression	chr11-3133045-69579350	4	2	2	1	4.11165	0.96	TTCGTGCTGGAGCAGGAGGAGTACAAGAAGGAGGGCATCGAGTGGGAGTTCATTGACTTTGGGATGGACCTGGCGGCCTGCATCGAGCTCATCGAGAAGGTTTGTGTGGCTTGTTCAGATCACAGTTGTGTGGTGTGACAAAAGACTACAAATTGCAATGTATGTGTGATGGAAAAGGATGTCTACTGATAAACAAAATGA	GTT	NA	NA	NA	NA
SCC_P1	chr11	67211360	67211360	C	A	12A2p6	SNV	Mutect2;Strelka2;MuSe;Vardict	4	0.199	264	0	0	NA	exonic	Myh1	.	nonsynonymous SNV	Myh1:NM_030679:exon22:c.C2476A:p.R826S	11qB3	NA	2021-07-01	FALSE	lung	single cell clone from 09-2_par	KP; LSL-Cas9	sgMsh2-Cre	none	NA	B6/129 mix	No Msh2 re-expression	chr11-3133045-69579350	4	2	2	0.829167	4.11165	0.96	TTTGTTCTAGTCCCTTTATTCCTGATTCCTGTTAGAACCCAACTTTGAACATTTCTGTTCTTATCACAGAGAGTCCATCTTCTGCATCCAGTACAACGTCCGCGCCTTCATGAATGTGAAACACTGGCCCTGGATGAAGCTGTATTTCAAGATCAAACCTCTCTTGAAGAGCGCAGAGACCGAGAAGGAGATGGCCAACAT	CCG	NA	NA	NA	NA
SCC_P1	chr11	67243457	67243457	T	G	12A2p6	SNV	Mutect2;Strelka2;MuSe;Vardict	4	0.199	315	0	0	NA	exonic	Myh4	.	nonsynonymous SNV	Myh4:NM_010855:exon11:c.T937G:p.F313V	11qB3	NA	2021-07-01	FALSE	lung	single cell clone from 09-2_par	KP; LSL-Cas9	sgMsh2-Cre	none	NA	B6/129 mix	No Msh2 re-expression	chr11-3133045-69579350	4	2	2	0.829167	4.11165	0.96	ACCACACCCTGCCCAGGAAATGTGCTGAGAACCAAACTAACTCTGCATGCTCTTTTCCATGTGTCCAGAGATGCTTCTGATCACCACCAACCCATATGACTTTGCTTACGTCAGTCAAGGTGAAATCACAGTGCCCAGCATTGATGACCAGGAAGAGCTGATGGCCACAGACGTAAGTCATCTATTATGGATGAGTATATG	CTT	NA	NA	NA	NA
SCC_P1	chr11	67279068	67279068	T	C	12A2p6	SNV	Mutect2;Strelka2;MuSe;Vardict	4	0.164	78	0	0	NA	splicing	Myh8	NM_177369:exon3:c.210+2T>C	.	.	11qB3	NA	2021-07-01	FALSE	lung	single cell clone from 09-2_par	KP; LSL-Cas9	sgMsh2-Cre	none	NA	B6/129 mix	No Msh2 re-expression	chr11-3133045-69579350	4	2	2	0.683333	4.11165	0.96	ACATCTGTCTTTGTGGCGGAGCCCAAGGAGTCTTATGTGAAAAGCGTTATACAAAGCAAGGATGGAGGGAAAGTGACCGTGAAGACGGAAAGTGGAGCAGTAAGTGAAAACACAGAGGGCCCTCTCTGGGATCATTTCTCTGGCTCAATCTAGAGGCAAGCTCTTCCTTGCTAAGGATCCTGCGGCCCCATGAATATCCTC	GTA	NA	NA	NA	NA
SCC_P1	chr11	67289796	67289796	T	C	12A2p6	SNV	Mutect2;Strelka2;MuSe;Vardict	4	0.228	141	0	0	NA	exonic	Myh8	.	synonymous SNV	Myh8:NM_177369:exon16:c.T1857C:p.T619T	11qB3	NA	2021-07-01	FALSE	lung	single cell clone from 09-2_par	KP; LSL-Cas9	sgMsh2-Cre	none	NA	B6/129 mix	No Msh2 re-expression	chr11-3133045-69579350	4	2	2	0.95	4.11165	0.96	CGGGCACTGTGGATTACAACATCACCGGCTGGCTGGACAAGAACAAGGACCCCCTGAATGACACCGTGGTGGGGCTGTACCAGAAGTCAGCAATGAAAACTCTGGCCAGCCTCTTTTCCACATACGCTAGTGCTGAAGCAGGTACTTCTGTGCCCTACATCCAAATCAAACCATTCCCGCAGGATGCTCCTACACCGCTCT	CTC	NA	NA	NA	NA
SCC_P1	chr11	67881220	67881220	G	T	12A2p6	SNV	Mutect2;Strelka2;MuSe;Vardict	4	0.218	78	0	0	NA	exonic	Usp43	.	nonsynonymous SNV	Usp43:NM_001291049:exon10:c.C1521A:p.S507R,Usp43:NM_173754:exon10:c.C1521A:p.S507R	11qB3	NA	2021-07-01	FALSE	lung	single cell clone from 09-2_par	KP; LSL-Cas9	sgMsh2-Cre	none	NA	B6/129 mix	No Msh2 re-expression	chr11-3133045-69579350	4	2	2	0.908333	4.11165	0.96	TAGGTGAAACTCTAGGTCCAGAAAAAGTTTATGGTCAGAGGCCTATCCTAGCCAAAGTCTGCAGGAATAAAATTCTATTAACTCACCGCTCTGTGACAGAGCTGTCCCATTCCACAGCCAGCTTGACATGAGGAGGGCCTCCTGGCCTCCTGAGGTGCAAAGCCCTGAGGAGAGAGTGAGGAAACGTATCAGAAAACAGAT	AGC	NA	NA	NA	NA
SCC_P1	chr11	67966449	67966449	T	C	12A2p6	SNV	Mutect2;Strelka2;MuSe;Vardict	4	0.187	31	0	0	NA	upstream	Cfap52;Stx8	dist=9	.	.	11qB3	NA	2021-07-01	FALSE	lung	single cell clone from 09-2_par	KP; LSL-Cas9	sgMsh2-Cre	none	NA	B6/129 mix	No Msh2 re-expression	chr11-3133045-69579350	4	2	2	0.779167	4.11165	0.96	ACGTCGTTCTGAGGTCAATTAAAACAGGTTTCACTTTGCAAACTCTGGGCTCGGGTCGCGCACTCTCCGAACTGCGGGGAATGAGCCGCACGGGCCGCCGTAGTCAGCTGCTACGAGCAGGAAGTGTCCCAGCTGCGGGCGGAGACTGCACCATGGCCCCGGACCCCTGGTGAGTTGCCGGTGATGGCAGCAGAGTATGGG	GTA	NA	NA	NA	NA
SCC_P1	chr11	68590905	68590905	A	-	12A2p6	Deletion	Mutect2;Strelka2;Vardict	3	0.316	62	0	0	NA	exonic	Ccdc42	.	frameshift deletion	Ccdc42:NM_177779:exon4:c.324delA:p.A111Pfs*6	11qB3	NA	2021-07-01	FALSE	lung	single cell clone from 09-2_par	KP; LSL-Cas9	sgMsh2-Cre	none	NA	B6/129 mix	No Msh2 re-expression	chr11-3133045-69579350	4	2	2	1	4.11165	0.96	CCCAGGTAGGCCAGGGTCTCGGGAGGAAAGGGCGAACAGCTTGCCTGATTTACACGCCTTCCTCATCCCAGGAGAACGACCAGAAACGGATCCGAGCCCTAAAAAAAGCCAACAAGGAGCGTGAACTGAAGCGACTGCGCCTGCGGGAGCTGGCCAAGGCCAAGCAGGAGATGATGGCGCTGAGGCTGGAACACCAGAAGC	TAA	A	5	AAAAA	-1
SCC_P1	chr11	68784960	68784960	A	G	12A2p6	SNV	Mutect2;Strelka2;MuSe;Vardict	4	0.249	204	0	0	NA	exonic	Myh10	.	synonymous SNV	Myh10:NM_175260:exon18:c.A2214G:p.K738K	11qB3	NA	2021-07-01	FALSE	lung	single cell clone from 09-2_par	KP; LSL-Cas9	sgMsh2-Cre	none	NA	B6/129 mix	No Msh2 re-expression	chr11-3133045-69579350	4	2	2	1	4.11165	0.96	GCCCACCCTGCTCTGTTCTCAATGTGTGTGCTTCAGTTCCTGAAGGCTACATTTTTTCCTTCTCCAGATATGAGATCCTAACTCCCAATGCTATTCCTAAAGGCTTCATGGATGGCAAACAGGCGTGTGAGCGAATGGTAAGATTTCTTCTTTTGCTGTTTTGGGTTTTATGAGAGGGTCTCTATTGTGTAGCCCTTTCTG	AAG	NA	NA	NA	NA
SCC_P1	chr11	68793263	68793263	A	G	12A2p6	SNV	Mutect2;Strelka2;MuSe;Vardict	4	0.214	70	0	0	NA	exonic	Myh10	.	synonymous SNV	Myh10:NM_175260:exon26:c.A3501G:p.E1167E	11qB3	NA	2021-07-01	FALSE	lung	single cell clone from 09-2_par	KP; LSL-Cas9	sgMsh2-Cre	none	NA	B6/129 mix	No Msh2 re-expression	chr11-3133045-69579350	4	2	2	0.891667	4.11165	0.96	GGAACAAGGCTGAGAAACAAAAACGGGACTTGAGTGAGGAGCTGGAAGCTCTGAAGACAGAGCTGGAGGACACCCTAGACACCACAGCAGCTCAGCAGGAACTCCGGTGAGTGGGGGGCTCTGCCGTGCTGGGCTTTCCATCCCATTCCATACTGGATGCCATTCCAATCAATAGCCTGCTTCCTCCTGGAAGGATGGCAG	AAC	NA	NA	NA	NA
SCC_P1	chr11	68807105	68807105	A	G	12A2p6	SNV	Mutect2;Strelka2;MuSe;Vardict	4	0.258	64	0	0	NA	intronic	Myh10	.	.	.	11qB3	NA	2021-07-01	FALSE	lung	single cell clone from 09-2_par	KP; LSL-Cas9	sgMsh2-Cre	none	NA	B6/129 mix	No Msh2 re-expression	chr11-3133045-69579350	4	2	2	1	4.11165	0.96	GCCCAGACCTGCTAATAAGACATAGGGACTTGTTGGTAACAGGGACCTCTGCAAAGTGACAAGCTCCCCTAGCCAAAGTATCAAGAGCCCAGGATAACGTAATCCAACACTGTCCTTCAGGTGCGGGAGCTCGAGGCAGAGCTGGAGGATGAGCGGAAACAGCGGGCACTGGCTGTGGCGTCAAAGAAGAAGATGGAGATA	TAA	NA	NA	NA	NA
SCC_P1	chr11	68814480	68814480	A	G	12A2p6	SNV	Mutect2;Strelka2;MuSe;Vardict	4	0.189	70	0	0	NA	exonic	Myh10	.	synonymous SNV	Myh10:NM_175260:exon40:c.A5712G:p.Q1904Q	11qB3	NA	2021-07-01	FALSE	lung	single cell clone from 09-2_par	KP; LSL-Cas9	sgMsh2-Cre	none	NA	B6/129 mix	No Msh2 re-expression	chr11-3133045-69579350	4	2	2	0.7875	4.11165	0.96	AGATGGAGAAGGCTAATGCCAGGATGAAGCAGCTTAAACGACAGTTGGAAGAGGCTGAGGAAGAGGCCACACGTGCCAACGCATCTCGGCGTAAACTCCAAAGGGAGCTGGACGACGCCACTGAGGCCAATGAAGGCCTGAGCCGCGAGGTCAGCACTCTCAAGAACCGGCTCAGGTAAGTGTTCGGTGAGCCATGGAGAG	AAA	NA	NA	NA	NA
SCC_P1	chr11	68815110	68815110	A	G	12A2p6	SNV	Mutect2;Strelka2;MuSe;Vardict	4	0.263	56	0	0	NA	UTR3	Myh10	NM_175260:c.*39A>G	.	.	11qB3	NA	2021-07-01	FALSE	lung	single cell clone from 09-2_par	KP; LSL-Cas9	sgMsh2-Cre	none	NA	B6/129 mix	No Msh2 re-expression	chr11-3133045-69579350	4	2	2	1	4.11165	0.96	ATGACGACACAGAAAGTAAGACCAGTGATGTCAATGACACACAGCCACCCCAATCAGAATAGGCACAGGAGGTCAGAGGTGATGCTGAGGACAGGCCAGAACTCATCCCAGCACCAGTCTGCTTGAGCCCTGCACTCACTGCTCGGGAATGGCAAGCTCCCAGATTCCTTCCAGGAAAGTCAACTGTGTCTTAAGGCTTTG	AAC	NA	NA	NA	NA
SCC_P1	chr11	68990363	68990363	C	T	12A2p6	SNV	Mutect2;Strelka2;MuSe;Vardict	4	0.202	68	0	0	NA	intronic	Pfas	.	.	.	11qB3	NA	2021-07-01	FALSE	lung	single cell clone from 09-2_par	KP; LSL-Cas9	sgMsh2-Cre	none	NA	B6/129 mix	No Msh2 re-expression	chr11-3133045-69579350	4	2	2	0.841667	4.11165	0.96	TGGAAGATGTGTCTCTGAGCAGAATGCTACCTATCCACTCTAAAACCCCAGATGCCTTCCCAAGGGCAGATCCAAGTACCCCAGCCTCTGTGCACGCTCCCTTACCAGGTTTACAGGGCACAGAGGCCACAGGAAAGGTGGGCGGCAGGTAGTAGCTGGGCCCTGTCCGCTCCTTCAGGCCCTGTTTCTCCTCTATCACAC	CCT	NA	NA	NA	NA
SCC_P1	chr11	69106725	69106725	T	G	12A2p6	SNV	Mutect2;Strelka2;MuSe;Vardict	4	0.369	27	0	0	NA	exonic	Per1	.	nonsynonymous SNV	Per1:NM_001159367:exon19:c.T2725G:p.F909V,Per1:NM_011065:exon19:c.T2725G:p.F909V	11qB3	NA	2021-07-01	FALSE	lung	single cell clone from 09-2_par	KP; LSL-Cas9	sgMsh2-Cre	none	NA	B6/129 mix	No Msh2 re-expression	chr11-3133045-69579350	4	2	2	1	4.11165	0.96	CTTCCCAGCAATGGTCCAGCCCTACCCACTCCCAGTATTCTCCCCTCGAGGAGGACCCCAGCCCCTTCCCCCTGCCCCTACATCTGTGTCCCCTGCTACCTTCCCTTCTCCCTTAGTGACCCCAATGGTGGCCTTGGTGCTCCCTAACTATCTATTCCCTACCCCACCTAGTTATCCATATGGGGTGTCCCAGGCCCCTGT	CTT	CCTTC	10	CCTTCCCTTC	NA
SCC_P1	chr11	69186146	69186146	T	C	12A2p6	SNV	Mutect2;Strelka2;MuSe;Vardict	4	0.194	67	0	0	NA	intronic	Alox8	.	.	.	11qB3	NA	2021-07-01	FALSE	lung	single cell clone from 09-2_par	KP; LSL-Cas9	sgMsh2-Cre	none	NA	B6/129 mix	No Msh2 re-expression	chr11-3133045-69579350	4	2	2	0.808333	4.11165	0.96	CCGGGTATCCAACAAGGAGGGCATACCTGTGGGAAGAGCTGGGCTGGGGCCAGGCATCCTGGGGAACTGAGGACCTCACAGAGAGGGTGGGGTGGTGCCGTGCCCAAGGGCTAAGGTCCCTGTACCTGAGCTTTCTCGGCCGAGGAAGCCCTCAGAGAAGATCTCCCTCACCCAGGCCTGGAGCTCTTGGTCATCTTGGAC	GTG	NA	NA	NA	NA
SCC_P1	chr11	69314742	69314743	TC	-	12A2p6	Deletion	Strelka2;Vardict	2	0.2174	46	0	0	NA	exonic	Cntrob	.	frameshift deletion	Cntrob:NM_172560:exon9:c.1264_1265del:p.D422Cfs*13	11qB3	NA	2021-07-01	FALSE	lung	single cell clone from 09-2_par	KP; LSL-Cas9	sgMsh2-Cre	none	NA	B6/129 mix	No Msh2 re-expression	chr11-3133045-69579350	4	2	2	0.905833	4.11165	0.96	ATTTCCAAGTGTGTGCTCAAACCTGCTTTCTCAACTGCAGAACACCCCACGGACCTTCTGGGGCTCACCTGGACCAAGCTCATCTCCAGCTGCAGTGCATCTCTCTCTCTCCGGACTGTGTCCAGATCCCCTTCCAGCCGCCGCACCTCAGTCTGGAGCAGTGCAAACTGCTGCTGGGTCTCCCAGGCTGCCTGGGCCTCC	TCT	TC	12	TCTCTCTCTCTC	-2
SCC_P1	chr11	69318919	69318919	A	G	12A2p6	SNV	Mutect2;Strelka2;MuSe;Vardict	4	0.134	55	0	0	NA	intronic	Cntrob	.	.	.	11qB3	NA	2021-07-01	FALSE	lung	single cell clone from 09-2_par	KP; LSL-Cas9	sgMsh2-Cre	none	NA	B6/129 mix	No Msh2 re-expression	chr11-3133045-69579350	4	2	2	0.558333	4.11165	0.96	TAGCAAAACTGTTCTGAGGGTGCATCTGAGCAGCAGGGCCCTATACCCTCACATTATAAGTCATCTAAACCATCGCAGCCCACGGTCTCTATCAGTGACCACCACCTCCTGCAGCGGGCCCTCTCACCAGGGCCTCTTTCTCCCTCTGCTGTAGTCTGGCACCCTCCTGCTCCCGACTCAGGGCTTCCATGGCCTCAGAAA	CAC	ACC	9	ACCACCACC	NA
SCC_P1	chr11	69355376	69355376	A	G	12A2p6	SNV	Mutect2;Strelka2;MuSe;Vardict	4	0.212	51	0	0	NA	exonic	Chd3	.	nonsynonymous SNV	Chd3:NM_146019:exon20:c.T3371C:p.L1124P	11qB3	NA	2021-07-01	FALSE	lung	single cell clone from 09-2_par	KP; LSL-Cas9	sgMsh2-Cre	none	NA	B6/129 mix	No Msh2 re-expression	chr11-3133045-69579350	4	2	2	0.883333	4.11165	0.96	TGAGGTCTGGCTGGTGAATGGCAACAGTGTGCAGATACAAGAGGGAGCAGAGGGGACGGTCACCTGGGAGAAGATGAGCACTCTGTGTCCTTGCTCCTTCAGCTTGCGCAGCATCTTCTGCAGCAGCAGCAGCTTCCCTGATGACTTAATAAGCGCCCCACCCTCATAAGCCCCACTGGGGAGTTTAGGAGACTCCTGAAA	CAG	NA	NA	NA	NA
SCC_P1	chr11	69478799	69478799	T	G	12A2p6	SNV	Mutect2;Strelka2;MuSe;Vardict	4	0.134	64	0	0	NA	exonic	Dnah2	.	nonsynonymous SNV	Dnah2:NM_001081330:exon30:c.A4850C:p.E1617A	11qB3	NA	2021-07-01	FALSE	lung	single cell clone from 09-2_par	KP; LSL-Cas9	sgMsh2-Cre	none	NA	B6/129 mix	No Msh2 re-expression	chr11-3133045-69579350	4	2	2	0.558333	4.11165	0.96	TCTAAGACCTTGGCCACCACTCACCTCCACTGGTCCTTCTAGAAGTACTGGGTGGAGGAAGTCAATGTATTCACCGTCACCTGAGAACATTCCCACTGCCTCCCACTTGCTGCTGGAGCCCCCGACCTGCAGAAGAGACAAGTTACCCATGCCTAGCCTCACTCTCTGTAACCTTCTAGAAGAATTTAACACCCATCCCAC	CTC	NA	NA	NA	NA
SCC_P1	chr11	69496471	69496471	G	T	12A2p6	SNV	Mutect2;Strelka2;MuSe;Vardict	4	0.333	36	0	0	NA	intronic	Dnah2	.	.	.	11qB3	NA	2021-07-01	FALSE	lung	single cell clone from 09-2_par	KP; LSL-Cas9	sgMsh2-Cre	none	NA	B6/129 mix	No Msh2 re-expression	chr11-3133045-69579350	4	2	2	1	4.11165	0.96	TCCCTGTCCCTGCTCCTTCTTCAGTGGCCCCTTGGCTGGGATTCCCACCAGCCATAGAGACGACCAAACCCAGTGTGAAGGGGTTCGGTCTCTCCCCGTAGCCTGCCCACTGTGTGCCCCCCCCCAAAGCCCACGCACCCACAAGTACATAAATGGGCTCTCGATTCATCTTGCGTTTGGTGAGGATGTCGGGGAGGTGGC	AGC	NA	NA	NA	NA
SCC_P1	chr11	69674118	69674118	A	G	12A2p6	SNV	Mutect2;Strelka2;MuSe;Vardict	4	0.26	286	0	0	NA	intronic	Senp3	.	.	.	11qB3	NA	2021-07-01	FALSE	lung	single cell clone from 09-2_par	KP; LSL-Cas9	sgMsh2-Cre	none	NA	B6/129 mix	No Msh2 re-expression	chr11-69600961-82929860	4	3	1	1	4.11165	0.96	GAGCTAAGAAGACCTTATCATTTGCTTACCTGTAATACAAAGGCACCACAGTCACTGTCATTATTCTGCCTGGCCACATTCTAGGGAATAGAAAGCAAGAATCTGTTCACTTGGAGACTCCTAGAGGTTACGAATTCAATTGCTGCCTCCTATCAAACTATTCCATTTTTCTCTGGAAACTCACCATTTTGAAGTAACCTT	AAT	NA	NA	NA	NA
SCC_P1	chr11	69741013	69741013	A	G	12A2p6	SNV	Mutect2;Strelka2;MuSe;Vardict	4	0.271	102	0	0	NA	exonic	Polr2a	.	nonsynonymous SNV	Polr2a:NM_001291068:exon19:c.T3226C:p.F1076L	11qB3	NA	2021-07-01	FALSE	lung	single cell clone from 09-2_par	KP; LSL-Cas9	sgMsh2-Cre	none	NA	B6/129 mix	No Msh2 re-expression	chr11-69600961-82929860	4	3	1	1	4.11165	0.96	CCAGTGAAATGGGCTATTCTTAGTAACCAAAGACGCCAATAAACAAAAGAATAAAAATCAAGGCTAAGGAGAAGTGCAACACTCACAATGGCTTGGTTGAACTTGGACTCTATCTCCCCAAGCAGCCAGTCAAAGGCCTCTCCACTCAGCCGAAACTCCTCAGCCATGCGGCGAGAGCAGAGTGTGGATCTTAGGTGGATG	AAC	NA	NA	NA	NA
SCC_P1	chr11	69795867	69795867	C	-	12A2p6	Deletion	Mutect2;Strelka2;Vardict	3	0.199	62	0	0	NA	exonic	Chrnb1	.	frameshift deletion	Chrnb1:NM_009601:exon1:c.13delG:p.A5Rfs*5	11qB3	NA	2021-07-01	FALSE	lung	single cell clone from 09-2_par	KP; LSL-Cas9	sgMsh2-Cre	none	NA	B6/129 mix	No Msh2 re-expression	chr11-69600961-82929860	4	3	1	0.829167	4.11165	0.96	GGGCTGGCCGTGACCATTGCTCATCACTGCCTCTTGGAGACCCAAACTGACTTACCTGGGGCGAGGGGCGTCCCGAGTACCCCTAGAAGCAGAAGCAGCGCCCCTAAGGCCATGGCCCTGCCTCTTTCGCTCAGTGAAGTTTGTCCGGATAGCGGCCTCAGGCCAGGGGAAGTGACGAGGCGCCCAGGAATGTGCACCTGT	GCC	NA	NA	NA	-1
SCC_P1	chr11	69909053	69909053	T	C	12A2p6	SNV	Mutect2;Strelka2;MuSe;Vardict	4	0.242	96	0	0	NA	exonic	Neurl4	.	synonymous SNV	Neurl4:NM_001291119:exon18:c.T3090C:p.D1030D,Neurl4:NM_001013414:exon19:c.T3162C:p.D1054D,Neurl4:NM_001291118:exon19:c.T3156C:p.D1052D	11qB3	NA	2021-07-01	FALSE	lung	single cell clone from 09-2_par	KP; LSL-Cas9	sgMsh2-Cre	none	NA	B6/129 mix	No Msh2 re-expression	chr11-69600961-82929860	4	3	1	1	4.11165	0.96	AGACAGATCACTGAGCTGGCCTTGTTGAACCTTGGATCTAGGTGGGAAGCCGTGTGGGCATTCGTCGGTGTGCAGATGACACAATGCACATCTTGGTAGATGGAGAAGATATGGGGCCTGCTGCCGCTGGCATTGCCAAGGTAGATCTAAGAGCTTCTTTGAATTTGGGGAGGTACTAGTTGGTTGGAGTTCTTGTGCTGA	ATG	NA	NA	NA	NA
SCC_P1	chr11	69917415	69917415	T	C	12A2p6	SNV	Mutect2;Strelka2;MuSe;Vardict	4	0.245	114	0	0	NA	intronic	Eif5a	.	.	.	11qB3	NA	2021-07-01	FALSE	lung	single cell clone from 09-2_par	KP; LSL-Cas9	sgMsh2-Cre	none	NA	B6/129 mix	No Msh2 re-expression	chr11-69600961-82929860	4	3	1	1	4.11165	0.96	TGGATCACTGCTGCCACCACCGCCACCCTGGGCAAGAGAAAGAAATCATGTTTAAGATATAGGATGTAACTTCAACAGTAAGTGTGGGGACAGTGGGGGGTGCGTTCTCTCACCTGGAAGCCGGTTATTTTGCCATGGCCTTGATTGCAACAGCTGCCTCCTCTGTCATGGCAGACAGCACTGTGATCTGGAAAAGCAAAA	GTG	G	6	GGGGGG	NA
SCC_P1	chr11	70030599	70030599	T	A	12A2p6	SNV	Mutect2;Strelka2;MuSe;Vardict	4	0.182	140	0	0	NA	exonic	Dlg4	.	stopgain	Dlg4:NM_007864:exon4:c.T155A:p.L52X	11qB3	NA	2021-07-01	FALSE	lung	single cell clone from 09-2_par	KP; LSL-Cas9	sgMsh2-Cre	none	NA	B6/129 mix	No Msh2 re-expression	chr11-69600961-82929860	4	3	1	0.758333	4.11165	0.96	AGAGGCGGAGGGAGTGAATCCCTATGTGGGGAGGGAGGGGCACGGTCTCTGGTCAGAATGCTTGTCTTACTGTTCTTGTGTTTCTGCCCCGTGCTGGAGTTGCAGGTGAACGGAACAGAGGGGGAGATGGAGTATGAGGAGATCACATTGGAAAGGGTGAGTGCCAGCCCCCCTCCCCCAAGCCACCCTCAGGTCCCTTGG	TTG	NA	NA	NA	NA
SCC_P1	chr11	70465054	70465055	GA	-	12A2p6	Deletion	Strelka2;Vardict	2	0.2982	114	0	0	NA	intronic	Zmynd15	.	.	.	11qB3	NA	2021-07-01	FALSE	lung	single cell clone from 09-2_par	KP; LSL-Cas9	sgMsh2-Cre	none	NA	B6/129 mix	No Msh2 re-expression	chr11-69600961-82929860	4	3	1	1	4.11165	0.96	ATGGGGATCTGGGACAGGGTTGGAGTTTTTTGTTTGTTTGGGTTTGGTTTTGAGAGGAAGGAGGGGGAGGGGGAGAGGGAGGAAAGGGAGAGGGAGAGGGAGAGAGAGAGAGAGAGCGCGCCCCAGCAGCCCGCATCATCCTCTCTTGGCAGGATTTAACTCCGGCTTTGGTCTCAAAGATACATGGCTGAGCTCTCTACC	GAG	AGGGAG	32	AGGGAGAGGGAGAGGGAGAGAGAGAGAGAGAG	-2
SCC_P1	chr11	70514560	70514560	C	-	12A2p6	Deletion	Mutect2;Strelka2;Vardict	3	0.274	108	0	0	NA	exonic	Vmo1	.	stopgain	Vmo1:NM_001013607:exon1:c.43delG:p.V15fs*0	11qB3	NA	2021-07-01	FALSE	lung	single cell clone from 09-2_par	KP; LSL-Cas9	sgMsh2-Cre	none	NA	B6/129 mix	No Msh2 re-expression	chr11-69600961-82929860	4	3	1	1	4.11165	0.96	CAGGCCCAATCACCCCAGGTACCACCGTTGGTCACGTCAACGATCGATGCATAGCGTGGTTCTACGTGAACTTGAATCTGTGCATGTCCATAGCACATCACCCCCAGCAGCAGTAACAGCCTGGCTCCAGCCTGCAACTCCATCCTGCATGACCTATGAATCTGGTCACTTAGATGGATTTATATCAGTCCTGGCCCTATC	ACC	C	5	CCCCC	-1
SCC_P1	chr11	70607790	70607790	T	C	12A2p6	SNV	Mutect2;Strelka2;MuSe;Vardict	4	0.342	33	0	0	NA	exonic	Mink1	.	nonsynonymous SNV	Mink1:NM_001045959:exon16:c.T1780C:p.Y594H,Mink1:NM_001045964:exon16:c.T1780C:p.Y594H,Mink1:NM_016713:exon16:c.T1780C:p.Y594H,Mink1:NM_176893:exon16:c.T1780C:p.Y594H	11qB3	NA	2021-07-01	FALSE	lung	single cell clone from 09-2_par	KP; LSL-Cas9	sgMsh2-Cre	none	NA	B6/129 mix	No Msh2 re-expression	chr11-69600961-82929860	4	3	1	1	4.11165	0.96	CCCAGCGCCCAGTTTGCAGGATGTGTTACAAAGCAGGCATTCCACCCTTTCTGGTCTTCCCCTGCAGAGCCTGGTGGCACACCGGGTCCCACTGAAGCCATATGCAGCACCTGTACCCCGATCCCAGTCCCTGCAGGACCAGCCGACTCGAAACCTGGCTGCCTTCCCAGCCTCCCACGACCCTGACCCTGCTGCTGTCCC	ATA	NA	NA	NA	NA
SCC_P1	chr11	70652989	70652989	T	G	12A2p6	SNV	Mutect2;Strelka2;MuSe;Vardict	4	0.278	53	0	0	NA	intronic	Pfn1	.	.	.	11qB3	NA	2021-07-01	FALSE	lung	single cell clone from 09-2_par	KP; LSL-Cas9	sgMsh2-Cre	none	NA	B6/129 mix	No Msh2 re-expression	chr11-69600961-82929860	4	3	1	1	4.11165	0.96	GGATCACAGAACATTTCTGGCCCCCAAGTGTCAGCCCATTGACGAAAAAACTTGACCGGTCTTTGCCTACCAGGACACCAACCTCAGCTGGCTAAAAGAATTAATCACCTCATTAAGTTAGTGCACCTGCATAACTTGTCCTCTTATGTACTGTGGAGCTGGAGTTGAGGGTGCTTCATCCACACCACCAAAAGTTGGGGG	ATT	NA	NA	NA	NA
SCC_P1	chr11	70944037	70944037	T	G	12A2p6	SNV	Mutect2;Strelka2;MuSe;Vardict	4	0.257	243	0	0	NA	intronic	Nup88	.	.	.	11qB4	NA	2021-07-01	FALSE	lung	single cell clone from 09-2_par	KP; LSL-Cas9	sgMsh2-Cre	none	NA	B6/129 mix	No Msh2 re-expression	chr11-69600961-82929860	4	3	1	1	4.11165	0.96	GTTTCTGAGGACTCAGCACTTTTTCCATCTTCCGCTGTTGATAATCTTTTTTCATAGTAACCTCAAGTACCAAACAGAACACAGATATTTTGACTATGGTTTGCACACATTTTTACAGTATTTTACTGTTCACACTTTATAAAACTATTCCCTAGATTACTGCACCCATTCTTACCTGTTTGATGGCGTTGCCTAGATGTC	TTT	NA	NA	NA	NA
SCC_P1	chr11	70961672	70961672	G	-	12A2p6	Deletion	Mutect2;Vardict	2	0.192	55	0	0	NA	intronic	Nup88	.	.	.	11qB4	NA	2021-07-01	FALSE	lung	single cell clone from 09-2_par	KP; LSL-Cas9	sgMsh2-Cre	none	NA	B6/129 mix	No Msh2 re-expression	chr11-69600961-82929860	4	3	1	0.8	4.11165	0.96	AAAAACTTACCCTTTATTGAGTATTAAACTTTCCTCTTCTGCTTCTGAAAGTACAATCACCTTAGTGGGTGTCTGGGGCTCACGGAGAGAATAAATTCTAGGAAAAAAAAAAGTTCTCTTTGAAGCCAGGCAAGAGTAGCTCACACTAAAATTCTATCATTTGGGACACTGAGGCAAGAGGACACCAAGTTACAAGCTACA	AGG	A	5	AAAAA	-1
SCC_P1	chr11	72058021	72058021	G	A	12A2p6	SNV	Mutect2;Strelka2;MuSe;Vardict	4	0.244	85	0	0	NA	exonic	Pitpnm3	.	nonsynonymous SNV	Pitpnm3:NM_001081641:exon16:c.C2257T:p.R753W,Pitpnm3:NM_001024927:exon17:c.C2305T:p.R769W	11qB4	NA	2021-07-01	FALSE	lung	single cell clone from 09-2_par	KP; LSL-Cas9	sgMsh2-Cre	none	NA	B6/129 mix	No Msh2 re-expression	chr11-69600961-82929860	4	3	1	1	4.11165	0.96	TCCTAGAGAAAGTGAGGGGGGTAAAACCTAATGTACCTTCCCCAAAACTTCTGGCTCCTGCCCTGGGAGACACCTTCCTTGGGGGGAGGTAACACTCACCGAACCACATCCACTGCACCTGGCCGGACCTTGGGGTCACTTCCCATGATAGACACACTGGCGGCAAAGGACCCGTCAATGCTGAACACAACACACTCCATG	CGA	NA	NA	NA	NA
SCC_P1	chr11	72454163	72454163	T	G	12A2p6	SNV	Mutect2;Strelka2;MuSe;Vardict	4	0.176	53	0	0	NA	exonic	Spns2	.	nonsynonymous SNV	Spns2:NM_001276383:exon11:c.A1045C:p.S349R,Spns2:NM_153060:exon11:c.A1498C:p.S500R	11qB4	NA	2021-07-01	FALSE	lung	single cell clone from 09-2_par	KP; LSL-Cas9	sgMsh2-Cre	none	NA	B6/129 mix	No Msh2 re-expression	chr11-69600961-82929860	4	3	1	0.733333	4.11165	0.96	GCCTTGGCACGGTCGCTGAGGAAGAAGAGAGCAGTGGCAAGGAAGAACATGCCACCCAGGACCACGACAAAAGGGCACAGCATGAGGGCATAGCCCAGGCTCAGGAACTCCCAGAGCGGGGAGTCCTTGGTGCTCTGGCGGATTAGGTCCGAGATCTGTGGAGATTGGGGTATGGGTGTCAGGACAGGACTATCTCCTGCG	CTC	NA	NA	NA	NA
SCC_P1	chr11	72550138	72550138	T	C	12A2p6	SNV	Mutect2;Strelka2;MuSe;Vardict	4	0.338	64	0	0	NA	exonic	Spns3	.	nonsynonymous SNV	Spns3:NM_029932:exon1:c.A71G:p.Y24C	11qB4	NA	2021-07-01	FALSE	lung	single cell clone from 09-2_par	KP; LSL-Cas9	sgMsh2-Cre	none	NA	B6/129 mix	No Msh2 re-expression	chr11-69600961-82929860	4	3	1	1	4.11165	0.96	GTAACAGAGAACAGCTGCAGCCAAGTAAGCTCTCCAGCGGGGCAGGCTCCAGGGGACGGGTGTGGAGGGAGGCAGACACGTACCTGAAGCCAAGGCCCCATACTGCCCACCTTGGCTCAGGCTCTGGCTCTGTGGCCCTCCTGTCTGAGGTTTGAGACACTCTGTGGACATCCCCTCAGCAGTGCTAACTGCAACTTCTCT	ATA	NA	NA	NA	NA
SCC_P1	chr11	72988154	72988154	A	T	12A2p6	SNV	Mutect2;Strelka2;MuSe;Vardict	4	0.277	37	0	0	NA	intronic	Atp2a3	.	.	.	11qB4	NA	2021-07-01	FALSE	lung	single cell clone from 09-2_par	KP; LSL-Cas9	sgMsh2-Cre	none	NA	B6/129 mix	No Msh2 re-expression	chr11-69600961-82929860	4	3	1	1	4.11165	0.96	AACCATGGCCTTATCTGTGCTTGTGACCATTGAAATGTGCAACGCCCTCAACAGGTAGGCTGGGCAGAGGAGTCCAAGACAGACTGGGGTCTAAGGCCAAAAGAGACCAGAATTGGATTGAGATCCAAGCAGAATGAAGATTGAGGTCTCTGGACCAGAGAGCTGATAATAAGTTCTGAGAGTTGGTGGGGCTGGGATTCA	AAA	NA	NA	NA	NA
SCC_P1	chr11	73008459	73008459	A	C	12A2p6	SNV	Mutect2;Strelka2;MuSe;Vardict	4	0.315	149	0	0	NA	intronic	P2rx1	.	.	.	11qB4	NA	2021-07-01	FALSE	lung	single cell clone from 09-2_par	KP; LSL-Cas9	sgMsh2-Cre	none	NA	B6/129 mix	No Msh2 re-expression	chr11-69600961-82929860	4	3	1	1	4.11165	0.96	ATGATACCATGGGATGCGGTGTCTGCTGGGTGTTAGGTGGGCTCCAGCGCCCTTCGGGGGTAGTGTCTTACCAATTCTCTCTATCACCCCTCTGCCCTTCACTTCCAGGGGGACAGCTCCTTTGTAGTTATGACCAATTTCATCATGACCCCTCAGCAGGCTCAAGGACATTGTGCAGAGGTGAGGACCCCACCCTTCTGG	CAC	NA	NA	NA	NA
SCC_P1	chr11	73048053	73048053	G	A	12A2p6	SNV	Mutect2;Strelka2;MuSe;Vardict	4	0.281	35	0	0	NA	exonic	Ncbp3	.	nonsynonymous SNV	Ncbp3:NM_025818:exon1:c.G154A:p.V52M	11qB4	NA	2021-07-01	FALSE	lung	single cell clone from 09-2_par	KP; LSL-Cas9	sgMsh2-Cre	none	NA	B6/129 mix	No Msh2 re-expression	chr11-69600961-82929860	4	3	1	1	4.11165	0.96	GCCGGCTTTGGGGCTTCCGTCGCCCGAGGTGGAGTCCGGTTTGGAGCGTGGCGAGCCGGAGCCCATGGAAGTGGAAGAAGGCGAGCTGGAAATCGTGCCGGTGCGGCGCTCCCTAAAGGAACTGCTCCCGGTACGGGCGAGAGGGGCGGGGGCTGAGGAGGTCGCCGGGCGGGTGTCCCTGGAGAGTCAGGGAAGGTGGCG	GGT	NA	NA	NA	NA
SCC_P1	chr11	73343885	73343885	T	C	12A2p6	SNV	Mutect2;Strelka2;MuSe;Vardict	4	0.238	64	0	0	NA	intronic	Spata22	.	.	.	11qB4	NA	2021-07-01	FALSE	lung	single cell clone from 09-2_par	KP; LSL-Cas9	sgMsh2-Cre	none	NA	B6/129 mix	No Msh2 re-expression	chr11-69600961-82929860	4	3	1	0.991667	4.11165	0.96	ATTTCTGCAGTTATTGAAAGTATGAAGTATTGGCGAGCACATGTGCAGAAAACTGTACTTCTTTTTGAAATATTGGGTAGGTATAATATTTCAAGAATACTTCAATAATACTTACTATTTTGGAATTTTTTTTCAGTTTTTCGAGACAGGGTTTCTCAATTTAGTCCTGGCTGTCCTGGAACTCACTTTGTAGACTGGGCA	CTT	NA	NA	NA	NA
SCC_P1	chr11	73711263	73711263	T	C	12A2p6	SNV	Mutect2;Strelka2;MuSe;Vardict	4	0.285	228	0	0	NA	exonic	Zfp735	.	synonymous SNV	Zfp735:NM_001126489:exon4:c.T1032C:p.H344H	11qB4	NA	2021-07-01	FALSE	lung	single cell clone from 09-2_par	KP; LSL-Cas9	sgMsh2-Cre	none	NA	B6/129 mix	No Msh2 re-expression	chr11-69600961-82929860	4	3	1	1	4.11165	0.96	ATGTGATAAGTAAACCTATTTTAGAAAATTATTATAACCATGATAGTAGACAGGCTAGGTCTAATCACTGCTCTCAGTCAATTTTGCAACAGCAGGACCATACCACAGAGAACCTTTATGACATTTTAAAAGAATCCTTAACTCTTCAGCTTTATAACAGAACATGGACTAAAGGAGATACCAACAGATACACATGTGATA	ATA	NA	NA	NA	NA
SCC_P1	chr11	73787214	73787214	T	C	12A2p6	SNV	Mutect2;Strelka2;MuSe;Vardict	4	0.233	527	0	0	NA	exonic	Olfr390	.	nonsynonymous SNV	Olfr390:NM_146347:exon1:c.T275C:p.I92T	11qB4	NA	2021-07-01	FALSE	lung	single cell clone from 09-2_par	KP; LSL-Cas9	sgMsh2-Cre	none	NA	B6/129 mix	No Msh2 re-expression	chr11-69600961-82929860	4	3	1	0.970833	4.11165	0.96	ATGTACTTGTTTCTCAGCAACTTGTCCTTCTCTGATCTCTGCTTTTCCTCTGTCACTATGCCCAAGTTGCTGCAGAACATGCAGAGCCAGGACACATCCATCCCCTATGCAGGATGTCTGACACAAGTGTACTTTTTTCTGTTTTTTGCAGCCCTTGAGAACTTCCTACTTGTGGCCATGGCCTATGACCGCTATGTGGCC	ATC	CATC	9	CATCCATCC	NA
SCC_P1	chr11	74365244	74365244	A	G	12A2p6	SNV	Mutect2;Strelka2;MuSe;Vardict	4	0.257	163	0	0	NA	exonic	Olfr412	.	nonsynonymous SNV	Olfr412:NM_001011851:exon1:c.A574G:p.T192A	11qB5	NA	2021-07-01	FALSE	lung	single cell clone from 09-2_par	KP; LSL-Cas9	sgMsh2-Cre	none	NA	B6/129 mix	No Msh2 re-expression	chr11-69600961-82929860	4	3	1	1	4.11165	0.96	CCACACCCTCCTCATGACCAGAGTAACCTTCTGTGGGTCTCGGAAAATCCACTACATCTTCTGCGAAATGTATGTCCTGCTGAGGCTTGCATGCTCTAACACCCACATCAATCACATGATGCTGATCGCCACGGGCTGCTTCGTCTTCCTTGTTCCTTTTGGATTCATGATCATGTCCTATATCTGCATTGTCAGAGCTAT	CAC	NA	NA	NA	NA
SCC_P1	chr11	74690190	74690190	A	C	12A2p6	SNV	Mutect2;Strelka2;MuSe;Vardict	4	0.255	109	0	0	NA	intronic	Pafah1b1	.	.	.	11qB5	NA	2021-07-01	FALSE	lung	single cell clone from 09-2_par	KP; LSL-Cas9	sgMsh2-Cre	none	NA	B6/129 mix	No Msh2 re-expression	chr11-69600961-82929860	4	3	1	1	4.11165	0.96	AAAATGTTTTGTTTCCCCAAGATCAAACATGAGTATCAGCAGATTAGCAATTTATGGCAATATTTTCAGAAAATTTGTTAAGTACACATTGAATAAACTGACTTAAGAAGACCTAGTTACCTTTTTTTGTAATCTAATAACAGATGTCCATTTTTTTTCCAAAAGACCAGCATACTTCTTATCTAATTCTTCATTCTAGGA	GAC	NA	NA	NA	NA
SCC_P1	chr11	75167229	75167229	A	G	12A2p6	SNV	Mutect2;Strelka2;MuSe;Vardict	4	0.454	9	0	0	NA	exonic	Hic1	.	nonsynonymous SNV	Hic1:NM_001098203:exon2:c.T353C:p.V118A,Hic1:NM_010430:exon2:c.T833C:p.V278A	11qB5	NA	2021-07-01	FALSE	lung	single cell clone from 09-2_par	KP; LSL-Cas9	sgMsh2-Cre	none	NA	B6/129 mix	No Msh2 re-expression	chr11-69600961-82929860	4	3	1	1	4.11165	0.96	GCGTTTGAGGCGCTTCTTGCACAGAGCCACGAGGTCAGGGATCTGCAGGTAGCTGGCAGCAGCCAGCACAGCGCCCAGGCTCGGCTCCGCGCCCGGGGCCACCGCTGCTGCTGCTGCGGCCTCAACACTGTCAGTCAGGCGGCCGGTGTAGATGAAGTCCAGCACCAGGCGGAACACGGCCGGGCTCACCATGTCATGGTC	CAC	NA	NA	NA	NA
SCC_P1	chr11	75669017	75669017	A	G	12A2p6	SNV	Mutect2;Strelka2;MuSe;Vardict	4	0.294	146	0	0	NA	exonic	Myo1c	.	synonymous SNV	Myo1c:NM_001080774:exon20:c.A1926G:p.S642S,Myo1c:NM_001080775:exon20:c.A1974G:p.S658S,Myo1c:NM_001370611:exon20:c.A2031G:p.S677S,Myo1c:NM_008659:exon20:c.A1926G:p.S642S	11qB5	NA	2021-07-01	FALSE	lung	single cell clone from 09-2_par	KP; LSL-Cas9	sgMsh2-Cre	none	NA	B6/129 mix	No Msh2 re-expression	chr11-69600961-82929860	4	3	1	1	4.11165	0.96	CATCTCTAAAATGGGGACCTCAGGCATGTGTAGCATGTGCCAGCCAGTGGGAGCAACTGTAGACTCCCAGCAAATCCCCTTCCATTCCTAGGTACAAGTCACTGTGCCCAGAGACATGGCCCATGTGGGCAGGACGGCCCCAGGATGGTGTGGCCGTGTTGGTCAGACACCTCGGCTACAAGCCAGAAGAGTACAAAATGG	CAC	NA	NA	NA	NA
SCC_P1	chr11	75670627	75670627	G	A	12A2p6	SNV	Mutect2;Strelka2;Vardict	3	0.058	93	0	0	NA	splicing	Myo1c	NM_001370611:exon25:c.2610+1G>A;NM_008659:exon25:c.2505+1G>A;NM_001080774:exon25:c.2505+1G>A;NM_001080775:exon25:c.2553+1G>A	.	.	11qB5	NA	2021-07-01	FALSE	lung	single cell clone from 09-2_par	KP; LSL-Cas9	sgMsh2-Cre	none	NA	B6/129 mix	No Msh2 re-expression	chr11-69600961-82929860	4	3	1	0.241667	4.11165	0.96	CCTGCCCTTCACATAGGCCTCAGAACTGCTACGGGAACTGTGCATGAAGAACATGGTGTGGAAGTACTGCCGGAGCATCAGCCCTGAGTGGAAGCAGCAGGTGGGGAGGATGTAGCCCCAAGTATTTGGCTGTAGGGGCCCTGGGAACAGCAGGCATTTTGCCTGGTCAACACTGTAGCCTCAAAAGAAGGCTAAGCCTTC	GGT	AGC	8	AGCAGCAG	NA
SCC_P1	chr11	76046584	76046584	T	C	12A2p6	SNV	Mutect2;Strelka2;MuSe;Vardict	4	0.179	78	0	0	NA	splicing	Vps53	NM_026664:exon22:c.2329-2A>G	.	.	11qB5	NA	2021-07-01	FALSE	lung	single cell clone from 09-2_par	KP; LSL-Cas9	sgMsh2-Cre	none	NA	B6/129 mix	No Msh2 re-expression	chr11-69600961-82929860	4	3	1	0.745833	4.11165	0.96	CAGCGACAGGGTGCTGGAACCTTCTGTCCCCGAGGGCGGGGCAGGGAGCCTCTGCCGCAAAAGTTCCAGCATGCTGCTCTGCTCACTCCTCTTCAGCCCCTGAGAGGAAAGGGAGAGAAACTGGTCAGGCGGTGGCCCGCAGTGCCTGGCAGGAGTAGGAGGCACACTTGGGTCTTGCAGTTCGCTCAGACTGAGCTGTGC	CTG	NA	NA	NA	NA
SCC_P1	chr11	76472457	76472457	G	-	12A2p6	Deletion	Strelka2;Vardict	2	0.4643	28	0	0	NA	intronic	Abr	.	.	.	11qB5	NA	2021-07-01	FALSE	lung	single cell clone from 09-2_par	KP; LSL-Cas9	sgMsh2-Cre	none	NA	B6/129 mix	No Msh2 re-expression	chr11-69600961-82929860	4	3	1	1	4.11165	0.96	GCTGAGCATTATTGTGGTGAACAGCTTCCCTGGGGCAAGAAAGAGAGGAGCGCCATAGACTCAGAGGCTTCTCAGCCGGTTACCAGGGCCCAGGGTGGATGGGGGGGGTTGGTGGGAGGGAGAGCTACCTACCTCAGAGATCTTCTGGAACTGGTTGTTGGACTGGCTGCACTTCTCGGCTGTCTCCAGAGCGACTTTATA	TGG	G	8	GGGGGGGG	-1
SCC_P1	chr11	76797605	76797605	T	C	12A2p6	SNV	Mutect2;Strelka2;MuSe;Vardict	4	0.192	136	0	0	NA	exonic	Cpd	.	nonsynonymous SNV	Cpd:NM_007754:exon12:c.A2840G:p.Y947C	11qB5	NA	2021-07-01	FALSE	lung	single cell clone from 09-2_par	KP; LSL-Cas9	sgMsh2-Cre	none	NA	B6/129 mix	No Msh2 re-expression	chr11-69600961-82929860	4	3	1	0.8	4.11165	0.96	GCATAAGAACTATTGCAATGGGGCAAAGCAGGAATGAACCCGCTTAAACAGAGGAAGAAAACCAGGGTCATCTTACGTGGTAAGGTTTGTAATGTGCGGGTAGTTCATTACAAGTCCTCTCAGGAACTCGGATAAGTCTTTGTATGAATGGTATCGATACAGAGCCAGGTCTGAGGACGAGCTTAACATGAAGCCTTCCAA	GTA	NA	NA	NA	NA
SCC_P1	chr11	76949975	76949975	T	G	12A2p6	SNV	Mutect2;Strelka2;MuSe;Vardict	4	0.276	129	0	0	NA	exonic	Blmh	.	nonsynonymous SNV	Blmh:NM_178645:exon3:c.T227G:p.F76C	11qB5	NA	2021-07-01	FALSE	lung	single cell clone from 09-2_par	KP; LSL-Cas9	sgMsh2-Cre	none	NA	B6/129 mix	No Msh2 re-expression	chr11-69600961-82929860	4	3	1	1	4.11165	0.96	TTACCATGGCTTTGATGTTAGAAGTTCATTTGGAGCATTGATCTATAAAACAGTCATAACGTCTTGGTTTCCTTTCTCATTGTAGGACGATGCTGGATCTTTTCTTGTTTGAATGTTATGAGACTTCCATTCATGAAAAAATTTAACATTGAAGAATTTGAGTTTAGTCAATCTTACCTGTTTTTTTGGGACAAGGTAGGG	TTT	NA	NA	NA	NA
SCC_P1	chr11	77078398	77078398	T	G	12A2p6	SNV	Mutect2;Strelka2;MuSe;Vardict	4	0.262	87	0	0	NA	exonic	Nsrp1	.	nonsynonymous SNV	Nsrp1:NM_001012309:exon1:c.A1C:p.M1L	11qB5	NA	2021-07-01	FALSE	lung	single cell clone from 09-2_par	KP; LSL-Cas9	sgMsh2-Cre	none	NA	B6/129 mix	No Msh2 re-expression	chr11-69600961-82929860	4	3	1	1	4.11165	0.96	GACCTCAGACGCCTCGGCCTAAAGACTCAGTCTCCCTGGCTTCTTACTCCCCAGCCGGACCCTAACTTCCCCATCACTCACTGCCTGCCCGGGATCGCCATCTTGTTCCCGTCTCCGCTGGACCTGGTCGACGCGGACGTGACGAGACGCTGACGCCGACGTGTATACGCGCACTTCCGGTTCCGGTACTCGCTTAGCCGC	ATC	NA	NA	NA	NA
SCC_P1	chr11	77785694	77785694	T	C	12A2p6	SNV	Mutect2;Strelka2;MuSe;Vardict	4	0.333	38	0	0	NA	intronic	Myo18a	.	.	.	11qB5	NA	2021-07-01	FALSE	lung	single cell clone from 09-2_par	KP; LSL-Cas9	sgMsh2-Cre	none	NA	B6/129 mix	No Msh2 re-expression	chr11-69600961-82929860	4	3	1	1	4.11165	0.96	TAGGCTGCCTCCGTGCTGGAATGTCGGCAGCCTGGGAAGGTTCTTGGTAAGGACCTCTTCCAGTCTCAGCAACAAATTCCAGCTGGGGCCTGGGGACAGCTCCCACATGGGTACGGAGGCCCCCAGAGAGGGCAACAGGAGCACCAGGCCTGTGGGAACTGCTATACTCTTGGATCTCAGGCTGGTAGACTTTCAGCCCTG	CTC	NA	NA	NA	NA
SCC_P1	chr11	77824228	77824228	G	A	12A2p6	SNV	Mutect2;Strelka2;MuSe;Vardict	4	0.287	41	0	0	NA	exonic	Myo18a	.	synonymous SNV	Myo18a:NM_001291214:exon12:c.G1443A:p.R481R,Myo18a:NM_011586:exon13:c.G2448A:p.R816R,Myo18a:NM_001291212:exon14:c.G2484A:p.R828R,Myo18a:NM_001291213:exon14:c.G2592A:p.R864R,Myo18a:NM_001291215:exon15:c.G1509A:p.R503R	11qB5	NA	2021-07-01	FALSE	lung	single cell clone from 09-2_par	KP; LSL-Cas9	sgMsh2-Cre	none	NA	B6/129 mix	No Msh2 re-expression	chr11-69600961-82929860	4	3	1	1	4.11165	0.96	TGATGATCGTGGACACACCAGGCTTCCAGAACCCTGAATGGGGCGGCTCGGCCCGTGGAGCCTCCTTCGAGGAGCTGTGCCACAACTATGCCCAGGACAGGCTGCAGAGGCTGTTCCACGAGCGCACCTTCCTCCAGGAGTTGGAGAGATACAAGGAGGTAGGTAGTGCCACCAGGGCCCTGCCAGAGCCCCACTCCACCT	GGC	NA	NA	NA	NA
SCC_P1	chr11	77829565	77829565	A	C	12A2p6	SNV	Mutect2;Strelka2;MuSe;Vardict	4	0.289	52	0	0	NA	intronic	Myo18a	.	.	.	11qB5	NA	2021-07-01	FALSE	lung	single cell clone from 09-2_par	KP; LSL-Cas9	sgMsh2-Cre	none	NA	B6/129 mix	No Msh2 re-expression	chr11-69600961-82929860	4	3	1	1	4.11165	0.96	CTAGTAGGGTGGCTGTGTCTGGCCAGCCAGGCCTGAGGAGGGCAGGGGTGTCTGGGCTTAACAATGTCCTAGCAGGTGGCAGACCAGCTGCTCTCATATGAGGAGTGGAGGTACCAGACATCGGAGCACTGAAGGCGTCCCTTTCCCTTTGGCAGGATGCCCTCATTGATACCATCAAGAGGTCCAAGATGCATTTCGTGC	GAG	NA	NA	NA	NA
SCC_P1	chr11	77846442	77846442	A	C	12A2p6	SNV	Mutect2;Strelka2;MuSe;Vardict	4	0.182	90	0	0	NA	exonic	Myo18a	.	nonsynonymous SNV	Myo18a:NM_001291214:exon29:c.A3764C:p.D1255A,Myo18a:NM_011586:exon30:c.A4769C:p.D1590A,Myo18a:NM_001291212:exon31:c.A4805C:p.D1602A,Myo18a:NM_001291213:exon31:c.A4913C:p.D1638A,Myo18a:NM_001291215:exon32:c.A3830C:p.D1277A	11qB5	NA	2021-07-01	FALSE	lung	single cell clone from 09-2_par	KP; LSL-Cas9	sgMsh2-Cre	none	NA	B6/129 mix	No Msh2 re-expression	chr11-69600961-82929860	4	3	1	0.758333	4.11165	0.96	AGGAACCTTGTCCTGACTCACAACCCACAGGCCAAGCTGCGTCTGGAGATGGAGATGGAGAGAATGAGACAGACCCATTCCAAGGAGATGGAGAGTCGGGATGAGGAGGTGGAAGAGGCCCGGCAGTCATGTCAGAAGAAGGTACGGCATCTCAGCTCCTAGGCTGGTATACAGACCTGTTCTTTCTCACCGCTTTACAAT	GAT	NA	NA	NA	NA
SCC_P1	chr11	77953372	77953372	A	G	12A2p6	SNV	Mutect2;Strelka2;MuSe;Vardict	4	0.212	48	0	0	NA	intronic	Sez6	.	.	.	11qB5	NA	2021-07-01	FALSE	lung	single cell clone from 09-2_par	KP; LSL-Cas9	sgMsh2-Cre	none	NA	B6/129 mix	No Msh2 re-expression	chr11-69600961-82929860	4	3	1	0.883333	4.11165	0.96	CATGATTCTCAACAATGAGCACACTCTCCAAGGCTCTCTGTCAAAAGCAAGATGGATCTCCTCCTGCCTGCGCTGGGTGGGATGCTGTTCACTGTGGCGTAGCAAGAGAGCCTCTGATCATTCATTCTTATTTCAGGACTCTCCTCAGAGGCTCCGATCACGGGGGAAGGTCATGCCACGGGCATCAGGGAGACGGATGGG	TAG	NA	NA	NA	NA
SCC_P1	chr11	77962904	77962904	-	G	12A2p6	Insertion	Strelka2;Vardict	2	0.2727	22	0	0	NA	exonic	Sez6	.	frameshift insertion	Sez6:NM_001291225:exon4:c.900dupG:p.D304Rfs*6,Sez6:NM_021286:exon4:c.900dupG:p.D304Rfs*6	11qB5	NA	2021-07-01	FALSE	lung	single cell clone from 09-2_par	KP; LSL-Cas9	sgMsh2-Cre	none	NA	B6/129 mix	No Msh2 re-expression	chr11-69600961-82929860	4	3	1	1	4.11165	0.96	GGTACAAGAAGTCCTGATAGCACCGCTCTGTTCTCTCCCATCCACATGCAGGTGGAGAACATCAGCCTTCAGGAAGGGGAGACCATCACCGTGGAGGGCCTGGGGGGCCCCGATCCACTGCCCTTGGCTAACCAGTCGTTCCTGCTGAGGGGCCAGGTCATCCGCAGCCCCACCCACCAAGCAGCCCTGAGGTTCCAGAGC	CTG	G	5	GGGGG	1
SCC_P1	chr11	78181750	78181750	A	T	12A2p6	SNV	Mutect2;Strelka2;MuSe;Vardict	4	0.245	384	0	0	NA	ncRNA_exonic	Snord4a	.	.	.	11qB5	NA	2021-07-01	FALSE	lung	single cell clone from 09-2_par	KP; LSL-Cas9	sgMsh2-Cre	none	NA	B6/129 mix	No Msh2 re-expression	chr11-69600961-82929860	4	3	1	1	4.11165	0.96	ACATGGTTTACTTTAGAACCAGACTAGGAAAGAATAGGTGCATCAGACAATAGATCACAATCATCTTTATCAGACTTTGGTCGCTAAATAATGTCATCACATGCACCCAAACCACTATGGGCTCAACTTCCCATTTACAGTCAAATCCTGTATATTCTCTTGACTAAAGAATCAAGTTTAATTTATGCATTTATCCACTGG	CAT	NA	NA	NA	NA
SCC_P1	chr11	78219960	78219960	G	T	12A2p6	SNV	Mutect2;Strelka2;MuSe;Vardict	4	0.228	83	0	0	NA	exonic	Supt6	.	nonsynonymous SNV	Supt6:NM_009297:exon25:c.C3265A:p.L1089I	11qB5	NA	2021-07-01	FALSE	lung	single cell clone from 09-2_par	KP; LSL-Cas9	sgMsh2-Cre	none	NA	B6/129 mix	No Msh2 re-expression	chr11-69600961-82929860	4	3	1	0.95	4.11165	0.96	TGCCAGGGCCTGTAGTCACCTACCTGTCTCTCTAGTTCTTCTGCAAAGGCATCAAGATCTAAATCCTTCAGCCGCTCTGGGTTTTCCAAGATTTCCTCAAGGGCTCCAGCAGGATTGGCATCTTCTGCAGACTCATCGTATTCTAAGGCATCCACTGCCATCTTCCTGGCCCACTCGTACGTTTCAGGGTGGACTCGAGAG	AGG	NA	NA	NA	NA
SCC_P1	chr11	78399131	78399131	T	C	12A2p6	SNV	Mutect2;Strelka2;MuSe;Vardict	4	0.237	60	0	0	NA	exonic	Slc13a2	.	synonymous SNV	Slc13a2:NM_022411:exon10:c.A1356G:p.S452S	11qB5	NA	2021-07-01	FALSE	lung	single cell clone from 09-2_par	KP; LSL-Cas9	sgMsh2-Cre	none	NA	B6/129 mix	No Msh2 re-expression	chr11-69600961-82929860	4	3	1	0.9875	4.11165	0.96	CCATGGAGGCCAGGATGGGCAGAAATAGTGTAGTGGTGGCCACGTTGCTGGTGCACTCAGTGAAGATGGCCACCAATAGAGAGAGGATGAGCACGGTGGCTGATGGCGGTACGTGCTGCAGCGGGGTCAGTTTGTCTCCCAGCCACTTAGACAAACCTGATTCCTGAAGCCAGAAGGAGGTGATATATATGAGACAGAACT	CTG	NA	NA	NA	NA
[truncated: 110,868 more rows]

## Sheet: Fig. 1g
Source Data Figure 1
Related to Figure 1g
Group	Cosmic_v3.signature	Fraction_of_mutations	Species
Lung cell line Msh2 KO	Other	0.000516988	Mouse
Colon Msh2 KO	Other	0.00222693	Mouse
Colon Msh3 KO	Other	0.00189952	Mouse
Lung cell line control	Other	0.0089558	Mouse
Lung Msh2 KO	SBS_MMRd	0.782566	Mouse
Lung cell line Msh2 KO	SBS_MMRd	0.675201	Mouse
Colon Msh2 KO	SBS_MMRd	0.923028	Mouse
[truncated: 37 more rows]

## Sheet: Fig. 1h
Source Data Figure 1
[truncated: 290 more rows]
