# Supplementary material for: Mismatch repair deficiency is not sufficient to elicit tumor immunogenicity
Source: Nat Genet. 2023 Sep 14;55(10):1686–95. doi: 10.1038/s41588-023-01499-4 (PMC10562252; doi:10.1038/s41588-023-01499-4)
Supplement: Supplementary file 5 — Statistical source data for Fig. 2. [file 41588_2023_1499_MOESM5_ESM.xlsx]

## Sheet: Fig. 2a-b
Source Data Figure 2
Related to Figure 2a-b
ID	Grade	Genotype	Weeks	Area_percent_of_lung
PW3585	G1	KP	15	0.356141
PW3585	G2	KP	15	3.15311
PW3585	G3	KP	15	27.5955
PW3585	G4	KP	15	1.87947
PW3586	G1	KP	15	2.47191
PW3586	G2	KP	15	4.74176
PW3586	G3	KP	15	28.8411
PW3586	G4	KP	15	0.969952
PW3628	G1	KP	15	1.34232
PW3628	G2	KP	15	6.19698
PW3628	G3	KP	15	14.2879
PW3628	G4	KP	15	0.023265
PW3629	G1	KP	15	0.800923
PW3629	G2	KP	15	7.73609
PW3629	G3	KP	15	17.6448
PW3629	G4	KP	15	1.06902
PW3631	G1	KP	15	2.26419
PW3631	G2	KP	15	5.94265
PW3631	G3	KP	15	19.4098
PW3631	G4	KP	15	0.462411
PW3638	G1	KP;Msh2-fl/fl	15	1.66794
PW3638	G2	KP;Msh2-fl/fl	15	2.91553
PW3638	G3	KP;Msh2-fl/fl	15	4.178
PW3638	G4	KP;Msh2-fl/fl	15	0
PW3641	G1	KP	15	1.20784
PW3641	G2	KP	15	2.73847
PW3641	G3	KP	15	17.4333
PW3641	G4	KP	15	6.98785
PW3650	G1	KP	15	5.89796
PW3650	G2	KP	15	3.72144
PW3650	G3	KP	15	17.6795
PW3650	G4	KP	15	0.106896
PW3821	G1	KP;Msh2-fl/fl	15	1.05967
PW3821	G2	KP;Msh2-fl/fl	15	5.96024
PW3821	G3	KP;Msh2-fl/fl	15	17.7333
PW3821	G4	KP;Msh2-fl/fl	15	0.271594
PW3823	G1	KP;Msh2-fl/fl	15	0.613041
PW3823	G2	KP;Msh2-fl/fl	15	3.8255
PW3823	G3	KP;Msh2-fl/fl	15	17.0963
PW3823	G4	KP;Msh2-fl/fl	15	0.708773
PW3825	G1	KP;Msh2-fl/fl	15	2.84842
PW3825	G2	KP;Msh2-fl/fl	15	4.33974
PW3825	G3	KP;Msh2-fl/fl	15	13.5094
PW3825	G4	KP;Msh2-fl/fl	15	0.0940178
PW3827	G1	KP;Msh2-fl/fl	15	0.210065
PW3827	G2	KP;Msh2-fl/fl	15	2.63188
PW3827	G3	KP;Msh2-fl/fl	15	21.9334
PW3827	G4	KP;Msh2-fl/fl	15	0.603666
PW3831	G1	KP;Msh2-fl/fl	15	0.68757
PW3831	G2	KP;Msh2-fl/fl	15	3.21405
PW3831	G3	KP;Msh2-fl/fl	15	18.1198
PW3831	G4	KP;Msh2-fl/fl	15	0.0285414
PW3848	G1	KP	15	0.972602
PW3848	G2	KP	15	12.2679
PW3848	G3	KP	15	7.53791
PW3848	G4	KP	15	0.0124696
PW3861	G1	KP;Msh2-fl/fl	15	0.511943
PW3861	G2	KP;Msh2-fl/fl	15	3.00985
PW3861	G3	KP;Msh2-fl/fl	15	15.8268
PW3861	G4	KP;Msh2-fl/fl	15	0.166343
PW3868	G1	KP;Msh2-fl/fl	15	0.391128
PW3868	G2	KP;Msh2-fl/fl	15	2.32275
PW3868	G3	KP;Msh2-fl/fl	15	33.4061
PW3868	G4	KP;Msh2-fl/fl	15	2.67613
PW3869	G1	KP;Msh2-fl/fl	15	0.539347
PW3869	G2	KP;Msh2-fl/fl	15	4.06358
PW3869	G3	KP;Msh2-fl/fl	15	23.3337
PW3869	G4	KP;Msh2-fl/fl	15	0.698536
PW4273	G1	KP	5	0.00303691
PW4273	G2	KP	5	0.0860124
PW4273	G3	KP	5	0.201009
PW4273	G4	KP	5	0
PW4305	G1	KP	5	0.125111
PW4305	G2	KP	5	0.261996
PW4305	G3	KP	5	0
PW4305	G4	KP	5	0
PW4340	G1	KP;Msh2-fl/fl	5	0.0420782
PW4340	G2	KP;Msh2-fl/fl	5	0.25023
PW4340	G3	KP;Msh2-fl/fl	5	0.524876
PW4340	G4	KP;Msh2-fl/fl	5	0
PW4341	G1	KP;Msh2-fl/fl	5	0.100635
PW4341	G2	KP;Msh2-fl/fl	5	0.788543
PW4341	G3	KP;Msh2-fl/fl	5	0.47695
PW4341	G4	KP;Msh2-fl/fl	5	0
PW4347	G1	KP	5	0.00323431
PW4347	G2	KP	5	0.0131547
PW4347	G3	KP	5	0.0330123
PW4347	G4	KP	5	0
PW4353	G1	KP	5	0.0369309
PW4353	G2	KP	5	0.0986
PW4353	G3	KP	5	0.0359406
PW4353	G4	KP	5	0
PW4354	G1	KP	5	0.0173942
PW4354	G2	KP	5	0.617764
PW4354	G3	KP	5	0.048901
PW4354	G4	KP	5	0
PW4372	G1	KP	5	0.248401
PW4372	G2	KP	5	0.115811
PW4372	G3	KP	5	0.013217
PW4372	G4	KP	5	0
PW4374	G1	KP	5	0.0229428
PW4374	G2	KP	5	0.00895643
PW4374	G3	KP	5	0.00393719
PW4374	G4	KP	5	0
PW4375	G1	KP	5	0.0447088
PW4375	G2	KP	5	0.0170171
PW4375	G3	KP	5	0
PW4375	G4	KP	5	0
PW4376	G1	KP;Msh2-fl/fl	5	0.0336042
PW4376	G2	KP;Msh2-fl/fl	5	0.0227435
PW4376	G3	KP;Msh2-fl/fl	5	0.0206898
PW4376	G4	KP;Msh2-fl/fl	5	0
PW4379	G1	KP;Msh2-fl/fl	5	0.0178141
PW4379	G2	KP;Msh2-fl/fl	5	0.425062
PW4379	G3	KP;Msh2-fl/fl	5	0.0824892
PW4379	G4	KP;Msh2-fl/fl	5	0
PW4380	G1	KP;Msh2-fl/fl	5	0.0051395
PW4380	G2	KP;Msh2-fl/fl	5	0.0276736
PW4380	G3	KP;Msh2-fl/fl	5	0.00704358
PW4380	G4	KP;Msh2-fl/fl	5	0
PW4384	G1	KP;Msh2-fl/fl	5	0
PW4384	G2	KP;Msh2-fl/fl	5	0.00773366
PW4384	G3	KP;Msh2-fl/fl	5	0
PW4384	G4	KP;Msh2-fl/fl	5	0
PW4387	G1	KP;Msh2-fl/fl	5	0.00362515
PW4387	G2	KP;Msh2-fl/fl	5	0.0257018
PW4387	G3	KP;Msh2-fl/fl	5	0
PW4387	G4	KP;Msh2-fl/fl	5	0
PW4391	G1	KP;Msh2-fl/fl	5	0
PW4391	G2	KP;Msh2-fl/fl	5	0.0725528
PW4391	G3	KP;Msh2-fl/fl	5	0.211313
PW4391	G4	KP;Msh2-fl/fl	5	0
PW4392	G1	KP;Msh2-fl/fl	5	0.0179015
PW4392	G2	KP;Msh2-fl/fl	5	0.0554897
PW4392	G3	KP;Msh2-fl/fl	5	0.0273513
PW4392	G4	KP;Msh2-fl/fl	5	0
PW4393	G1	KP;Msh2-fl/fl	5	0.0300571
PW4393	G2	KP;Msh2-fl/fl	5	0.229245
PW4393	G3	KP;Msh2-fl/fl	5	0.421549
PW4393	G4	KP;Msh2-fl/fl	5	0
PW4396	G1	KP;Msh2-fl/fl	5	0.352568
PW4396	G2	KP;Msh2-fl/fl	5	0.393179
PW4396	G3	KP;Msh2-fl/fl	5	0.207285
PW4396	G4	KP;Msh2-fl/fl	5	0
PW4538	G1	KP	5	0.0338429
PW4538	G2	KP	5	0.0874063
PW4538	G3	KP	5	0.0059911
PW4538	G4	KP	5	0
PW4539	G1	KP	5	0.0859647
PW4539	G2	KP	5	0.133867
PW4539	G3	KP	5	0.0156555
PW4539	G4	KP	5	0
PW4570	G1	KP;Msh2-fl/fl	5	0.118944
PW4570	G2	KP;Msh2-fl/fl	5	0.232517
PW4570	G3	KP;Msh2-fl/fl	5	0.298893
PW4570	G4	KP;Msh2-fl/fl	5	0
PW4581	G1	KP	5	0
PW4581	G2	KP	5	0.0463142
PW4581	G3	KP	5	0.0492726
PW4581	G4	KP	5	0
PW4588	G1	KP	5	0.17384
PW4588	G2	KP	5	0.175895
PW4588	G3	KP	5	0.00940943
PW4588	G4	KP	5	0
PW4591	G1	KP;Msh2-fl/fl	5	0.0552587
PW4591	G2	KP;Msh2-fl/fl	5	0.149471
PW4591	G3	KP;Msh2-fl/fl	5	0.028318
PW4591	G4	KP;Msh2-fl/fl	5	0
PW4617	G1	KP	5	0.057209
PW4617	G2	KP	5	0.61145
PW4617	G3	KP	5	0.16718
PW4617	G4	KP	5	0
PW4641	G1	KP;Msh2-fl/fl	5	0.240151
PW4641	G2	KP;Msh2-fl/fl	5	1.36543
PW4641	G3	KP;Msh2-fl/fl	5	0.321154
PW4641	G4	KP;Msh2-fl/fl	5	0
PW4642	G1	KP;Msh2-fl/fl	5	0.0549847
PW4642	G2	KP;Msh2-fl/fl	5	0.0876348
PW4642	G3	KP;Msh2-fl/fl	5	0.0538777
PW4642	G4	KP;Msh2-fl/fl	5	0
PW4643	G1	KP;Msh2-fl/fl	5	0.0395972
PW4643	G2	KP;Msh2-fl/fl	5	0.0126233
PW4643	G3	KP;Msh2-fl/fl	5	0
PW4643	G4	KP;Msh2-fl/fl	5	0
PW3639	G1	KP;Msh2-fl/fl	15	1.3494
PW3639	G2	KP;Msh2-fl/fl	15	2.49519
PW3639	G3	KP;Msh2-fl/fl	15	20.4298
PW3639	G4	KP;Msh2-fl/fl	15	1.44819
PW3775	G1	KP	15	1.88002
PW3775	G2	KP	15	6.45792
PW3775	G3	KP	15	25.82
PW3775	G4	KP	15	0.328164
PW3653	G1	KP	15	2.52315
PW3653	G2	KP	15	6.25344
PW3653	G3	KP	15	29.5275
PW3653	G4	KP	15	1.15517
PW3584	G1	KP	15	0.889752
PW3584	G2	KP	15	4.54385
PW3584	G3	KP	15	10.9334
PW3584	G4	KP	15	0.0915212
PW3233	G1	KP	15	4.48569
PW3233	G2	KP	15	3.6556
PW3233	G3	KP	15	3.68809
PW3233	G4	KP	15	0.336426

## Sheet: Fig. 2f-g
Source Data Figure 2
Related to Figure 2a-b
ID	Class	Genotype	Weeks	Count_per_mm2_tumor
PW3232	CD4 Counter	KP	15	616.431
PW3233	CD4 Counter	KP	15	581.482
PW3584	CD4 Counter	KP	15	416.988
PW3585	CD4 Counter	KP	15	238.478
PW3628	CD4 Counter	KP	15	349.074
PW3629	CD4 Counter	KP	15	362.377
PW3631	CD4 Counter	KP	15	315.285
PW3641	CD4 Counter	KP	15	287.485
PW3650	CD4 Counter	KP	15	108.676
PW3653	CD4 Counter	KP	15	179.573
PW3775	CD4 Counter	KP	15	110.308
PW3848	CD4 Counter	KP	15	397.436
PW3232	CD8 Counter	KP	15	133.719
PW3233	CD8 Counter	KP	15	65.1742
PW3584	CD8 Counter	KP	15	123.328
PW3585	CD8 Counter	KP	15	55.9459
PW3628	CD8 Counter	KP	15	94.0464
PW3629	CD8 Counter	KP	15	94.8182
PW3631	CD8 Counter	KP	15	96.1106
PW3641	CD8 Counter	KP	15	30.2317
PW3650	CD8 Counter	KP	15	19.7497
PW3653	CD8 Counter	KP	15	55.9512
PW3775	CD8 Counter	KP	15	36.0938
PW3848	CD8 Counter	KP	15	121.771
PW3232	Treg Counter	KP	15	14.4709
PW3233	Treg Counter	KP	15	18.6191
PW3584	Treg Counter	KP	15	10.3246
PW3585	Treg Counter	KP	15	9.54963
PW3628	Treg Counter	KP	15	11.3892
PW3629	Treg Counter	KP	15	23.2883
PW3631	Treg Counter	KP	15	3.72599
PW3641	Treg Counter	KP	15	0.0232448
PW3650	Treg Counter	KP	15	0.187354
PW3653	Treg Counter	KP	15	1.35508
PW3775	Treg Counter	KP	15	0.0233415
PW3848	Treg Counter	KP	15	7.61821
PW4273	CD4 Counter	KP	5	929.071
PW4305	CD4 Counter	KP	5	1125.84
PW4347	CD4 Counter	KP	5	945.516
PW4348	CD4 Counter	KP	5	1239.93
PW4350	CD4 Counter	KP	5	1284.85
PW4352	CD4 Counter	KP	5	2055.47
PW4353	CD4 Counter	KP	5	968.138
PW4354	CD4 Counter	KP	5	1755.73
PW4372	CD4 Counter	KP	5	1019.39
PW4374	CD4 Counter	KP	5	3845.97
PW4375	CD4 Counter	KP	5	2868.38
PW4538	CD4 Counter	KP	5	1419.44
PW4539	CD4 Counter	KP	5	916.16
PW4580	CD4 Counter	KP	5	1535.53
PW4581	CD4 Counter	KP	5	1019.19
PW4588	CD4 Counter	KP	5	845.611
PW4617	CD4 Counter	KP	5	1390.27
PW4273	CD8 Counter	KP	5	470.524
PW4305	CD8 Counter	KP	5	236.89
PW4347	CD8 Counter	KP	5	361.767
PW4348	CD8 Counter	KP	5	198.47
PW4350	CD8 Counter	KP	5	611.278
PW4352	CD8 Counter	KP	5	430.723
PW4353	CD8 Counter	KP	5	103.261
PW4354	CD8 Counter	KP	5	187.406
PW4372	CD8 Counter	KP	5	509.842
PW4374	CD8 Counter	KP	5	971.038
PW4375	CD8 Counter	KP	5	1109.08
PW4538	CD8 Counter	KP	5	457.353
PW4539	CD8 Counter	KP	5	442.593
PW4580	CD8 Counter	KP	5	339.203
PW4581	CD8 Counter	KP	5	625.69
PW4588	CD8 Counter	KP	5	476.474
PW4617	CD8 Counter	KP	5	525.023
PW4273	Treg Counter	KP	5	31.7787
PW4305	Treg Counter	KP	5	23.8818
PW4347	Treg Counter	KP	5	0
PW4348	Treg Counter	KP	5	33.0356
PW4350	Treg Counter	KP	5	36.1967
PW4352	Treg Counter	KP	5	194.429
PW4353	Treg Counter	KP	5	8.5082
PW4354	Treg Counter	KP	5	64.5644
PW4372	Treg Counter	KP	5	21.0756
PW4374	Treg Counter	KP	5	0
PW4375	Treg Counter	KP	5	345.288
PW4538	Treg Counter	KP	5	18.189
PW4539	Treg Counter	KP	5	5.78627
PW4580	Treg Counter	KP	5	28.6696
PW4581	Treg Counter	KP	5	0
PW4588	Treg Counter	KP	5	10.3614
PW4617	Treg Counter	KP	5	82.6904
PW3638	CD4 Counter	KP;Msh2-fl/fl	15	331.489
PW3639	CD4 Counter	KP;Msh2-fl/fl	15	199.006
PW3821	CD4 Counter	KP;Msh2-fl/fl	15	336.775
PW3823	CD4 Counter	KP;Msh2-fl/fl	15	316.468
PW3825	CD4 Counter	KP;Msh2-fl/fl	15	309.953
PW3827	CD4 Counter	KP;Msh2-fl/fl	15	206.951
PW3831	CD4 Counter	KP;Msh2-fl/fl	15	380.432
PW3861	CD4 Counter	KP;Msh2-fl/fl	15	238.408
PW3868	CD4 Counter	KP;Msh2-fl/fl	15	198.82
PW3869	CD4 Counter	KP;Msh2-fl/fl	15	243.532
PW3638	CD8 Counter	KP;Msh2-fl/fl	15	106.866
PW3639	CD8 Counter	KP;Msh2-fl/fl	15	48.4457
PW3821	CD8 Counter	KP;Msh2-fl/fl	15	97.398
PW3823	CD8 Counter	KP;Msh2-fl/fl	15	75.3973
PW3825	CD8 Counter	KP;Msh2-fl/fl	15	155.214
PW3827	CD8 Counter	KP;Msh2-fl/fl	15	38.8236
PW3831	CD8 Counter	KP;Msh2-fl/fl	15	87.9794
PW3861	CD8 Counter	KP;Msh2-fl/fl	15	51.1558
PW3868	CD8 Counter	KP;Msh2-fl/fl	15	37.89
PW3869	CD8 Counter	KP;Msh2-fl/fl	15	78.9912
PW3638	Treg Counter	KP;Msh2-fl/fl	15	0
PW3639	Treg Counter	KP;Msh2-fl/fl	15	5.48855
PW3821	Treg Counter	KP;Msh2-fl/fl	15	4.6184
PW3823	Treg Counter	KP;Msh2-fl/fl	15	19.2454
PW3825	Treg Counter	KP;Msh2-fl/fl	15	4.78154
PW3827	Treg Counter	KP;Msh2-fl/fl	15	8.76531
PW3831	Treg Counter	KP;Msh2-fl/fl	15	16.1102
PW3861	Treg Counter	KP;Msh2-fl/fl	15	13.7945
PW3868	Treg Counter	KP;Msh2-fl/fl	15	7.06504
PW3869	Treg Counter	KP;Msh2-fl/fl	15	10.1001
PW4340	CD4 Counter	KP;Msh2-fl/fl	5	511.486
PW4341	CD4 Counter	KP;Msh2-fl/fl	5	627.612
PW4376	CD4 Counter	KP;Msh2-fl/fl	5	1088.05
PW4379	CD4 Counter	KP;Msh2-fl/fl	5	1159.11
PW4380	CD4 Counter	KP;Msh2-fl/fl	5	1226.7
PW4384	CD4 Counter	KP;Msh2-fl/fl	5	895.148
PW4387	CD4 Counter	KP;Msh2-fl/fl	5	162.556
PW4391	CD4 Counter	KP;Msh2-fl/fl	5	489.518
PW4392	CD4 Counter	KP;Msh2-fl/fl	5	924.168
PW4393	CD4 Counter	KP;Msh2-fl/fl	5	758.575
PW4396	CD4 Counter	KP;Msh2-fl/fl	5	941.071
PW4570	CD4 Counter	KP;Msh2-fl/fl	5	888.55
PW4591	CD4 Counter	KP;Msh2-fl/fl	5	1146.04
PW4641	CD4 Counter	KP;Msh2-fl/fl	5	1150.41
PW4642	CD4 Counter	KP;Msh2-fl/fl	5	676.002
PW4643	CD4 Counter	KP;Msh2-fl/fl	5	1601.74
PW4340	CD8 Counter	KP;Msh2-fl/fl	5	262.229
PW4341	CD8 Counter	KP;Msh2-fl/fl	5	268.031
PW4376	CD8 Counter	KP;Msh2-fl/fl	5	173.359
PW4379	CD8 Counter	KP;Msh2-fl/fl	5	384.889
PW4380	CD8 Counter	KP;Msh2-fl/fl	5	449.613
PW4384	CD8 Counter	KP;Msh2-fl/fl	5	397.843
PW4387	CD8 Counter	KP;Msh2-fl/fl	5	209.001
PW4391	CD8 Counter	KP;Msh2-fl/fl	5	62.2995
PW4392	CD8 Counter	KP;Msh2-fl/fl	5	556.896
PW4393	CD8 Counter	KP;Msh2-fl/fl	5	130.028
PW4396	CD8 Counter	KP;Msh2-fl/fl	5	507.06
PW4570	CD8 Counter	KP;Msh2-fl/fl	5	483.482
PW4591	CD8 Counter	KP;Msh2-fl/fl	5	277.249
PW4641	CD8 Counter	KP;Msh2-fl/fl	5	587.722
PW4642	CD8 Counter	KP;Msh2-fl/fl	5	222.172
PW4643	CD8 Counter	KP;Msh2-fl/fl	5	470.133
PW4340	Treg Counter	KP;Msh2-fl/fl	5	25.0461
PW4341	Treg Counter	KP;Msh2-fl/fl	5	12.7231
PW4376	Treg Counter	KP;Msh2-fl/fl	5	0
PW4379	Treg Counter	KP;Msh2-fl/fl	5	38.86
PW4380	Treg Counter	KP;Msh2-fl/fl	5	54.0753
PW4384	Treg Counter	KP;Msh2-fl/fl	5	0
PW4387	Treg Counter	KP;Msh2-fl/fl	5	0
PW4391	Treg Counter	KP;Msh2-fl/fl	5	3.16724
PW4392	Treg Counter	KP;Msh2-fl/fl	5	0
PW4393	Treg Counter	KP;Msh2-fl/fl	5	10.0695
PW4396	Treg Counter	KP;Msh2-fl/fl	5	21.2002
PW4570	Treg Counter	KP;Msh2-fl/fl	5	47.5877
PW4591	Treg Counter	KP;Msh2-fl/fl	5	11.9727
PW4641	Treg Counter	KP;Msh2-fl/fl	5	39.7738
PW4642	Treg Counter	KP;Msh2-fl/fl	5	1.85158
PW4643	Treg Counter	KP;Msh2-fl/fl	5	18.8053

## Sheet: Fig. 2j
Source Data Figure 2
Related to Figure 2j
ID	Genotype	Treatment	Pre_Aerated_Vol_mm3	Pre_Solid_Vol_mm3	Post_Aerated_Vol_mm3	Post_Solid_Vol_mm3	Aerated_Vol_Perc_change	Solid_Vol_Perc_change
PW3127	KP	Oxa/Cyc/aPD-1/CTLA-4	627.697	487.153	498.498	538.26	-20.583	10.491
PW3128	KP	Oxa/Cyc/aPD-1/CTLA-4	508.557	287.97	509.757	251.002	0.236085	-12.8374
PW3133	KP	Oxa/Cyc	228.215	265.624	347.43	522.943	52.2379	96.8734
PW3139	KP	Oxa/Cyc/aPD-1/CTLA-4	690.25	597.414	460.134	442.298	-33.3381	-25.9647
PW3193	KP; Msh2-fl/fl	Oxa/Cyc/aPD-1/CTLA-4	712.037	457.605	584.301	653.397	-17.9396	42.7862
PW3197	KP; Msh2-fl/fl	Oxa/Cyc/aPD-1/CTLA-4	505.38	326.17	328.147	399.794	-35.0692	22.5724
PW3199	KP; Msh2-fl/fl	Oxa/Cyc/aPD-1/CTLA-4	465.957	236.105	443.759	250.564	-4.76401	6.12413
PW3201	KP; Msh2-fl/fl	Oxa/Cyc	445.786	311.745	382.064	344.552	-14.2943	10.5234
PW3210	KP	Oxa/Cyc/aPD-1/CTLA-4	667.985	402.417	582.661	536.964	-12.7733	33.4349
PW3211	KP	Oxa/Cyc/aPD-1/CTLA-4	634.229	552.738	585.821	641.602	-7.63254	16.0772
PW3213	KP	Oxa/Cyc/aPD-1/CTLA-4	483.858	407.748	524.683	899.115	8.43734	120.507
PW3214	KP	Oxa/Cyc/aPD-1/CTLA-4	620.819	559.419	584.492	699.183	-5.85137	24.9839
PW3216	KP	Oxa/Cyc	433.659	316.71	333.925	397.623	-22.9982	25.5481
PW3217	KP	Oxa/Cyc	442.53	280.195	428.173	446.766	-3.24419	59.4482
PW3218	KP	Oxa/Cyc	565.005	317.192	384.14	375.88	-32.0112	18.5024
PW3219	KP	Oxa/Cyc	354.514	431.239	377.653	629.139	6.52681	45.8912
PW3221	KP	Oxa/Cyc	891.724	561.271	611.775	608.407	-31.3941	8.3982
PW3222	KP	Oxa/Cyc	854.669	458.782	734.358	492.517	-14.0769	7.35314
PW3225	KP	Oxa/Cyc/aPD-1/CTLA-4	556.037	431.046	422.649	329.755	-23.9891	-23.4989
PW3232	KP	Oxa/Cyc/aPD-1/CTLA-4	478.934	718.433	409.164	300.619	-14.5678	-58.1563
PW3233	KP	Oxa/Cyc/aPD-1/CTLA-4	497.798	441.338	452.39	362.64	-9.12189	-17.8318
PW3256	KP; Msh2-fl/fl	Oxa/Cyc	422.925	252.803	448.995	406.531	6.16412	60.8094
PW3258	KP; Msh2-fl/fl	Oxa/Cyc	360.894	264.7	326.859	484.225	-9.43055	82.9335
PW3289	KP	Oxa/Cyc	710.94	561.442	498.478	530.501	-29.8846	-5.51094
PW3291	KP	Oxa/Cyc	531.351	408.054	367.144	447.14	-30.9037	9.57851
PW3292	KP	Oxa/Cyc	626.058	601.338	293.932	508.674	-53.0504	-15.4097
PW3294	KP	Oxa/Cyc	398.109	268.832	435.75	523.761	9.45491	94.8281
PW3295	KP	Oxa/Cyc	346.023	235.979	467.601	449.571	35.1359	90.5131
PW3386	KP; Msh2-fl/fl	Oxa/Cyc	621.799	334.886	562.116	592.783	-9.5985	77.0104
PW3389	KP; Msh2-fl/fl	Oxa/Cyc	589.604	297.992	585.866	452.369	-0.634112	51.8056
PW3392	KP; Msh2-fl/fl	Oxa/Cyc/aPD-1/CTLA-4	531.734	251.014	429.738	343.46	-19.1819	36.829
PW3393	KP; Msh2-fl/fl	Oxa/Cyc/aPD-1/CTLA-4	446.921	295.754	352.874	373.505	-21.0434	26.2893
PW3394	KP; Msh2-fl/fl	Oxa/Cyc/aPD-1/CTLA-4	417.665	194.383	446.293	156.473	6.85414	-19.5026
PW3436	KP	aPD-1/CTLA-4	452.058	181.308	433.719	251.094	-4.0567	38.4903
PW3438	KP	aPD-1/CTLA-4	577.298	273.885	521.922	382.984	-9.59234	39.8336
PW3474	KP; Msh2-fl/fl	Oxa/Cyc/aPD-1/CTLA-4	485.459	285.17	546.042	332.315	12.4794	16.5322
PW3475	KP; Msh2-fl/fl	Oxa/Cyc/aPD-1/CTLA-4	469.058	201.776	469.586	278.327	0.112406	37.9387
PW3478	KP; Msh2-fl/fl	Oxa/Cyc/aPD-1/CTLA-4	469.058	201.776	499.607	316.833	6.51281	57.022
PW3584	KP	None	564.973	274.709	471.132	299.584	-16.6098	9.05537
PW3585	KP	None	556.405	338.86	427.755	471.849	-23.1216	39.2458
PW3586	KP	None	687.49	575.817	445.441	576.056	-35.2076	0.0414194
PW3596	KP	aPD-1/CTLA-4	479.579	196.035	518.151	286.082	8.04294	45.9343
PW3597	KP	aPD-1/CTLA-4	468.064	349.996	405.824	477.788	-13.2973	36.5124
PW3625	KP	aPD-1/CTLA-4	385.762	304.339	426.086	442.812	10.453	45.4992
PW3626	KP	aPD-1/CTLA-4	436.021	282.702	417.027	325.031	-4.35621	14.9732
PW3628	KP	None	449.747	175.894	424.011	297.171	-5.72238	68.9486
PW3629	KP	None	417.264	236.814	298.925	439.022	-28.3609	85.3873
PW3631	KP	None	405.24	226.95	254.238	363.119	-37.2625	59.9993
PW3633	KP; Msh2-fl/fl	aPD-1/CTLA-4	577.635	272.925	482.797	548.495	-16.4182	100.97
PW3634	KP; Msh2-fl/fl	aPD-1/CTLA-4	574.322	315.505	485.452	486.479	-15.474	54.1906
PW3635	KP; Msh2-fl/fl	aPD-1/CTLA-4	513.157	288.341	325.92	300.182	-36.4872	4.10655
PW3638	KP; Msh2-fl/fl	None	335.361	152.537	478.379	198.697	42.6459	30.2615
PW3639	KP; Msh2-fl/fl	None	410.541	164.711	523.794	412.517	27.5865	150.448
PW3641	KP	None	508.108	292.514	128.957	301.973	-74.6202	3.23351
PW3642	KP	None	552.582	203.149	520.803	375.374	-5.75089	84.7774
PW3650	KP	None	466.344	262.155	327.625	370.931	-29.7461	41.4929
PW3653	KP	None	392.389	173.127	288.789	294.017	-26.4022	69.8272
PW3766	KP	Oxa/Cyc/aPD-1/CTLA-4	582.915	272.678	568.257	397.711	-2.51465	45.8538
PW3767	KP	Oxa/Cyc/aPD-1/CTLA-4	602.615	324.545	637.039	441.631	5.71235	36.0768
PW3768	KP	Oxa/Cyc/aPD-1/CTLA-4	537.223	201.515	598.72	437.383	11.4471	117.047
PW3769	KP	Oxa/Cyc/aPD-1/CTLA-4	551.471	452.224	196.386	414.794	-64.3886	-8.27697
PW3775	KP	None	614.957	354.349	189.343	354.898	-69.2104	0.155003
PW3776	KP	aPD-1/CTLA-4	457.829	283.694	368.018	343.773	-19.6168	21.1775
PW3821	KP; Msh2-fl/fl	None	438.636	230.811	489.932	407.989	11.6944	76.7629
PW3823	KP; Msh2-fl/fl	None	507.994	206.123	452.488	375.48	-10.9265	82.1633
PW3825	KP; Msh2-fl/fl	None	436.754	232.849	472.283	364.711	8.13458	56.6297
PW3827	KP; Msh2-fl/fl	None	460.08	170.546	435.972	418.194	-5.24006	145.209
PW3831	KP; Msh2-fl/fl	None	647.986	217.966	388.163	391.273	-40.097	79.5105
PW3832	KP; Msh2-fl/fl	aPD-1/CTLA-4	458.013	156.583	390.86	274.246	-14.6617	75.1443
PW3834	KP; Msh2-fl/fl	aPD-1/CTLA-4	515.503	186.975	472.096	321.451	-8.42016	71.9223
PW3836	KP; Msh2-fl/fl	aPD-1/CTLA-4	469.811	167.839	427.801	244.03	-8.94186	45.3958
PW3848	KP	None	443.363	206.185	263.62	360.935	-40.5409	75.0539
PW3849	KP	aPD-1/CTLA-4	462.598	216.689	450.623	308.772	-2.58872	42.4958
PW3853	KP	aPD-1/CTLA-4	470.859	226.621	316.097	462.946	-32.868	104.282
PW3854	KP; Msh2-fl/fl	Oxa/Cyc	628.139	401.952	319.473	332.957	-49.1398	-17.1648
PW3857	KP; Msh2-fl/fl	Oxa/Cyc	516.288	226.253	462.252	230.975	-10.4662	2.08699
PW3858	KP; Msh2-fl/fl	Oxa/Cyc	478.355	232.047	409.297	386.167	-14.4365	66.4174
PW3861	KP; Msh2-fl/fl	None	535.698	236.184	525.229	427.253	-1.95418	80.8986
PW3862	KP; Msh2-fl/fl	aPD-1/CTLA-4	410.52	239.15	242.562	331.714	-40.9134	38.705
PW3864	KP; Msh2-fl/fl	Oxa/Cyc	383.635	221.07	368.157	353.178	-4.0345	59.7586
PW3868	KP; Msh2-fl/fl	None	546.332	361.121	306.465	356.874	-43.905	-1.17606
PW3869	KP; Msh2-fl/fl	None	525.693	239.349	428.617	404.476	-18.4663	68.9901
PW3870	KP; Msh2-fl/fl	aPD-1/CTLA-4	434.374	267.642	352.694	361.145	-18.804	34.9358
PW3871	KP; Msh2-fl/fl	aPD-1/CTLA-4	427.693	163.994	368.247	310.518	-13.8993	89.347
PW3879	KP; Msh2-fl/fl	Oxa/Cyc/aPD-1/CTLA-4	582.716	277.639	443.911	258.571	-23.8203	-6.86778
PW3880	KP; Msh2-fl/fl	Oxa/Cyc/aPD-1/CTLA-4	601.475	266.408	855.756	333.101	42.2763	25.0342
PW3881	KP; Msh2-fl/fl	Oxa/Cyc/aPD-1/CTLA-4	534.642	219.692	547.249	255.035	2.35817	16.0873
PW3882	KP; Msh2-fl/fl	Oxa/Cyc/aPD-1/CTLA-4	586.113	266.078	371.603	289.501	-36.5988	8.80305
PW3884	KP; Msh2-fl/fl	aPD-1/CTLA-4	516.395	212.188	440.006	375.329	-14.7928	76.8851
PW3885	KP; Msh2-fl/fl	aPD-1/CTLA-4	506.421	182.498	496.674	307.096	-1.92466	68.2744
PW3887	KP; Msh2-fl/fl	Oxa/Cyc	466.524	209.18	406.892	282.192	-12.7822	34.9043
PW3888	KP; Msh2-fl/fl	Oxa/Cyc	540.695	244.736	387.931	302.986	-28.2533	23.8013
PW3889	KP; Msh2-fl/fl	Oxa/Cyc	428.552	159.899	479.51	238.454	11.8907	49.1276

## Sheet: Fig. 2k
Source Data Figure 2
Related to Figure 2k
ID	Genotype	Treatment	Perc_tumor_area
PW3127	KP	Oxa/Cyc/aPD-1/CTLA-4	29.0663
PW3128	KP	Oxa/Cyc/aPD-1/CTLA-4	12.2993
PW3133	KP	Oxa/Cyc	31.8496
PW3139	KP	Oxa/Cyc/aPD-1/CTLA-4	15.4797
PW3193	KP; Msh2-fl/fl	Oxa/Cyc/aPD-1/CTLA-4	15.3574
PW3197	KP; Msh2-fl/fl	Oxa/Cyc/aPD-1/CTLA-4	24.2295
PW3199	KP; Msh2-fl/fl	Oxa/Cyc/aPD-1/CTLA-4	16.5909
PW3201	KP; Msh2-fl/fl	Oxa/Cyc	17.7424
PW3210	KP	Oxa/Cyc/aPD-1/CTLA-4	9.77488
PW3211	KP	Oxa/Cyc/aPD-1/CTLA-4	22.4188
PW3213	KP	Oxa/Cyc/aPD-1/CTLA-4	17.7087
PW3214	KP	Oxa/Cyc/aPD-1/CTLA-4	14.0891
PW3216	KP	Oxa/Cyc	23.1785
PW3217	KP	Oxa/Cyc	18.8417
PW3218	KP	Oxa/Cyc	13.7658
PW3219	KP	Oxa/Cyc	25.5614
PW3221	KP	Oxa/Cyc	26.3355
PW3222	KP	Oxa/Cyc	12.6637
PW3225	KP	Oxa/Cyc/aPD-1/CTLA-4	11.8512
PW3232	KP	Oxa/Cyc/aPD-1/CTLA-4	14.5972
PW3233	KP	Oxa/Cyc/aPD-1/CTLA-4	9.75523
PW3256	KP; Msh2-fl/fl	Oxa/Cyc	19.8589
PW3258	KP; Msh2-fl/fl	Oxa/Cyc	28.9449
PW3289	KP	Oxa/Cyc	13.1214
PW3291	KP	Oxa/Cyc	32.1747
PW3292	KP	Oxa/Cyc	35.4779
PW3294	KP	Oxa/Cyc	23.0294
PW3295	KP	Oxa/Cyc	15.7306
PW3386	KP; Msh2-fl/fl	Oxa/Cyc	24.0933
PW3389	KP; Msh2-fl/fl	Oxa/Cyc	22.4416
PW3392	KP; Msh2-fl/fl	Oxa/Cyc/aPD-1/CTLA-4	23.3763
PW3393	KP; Msh2-fl/fl	Oxa/Cyc/aPD-1/CTLA-4	30.208
PW3394	KP; Msh2-fl/fl	Oxa/Cyc/aPD-1/CTLA-4	5.53109
PW3435	KP	aPD-1/CTLA-4	13.6788
PW3436	KP	aPD-1/CTLA-4	21.7594
PW3437	KP	aPD-1/CTLA-4	17.869
PW3438	KP	aPD-1/CTLA-4	30.4691
PW3474	KP; Msh2-fl/fl	Oxa/Cyc/aPD-1/CTLA-4	30.4691
PW3475	KP; Msh2-fl/fl	Oxa/Cyc/aPD-1/CTLA-4	11.969
PW3478	KP; Msh2-fl/fl	Oxa/Cyc/aPD-1/CTLA-4	9.62033
PW3584	KP	None	15.566
PW3585	KP	None	37.6681
PW3586	KP	None	34.2063
PW3596	KP	aPD-1/CTLA-4	13.3275
PW3597	KP	aPD-1/CTLA-4	43.012
PW3625	KP	aPD-1/CTLA-4	32.7666
PW3626	KP	aPD-1/CTLA-4	35.4586
PW3628	KP	None	24.6823
PW3629	KP	None	28.7644
PW3631	KP	None	28.2333
PW3633	KP; Msh2-fl/fl	aPD-1/CTLA-4	23.6425
PW3634	KP; Msh2-fl/fl	aPD-1/CTLA-4	13.5093
PW3635	KP; Msh2-fl/fl	aPD-1/CTLA-4	14.5131
PW3638	KP; Msh2-fl/fl	None	10.0974
PW3639	KP; Msh2-fl/fl	None	24.0091
PW3641	KP	None	32.8234
PW3642	KP	None	16.547
PW3650	KP	None	22.3848
PW3653	KP	None	34.6088
PW3766	KP	Oxa/Cyc/aPD-1/CTLA-4	19.6361
PW3767	KP	Oxa/Cyc/aPD-1/CTLA-4	19.9087
PW3768	KP	Oxa/Cyc/aPD-1/CTLA-4	19.2593
PW3769	KP	Oxa/Cyc/aPD-1/CTLA-4	22.0032
PW3775	KP	None	31.4145
PW3776	KP	aPD-1/CTLA-4	23.0725
PW3821	KP; Msh2-fl/fl	None	24.5024
PW3823	KP; Msh2-fl/fl	None	23.7453
PW3825	KP; Msh2-fl/fl	None	23.0816
PW3827	KP; Msh2-fl/fl	None	27.4001
PW3831	KP; Msh2-fl/fl	None	22.5679
PW3832	KP; Msh2-fl/fl	aPD-1/CTLA-4	19.1072
PW3834	KP; Msh2-fl/fl	aPD-1/CTLA-4	24.4351
PW3836	KP; Msh2-fl/fl	aPD-1/CTLA-4	23.453
PW3848	KP	None	23.7045
PW3849	KP	aPD-1/CTLA-4	18.0305
PW3853	KP	aPD-1/CTLA-4	25.1827
PW3857	KP; Msh2-fl/fl	Oxa/Cyc	17.3566
PW3858	KP; Msh2-fl/fl	Oxa/Cyc	19.7115
PW3861	KP; Msh2-fl/fl	None	21.0323
PW3862	KP; Msh2-fl/fl	aPD-1/CTLA-4	31.714
PW3864	KP; Msh2-fl/fl	Oxa/Cyc	19.2814
PW3868	KP; Msh2-fl/fl	None	43.0533
PW3869	KP; Msh2-fl/fl	None	33.1711
PW3870	KP; Msh2-fl/fl	aPD-1/CTLA-4	37.8997
PW3871	KP; Msh2-fl/fl	aPD-1/CTLA-4	25.9717
PW3879	KP; Msh2-fl/fl	Oxa/Cyc/aPD-1/CTLA-4	11.2638
PW3880	KP; Msh2-fl/fl	Oxa/Cyc/aPD-1/CTLA-4	11.7101
PW3881	KP; Msh2-fl/fl	Oxa/Cyc/aPD-1/CTLA-4	5.59644
PW3882	KP; Msh2-fl/fl	Oxa/Cyc/aPD-1/CTLA-4	14.7794
PW3884	KP; Msh2-fl/fl	aPD-1/CTLA-4	26.1075
PW3885	KP; Msh2-fl/fl	aPD-1/CTLA-4	22.4771
PW3887	KP; Msh2-fl/fl	Oxa/Cyc	20.7233
PW3888	KP; Msh2-fl/fl	Oxa/Cyc	33.5913
PW3889	KP; Msh2-fl/fl	Oxa/Cyc	9.14204

## Sheet: Fig. 2m
Source Data Figure 2
Related to Figure 2m
ID	Group	Treatment	Pre_tumor_area_mm2	Post_tumor_area_mm2	Percent_change
PW10616	sgMsh2	aPD-1/CTLA-4	68.6369	72.9532	6.28852
PW10619	sgMsh2	aPD-1/CTLA-4	54.9017	64.3922	17.2863
PW10621	sgMsh2	aPD-1/CTLA-4	47.8621	76.7243	60.303
PW10622	sgMsh2	aPD-1/CTLA-4	15.8401	36.8659	132.738
PW10683	sgMsh2	aPD-1/CTLA-4	50.1512	68.1975	35.9837
PW10684	sgMsh2	aPD-1/CTLA-4	53.2354	62.1172	16.684
PW10686	sgMsh2	aPD-1/CTLA-4	42.7513	46.882	9.66196
PW7567	sgMsh2	aPD-1/CTLA-4	32.2549	32.7969	1.68053
PW7589	sgMsh2	aPD-1/CTLA-4	28.5463	31.8665	11.6308
PW7608	sgMsh2	aPD-1/CTLA-4	8.35439	28.2804	238.509
PW7621	sgMsh2	aPD-1/CTLA-4	21.0048	31.3326	49.1687
PW7625	sgMsh2	aPD-1/CTLA-4	29.7016	33.5971	13.1153
PW7677	sgMsh2	aPD-1/CTLA-4	19.3927	20.8797	7.6678
PW7869	sgMsh2	aPD-1/CTLA-4	21.3118	26.5663	24.6554
NT	sgMsh2	aPD-1/CTLA-4	19.7653	31.8541	61.1619
PW7630	sgOlfr102	aPD-1/CTLA-4	28.431	32.3666	13.8424
PW7673	sgOlfr102	aPD-1/CTLA-4	25.4487	29.2796	15.0534
PW7692	sgOlfr102	aPD-1/CTLA-4	27.6971	38.1575	37.7673
PW7724	sgOlfr102	aPD-1/CTLA-4	23.8495	32.1255	34.7007
PW7735	sgOlfr102	aPD-1/CTLA-4	20.8572	25.3387	21.4868
PW7740	sgOlfr102	aPD-1/CTLA-4	19.7317	20.3105	2.93306
PW7761	sgOlfr102	aPD-1/CTLA-4	25.9479	29.2173	12.5998
PW6638	sgMsh2	aPD-1/CTLA-4	10.2819	13.6259	32.5235
PW6729	sgMsh2	aPD-1/CTLA-4	29.8131	36.9431	23.9154
PW6741	sgMsh2	aPD-1/CTLA-4	44.5181	43.9261	-1.32975
PW6749	sgMsh2	aPD-1/CTLA-4	40.7791	55.8792	37.029
PW6757	sgMsh2	aPD-1/CTLA-4	35.8212	37.5736	4.89227
PW6809	sgMsh2	aPD-1/CTLA-4	11.5638	16.2528	40.5485
PW6815	sgMsh2	aPD-1/CTLA-4	48.9233	66.5453	36.0198
PW6817	sgMsh2	aPD-1/CTLA-4	33.8343	59.4242	75.6327

## Sheet: Fig. 2n
Source Data Figure 2
Related to Figure 2n
ID	Group	Treatment	Tumor_area_mm2
PW10308	sgMsh2	aCD4/8	16.7779
PW10313	sgMsh2	aCD4/8	31.0165
PW10318	sgMsh2	aCD4/8	20.7372
PW10320	sgMsh2	aCD4/8	10.9319
PW10322	sgMsh2	aCD4/8	28.212
PW10324	sgMsh2	aCD4/8	27.4296
PW10325	sgMsh2	aCD4/8	35.031
PW10328	sgMsh2	aCD4/8	81.3379
PW10330	sgMsh2	aCD4/8	26.2922
PW10333	sgMsh2	aCD4/8	58.6854
PW10616	sgMsh2	aPD-1/CTLA-4	76.8107
PW10619	sgMsh2	aPD-1/CTLA-4	20.2092
PW10621	sgMsh2	aPD-1/CTLA-4	50.3237
PW10622	sgMsh2	aPD-1/CTLA-4	12.5514
PW10623	sgMsh2	aPD-1/CTLA-4	83.5857
PW10624	sgMsh2	aPD-1/CTLA-4	28.8307
PW10682	sgMsh2	aPD-1/CTLA-4	44.2052
PW10683	sgMsh2	aPD-1/CTLA-4	20.16
PW10684	sgMsh2	aPD-1/CTLA-4	34.5951
PW10686	sgMsh2	aPD-1/CTLA-4	23.7823
NT	sgMsh2	aPD-1/CTLA-4	39.0993
PW6638	sgMsh2	aPD-1/CTLA-4	4.08222
PW6729	sgMsh2	aPD-1/CTLA-4	11.5203
PW6741	sgMsh2	aPD-1/CTLA-4	23.6955
PW6757	sgMsh2	aPD-1/CTLA-4	21.551
PW6815	sgMsh2	aPD-1/CTLA-4	46.5535
PW6817	sgMsh2	aPD-1/CTLA-4	23.4694
PW7567	sgMsh2	aPD-1/CTLA-4	20.3704
PW7589	sgMsh2	aPD-1/CTLA-4	64.8492
PW7608	sgMsh2	aPD-1/CTLA-4	16.4226
PW7621	sgMsh2	aPD-1/CTLA-4	32.809
PW7625	sgMsh2	aPD-1/CTLA-4	21.3455
PW7630	sgOlfr102	aPD-1/CTLA-4	39.1094
PW7673	sgOlfr102	aPD-1/CTLA-4	25.7091
PW7677	sgMsh2	aPD-1/CTLA-4	20.4498
PW7692	sgOlfr102	aPD-1/CTLA-4	13.9901
PW7724	sgOlfr102	aPD-1/CTLA-4	9.77834
PW7735	sgOlfr102	aPD-1/CTLA-4	12.6819
PW7740	sgOlfr102	aPD-1/CTLA-4	10.4034
PW7761	sgOlfr102	aPD-1/CTLA-4	30.0922
PW7869	sgMsh2	aPD-1/CTLA-4	31.4998
