# Supplementary material for: Mismatch repair deficiency is not sufficient to elicit tumor immunogenicity
Source: Nat Genet. 2023 Sep 14;55(10):1686–95. doi: 10.1038/s41588-023-01499-4 (PMC10562252; doi:10.1038/s41588-023-01499-4)
Supplement: Supplementary file 6 — Statistical source data for Fig. 3. [file 41588_2023_1499_MOESM6_ESM.xlsx]

## Sheet: Fig. 3a-b,f-g
Source Data Figure 3
Related to Figure 3a-b,f-g
see Source Data Fig. 1e-f

## Sheet: Fig. 3c
Source Data Figure 3
Related to Figure 3c
sampleID	chrom	start	end	ref	obs	Variant_type	Animal	Group	Raw_VAF	Purity	VAF_corrected_by_purity	VAF_invers	Cumulative_number_of_mutations
DC1638T4	chr12	3596837	3596837	A	G	SNV	DC1638	Lung Msh2	0.199	0.832	0.239183	4.1809	679
AJ5871T2	chr10	129350574	129350574	A	C	SNV	AJ5871	Lung Msh2	0.143	0.599	0.238731	4.18881	680
DC1638T7	chrX	100593919	100593919	G	A	SNV	DC1638	Lung Msh2	0.185	0.776	0.238402	4.19459	681
JS9453T2	chr11	47132634	47132634	T	C	SNV	JS9453	Lung Msh2	0.123	0.516	0.238372	4.19512	682
AJ5867T3	chr9	15968240	15968240	C	A	SNV	AJ5867	Lung Msh2	0.126	0.529	0.238185	4.19841	683
AJ5805T2	chrX	151909934	151909934	C	T	SNV	AJ5805	Lung Msh2	0.129	0.544	0.237132	4.21705	684
JS9453T2	chr3	72956188	72956188	A	C	SNV	JS9453	Lung Msh2	0.122	0.516	0.236434	4.22951	685
PW10504T3	chr16	58760759	58760759	T	G	SNV	PW10504	Lung Msh2	0.161	0.681	0.236417	4.22981	686
AJ5874T1	chr5	77281167	77281167	A	G	SNV	AJ5874	Lung Msh2	0.121	0.512	0.236328	4.2314	687
DC1638T5	chr6	42363570	42363570	A	C	SNV	DC1638	Lung Msh2	0.191	0.81	0.235802	4.24084	688
CC8131T1	chr5	137577799	137577799	T	A	SNV	CC8131	Lung Msh2	0.157	0.666	0.235736	4.24204	689
CC8381T1	chr17	40880041	40880041	C	T	SNV	CC8381	Lung Msh2	0.105	0.446	0.235426	4.24762	690
DC1638T10	chr13	93096284	93096284	C	T	SNV	DC1638	Lung Msh2	0.189	0.805	0.234783	4.25926	691
DC1638T5	chr12	110868610	110868610	T	G	SNV	DC1638	Lung Msh2	0.19	0.81	0.234568	4.26316	692
JS9453T2	chr18	54895585	54895585	T	C	SNV	JS9453	Lung Msh2	0.121	0.516	0.234496	4.26446	693
AJ5867T3	chr15	97245006	97245006	C	A	SNV	AJ5867	Lung Msh2	0.124	0.529	0.234405	4.26613	694
AJ5874T1	chr18	35623535	35623535	G	T	SNV	AJ5874	Lung Msh2	0.12	0.512	0.234375	4.26667	695
AJ5880T2	chr7	107098133	107098133	C	A	SNV	AJ5880	Lung Msh2	0.133	0.57	0.233333	4.28571	696
DC1638T5	chr11	102154579	102154579	A	G	SNV	DC1638	Lung Msh2	0.189	0.81	0.233333	4.28571	697
CC8381T1	chr17	50169106	50169106	C	A	SNV	CC8381	Lung Msh2	0.104	0.446	0.233184	4.28846	698
PW10504T2	chr3	89667245	89667245	A	T	SNV	PW10504	Lung Msh2	0.138	0.592	0.233108	4.28986	699
AJ5645T1	chr11	50389944	50389944	G	A	SNV	AJ5645	Lung Msh2	0.139	0.597	0.232831	4.29496	700
JS9453T2	chr7	101663974	101663974	G	A	SNV	JS9453	Lung Msh2	0.12	0.516	0.232558	4.3	701
AJ5874T1	chr14	37054989	37054989	T	G	SNV	AJ5874	Lung Msh2	0.119	0.512	0.232422	4.30252	702
DC1638T6	chr8	70301045	70301045	A	G	SNV	DC1638	Lung Msh2	0.173	0.745	0.232215	4.30636	703
CC8307T1	chr9	66457442	66457442	T	C	SNV	CC8307	Lung Msh2	0.155	0.668	0.232036	4.30968	704
DC1638T4	chr1	37911094	37911094	C	A	SNV	DC1638	Lung Msh2	0.193	0.832	0.231971	4.31088	705
DC1638T4	chr7	19096378	19096378	C	T	SNV	DC1638	Lung Msh2	0.193	0.832	0.231971	4.31088	706
DC1640T2	chr5	14675519	14675519	C	T	SNV	DC1640	Lung Msh2	0.184	0.794	0.231738	4.31522	707
AJ5880T2	chr7	16786390	16786390	A	G	SNV	AJ5880	Lung Msh2	0.132	0.57	0.231579	4.31818	708
AJ5645T1	chr10	128240143	128240143	G	A	SNV	AJ5645	Lung Msh2	0.138	0.597	0.231156	4.32609	709
AJ5645T1	chr4	48067809	48067809	G	A	SNV	AJ5645	Lung Msh2	0.138	0.597	0.231156	4.32609	710
AJ5645T1	chr7	84915850	84915850	C	T	SNV	AJ5645	Lung Msh2	0.138	0.597	0.231156	4.32609	711
AJ5867T3	chr13	22178754	22178754	C	T	SNV	AJ5867	Lung Msh2	0.122	0.529	0.230624	4.33607	712
JS9453T2	chr1	53757592	53757592	C	A	SNV	JS9453	Lung Msh2	0.119	0.516	0.23062	4.33613	713
AJ5874T1	chr9	42384226	42384226	T	C	SNV	AJ5874	Lung Msh2	0.118	0.512	0.230469	4.33898	714
AJ5871T2	chr8	25946484	25946484	C	T	SNV	AJ5871	Lung Msh2	0.138	0.599	0.230384	4.34058	715
AJ5867T3	chr6	87896008	87896008	G	T	SNV	AJ5867	Lung Msh2	0.121	0.529	0.228733	4.3719	716
JS9453T2	chr15	12375996	12375996	A	G	SNV	JS9453	Lung Msh2	0.118	0.516	0.228682	4.37288	717
JS9453T2	chr9	108054688	108054688	T	C	SNV	JS9453	Lung Msh2	0.118	0.516	0.228682	4.37288	718
AJ5805T3	chr7	112572924	112572924	C	T	SNV	AJ5805	Lung Msh2	0.176	0.77	0.228571	4.375	719
DC1638T5	chr2	80617450	80617450	G	A	SNV	DC1638	Lung Msh2	0.185	0.81	0.228395	4.37838	720
AJ5874T2	chr10	5204151	5204151	G	A	SNV	AJ5874	Lung Msh2	0.118	0.517	0.22824	4.38136	721
PW10504T4	chrX	57256245	57256245	C	T	SNV	PW10504	Lung Msh2	0.135	0.592	0.228041	4.38519	722
AJ5645T1	chr12	69312004	69312004	T	C	SNV	AJ5645	Lung Msh2	0.136	0.597	0.227806	4.38971	723
CC8266T1	chr5	30388239	30388239	T	C	SNV	CC8266	Lung Msh2	0.191	0.841	0.227111	4.40314	724
DC1638T6	chr6	34872821	34872821	C	A	SNV	DC1638	Lung Msh2	0.169	0.745	0.226846	4.40828	725
AJ5867T3	chr7	24433129	24433129	C	T	SNV	AJ5867	Lung Msh2	0.12	0.529	0.226843	4.40833	726
JS9453T2	chr16	4711562	4711562	A	C	SNV	JS9453	Lung Msh2	0.117	0.516	0.226744	4.41026	727
JS9453T2	chr17	25111144	25111144	A	C	SNV	JS9453	Lung Msh2	0.117	0.516	0.226744	4.41026	728
AJ5874T1	chr7	25304037	25304037	T	C	SNV	AJ5874	Lung Msh2	0.116	0.512	0.226562	4.41379	729
CC8457T2	chr16	89898385	89898385	C	T	SNV	CC8457	Lung Msh2	0.148	0.654	0.2263	4.41892	730
AJ5867T2	chr12	104340838	104340838	C	T	SNV	AJ5867	Lung Msh2	0.103	0.457	0.225383	4.43689	731
AJ5867T2	chr8	122383530	122383530	A	G	SNV	AJ5867	Lung Msh2	0.103	0.457	0.225383	4.43689	732
CC8381T2	chrX	36358669	36358669	T	G	SNV	CC8381	Lung Msh2	0.129	0.573	0.225131	4.44186	733
AJ5805T4	chr3	159523829	159523829	T	G	SNV	AJ5805	Lung Msh2	0.146	0.649	0.224961	4.44521	734
AJ5867T3	chr15	11025827	11025827	T	C	SNV	AJ5867	Lung Msh2	0.119	0.529	0.224953	4.44538	735
JS9453T2	chr11	107073107	107073107	T	C	SNV	JS9453	Lung Msh2	0.116	0.516	0.224806	4.44828	736
JS9453T2	chrX	127721625	127721625	T	C	SNV	JS9453	Lung Msh2	0.116	0.516	0.224806	4.44828	737
AJ5874T1	chr8	85879713	85879713	G	A	SNV	AJ5874	Lung Msh2	0.115	0.512	0.224609	4.45217	738
DC1638T7	chr11	106266939	106266939	G	A	SNV	DC1638	Lung Msh2	0.174	0.776	0.224227	4.45977	739
CC8381T1	chr5	143723210	143723210	A	G	SNV	CC8381	Lung Msh2	0.1	0.446	0.224215	4.46	740
DC1638T5	chr5	110291004	110291004	T	G	SNV	DC1638	Lung Msh2	0.181	0.81	0.223457	4.47514	741
CC8381T2	chr13	92235669	92235669	T	A	SNV	CC8381	Lung Msh2	0.128	0.573	0.223386	4.47656	742
AJ5867T3	chr14	25651977	25651977	G	A	SNV	AJ5867	Lung Msh2	0.118	0.529	0.223062	4.48305	743
AJ5867T3	chr17	84740566	84740566	G	A	SNV	AJ5867	Lung Msh2	0.118	0.529	0.223062	4.48305	744
DC1640T2	chr7	108346492	108346492	G	T	SNV	DC1640	Lung Msh2	0.177	0.794	0.222922	4.48588	745
JS9453T2	chr1	160955847	160955847	A	G	SNV	JS9453	Lung Msh2	0.115	0.516	0.222868	4.48696	746
JS9453T2	chr8	122866837	122866837	G	A	SNV	JS9453	Lung Msh2	0.115	0.516	0.222868	4.48696	747
AJ5874T1	chr18	39428777	39428777	A	T	SNV	AJ5874	Lung Msh2	0.114	0.512	0.222656	4.49123	748
AJ5874T1	chr3	131297794	131297794	T	C	SNV	AJ5874	Lung Msh2	0.114	0.512	0.222656	4.49123	749
AJ5874T1	chr8	107042998	107042998	A	G	SNV	AJ5874	Lung Msh2	0.114	0.512	0.222656	4.49123	750
CC8266T1	chr17	65638210	65638210	T	G	SNV	CC8266	Lung Msh2	0.187	0.841	0.222354	4.49733	751
AJ5871T1	chr1	173131160	173131160	T	C	SNV	AJ5871	Lung Msh2	0.088	0.396	0.222222	4.5	752
CC8381T1	chr9	26780754	26780754	C	A	SNV	CC8381	Lung Msh2	0.099	0.446	0.221973	4.50505	753
CC8307T1	chr9	18410271	18410271	C	A	SNV	CC8307	Lung Msh2	0.148	0.668	0.221557	4.51351	754
CC8266T1	chr19	31084249	31084249	C	T	SNV	CC8266	Lung Msh2	0.186	0.841	0.221165	4.52151	755
AJ5645T1	chr7	28329289	28329289	A	G	SNV	AJ5645	Lung Msh2	0.132	0.597	0.221106	4.52273	756
DC1640T8	chr6	85462162	85462162	A	T	SNV	DC1640	Lung Msh2	0.17	0.769	0.221066	4.52353	757
AJ5867T2	chr16	46051479	46051479	G	A	SNV	AJ5867	Lung Msh2	0.101	0.457	0.221007	4.52475	758
DC1638T5	chr2	155823196	155823196	A	T	SNV	DC1638	Lung Msh2	0.179	0.81	0.220988	4.52514	759
JS9453T2	chr6	46988721	46988721	A	C	SNV	JS9453	Lung Msh2	0.114	0.516	0.22093	4.52632	760
AJ5805T4	chr8	3464067	3464067	G	T	SNV	AJ5805	Lung Msh2	0.143	0.649	0.220339	4.53846	761
CC8457T2	chr2	157299642	157299642	G	A	SNV	CC8457	Lung Msh2	0.144	0.654	0.220183	4.54167	762
CC8307T1	chr2	155650432	155650432	C	T	SNV	CC8307	Lung Msh2	0.147	0.668	0.22006	4.54422	763
CC8307T2	chr15	80355589	80355589	G	A	SNV	CC8307	Lung Msh2	0.157	0.714	0.219888	4.54777	764
DC1640T8	chr12	104946929	104946929	C	T	SNV	DC1640	Lung Msh2	0.169	0.769	0.219766	4.5503	765
DC1638T5	chr9	7834134	7834134	A	T	SNV	DC1638	Lung Msh2	0.178	0.81	0.219753	4.55056	766
AJ5645T1	chr2	29054855	29054855	C	T	SNV	AJ5645	Lung Msh2	0.131	0.597	0.21943	4.55725	767
AJ5880T2	chr9	107055599	107055599	A	G	SNV	AJ5880	Lung Msh2	0.125	0.57	0.219298	4.56	768
JS9453T3	chr8	95328458	95328458	G	A	SNV	JS9453	Lung Msh2	0.115	0.525	0.219048	4.56522	769
JS9453T2	chr8	95319694	95319694	A	G	SNV	JS9453	Lung Msh2	0.113	0.516	0.218992	4.56637	770
AJ5874T1	chr3	64716326	64716326	A	T	SNV	AJ5874	Lung Msh2	0.112	0.512	0.21875	4.57143	771
CC8381T2	chr8	70650767	70650767	C	T	SNV	CC8381	Lung Msh2	0.125	0.573	0.21815	4.584	772
CC8381T1	chr7	4830246	4830246	T	C	SNV	CC8381	Lung Msh2	0.097	0.446	0.217489	4.59794	773
AJ5867T3	chr9	99464572	99464572	C	T	SNV	AJ5867	Lung Msh2	0.115	0.529	0.217391	4.6	774
DC1638T10	chr5	31306573	31306573	A	T	SNV	DC1638	Lung Msh2	0.175	0.805	0.217391	4.6	775
CC8457T2	chr16	91848781	91848781	G	A	SNV	CC8457	Lung Msh2	0.142	0.654	0.217125	4.60563	776
JS9453T2	chr19	23652582	23652582	A	G	SNV	JS9453	Lung Msh2	0.112	0.516	0.217054	4.60714	777
JS9453T2	chr4	49490036	49490036	C	T	SNV	JS9453	Lung Msh2	0.112	0.516	0.217054	4.60714	778
AJ5874T1	chr15	97980881	97980881	A	G	SNV	AJ5874	Lung Msh2	0.111	0.512	0.216797	4.61261	779
AJ5874T1	chr17	24425105	24425105	A	G	SNV	AJ5874	Lung Msh2	0.111	0.512	0.216797	4.61261	780
AJ5874T1	chr5	113076063	113076063	C	A	SNV	AJ5874	Lung Msh2	0.111	0.512	0.216797	4.61261	781
AJ5874T1	chr6	83119548	83119548	T	C	SNV	AJ5874	Lung Msh2	0.111	0.512	0.216797	4.61261	782
AJ5867T1	chr6	142132630	142132630	C	T	SNV	AJ5867	Lung Msh2	0.119	0.549	0.216758	4.61345	783
DC1638T5	chr19	45770057	45770057	A	G	SNV	DC1638	Lung Msh2	0.175	0.81	0.216049	4.62857	784
DC1638T5	chr8	106134896	106134896	C	T	SNV	DC1638	Lung Msh2	0.175	0.81	0.216049	4.62857	785
CC8457T2	chr9	106713350	106713350	G	A	SNV	CC8457	Lung Msh2	0.141	0.654	0.215596	4.6383	786
AJ5805T3	chr4	149658719	149658719	G	A	SNV	AJ5805	Lung Msh2	0.166	0.77	0.215584	4.63855	787
CC8381T1	chr9	56227701	56227701	T	C	SNV	CC8381	Lung Msh2	0.096	0.446	0.215247	4.64583	788
AJ5874T1	chr2	119520172	119520172	G	A	SNV	AJ5874	Lung Msh2	0.11	0.512	0.214844	4.65455	789
AJ5874T2	chr7	25338498	25338498	C	T	SNV	AJ5874	Lung Msh2	0.111	0.517	0.2147	4.65766	790
AJ5874T2	chr7	126453057	126453057	G	A	SNV	AJ5874	Lung Msh2	0.111	0.517	0.2147	4.65766	791
AJ5871T1	chr14	70558068	70558068	G	A	SNV	AJ5871	Lung Msh2	0.085	0.396	0.214646	4.65882	792
DC1638T4	chr3	55048471	55048471	G	T	SNV	DC1638	Lung Msh2	0.178	0.832	0.213942	4.67416	793
DC1638T5	chr11	106824717	106824717	A	G	SNV	DC1638	Lung Msh2	0.173	0.81	0.21358	4.68208	794
JS9453T2	chr9	39470275	39470275	A	G	SNV	JS9453	Lung Msh2	0.11	0.516	0.213178	4.69091	795
PW10504T3	chr5	113572340	113572340	G	T	SNV	PW10504	Lung Msh2	0.145	0.681	0.212922	4.69655	796
AJ5874T1	chr9	44435903	44435903	C	T	SNV	AJ5874	Lung Msh2	0.109	0.512	0.212891	4.69725	797
DC1320T2	chr17	46550988	46550988	C	T	SNV	DC1320	Lung Msh2	0.186	0.875	0.212571	4.7043	798
CC8457T2	chr15	76703971	76703971	C	T	SNV	CC8457	Lung Msh2	0.139	0.654	0.212538	4.70504	799
AJ5871T1	chr8	72252888	72252888	C	T	SNV	AJ5871	Lung Msh2	0.084	0.396	0.212121	4.71429	800
DC1640T8	chr2	88124041	88124041	A	G	SNV	DC1640	Lung Msh2	0.163	0.769	0.211964	4.71779	801
JS9453T2	chr5	35075317	35075317	T	G	SNV	JS9453	Lung Msh2	0.109	0.516	0.21124	4.73394	802
AJ5874T1	chr9	96568412	96568412	A	G	SNV	AJ5874	Lung Msh2	0.108	0.512	0.210938	4.74074	803
AJ5867T2	chr2	152441042	152441042	G	T	SNV	AJ5867	Lung Msh2	0.096	0.457	0.210066	4.76042	804
AJ5867T1	chr5	143714736	143714736	A	G	SNV	AJ5867	Lung Msh2	0.115	0.549	0.209472	4.77391	805
AJ5645T1	chr5	23805668	23805668	C	T	SNV	AJ5645	Lung Msh2	0.125	0.597	0.20938	4.776	806
JS9453T2	chr14	110750988	110750988	A	C	SNV	JS9453	Lung Msh2	0.108	0.516	0.209302	4.77778	807
JS9453T2	chr16	81517584	81517584	A	G	SNV	JS9453	Lung Msh2	0.108	0.516	0.209302	4.77778	808
JS9453T2	chr8	84101715	84101715	A	G	SNV	JS9453	Lung Msh2	0.108	0.516	0.209302	4.77778	809
AJ5874T1	chr4	148938151	148938151	A	G	SNV	AJ5874	Lung Msh2	0.107	0.512	0.208984	4.78505	810
DC1638T7	chr14	118161593	118161593	G	A	SNV	DC1638	Lung Msh2	0.162	0.776	0.208763	4.79012	811
CC8307T2	chr11	101981758	101981758	C	T	SNV	CC8307	Lung Msh2	0.149	0.714	0.208683	4.79195	812
AJ5871T2	chr18	60270569	60270569	C	T	SNV	AJ5871	Lung Msh2	0.125	0.599	0.208681	4.792	813
CC8381T1	chr6	22309385	22309385	C	T	SNV	CC8381	Lung Msh2	0.093	0.446	0.20852	4.7957	814
CC8457T2	chr8	105308756	105308756	G	A	SNV	CC8457	Lung Msh2	0.136	0.654	0.207951	4.80882	815
PW10503T2	chr15	8350803	8350803	T	C	SNV	PW10503	Lung Msh2	0.145	0.698	0.207736	4.81379	816
JS9453T2	chr9	123411979	123411979	T	A	SNV	JS9453	Lung Msh2	0.107	0.516	0.207364	4.82243	817
JS9453T2	chrX	74236143	74236143	A	G	SNV	JS9453	Lung Msh2	0.107	0.516	0.207364	4.82243	818
AJ5880T2	chr11	60759314	60759314	A	G	SNV	AJ5880	Lung Msh2	0.118	0.57	0.207018	4.83051	819
AJ5645T1	chr7	17978488	17978488	G	A	SNV	AJ5645	Lung Msh2	0.123	0.597	0.20603	4.85366	820
DC1320T2	chr5	31243834	31243834	T	C	SNV	DC1320	Lung Msh2	0.18	0.875	0.205714	4.86111	821
JS9453T3	chr19	13365010	13365010	A	T	SNV	JS9453	Lung Msh2	0.108	0.525	0.205714	4.86111	822
DC1640T8	chr18	9213005	9213005	C	T	SNV	DC1640	Lung Msh2	0.158	0.769	0.205462	4.86709	823
DC1638T6	chr3	96176803	96176803	C	A	SNV	DC1638	Lung Msh2	0.153	0.745	0.205369	4.86928	824
AJ5880T2	chr12	53140661	53140661	C	T	SNV	AJ5880	Lung Msh2	0.117	0.57	0.205263	4.87179	825
CC8307T1	chr14	55064148	55064148	G	A	SNV	CC8307	Lung Msh2	0.137	0.668	0.20509	4.87591	826
DC1638T7	chr5	147190098	147190098	C	T	SNV	DC1638	Lung Msh2	0.159	0.776	0.204897	4.8805	827
CC8266T3	chr3	90465090	90465090	C	A	SNV	CC8266	Lung Msh2	0.143	0.7	0.204286	4.8951	828
CC8131T1	chr13	81444551	81444551	C	T	SNV	CC8131	Lung Msh2	0.136	0.666	0.204204	4.89706	829
DC1638T6	chr3	107330884	107330884	G	A	SNV	DC1638	Lung Msh2	0.152	0.745	0.204027	4.90132	830
DC1638T5	chr10	20079336	20079336	A	T	SNV	DC1638	Lung Msh2	0.165	0.81	0.203704	4.90909	831
AJ5871T2	chr12	76938689	76938689	C	T	SNV	AJ5871	Lung Msh2	0.122	0.599	0.203673	4.90984	832
AJ5871T3	chr13	64145598	64145598	C	T	SNV	AJ5871	Lung Msh2	0.111	0.545	0.20367	4.90991	833
AJ5867T2	chr14	4348899	4348899	A	C	SNV	AJ5867	Lung Msh2	0.093	0.457	0.203501	4.91398	834
JS9453T2	chr11	29708505	29708505	A	G	SNV	JS9453	Lung Msh2	0.105	0.516	0.203488	4.91429	835
AJ5874T1	chr2	88050531	88050531	A	T	SNV	AJ5874	Lung Msh2	0.104	0.512	0.203125	4.92308	836
PW10504T2	chr17	35439674	35439674	G	A	SNV	PW10504	Lung Msh2	0.12	0.592	0.202703	4.93333	837
PW10504T4	chr9	21780695	21780695	A	G	SNV	PW10504	Lung Msh2	0.12	0.592	0.202703	4.93333	838
DC1638T6	chr16	73043100	73043100	G	A	SNV	DC1638	Lung Msh2	0.151	0.745	0.202685	4.93377	839
AJ5645T1	chr2	112246773	112246773	A	G	SNV	AJ5645	Lung Msh2	0.121	0.597	0.20268	4.93388	840
DC1638T5	chr19	46312756	46312756	A	C	SNV	DC1638	Lung Msh2	0.164	0.81	0.202469	4.93902	841
AJ5867T3	chr13	49380007	49380007	C	T	SNV	AJ5867	Lung Msh2	0.107	0.529	0.202268	4.94393	842
AJ5871T1	chr14	56118342	56118342	T	G	SNV	AJ5871	Lung Msh2	0.08	0.396	0.20202	4.95	843
CC8381T1	chr18	13844315	13844315	T	G	SNV	CC8381	Lung Msh2	0.09	0.446	0.201794	4.95556	844
AJ5880T2	chr3	93074146	93074146	G	A	SNV	AJ5880	Lung Msh2	0.115	0.57	0.201754	4.95652	845
JS9453T2	chr10	74230249	74230249	A	G	SNV	JS9453	Lung Msh2	0.104	0.516	0.20155	4.96154	846
JS9453T2	chrX	133851489	133851489	T	G	SNV	JS9453	Lung Msh2	0.104	0.516	0.20155	4.96154	847
DC1638T5	chr7	45827884	45827884	A	T	SNV	DC1638	Lung Msh2	0.163	0.81	0.201235	4.96933	848
AJ5874T1	chrX	127721236	127721236	T	A	SNV	AJ5874	Lung Msh2	0.103	0.512	0.201172	4.97087	849
AJ5645T1	chr7	98615531	98615531	G	T	SNV	AJ5645	Lung Msh2	0.12	0.597	0.201005	4.975	850
DC1638T4	chr5	8812659	8812659	G	A	SNV	DC1638	Lung Msh2	0.167	0.832	0.200721	4.98204	851
AJ5805T4	chr6	84192957	84192957	C	T	SNV	AJ5805	Lung Msh2	0.13	0.649	0.200308	4.99231	852
AJ5880T2	chr6	29760108	29760108	C	A	SNV	AJ5880	Lung Msh2	0.114	0.57	0.2	5	853
AJ5880T2	chr7	102554785	102554785	G	A	SNV	AJ5880	Lung Msh2	0.114	0.57	0.2	5	854
DC1638T7	chr4	123475514	123475514	A	G	SNV	DC1638	Lung Msh2	0.155	0.776	0.199742	5.00645	855
CC8131T1	chr14	55864268	55864268	C	T	SNV	CC8131	Lung Msh2	0.133	0.666	0.1997	5.00752	856
JS9453T2	chr10	80643612	80643612	A	G	SNV	JS9453	Lung Msh2	0.103	0.516	0.199612	5.00971	857
JS9453T2	chr2	122486865	122486865	A	G	SNV	JS9453	Lung Msh2	0.103	0.516	0.199612	5.00971	858
AJ5645T1	chr1	156326015	156326015	A	G	SNV	AJ5645	Lung Msh2	0.119	0.597	0.19933	5.01681	859
AJ5874T1	chr6	77636856	77636856	T	A	SNV	AJ5874	Lung Msh2	0.102	0.512	0.199219	5.01961	860
DC1638T5	chr17	23996766	23996766	A	G	SNV	DC1638	Lung Msh2	0.161	0.81	0.198765	5.03106	861
AJ5871T2	chr3	108618610	108618610	G	A	SNV	AJ5871	Lung Msh2	0.119	0.599	0.198664	5.03361	862
AJ5867T1	chr9	6293850	6293850	G	A	SNV	AJ5867	Lung Msh2	0.109	0.549	0.198543	5.0367	863
PW10503T2	chr15	81870375	81870375	G	C	SNV	PW10503	Lung Msh2	0.138	0.698	0.197708	5.05797	864
JS9453T2	chr15	101847872	101847872	G	A	SNV	JS9453	Lung Msh2	0.102	0.516	0.197674	5.05882	865
JS9453T2	chrX	107871007	107871007	A	C	SNV	JS9453	Lung Msh2	0.102	0.516	0.197674	5.05882	866
AJ5645T1	chr18	37486632	37486632	C	T	SNV	AJ5645	Lung Msh2	0.118	0.597	0.197655	5.05932	867
DC1638T5	chr10	62261632	62261632	T	C	SNV	DC1638	Lung Msh2	0.16	0.81	0.197531	5.0625	868
DC1638T5	chr4	139360136	139360136	T	A	SNV	DC1638	Lung Msh2	0.16	0.81	0.197531	5.0625	869
CC8381T1	chr11	78483212	78483212	G	A	SNV	CC8381	Lung Msh2	0.088	0.446	0.197309	5.06818	870
CC8381T1	chr2	130394992	130394992	C	A	SNV	CC8381	Lung Msh2	0.088	0.446	0.197309	5.06818	871
CC8381T1	chr6	66553649	66553649	C	T	SNV	CC8381	Lung Msh2	0.088	0.446	0.197309	5.06818	872
AJ5874T2	chr3	145314878	145314878	A	C	SNV	AJ5874	Lung Msh2	0.102	0.517	0.197292	5.06863	873
AJ5874T1	chr7	19222878	19222878	T	A	SNV	AJ5874	Lung Msh2	0.101	0.512	0.197266	5.06931	874
AJ5805T4	chr16	97956811	97956811	G	A	SNV	AJ5805	Lung Msh2	0.128	0.649	0.197227	5.07031	875
AJ5867T2	chr15	78789800	78789800	G	A	SNV	AJ5867	Lung Msh2	0.09	0.457	0.196937	5.07778	876
AJ5867T1	chr8	43652215	43652215	C	G	SNV	AJ5867	Lung Msh2	0.108	0.549	0.196721	5.08333	877
CC8131T1	chr2	86356257	86356257	T	G	SNV	CC8131	Lung Msh2	0.131	0.666	0.196697	5.08397	878
DC1320T2	chr17	30717824	30717824	C	A	SNV	DC1320	Lung Msh2	0.172	0.875	0.196571	5.08721	879
DC1638T5	chr5	144994072	144994072	G	A	SNV	DC1638	Lung Msh2	0.159	0.81	0.196296	5.09434	880
AJ5645T1	chr2	23089675	23089675	T	C	SNV	AJ5645	Lung Msh2	0.117	0.597	0.19598	5.10256	881
DC1638T4	chr1	20222971	20222971	G	A	SNV	DC1638	Lung Msh2	0.163	0.832	0.195913	5.10429	882
DC1638T7	chr19	6939623	6939623	T	C	SNV	DC1638	Lung Msh2	0.152	0.776	0.195876	5.10526	883
JS9453T2	chr19	12587160	12587160	T	C	SNV	JS9453	Lung Msh2	0.101	0.516	0.195736	5.10891	884
JS9453T2	chr7	73499673	73499673	A	G	SNV	JS9453	Lung Msh2	0.101	0.516	0.195736	5.10891	885
DC1320T2	chr1	139463208	139463208	G	A	SNV	DC1320	Lung Msh2	0.171	0.875	0.195429	5.11696	886
AJ5874T1	chr1	174391720	174391720	T	G	SNV	AJ5874	Lung Msh2	0.1	0.512	0.195312	5.12	887
AJ5874T1	chr9	44728041	44728041	G	A	SNV	AJ5874	Lung Msh2	0.1	0.512	0.195312	5.12	888
CC8131T1	chr3	53655606	53655606	G	A	SNV	CC8131	Lung Msh2	0.13	0.666	0.195195	5.12308	889
CC8381T1	chr7	28840890	28840890	G	T	SNV	CC8381	Lung Msh2	0.087	0.446	0.195067	5.12644	890
DC1638T5	chr4	11712111	11712111	A	G	SNV	DC1638	Lung Msh2	0.158	0.81	0.195062	5.12658	891
DC1638T5	chr7	100285636	100285636	T	C	SNV	DC1638	Lung Msh2	0.158	0.81	0.195062	5.12658	892
AJ5867T1	chr11	5061065	5061065	G	T	SNV	AJ5867	Lung Msh2	0.107	0.549	0.1949	5.13084	893
AJ5880T2	chr6	38067786	38067786	G	T	SNV	AJ5880	Lung Msh2	0.111	0.57	0.194737	5.13514	894
CC8307T1	chr7	35403143	35403143	G	A	SNV	CC8307	Lung Msh2	0.13	0.668	0.194611	5.13846	895
DC1638T7	chr2	30796432	30796432	C	T	SNV	DC1638	Lung Msh2	0.151	0.776	0.194588	5.13907	896
AJ5645T1	chr9	71717475	71717475	C	T	SNV	AJ5645	Lung Msh2	0.116	0.597	0.194305	5.14655	897
DC1320T2	chr17	90565310	90565310	C	T	SNV	DC1320	Lung Msh2	0.17	0.875	0.194286	5.14706	898
DC1638T5	chr11	75496504	75496504	T	C	SNV	DC1638	Lung Msh2	0.157	0.81	0.193827	5.15924	899
DC1638T5	chr6	147026259	147026259	T	C	SNV	DC1638	Lung Msh2	0.157	0.81	0.193827	5.15924	900
JS9453T2	chr7	45145020	45145020	T	A	SNV	JS9453	Lung Msh2	0.1	0.516	0.193798	5.16	901
AJ5880T2	chr2	126919655	126919655	A	G	SNV	AJ5880	Lung Msh2	0.11	0.57	0.192982	5.18182	902
CC8381T1	chr5	114937208	114937208	C	T	SNV	CC8381	Lung Msh2	0.086	0.446	0.192825	5.18605	903
AJ5867T3	chr19	3996703	3996703	G	A	SNV	AJ5867	Lung Msh2	0.102	0.529	0.192817	5.18627	904
CC8266T1	chr13	63015507	63015507	G	C	SNV	CC8266	Lung Msh2	0.162	0.841	0.192628	5.19136	905
DC1638T5	chr14	30896602	30896602	T	A	SNV	DC1638	Lung Msh2	0.156	0.81	0.192593	5.19231	906
DC1638T5	chr8	72488129	72488129	T	C	SNV	DC1638	Lung Msh2	0.156	0.81	0.192593	5.19231	907
AJ5867T2	chr16	11128616	11128616	C	A	SNV	AJ5867	Lung Msh2	0.088	0.457	0.19256	5.19318	908
DC1320T2	chr12	103063271	103063271	T	C	SNV	DC1320	Lung Msh2	0.168	0.875	0.192	5.20833	909
JS9453T2	chr14	70185048	70185048	G	A	SNV	JS9453	Lung Msh2	0.099	0.516	0.19186	5.21212	910
DC1640T2	chr12	70043688	70043688	G	A	SNV	DC1640	Lung Msh2	0.152	0.794	0.191436	5.22368	911
AJ5874T1	chr10	80132025	80132025	G	A	SNV	AJ5874	Lung Msh2	0.098	0.512	0.191406	5.22449	912
AJ5874T1	chr15	89370623	89370623	G	T	SNV	AJ5874	Lung Msh2	0.098	0.512	0.191406	5.22449	913
AJ5874T1	chr7	106601339	106601339	C	A	SNV	AJ5874	Lung Msh2	0.098	0.512	0.191406	5.22449	914
DC1320T2	chr6	113194043	113194043	G	T	SNV	DC1320	Lung Msh2	0.167	0.875	0.190857	5.23952	915
DC1320T2	chr7	106753161	106753161	C	A	SNV	DC1320	Lung Msh2	0.167	0.875	0.190857	5.23952	916
JS9453T3	chr6	48464922	48464922	C	A	SNV	JS9453	Lung Msh2	0.1	0.525	0.190476	5.25	917
AJ5871T2	chrX	42576783	42576783	A	T	SNV	AJ5871	Lung Msh2	0.114	0.599	0.190317	5.25439	918
JS9453T2	chr10	29198961	29198961	T	C	SNV	JS9453	Lung Msh2	0.098	0.516	0.189922	5.26531	919
JS9453T2	chr2	125329073	125329073	G	A	SNV	JS9453	Lung Msh2	0.098	0.516	0.189922	5.26531	920
DC1638T4	chr1	36702126	36702126	C	T	SNV	DC1638	Lung Msh2	0.158	0.832	0.189904	5.26582	921
CC8457T2	chr10	20108211	20108211	G	A	SNV	CC8457	Lung Msh2	0.124	0.654	0.189602	5.27419	922
AJ5874T2	chr18	37443594	37443594	G	A	SNV	AJ5874	Lung Msh2	0.098	0.517	0.189555	5.27551	923
AJ5874T1	chr2	150940817	150940817	T	G	SNV	AJ5874	Lung Msh2	0.097	0.512	0.189453	5.27835	924
AJ5871T1	chr10	39824612	39824612	A	G	SNV	AJ5871	Lung Msh2	0.075	0.396	0.189394	5.28	925
AJ5871T1	chr10	115342588	115342588	T	G	SNV	AJ5871	Lung Msh2	0.075	0.396	0.189394	5.28	926
AJ5867T3	chr7	86921276	86921276	A	G	SNV	AJ5867	Lung Msh2	0.1	0.529	0.189036	5.29	927
DC1640T2	chr10	75742269	75742269	C	A	SNV	DC1640	Lung Msh2	0.15	0.794	0.188917	5.29333	928
DC1640T2	chr3	114194104	114194104	A	G	SNV	DC1640	Lung Msh2	0.15	0.794	0.188917	5.29333	929
DC1638T5	chr14	123596591	123596591	T	G	SNV	DC1638	Lung Msh2	0.153	0.81	0.188889	5.29412	930
DC1638T5	chr7	127587921	127587921	T	A	SNV	DC1638	Lung Msh2	0.153	0.81	0.188889	5.29412	931
AJ5871T2	chr3	60035827	60035827	T	G	SNV	AJ5871	Lung Msh2	0.113	0.599	0.188648	5.30088	932
DC1320T1	chr9	108733195	108733195	G	T	SNV	DC1320	Lung Msh2	0.156	0.827	0.188634	5.30128	933
DC1638T7	chr8	122487178	122487178	G	A	SNV	DC1638	Lung Msh2	0.146	0.776	0.188144	5.31507	934
JS9453T2	chr16	17652241	17652241	T	C	SNV	JS9453	Lung Msh2	0.097	0.516	0.187984	5.31959	935
JS9453T2	chr18	60695435	60695435	A	T	SNV	JS9453	Lung Msh2	0.097	0.516	0.187984	5.31959	936
JS9453T2	chr7	111055571	111055571	A	C	SNV	JS9453	Lung Msh2	0.097	0.516	0.187984	5.31959	937
AJ5805T4	chr4	154278983	154278983	C	T	SNV	AJ5805	Lung Msh2	0.122	0.649	0.187982	5.31967	938
PW10504T3	chr10	81622820	81622820	C	T	SNV	PW10504	Lung Msh2	0.128	0.681	0.187959	5.32031	939
AJ5880T2	chr2	112949104	112949104	T	G	SNV	AJ5880	Lung Msh2	0.107	0.57	0.187719	5.3271	940
AJ5874T2	chr13	13995270	13995270	T	C	SNV	AJ5874	Lung Msh2	0.097	0.517	0.187621	5.3299	941
AJ5874T2	chr7	85011870	85011870	G	A	SNV	AJ5874	Lung Msh2	0.097	0.517	0.187621	5.3299	942
AJ5874T1	chr8	79060448	79060448	T	C	SNV	AJ5874	Lung Msh2	0.096	0.512	0.1875	5.33333	943
PW10504T4	chr11	117732358	117732358	C	T	SNV	PW10504	Lung Msh2	0.111	0.592	0.1875	5.33333	944
PW10504T4	chr7	4794481	4794481	C	T	SNV	PW10504	Lung Msh2	0.111	0.592	0.1875	5.33333	945
AJ5871T3	chrX	7800169	7800169	G	A	SNV	AJ5871	Lung Msh2	0.102	0.545	0.187156	5.34314	946
CC8307T1	chr10	112456338	112456338	T	C	SNV	CC8307	Lung Msh2	0.125	0.668	0.187126	5.344	947
DC1638T7	chr4	45900454	45900454	G	T	SNV	DC1638	Lung Msh2	0.145	0.776	0.186856	5.35172	948
DC1638T4	chr18	45592109	45592109	T	C	SNV	DC1638	Lung Msh2	0.155	0.832	0.186298	5.36774	949
CC8307T2	chr15	66021790	66021790	C	T	SNV	CC8307	Lung Msh2	0.133	0.714	0.186275	5.36842	950
PW10503T2	chr1	136439946	136439946	A	T	SNV	PW10503	Lung Msh2	0.13	0.698	0.186246	5.36923	951
CC8381T1	chr1	107276997	107276997	T	C	SNV	CC8381	Lung Msh2	0.083	0.446	0.186099	5.37349	952
JS9453T2	chr19	32129649	32129649	T	C	SNV	JS9453	Lung Msh2	0.096	0.516	0.186047	5.375	953
AJ5874T1	chr10	32889674	32889674	C	T	SNV	AJ5874	Lung Msh2	0.095	0.512	0.185547	5.38947	954
AJ5867T3	chr7	104671428	104671428	G	T	SNV	AJ5867	Lung Msh2	0.098	0.529	0.185255	5.39796	955
AJ5805T3	chr7	133678824	133678824	G	A	SNV	AJ5805	Lung Msh2	0.142	0.77	0.184416	5.42254	956
AJ5871T1	chr3	86310054	86310054	T	C	SNV	AJ5871	Lung Msh2	0.073	0.396	0.184343	5.42466	957
DC1638T7	chr4	44037131	44037131	C	T	SNV	DC1638	Lung Msh2	0.143	0.776	0.184278	5.42657	958
AJ5645T1	chr2	70126891	70126891	T	C	SNV	AJ5645	Lung Msh2	0.11	0.597	0.184255	5.42727	959
AJ5805T1	chr5	66026698	66026698	C	A	SNV	AJ5805	Lung Msh2	0.135	0.733	0.184175	5.42963	960
JS9453T2	chr12	54692064	54692064	T	A	SNV	JS9453	Lung Msh2	0.095	0.516	0.184109	5.43158	961
DC1320T2	chr1	14231500	14231500	C	A	SNV	DC1320	Lung Msh2	0.161	0.875	0.184	5.43478	962
CC8381T1	chr11	88988047	88988047	G	A	SNV	CC8381	Lung Msh2	0.082	0.446	0.183857	5.43902	963
CC8381T1	chr14	49051358	49051358	A	G	SNV	CC8381	Lung Msh2	0.082	0.446	0.183857	5.43902	964
AJ5874T2	chr15	76407964	76407964	G	A	SNV	AJ5874	Lung Msh2	0.095	0.517	0.183752	5.44211	965
AJ5874T1	chr5	109340365	109340365	C	T	SNV	AJ5874	Lung Msh2	0.094	0.512	0.183594	5.44681	966
AJ5867T3	chr5	34116934	34116934	C	A	SNV	AJ5867	Lung Msh2	0.097	0.529	0.183365	5.45361	967
JS9453T3	chr7	140574350	140574350	T	G	SNV	JS9453	Lung Msh2	0.096	0.525	0.182857	5.46875	968
DC1638T5	chr15	78455082	78455082	A	G	SNV	DC1638	Lung Msh2	0.148	0.81	0.182716	5.47297	969
DC1638T5	chr8	70518384	70518384	T	C	SNV	DC1638	Lung Msh2	0.148	0.81	0.182716	5.47297	970
DC1638T5	chr9	66834585	66834585	A	G	SNV	DC1638	Lung Msh2	0.148	0.81	0.182716	5.47297	971
DC1638T5	chr9	66834587	66834587	A	G	SNV	DC1638	Lung Msh2	0.148	0.81	0.182716	5.47297	972
CC8307T3	chr1	175900951	175900951	C	A	SNV	CC8307	Lung Msh2	0.15	0.823	0.18226	5.48667	973
DC1320T2	chr14	29045609	29045609	A	G	SNV	DC1320	Lung Msh2	0.159	0.875	0.181714	5.50314	974
DC1638T7	chr11	110030358	110030358	G	C	SNV	DC1638	Lung Msh2	0.141	0.776	0.181701	5.50355	975
AJ5874T1	chr1	74158996	74158996	T	A	SNV	AJ5874	Lung Msh2	0.093	0.512	0.181641	5.50538	976
AJ5874T1	chr2	27101641	27101641	T	C	SNV	AJ5874	Lung Msh2	0.093	0.512	0.181641	5.50538	977
AJ5867T2	chr11	103079578	103079578	C	T	SNV	AJ5867	Lung Msh2	0.083	0.457	0.181619	5.50602	978
DC1638T5	chr11	115888088	115888088	T	C	SNV	DC1638	Lung Msh2	0.147	0.81	0.181481	5.5102	979
DC1638T5	chr15	89165299	89165299	A	G	SNV	DC1638	Lung Msh2	0.147	0.81	0.181481	5.5102	980
DC1638T5	chr5	67611296	67611296	T	A	SNV	DC1638	Lung Msh2	0.147	0.81	0.181481	5.5102	981
PW10504T2	chr11	41920501	41920501	G	A	SNV	PW10504	Lung Msh2	0.107	0.592	0.180743	5.53271	982
PW10504T2	chr6	120887196	120887196	G	A	SNV	PW10504	Lung Msh2	0.107	0.592	0.180743	5.53271	983
AJ5880T2	chr19	34969925	34969925	A	G	SNV	AJ5880	Lung Msh2	0.103	0.57	0.180702	5.53398	984
AJ5880T2	chr6	80021949	80021949	T	A	SNV	AJ5880	Lung Msh2	0.103	0.57	0.180702	5.53398	985
DC1638T5	chr16	20392590	20392590	A	C	SNV	DC1638	Lung Msh2	0.146	0.81	0.180247	5.54795	986
DC1638T5	chr5	19227405	19227405	A	G	SNV	DC1638	Lung Msh2	0.146	0.81	0.180247	5.54795	987
JS9453T2	chr13	23683655	23683655	A	G	SNV	JS9453	Lung Msh2	0.093	0.516	0.180233	5.54839	988
JS9453T2	chr14	70604819	70604819	G	A	SNV	JS9453	Lung Msh2	0.093	0.516	0.180233	5.54839	989
DC1640T8	chr14	31375773	31375773	T	C	SNV	DC1640	Lung Msh2	0.138	0.769	0.179454	5.57246	990
AJ5871T1	chr4	13889748	13889748	A	C	SNV	AJ5871	Lung Msh2	0.071	0.396	0.179293	5.57746	991
AJ5871T1	chr8	119810261	119810261	T	G	SNV	AJ5871	Lung Msh2	0.071	0.396	0.179293	5.57746	992
AJ5645T1	chr6	40887217	40887217	A	G	SNV	AJ5645	Lung Msh2	0.107	0.597	0.179229	5.57944	993
AJ5645T1	chr8	111042245	111042245	T	G	SNV	AJ5645	Lung Msh2	0.107	0.597	0.179229	5.57944	994
PW10504T3	chr17	58104653	58104653	G	T	SNV	PW10504	Lung Msh2	0.122	0.681	0.179148	5.58197	995
DC1638T5	chr11	121225869	121225869	A	C	SNV	DC1638	Lung Msh2	0.145	0.81	0.179012	5.58621	996
DC1638T5	chr9	57627490	57627490	A	G	SNV	DC1638	Lung Msh2	0.145	0.81	0.179012	5.58621	997
JS9453T2	chr11	50384696	50384696	T	C	SNV	JS9453	Lung Msh2	0.092	0.516	0.178295	5.6087	998
JS9453T2	chr14	73282918	73282918	A	G	SNV	JS9453	Lung Msh2	0.092	0.516	0.178295	5.6087	999
JS9453T2	chr2	84339240	84339240	A	G	SNV	JS9453	Lung Msh2	0.092	0.516	0.178295	5.6087	1000
DC1638T7	chr8	45033968	45033968	C	T	SNV	DC1638	Lung Msh2	0.138	0.776	0.177835	5.62319	1001
CC8131T1	chr13	22592360	22592360	T	G	SNV	CC8131	Lung Msh2	0.118	0.666	0.177177	5.64407	1002
CC8381T1	chr2	121251944	121251944	C	T	SNV	CC8381	Lung Msh2	0.079	0.446	0.17713	5.64557	1003
DC1640T8	chr10	11457202	11457202	A	G	SNV	DC1640	Lung Msh2	0.136	0.769	0.176853	5.65441	1004
DC1638T5	chr2	126842859	126842859	C	A	SNV	DC1638	Lung Msh2	0.143	0.81	0.176543	5.66434	1005
AJ5805T2	chr18	38590024	38590024	C	T	SNV	AJ5805	Lung Msh2	0.096	0.544	0.176471	5.66667	1006
JS9453T2	chr1	34189864	34189864	T	C	SNV	JS9453	Lung Msh2	0.091	0.516	0.176357	5.67033	1007
JS9453T2	chr1	138532819	138532819	T	C	SNV	JS9453	Lung Msh2	0.091	0.516	0.176357	5.67033	1008
JS9453T2	chr11	114738735	114738735	A	G	SNV	JS9453	Lung Msh2	0.091	0.516	0.176357	5.67033	1009
JS9453T2	chr9	105032848	105032848	T	C	SNV	JS9453	Lung Msh2	0.091	0.516	0.176357	5.67033	1010
PW10504T3	chr17	57149505	57149505	C	A	SNV	PW10504	Lung Msh2	0.12	0.681	0.176211	5.675	1011
CC8266T1	chrX	75033350	75033350	G	A	SNV	CC8266	Lung Msh2	0.148	0.841	0.175981	5.68243	1012
CC8457T2	chr6	71964851	71964851	C	A	SNV	CC8457	Lung Msh2	0.115	0.654	0.175841	5.68696	1013
AJ5874T1	chr5	18291600	18291600	G	A	SNV	AJ5874	Lung Msh2	0.09	0.512	0.175781	5.68889	1014
AJ5874T1	chrX	52945960	52945960	A	G	SNV	AJ5874	Lung Msh2	0.09	0.512	0.175781	5.68889	1015
DC1638T4	chr4	116089034	116089034	G	T	SNV	DC1638	Lung Msh2	0.146	0.832	0.175481	5.69863	1016
AJ5880T2	chr11	35891461	35891461	T	A	SNV	AJ5880	Lung Msh2	0.1	0.57	0.175439	5.7	1017
AJ5880T2	chr19	45007804	45007804	T	C	SNV	AJ5880	Lung Msh2	0.1	0.57	0.175439	5.7	1018
DC1638T5	chr13	63512046	63512046	A	G	SNV	DC1638	Lung Msh2	0.142	0.81	0.175309	5.70423	1019
DC1638T7	chr8	104213971	104213971	G	T	SNV	DC1638	Lung Msh2	0.136	0.776	0.175258	5.70588	1020
JS9453T2	chr2	136880591	136880591	T	C	SNV	JS9453	Lung Msh2	0.09	0.516	0.174419	5.73333	1021
AJ5871T1	chr9	21929202	21929202	T	C	SNV	AJ5871	Lung Msh2	0.069	0.396	0.174242	5.73913	1022
AJ5874T2	chr19	11759121	11759121	G	A	SNV	AJ5874	Lung Msh2	0.09	0.517	0.174081	5.74444	1023
AJ5874T2	chr9	60863420	60863420	C	T	SNV	AJ5874	Lung Msh2	0.09	0.517	0.174081	5.74444	1024
AJ5874T1	chr10	115427761	115427761	T	C	SNV	AJ5874	Lung Msh2	0.089	0.512	0.173828	5.75281	1025
AJ5880T2	chr2	130675647	130675647	C	T	SNV	AJ5880	Lung Msh2	0.099	0.57	0.173684	5.75758	1026
AJ5867T2	chr10	103400223	103400223	A	G	SNV	AJ5867	Lung Msh2	0.079	0.457	0.172867	5.78481	1027
DC1638T5	chr11	98204337	98204337	A	C	SNV	DC1638	Lung Msh2	0.14	0.81	0.17284	5.78571	1028
DC1638T5	chr13	59715560	59715560	T	G	SNV	DC1638	Lung Msh2	0.14	0.81	0.17284	5.78571	1029
CC8457T2	chr11	60501785	60501785	C	T	SNV	CC8457	Lung Msh2	0.113	0.654	0.172783	5.78761	1030
DC1320T2	chr4	123246367	123246367	C	T	SNV	DC1320	Lung Msh2	0.151	0.875	0.172571	5.7947	1031
AJ5645T1	chr2	167465383	167465383	A	G	SNV	AJ5645	Lung Msh2	0.103	0.597	0.172529	5.79612	1032
JS9453T2	chr1	75429096	75429096	T	C	SNV	JS9453	Lung Msh2	0.089	0.516	0.172481	5.79775	1033
JS9453T2	chr7	30185282	30185282	A	C	SNV	JS9453	Lung Msh2	0.089	0.516	0.172481	5.79775	1034
PW10504T2	chrX	112698179	112698179	G	A	SNV	PW10504	Lung Msh2	0.102	0.592	0.172297	5.80392	1035
AJ5874T2	chr4	154268012	154268012	C	T	SNV	AJ5874	Lung Msh2	0.089	0.517	0.172147	5.80899	1036
AJ5871T2	chr11	102063347	102063347	A	G	SNV	AJ5871	Lung Msh2	0.103	0.599	0.171953	5.81553	1037
AJ5874T1	chr10	81362999	81362999	A	G	SNV	AJ5874	Lung Msh2	0.088	0.512	0.171875	5.81818	1038
AJ5874T1	chr10	127230957	127230957	A	G	SNV	AJ5874	Lung Msh2	0.088	0.512	0.171875	5.81818	1039
AJ5874T1	chr11	58998019	58998019	T	C	SNV	AJ5874	Lung Msh2	0.088	0.512	0.171875	5.81818	1040
AJ5874T1	chr16	90904306	90904306	G	A	SNV	AJ5874	Lung Msh2	0.088	0.512	0.171875	5.81818	1041
AJ5874T1	chrX	48416932	48416932	T	G	SNV	AJ5874	Lung Msh2	0.088	0.512	0.171875	5.81818	1042
DC1638T5	chr1	38320154	38320154	T	C	SNV	DC1638	Lung Msh2	0.139	0.81	0.171605	5.82734	1043
DC1638T5	chr8	105472841	105472841	A	C	SNV	DC1638	Lung Msh2	0.139	0.81	0.171605	5.82734	1044
CC8266T3	chr11	60517468	60517468	G	A	SNV	CC8266	Lung Msh2	0.12	0.7	0.171429	5.83333	1045
CC8131T1	chr7	16199899	16199899	C	T	SNV	CC8131	Lung Msh2	0.114	0.666	0.171171	5.84211	1046
JS9453T2	chr7	30185285	30185285	A	C	SNV	JS9453	Lung Msh2	0.088	0.516	0.170543	5.86364	1047
AJ5805T1	chr10	128589438	128589438	T	C	SNV	AJ5805	Lung Msh2	0.125	0.733	0.170532	5.864	1048
DC1638T5	chr11	85036536	85036536	A	T	SNV	DC1638	Lung Msh2	0.138	0.81	0.17037	5.86957	1049
DC1638T5	chr18	53218348	53218348	A	C	SNV	DC1638	Lung Msh2	0.138	0.81	0.17037	5.86957	1050
DC1638T5	chr5	137360519	137360519	T	A	SNV	DC1638	Lung Msh2	0.138	0.81	0.17037	5.86957	1051
DC1320T2	chr11	23444153	23444153	A	C	SNV	DC1320	Lung Msh2	0.149	0.875	0.170286	5.87248	1052
AJ5880T2	chr15	55906056	55906056	A	G	SNV	AJ5880	Lung Msh2	0.097	0.57	0.170175	5.87629	1053
AJ5880T2	chr9	61401902	61401902	C	A	SNV	AJ5880	Lung Msh2	0.097	0.57	0.170175	5.87629	1054
DC1638T7	chr17	30925645	30925645	G	A	SNV	DC1638	Lung Msh2	0.132	0.776	0.170103	5.87879	1055
DC1638T7	chr2	70257992	70257992	G	A	SNV	DC1638	Lung Msh2	0.132	0.776	0.170103	5.87879	1056
CC8266T1	chr7	116164411	116164411	G	A	SNV	CC8266	Lung Msh2	0.143	0.841	0.170036	5.88112	1057
CC8457T2	chr11	100336854	100336854	C	A	SNV	CC8457	Lung Msh2	0.111	0.654	0.169725	5.89189	1058
AJ5867T1	chr11	97454267	97454267	C	A	SNV	AJ5867	Lung Msh2	0.093	0.549	0.169399	5.90323	1059
AJ5871T1	chr19	60864673	60864673	T	C	SNV	AJ5871	Lung Msh2	0.067	0.396	0.169192	5.91045	1060
AJ5645T1	chr6	17104641	17104641	A	G	SNV	AJ5645	Lung Msh2	0.101	0.597	0.169179	5.91089	1061
DC1638T5	chr12	112657116	112657116	A	T	SNV	DC1638	Lung Msh2	0.137	0.81	0.169136	5.91241	1062
PW10504T3	chr2	120036397	120036397	C	T	SNV	PW10504	Lung Msh2	0.115	0.681	0.168869	5.92174	1063
JS9453T2	chr1	74453931	74453931	T	C	SNV	JS9453	Lung Msh2	0.087	0.516	0.168605	5.93103	1064
JS9453T2	chr11	106301430	106301430	A	G	SNV	JS9453	Lung Msh2	0.087	0.516	0.168605	5.93103	1065
JS9453T2	chr2	76799562	76799562	T	C	SNV	JS9453	Lung Msh2	0.087	0.516	0.168605	5.93103	1066
CC8457T2	chr15	89531414	89531414	C	T	SNV	CC8457	Lung Msh2	0.11	0.654	0.168196	5.94545	1067
CC8381T1	chr2	28450614	28450614	C	T	SNV	CC8381	Lung Msh2	0.075	0.446	0.168161	5.94667	1068
CC8381T1	chr2	148443093	148443093	C	A	SNV	CC8381	Lung Msh2	0.075	0.446	0.168161	5.94667	1069
CC8381T1	chr4	106683974	106683974	T	G	SNV	CC8381	Lung Msh2	0.075	0.446	0.168161	5.94667	1070
CC8381T1	chrX	59134031	59134031	C	T	SNV	CC8381	Lung Msh2	0.075	0.446	0.168161	5.94667	1071
AJ5874T1	chr11	53463915	53463915	T	A	SNV	AJ5874	Lung Msh2	0.086	0.512	0.167969	5.95349	1072
AJ5874T1	chr8	71394569	71394569	C	T	SNV	AJ5874	Lung Msh2	0.086	0.512	0.167969	5.95349	1073
DC1638T5	chr13	41338726	41338726	T	C	SNV	DC1638	Lung Msh2	0.136	0.81	0.167901	5.95588	1074
DC1638T5	chr2	84609562	84609562	A	G	SNV	DC1638	Lung Msh2	0.136	0.81	0.167901	5.95588	1075
DC1638T5	chr8	14727402	14727402	T	C	SNV	DC1638	Lung Msh2	0.136	0.81	0.167901	5.95588	1076
AJ5871T1	chr7	42266608	42266608	T	G	SNV	AJ5871	Lung Msh2	0.066	0.396	0.166667	6	1077
AJ5871T1	chr8	24804450	24804450	G	A	SNV	AJ5871	Lung Msh2	0.066	0.396	0.166667	6	1078
DC1638T5	chr15	78540034	78540034	G	A	SNV	DC1638	Lung Msh2	0.135	0.81	0.166667	6	1079
JS9453T2	chr11	103071740	103071740	C	T	SNV	JS9453	Lung Msh2	0.086	0.516	0.166667	6	1080
JS9453T2	chr2	66319565	66319565	T	G	SNV	JS9453	Lung Msh2	0.086	0.516	0.166667	6	1081
JS9453T2	chr2	131240398	131240398	C	A	SNV	JS9453	Lung Msh2	0.086	0.516	0.166667	6	1082
DC1640T8	chr17	35516046	35516046	G	A	SNV	DC1640	Lung Msh2	0.128	0.769	0.16645	6.00781	1083
DC1640T8	chr5	37242236	37242236	A	C	SNV	DC1640	Lung Msh2	0.128	0.769	0.16645	6.00781	1084
AJ5874T1	chr13	21347819	21347819	A	C	SNV	AJ5874	Lung Msh2	0.085	0.512	0.166016	6.02353	1085
AJ5874T1	chr19	39011743	39011743	A	G	SNV	AJ5874	Lung Msh2	0.085	0.512	0.166016	6.02353	1086
AJ5874T1	chrX	151293997	151293997	T	C	SNV	AJ5874	Lung Msh2	0.085	0.512	0.166016	6.02353	1087
CC8381T1	chr5	29225220	29225220	G	A	SNV	CC8381	Lung Msh2	0.074	0.446	0.165919	6.02703	1088
DC1638T5	chr6	119317326	119317326	A	G	SNV	DC1638	Lung Msh2	0.134	0.81	0.165432	6.04478	1089
CC8266T1	chr7	119449051	119449051	G	A	SNV	CC8266	Lung Msh2	0.139	0.841	0.165279	6.05036	1090
DC1638T7	chr7	103740610	103740610	T	A	SNV	DC1638	Lung Msh2	0.128	0.776	0.164948	6.0625	1091
AJ5880T2	chr1	93431316	93431316	T	A	SNV	AJ5880	Lung Msh2	0.094	0.57	0.164912	6.06383	1092
AJ5880T2	chr7	129607017	129607017	A	G	SNV	AJ5880	Lung Msh2	0.094	0.57	0.164912	6.06383	1093
JS9453T2	chr9	49440331	49440331	C	T	SNV	JS9453	Lung Msh2	0.085	0.516	0.164729	6.07059	1094
AJ5874T2	chr2	128793102	128793102	C	T	SNV	AJ5874	Lung Msh2	0.085	0.517	0.16441	6.08235	1095
AJ5874T2	chrX	136214392	136214392	C	T	SNV	AJ5874	Lung Msh2	0.085	0.517	0.16441	6.08235	1096
DC1638T5	chr14	47289839	47289839	A	G	SNV	DC1638	Lung Msh2	0.133	0.81	0.164198	6.09023	1097
PW10504T4	chr9	92606515	92606515	G	A	SNV	PW10504	Lung Msh2	0.097	0.592	0.163851	6.10309	1098
JS9453T3	chr1	71651581	71651581	C	T	SNV	JS9453	Lung Msh2	0.086	0.525	0.16381	6.10465	1099
DC1320T2	chr6	25688426	25688426	C	T	SNV	DC1320	Lung Msh2	0.143	0.875	0.163429	6.11888	1100
AJ5880T2	chr2	129688554	129688554	C	A	SNV	AJ5880	Lung Msh2	0.093	0.57	0.163158	6.12903	1101
DC1638T5	chr18	68272635	68272635	T	C	SNV	DC1638	Lung Msh2	0.132	0.81	0.162963	6.13636	1102
CC8266T1	chr11	9621893	9621893	G	A	SNV	CC8266	Lung Msh2	0.137	0.841	0.162901	6.13869	1103
JS9453T2	chr11	43705723	43705723	A	G	SNV	JS9453	Lung Msh2	0.084	0.516	0.162791	6.14286	1104
JS9453T2	chr17	46957344	46957344	G	A	SNV	JS9453	Lung Msh2	0.084	0.516	0.162791	6.14286	1105
AJ5874T1	chr4	63495010	63495010	A	G	SNV	AJ5874	Lung Msh2	0.083	0.512	0.162109	6.16867	1106
AJ5867T2	chr13	73790676	73790676	C	T	SNV	AJ5867	Lung Msh2	0.074	0.457	0.161926	6.17568	1107
DC1638T5	chr10	79728986	79728986	A	G	SNV	DC1638	Lung Msh2	0.131	0.81	0.161728	6.18321	1108
DC1638T5	chr2	25303953	25303953	A	G	SNV	DC1638	Lung Msh2	0.131	0.81	0.161728	6.18321	1109
DC1638T5	chr5	112785633	112785633	A	G	SNV	DC1638	Lung Msh2	0.131	0.81	0.161728	6.18321	1110
DC1638T5	chr7	82595368	82595368	A	T	SNV	DC1638	Lung Msh2	0.131	0.81	0.161728	6.18321	1111
DC1638T5	chr8	77413608	77413608	C	G	SNV	DC1638	Lung Msh2	0.131	0.81	0.161728	6.18321	1112
DC1638T5	chrX	161875266	161875266	C	T	SNV	DC1638	Lung Msh2	0.131	0.81	0.161728	6.18321	1113
AJ5871T1	chr12	110631649	110631649	A	C	SNV	AJ5871	Lung Msh2	0.064	0.396	0.161616	6.1875	1114
AJ5871T1	chr6	38490784	38490784	T	C	SNV	AJ5871	Lung Msh2	0.064	0.396	0.161616	6.1875	1115
AJ5871T1	chr7	25669346	25669346	C	T	SNV	AJ5871	Lung Msh2	0.064	0.396	0.161616	6.1875	1116
AJ5880T2	chr3	153896856	153896856	T	G	SNV	AJ5880	Lung Msh2	0.092	0.57	0.161404	6.19565	1117
DC1320T2	chr16	43973914	43973914	C	T	SNV	DC1320	Lung Msh2	0.141	0.875	0.161143	6.20567	1118
DC1638T7	chr5	130617956	130617956	G	A	SNV	DC1638	Lung Msh2	0.125	0.776	0.161082	6.208	1119
AJ5874T3	chr5	135967903	135967903	C	T	SNV	AJ5874	Lung Msh2	0.097	0.603	0.160862	6.21649	1120
DC1320T1	chr8	121753036	121753036	G	A	SNV	DC1320	Lung Msh2	0.133	0.827	0.160822	6.21805	1121
AJ5867T3	chr17	32156076	32156076	G	A	SNV	AJ5867	Lung Msh2	0.085	0.529	0.160681	6.22353	1122
CC8381T2	chr1	173971546	173971546	A	T	SNV	CC8381	Lung Msh2	0.092	0.573	0.160558	6.22826	1123
CC8457T2	chr9	38109077	38109077	C	A	SNV	CC8457	Lung Msh2	0.105	0.654	0.16055	6.22857	1124
DC1638T5	chr10	130425949	130425949	A	G	SNV	DC1638	Lung Msh2	0.13	0.81	0.160494	6.23077	1125
DC1638T5	chr15	102328525	102328525	T	C	SNV	DC1638	Lung Msh2	0.13	0.81	0.160494	6.23077	1126
DC1638T5	chr7	102713629	102713629	T	G	SNV	DC1638	Lung Msh2	0.13	0.81	0.160494	6.23077	1127
DC1638T5	chr8	94811297	94811297	C	A	SNV	DC1638	Lung Msh2	0.13	0.81	0.160494	6.23077	1128
AJ5867T1	chr8	108794209	108794209	C	A	SNV	AJ5867	Lung Msh2	0.088	0.549	0.160291	6.23864	1129
AJ5874T1	chr10	81499194	81499194	T	C	SNV	AJ5874	Lung Msh2	0.082	0.512	0.160156	6.2439	1130
AJ5874T1	chr19	13768468	13768468	T	A	SNV	AJ5874	Lung Msh2	0.082	0.512	0.160156	6.2439	1131
DC1640T8	chr1	51132146	51132146	T	A	SNV	DC1640	Lung Msh2	0.123	0.769	0.159948	6.25203	1132
AJ5880T2	chr2	76356239	76356239	C	A	SNV	AJ5880	Lung Msh2	0.091	0.57	0.159649	6.26374	1133
DC1638T5	chr14	16241863	16241863	A	T	SNV	DC1638	Lung Msh2	0.129	0.81	0.159259	6.27907	1134
DC1638T5	chr5	35028546	35028546	A	G	SNV	DC1638	Lung Msh2	0.129	0.81	0.159259	6.27907	1135
DC1638T5	chr5	144282043	144282043	T	C	SNV	DC1638	Lung Msh2	0.129	0.81	0.159259	6.27907	1136
DC1638T5	chr8	105973625	105973625	A	C	SNV	DC1638	Lung Msh2	0.129	0.81	0.159259	6.27907	1137
CC8381T1	chr10	116112660	116112660	T	C	SNV	CC8381	Lung Msh2	0.071	0.446	0.159193	6.28169	1138
CC8131T1	chr18	73770796	73770796	G	T	SNV	CC8131	Lung Msh2	0.106	0.666	0.159159	6.28302	1139
JS9453T2	chrX	101267804	101267804	T	C	SNV	JS9453	Lung Msh2	0.082	0.516	0.158915	6.29268	1140
CC8381T2	chr8	27396700	27396700	G	A	SNV	CC8381	Lung Msh2	0.091	0.573	0.158813	6.2967	1141
AJ5867T3	chr15	47636399	47636399	G	A	SNV	AJ5867	Lung Msh2	0.084	0.529	0.15879	6.29762	1142
AJ5867T3	chr19	23984712	23984712	C	T	SNV	AJ5867	Lung Msh2	0.084	0.529	0.15879	6.29762	1143
AJ5867T3	chr2	163036707	163036707	T	C	SNV	AJ5867	Lung Msh2	0.084	0.529	0.15879	6.29762	1144
PW10504T4	chr4	18860570	18860570	A	G	SNV	PW10504	Lung Msh2	0.094	0.592	0.158784	6.29787	1145
AJ5805T4	chr3	103173321	103173321	C	T	SNV	AJ5805	Lung Msh2	0.103	0.649	0.158706	6.30097	1146
DC1638T3	chr14	21029792	21029792	G	A	SNV	DC1638	Lung Msh2	0.129	0.814	0.158477	6.31008	1147
AJ5874T1	chr17	9669009	9669009	A	G	SNV	AJ5874	Lung Msh2	0.081	0.512	0.158203	6.32099	1148
AJ5874T1	chr17	37835147	37835147	C	T	SNV	AJ5874	Lung Msh2	0.081	0.512	0.158203	6.32099	1149
AJ5874T1	chr5	110168135	110168135	A	C	SNV	AJ5874	Lung Msh2	0.081	0.512	0.158203	6.32099	1150
AJ5874T1	chr5	112308300	112308300	A	T	SNV	AJ5874	Lung Msh2	0.081	0.512	0.158203	6.32099	1151
AJ5874T1	chr5	130287323	130287323	A	G	SNV	AJ5874	Lung Msh2	0.081	0.512	0.158203	6.32099	1152
AJ5805T2	chr7	27262217	27262217	C	A	SNV	AJ5805	Lung Msh2	0.086	0.544	0.158088	6.32558	1153
DC1638T5	chr11	120654412	120654412	A	T	SNV	DC1638	Lung Msh2	0.128	0.81	0.158025	6.32812	1154
DC1638T5	chr18	36682496	36682496	A	G	SNV	DC1638	Lung Msh2	0.128	0.81	0.158025	6.32812	1155
DC1638T5	chr2	68739391	68739391	A	C	SNV	DC1638	Lung Msh2	0.128	0.81	0.158025	6.32812	1156
DC1320T2	chr1	132523036	132523036	C	A	SNV	DC1320	Lung Msh2	0.138	0.875	0.157714	6.34058	1157
CC8131T1	chr1	177991536	177991536	T	C	SNV	CC8131	Lung Msh2	0.105	0.666	0.157658	6.34286	1158
AJ5867T2	chr7	101508018	101508018	T	C	SNV	AJ5867	Lung Msh2	0.072	0.457	0.157549	6.34722	1159
CC8457T2	chr1	155741811	155741811	G	A	SNV	CC8457	Lung Msh2	0.103	0.654	0.157492	6.34951	1160
AJ5645T1	chr7	104141799	104141799	A	C	SNV	AJ5645	Lung Msh2	0.094	0.597	0.157454	6.35106	1161
DC1320T1	chr7	86585627	86585627	C	A	SNV	DC1320	Lung Msh2	0.13	0.827	0.157195	6.36154	1162
CC8307T1	chr3	92933740	92933740	C	A	SNV	CC8307	Lung Msh2	0.105	0.668	0.157186	6.3619	1163
JS9453T2	chr15	11286029	11286029	G	A	SNV	JS9453	Lung Msh2	0.081	0.516	0.156977	6.37037	1164
DC1638T5	chr6	94624971	94624971	A	C	SNV	DC1638	Lung Msh2	0.127	0.81	0.15679	6.37795	1165
DC1320T2	chr5	123499514	123499514	T	C	SNV	DC1320	Lung Msh2	0.137	0.875	0.156571	6.38686	1166
DC1320T2	chr7	28362001	28362001	G	T	SNV	DC1320	Lung Msh2	0.137	0.875	0.156571	6.38686	1167
AJ5871T1	chr2	36036553	36036553	T	C	SNV	AJ5871	Lung Msh2	0.062	0.396	0.156566	6.3871	1168
AJ5871T1	chr9	3450042	3450042	T	C	SNV	AJ5871	Lung Msh2	0.062	0.396	0.156566	6.3871	1169
DC1638T10	chr2	156874919	156874919	A	G	SNV	DC1638	Lung Msh2	0.126	0.805	0.156522	6.38889	1170
AJ5805T2	chr17	36871755	36871755	T	C	SNV	AJ5805	Lung Msh2	0.085	0.544	0.15625	6.4	1171
AJ5874T1	chrX	17226404	17226404	T	G	SNV	AJ5874	Lung Msh2	0.08	0.512	0.15625	6.4	1172
AJ5880T2	chr1	40781411	40781411	T	C	SNV	AJ5880	Lung Msh2	0.089	0.57	0.15614	6.40449	1173
PW10504T3	chr4	134403089	134403089	G	T	SNV	PW10504	Lung Msh2	0.106	0.681	0.155653	6.42453	1174
DC1638T5	chr11	119272939	119272939	T	C	SNV	DC1638	Lung Msh2	0.126	0.81	0.155556	6.42857	1175
DC1638T5	chr15	86032179	86032179	A	G	SNV	DC1638	Lung Msh2	0.126	0.81	0.155556	6.42857	1176
PW10504T2	chr7	106741905	106741905	T	G	SNV	PW10504	Lung Msh2	0.092	0.592	0.155405	6.43478	1177
JS9453T2	chr1	46812134	46812134	T	C	SNV	JS9453	Lung Msh2	0.08	0.516	0.155039	6.45	1178
JS9453T2	chr8	108949512	108949512	A	G	SNV	JS9453	Lung Msh2	0.08	0.516	0.155039	6.45	1179
AJ5867T1	chr2	122301805	122301805	C	T	SNV	AJ5867	Lung Msh2	0.085	0.549	0.154827	6.45882	1180
DC1640T8	chr15	41101179	41101179	C	T	SNV	DC1640	Lung Msh2	0.119	0.769	0.154746	6.46218	1181
CC8131T1	chr18	84088168	84088168	C	T	SNV	CC8131	Lung Msh2	0.103	0.666	0.154655	6.46602	1182
CC8131T1	chr5	92955383	92955383	A	G	SNV	CC8131	Lung Msh2	0.103	0.666	0.154655	6.46602	1183
DC1638T5	chr5	76631000	76631000	T	G	SNV	DC1638	Lung Msh2	0.125	0.81	0.154321	6.48	1184
DC1638T5	chr8	94810481	94810481	T	G	SNV	DC1638	Lung Msh2	0.125	0.81	0.154321	6.48	1185
AJ5874T1	chr10	28761185	28761185	C	A	SNV	AJ5874	Lung Msh2	0.079	0.512	0.154297	6.48101	1186
AJ5874T1	chr8	104344856	104344856	C	T	SNV	AJ5874	Lung Msh2	0.079	0.512	0.154297	6.48101	1187
AJ5874T1	chr9	40006920	40006920	A	G	SNV	AJ5874	Lung Msh2	0.079	0.512	0.154297	6.48101	1188
AJ5874T1	chr9	99662946	99662946	A	G	SNV	AJ5874	Lung Msh2	0.079	0.512	0.154297	6.48101	1189
AJ5874T3	chr2	145604566	145604566	G	A	SNV	AJ5874	Lung Msh2	0.093	0.603	0.154229	6.48387	1190
AJ5871T3	chr8	105270884	105270884	C	T	SNV	AJ5871	Lung Msh2	0.084	0.545	0.154128	6.4881	1191
AJ5871T1	chr5	150542036	150542036	A	G	SNV	AJ5871	Lung Msh2	0.061	0.396	0.15404	6.4918	1192
PW10504T2	chr11	61369281	61369281	A	C	SNV	PW10504	Lung Msh2	0.091	0.592	0.153716	6.50549	1193
PW10504T4	chr6	134710251	134710251	C	A	SNV	PW10504	Lung Msh2	0.091	0.592	0.153716	6.50549	1194
DC1640T8	chr14	69795965	69795965	T	C	SNV	DC1640	Lung Msh2	0.118	0.769	0.153446	6.51695	1195
AJ5867T3	chr10	63125692	63125692	T	C	SNV	AJ5867	Lung Msh2	0.081	0.529	0.153119	6.53086	1196
AJ5867T3	chr6	94628086	94628086	C	T	SNV	AJ5867	Lung Msh2	0.081	0.529	0.153119	6.53086	1197
AJ5867T3	chrX	120401224	120401224	G	T	SNV	AJ5867	Lung Msh2	0.081	0.529	0.153119	6.53086	1198
JS9453T2	chr1	131764011	131764011	C	T	SNV	JS9453	Lung Msh2	0.079	0.516	0.153101	6.53165	1199
JS9453T2	chr16	32271614	32271614	C	A	SNV	JS9453	Lung Msh2	0.079	0.516	0.153101	6.53165	1200
JS9453T2	chr5	30252752	30252752	T	C	SNV	JS9453	Lung Msh2	0.079	0.516	0.153101	6.53165	1201
DC1638T5	chr1	45327627	45327627	A	G	SNV	DC1638	Lung Msh2	0.124	0.81	0.153086	6.53226	1202
DC1638T5	chr6	42314088	42314088	C	T	SNV	DC1638	Lung Msh2	0.124	0.81	0.153086	6.53226	1203
DC1638T5	chr7	47082784	47082784	T	C	SNV	DC1638	Lung Msh2	0.124	0.81	0.153086	6.53226	1204
DC1638T5	chr7	102139525	102139525	A	C	SNV	DC1638	Lung Msh2	0.124	0.81	0.153086	6.53226	1205
AJ5874T2	chr11	61070131	61070131	C	A	SNV	AJ5874	Lung Msh2	0.079	0.517	0.152805	6.5443	1206
CC8307T1	chr3	98619154	98619154	G	A	SNV	CC8307	Lung Msh2	0.102	0.668	0.152695	6.54902	1207
CC8381T1	chr2	28450602	28450602	G	C	SNV	CC8381	Lung Msh2	0.068	0.446	0.152466	6.55882	1208
AJ5645T1	chr8	18632089	18632089	G	T	SNV	AJ5645	Lung Msh2	0.091	0.597	0.152429	6.56044	1209
AJ5871T2	chr2	85841045	85841045	T	C	SNV	AJ5871	Lung Msh2	0.091	0.599	0.15192	6.58242	1210
PW10503T2	chr7	141459538	141459538	A	C	SNV	PW10503	Lung Msh2	0.106	0.698	0.151862	6.58491	1211
DC1638T5	chr6	94624965	94624965	A	G	SNV	DC1638	Lung Msh2	0.123	0.81	0.151852	6.58537	1212
DC1638T5	chr9	21399964	21399964	T	A	SNV	DC1638	Lung Msh2	0.123	0.81	0.151852	6.58537	1213
CC8131T1	chr8	45025426	45025426	T	C	SNV	CC8131	Lung Msh2	0.101	0.666	0.151652	6.59406	1214
CC8266T3	chr9	114905004	114905004	A	T	SNV	CC8266	Lung Msh2	0.106	0.7	0.151429	6.60377	1215
CC8307T2	chr3	115090114	115090114	T	C	SNV	CC8307	Lung Msh2	0.108	0.714	0.151261	6.61111	1216
JS9453T2	chr1	153464990	153464990	T	C	SNV	JS9453	Lung Msh2	0.078	0.516	0.151163	6.61538	1217
JS9453T2	chrX	134605960	134605960	T	C	SNV	JS9453	Lung Msh2	0.078	0.516	0.151163	6.61538	1218
AJ5874T3	chr11	116220925	116220925	C	T	SNV	AJ5874	Lung Msh2	0.091	0.603	0.150912	6.62637	1219
AJ5874T3	chr8	84977764	84977764	G	A	SNV	AJ5874	Lung Msh2	0.091	0.603	0.150912	6.62637	1220
AJ5880T2	chr10	24595732	24595732	G	A	SNV	AJ5880	Lung Msh2	0.086	0.57	0.150877	6.62791	1221
DC1638T5	chr3	14645140	14645140	T	C	SNV	DC1638	Lung Msh2	0.122	0.81	0.150617	6.63934	1222
DC1638T5	chr7	131321986	131321986	A	G	SNV	DC1638	Lung Msh2	0.122	0.81	0.150617	6.63934	1223
AJ5874T1	chr11	32190699	32190699	G	A	SNV	AJ5874	Lung Msh2	0.077	0.512	0.150391	6.64935	1224
AJ5874T1	chr6	72568887	72568887	T	A	SNV	AJ5874	Lung Msh2	0.077	0.512	0.150391	6.64935	1225
AJ5874T1	chr9	15863293	15863293	T	C	SNV	AJ5874	Lung Msh2	0.077	0.512	0.150391	6.64935	1226
AJ5871T2	chr1	107546677	107546677	G	T	SNV	AJ5871	Lung Msh2	0.09	0.599	0.15025	6.65556	1227
AJ5871T2	chr19	50190042	50190042	C	T	SNV	AJ5871	Lung Msh2	0.09	0.599	0.15025	6.65556	1228
CC8381T1	chrX	66655886	66655886	T	C	SNV	CC8381	Lung Msh2	0.067	0.446	0.150224	6.65672	1229
CC8131T1	chr3	145072338	145072338	A	C	SNV	CC8131	Lung Msh2	0.1	0.666	0.15015	6.66	1230
CC8266T3	chr4	128604223	128604223	G	T	SNV	CC8266	Lung Msh2	0.105	0.7	0.15	6.66667	1231
CC8307T2	chrX	126814759	126814759	C	T	SNV	CC8307	Lung Msh2	0.107	0.714	0.14986	6.6729	1232
CC8457T2	chr9	105781029	105781029	G	A	SNV	CC8457	Lung Msh2	0.098	0.654	0.149847	6.67347	1233
CC8307T1	chr7	109809245	109809245	C	A	SNV	CC8307	Lung Msh2	0.1	0.668	0.149701	6.68	1234
DC1638T5	chr5	110297024	110297024	T	G	SNV	DC1638	Lung Msh2	0.121	0.81	0.149383	6.69421	1235
AJ5867T3	chr2	76739951	76739951	C	T	SNV	AJ5867	Lung Msh2	0.079	0.529	0.149338	6.6962	1236
AJ5867T3	chr8	88257251	88257251	G	A	SNV	AJ5867	Lung Msh2	0.079	0.529	0.149338	6.6962	1237
JS9453T2	chr2	129047980	129047980	A	G	SNV	JS9453	Lung Msh2	0.077	0.516	0.149225	6.7013	1238
JS9453T2	chr2	168894381	168894381	T	C	SNV	JS9453	Lung Msh2	0.077	0.516	0.149225	6.7013	1239
AJ5880T2	chr19	4324877	4324877	C	A	SNV	AJ5880	Lung Msh2	0.085	0.57	0.149123	6.70588	1240
AJ5880T2	chr5	26038279	26038279	C	A	SNV	AJ5880	Lung Msh2	0.085	0.57	0.149123	6.70588	1241
AJ5874T2	chr9	122379513	122379513	G	A	SNV	AJ5874	Lung Msh2	0.077	0.517	0.148936	6.71429	1242
DC1640T8	chr2	152093506	152093506	A	G	SNV	DC1640	Lung Msh2	0.114	0.769	0.148244	6.74561	1243
DC1638T5	chr14	56386203	56386203	A	G	SNV	DC1638	Lung Msh2	0.12	0.81	0.148148	6.75	1244
DC1638T5	chr15	84771925	84771925	T	C	SNV	DC1638	Lung Msh2	0.12	0.81	0.148148	6.75	1245
DC1638T5	chr3	38887885	38887885	A	G	SNV	DC1638	Lung Msh2	0.12	0.81	0.148148	6.75	1246
DC1638T5	chr8	33582205	33582205	A	G	SNV	DC1638	Lung Msh2	0.12	0.81	0.148148	6.75	1247
DC1638T5	chr9	107590956	107590956	T	G	SNV	DC1638	Lung Msh2	0.12	0.81	0.148148	6.75	1248
DC1638T10	chr17	5243065	5243065	A	G	SNV	DC1638	Lung Msh2	0.119	0.805	0.147826	6.76471	1249
DC1320T1	chr2	137087122	137087122	G	A	SNV	DC1320	Lung Msh2	0.122	0.827	0.147521	6.77869	1250
DC1320T1	chr5	121375828	121375828	G	A	SNV	DC1320	Lung Msh2	0.122	0.827	0.147521	6.77869	1251
AJ5867T3	chr16	33807902	33807902	C	T	SNV	AJ5867	Lung Msh2	0.078	0.529	0.147448	6.78205	1252
AJ5867T3	chr4	155660899	155660899	G	A	SNV	AJ5867	Lung Msh2	0.078	0.529	0.147448	6.78205	1253
AJ5867T3	chr8	13066850	13066850	C	A	SNV	AJ5867	Lung Msh2	0.078	0.529	0.147448	6.78205	1254
JS9453T2	chr18	57901389	57901389	G	A	SNV	JS9453	Lung Msh2	0.076	0.516	0.147287	6.78947	1255
CC8266T3	chr1	37498662	37498662	C	A	SNV	CC8266	Lung Msh2	0.103	0.7	0.147143	6.79612	1256
DC1638T5	chr7	26837095	26837095	T	G	SNV	DC1638	Lung Msh2	0.119	0.81	0.146914	6.80672	1257
PW10504T3	chr10	76355070	76355070	C	A	SNV	PW10504	Lung Msh2	0.1	0.681	0.146843	6.81	1258
CC8381T2	chr2	87868376	87868376	C	T	SNV	CC8381	Lung Msh2	0.084	0.573	0.146597	6.82143	1259
AJ5874T1	chr14	52314126	52314126	T	C	SNV	AJ5874	Lung Msh2	0.075	0.512	0.146484	6.82667	1260
AJ5874T1	chr4	148592534	148592534	A	G	SNV	AJ5874	Lung Msh2	0.075	0.512	0.146484	6.82667	1261
AJ5874T1	chr5	62649850	62649850	C	A	SNV	AJ5874	Lung Msh2	0.075	0.512	0.146484	6.82667	1262
CC8307T3	chr1	34179450	34179450	G	C	SNV	CC8307	Lung Msh2	0.12	0.823	0.145808	6.85833	1263
CC8381T1	chrX	57500563	57500563	A	C	SNV	CC8381	Lung Msh2	0.065	0.446	0.14574	6.86154	1264
DC1638T5	chr17	25720665	25720665	A	G	SNV	DC1638	Lung Msh2	0.118	0.81	0.145679	6.86441	1265
CC8131T1	chr5	41820838	41820838	G	A	SNV	CC8131	Lung Msh2	0.097	0.666	0.145646	6.86598	1266
DC1640T8	chr2	11226969	11226969	A	C	SNV	DC1640	Lung Msh2	0.112	0.769	0.145644	6.86607	1267
AJ5880T2	chr2	89978553	89978553	G	A	SNV	AJ5880	Lung Msh2	0.083	0.57	0.145614	6.86747	1268
AJ5805T3	chr8	105674991	105674991	C	T	SNV	AJ5805	Lung Msh2	0.112	0.77	0.145455	6.875	1269
JS9453T2	chr2	27741129	27741129	T	C	SNV	JS9453	Lung Msh2	0.075	0.516	0.145349	6.88	1270
JS9453T2	chr6	83118566	83118566	T	C	SNV	JS9453	Lung Msh2	0.075	0.516	0.145349	6.88	1271
AJ5805T2	chr13	59727401	59727401	G	A	SNV	AJ5805	Lung Msh2	0.079	0.544	0.145221	6.88608	1272
DC1320T2	chr12	18514795	18514795	G	A	SNV	DC1320	Lung Msh2	0.127	0.875	0.145143	6.88976	1273
DC1320T2	chr7	46166011	46166011	T	C	SNV	DC1320	Lung Msh2	0.127	0.875	0.145143	6.88976	1274
AJ5874T2	chr19	3904284	3904284	G	A	SNV	AJ5874	Lung Msh2	0.075	0.517	0.145068	6.89333	1275
CC8381T2	chr16	72933754	72933754	G	C	SNV	CC8381	Lung Msh2	0.083	0.573	0.144852	6.90361	1276
DC1640T2	chr8	110742385	110742385	G	T	SNV	DC1640	Lung Msh2	0.115	0.794	0.144836	6.90435	1277
DC1640T2	chr9	27010380	27010380	C	T	SNV	DC1640	Lung Msh2	0.115	0.794	0.144836	6.90435	1278
AJ5874T1	chr18	36968300	36968300	T	C	SNV	AJ5874	Lung Msh2	0.074	0.512	0.144531	6.91892	1279
AJ5874T1	chr18	65624946	65624946	A	C	SNV	AJ5874	Lung Msh2	0.074	0.512	0.144531	6.91892	1280
AJ5874T1	chr2	120080915	120080915	G	A	SNV	AJ5874	Lung Msh2	0.074	0.512	0.144531	6.91892	1281
AJ5874T1	chr7	13306050	13306050	T	C	SNV	AJ5874	Lung Msh2	0.074	0.512	0.144531	6.91892	1282
AJ5874T1	chr7	46115017	46115017	G	T	SNV	AJ5874	Lung Msh2	0.074	0.512	0.144531	6.91892	1283
AJ5874T1	chr7	105337260	105337260	A	C	SNV	AJ5874	Lung Msh2	0.074	0.512	0.144531	6.91892	1284
DC1638T5	chr11	75660202	75660202	A	G	SNV	DC1638	Lung Msh2	0.117	0.81	0.144444	6.92308	1285
DC1638T5	chr9	57700644	57700644	T	C	SNV	DC1638	Lung Msh2	0.117	0.81	0.144444	6.92308	1286
CC8307T2	chr4	56740322	56740322	G	A	SNV	CC8307	Lung Msh2	0.103	0.714	0.144258	6.93204	1287
CC8307T2	chrX	135889265	135889265	A	C	SNV	CC8307	Lung Msh2	0.103	0.714	0.144258	6.93204	1288
AJ5645T1	chr18	33880229	33880229	G	A	SNV	AJ5645	Lung Msh2	0.086	0.597	0.144054	6.94186	1289
AJ5871T1	chr14	63141845	63141845	T	C	SNV	AJ5871	Lung Msh2	0.057	0.396	0.143939	6.94737	1290
AJ5871T1	chr7	100262997	100262997	A	G	SNV	AJ5871	Lung Msh2	0.057	0.396	0.143939	6.94737	1291
AJ5871T1	chr8	94340639	94340639	T	A	SNV	AJ5871	Lung Msh2	0.057	0.396	0.143939	6.94737	1292
PW10504T3	chr17	35195234	35195234	G	A	SNV	PW10504	Lung Msh2	0.098	0.681	0.143906	6.94898	1293
AJ5867T1	chr2	119528934	119528934	C	T	SNV	AJ5867	Lung Msh2	0.079	0.549	0.143898	6.94937	1294
AJ5880T2	chr16	92395920	92395920	C	T	SNV	AJ5880	Lung Msh2	0.082	0.57	0.14386	6.95122	1295
AJ5880T2	chr9	107509298	107509298	A	G	SNV	AJ5880	Lung Msh2	0.082	0.57	0.14386	6.95122	1296
CC8457T2	chr9	90020355	90020355	C	T	SNV	CC8457	Lung Msh2	0.094	0.654	0.143731	6.95745	1297
PW10504T2	chr5	31199769	31199769	C	A	SNV	PW10504	Lung Msh2	0.085	0.592	0.143581	6.96471	1298
CC8381T1	chr6	91026850	91026850	T	C	SNV	CC8381	Lung Msh2	0.064	0.446	0.143498	6.96875	1299
JS9453T2	chr16	36091849	36091849	T	G	SNV	JS9453	Lung Msh2	0.074	0.516	0.143411	6.97297	1300
DC1638T5	chr13	100785872	100785872	T	G	SNV	DC1638	Lung Msh2	0.116	0.81	0.14321	6.98276	1301
DC1638T5	chr7	29190458	29190458	A	G	SNV	DC1638	Lung Msh2	0.116	0.81	0.14321	6.98276	1302
DC1640T8	chr2	60672695	60672695	A	G	SNV	DC1640	Lung Msh2	0.11	0.769	0.143043	6.99091	1303
DC1638T7	chr8	122487889	122487889	G	A	SNV	DC1638	Lung Msh2	0.111	0.776	0.143041	6.99099	1304
CC8266T1	chr10	109880713	109880713	T	A	SNV	CC8266	Lung Msh2	0.12	0.841	0.142687	7.00833	1305
DC1320T1	chr7	119775133	119775133	T	A	SNV	DC1320	Lung Msh2	0.118	0.827	0.142684	7.00847	1306
CC8131T1	chr14	54950454	54950454	T	C	SNV	CC8131	Lung Msh2	0.095	0.666	0.142643	7.01053	1307
AJ5874T1	chr15	83131530	83131530	C	T	SNV	AJ5874	Lung Msh2	0.073	0.512	0.142578	7.0137	1308
AJ5874T1	chr2	157464704	157464704	T	G	SNV	AJ5874	Lung Msh2	0.073	0.512	0.142578	7.0137	1309
AJ5874T1	chr4	129555586	129555586	A	G	SNV	AJ5874	Lung Msh2	0.073	0.512	0.142578	7.0137	1310
AJ5874T1	chr6	48452967	48452967	A	G	SNV	AJ5874	Lung Msh2	0.073	0.512	0.142578	7.0137	1311
AJ5645T1	chr17	34586099	34586099	A	G	SNV	AJ5645	Lung Msh2	0.085	0.597	0.142379	7.02353	1312
AJ5880T2	chr7	144896860	144896860	A	G	SNV	AJ5880	Lung Msh2	0.081	0.57	0.142105	7.03704	1313
AJ5867T1	chr4	137538241	137538241	C	T	SNV	AJ5867	Lung Msh2	0.078	0.549	0.142077	7.03846	1314
DC1638T5	chr1	131129519	131129519	A	T	SNV	DC1638	Lung Msh2	0.115	0.81	0.141975	7.04348	1315
DC1638T5	chr10	80128445	80128445	T	A	SNV	DC1638	Lung Msh2	0.115	0.81	0.141975	7.04348	1316
DC1638T5	chr3	89322736	89322736	T	G	SNV	DC1638	Lung Msh2	0.115	0.81	0.141975	7.04348	1317
DC1638T5	chr4	11221120	11221120	T	C	SNV	DC1638	Lung Msh2	0.115	0.81	0.141975	7.04348	1318
DC1638T7	chr19	43388035	43388035	G	A	SNV	DC1638	Lung Msh2	0.11	0.776	0.141753	7.05455	1319
DC1640T8	chr15	12458247	12458247	G	A	SNV	DC1640	Lung Msh2	0.109	0.769	0.141743	7.05505	1320
DC1638T10	chr3	152714136	152714136	T	C	SNV	DC1638	Lung Msh2	0.114	0.805	0.141615	7.0614	1321
AJ5805T2	chr17	56567585	56567585	G	C	SNV	AJ5805	Lung Msh2	0.077	0.544	0.141544	7.06494	1322
JS9453T2	chr1	53942757	53942757	T	G	SNV	JS9453	Lung Msh2	0.073	0.516	0.141473	7.06849	1323
JS9453T2	chr2	142739587	142739587	A	G	SNV	JS9453	Lung Msh2	0.073	0.516	0.141473	7.06849	1324
JS9453T2	chr3	9439869	9439869	T	C	SNV	JS9453	Lung Msh2	0.073	0.516	0.141473	7.06849	1325
JS9453T2	chr3	86987008	86987008	T	C	SNV	JS9453	Lung Msh2	0.073	0.516	0.141473	7.06849	1326
JS9453T2	chr4	141796827	141796827	T	C	SNV	JS9453	Lung Msh2	0.073	0.516	0.141473	7.06849	1327
JS9453T2	chr7	18077406	18077406	T	G	SNV	JS9453	Lung Msh2	0.073	0.516	0.141473	7.06849	1328
AJ5871T1	chr10	80803680	80803680	A	G	SNV	AJ5871	Lung Msh2	0.056	0.396	0.141414	7.07143	1329
CC8381T2	chr18	84094920	84094920	C	T	SNV	CC8381	Lung Msh2	0.081	0.573	0.141361	7.07407	1330
CC8381T1	chr18	22145486	22145486	C	A	SNV	CC8381	Lung Msh2	0.063	0.446	0.141256	7.07937	1331
DC1638T6	chr6	39170803	39170803	G	T	SNV	DC1638	Lung Msh2	0.105	0.745	0.14094	7.09524	1332
DC1638T6	chr7	59271998	59271998	T	C	SNV	DC1638	Lung Msh2	0.105	0.745	0.14094	7.09524	1333
DC1638T5	chr9	107908074	107908074	T	A	SNV	DC1638	Lung Msh2	0.114	0.81	0.140741	7.10526	1334
CC8457T2	chr11	11748355	11748355	C	T	SNV	CC8457	Lung Msh2	0.092	0.654	0.140673	7.1087	1335
DC1638T7	chr10	22067286	22067286	C	T	SNV	DC1638	Lung Msh2	0.109	0.776	0.140464	7.11927	1336
PW10503T2	chr9	107684688	107684688	C	A	SNV	PW10503	Lung Msh2	0.098	0.698	0.140401	7.12245	1337
AJ5867T1	chr8	5104821	5104821	G	A	SNV	AJ5867	Lung Msh2	0.077	0.549	0.140255	7.12987	1338
AJ5871T2	chr6	89335258	89335258	C	T	SNV	AJ5871	Lung Msh2	0.084	0.599	0.140234	7.13095	1339
PW10504T2	chr10	57728172	57728172	C	T	SNV	PW10504	Lung Msh2	0.083	0.592	0.140203	7.13253	1340
DC1638T3	chr2	86075414	86075414	C	T	SNV	DC1638	Lung Msh2	0.114	0.814	0.140049	7.14035	1341
CC8266T3	chr13	51451572	51451572	C	T	SNV	CC8266	Lung Msh2	0.098	0.7	0.14	7.14286	1342
AJ5867T3	chr7	102096100	102096100	G	A	SNV	AJ5867	Lung Msh2	0.074	0.529	0.139887	7.14865	1343
AJ5805T2	chr7	128148826	128148826	C	A	SNV	AJ5805	Lung Msh2	0.076	0.544	0.139706	7.15789	1344
JS9453T2	chr11	109363221	109363221	A	G	SNV	JS9453	Lung Msh2	0.072	0.516	0.139535	7.16667	1345
JS9453T2	chr3	16203913	16203913	G	A	SNV	JS9453	Lung Msh2	0.072	0.516	0.139535	7.16667	1346
JS9453T2	chr5	90467364	90467364	A	G	SNV	JS9453	Lung Msh2	0.072	0.516	0.139535	7.16667	1347
JS9453T2	chr8	110456604	110456604	A	G	SNV	JS9453	Lung Msh2	0.072	0.516	0.139535	7.16667	1348
DC1638T5	chr14	60220142	60220142	A	G	SNV	DC1638	Lung Msh2	0.113	0.81	0.139506	7.16814	1349
DC1638T5	chr17	26121541	26121541	T	C	SNV	DC1638	Lung Msh2	0.113	0.81	0.139506	7.16814	1350
DC1638T5	chr5	137446621	137446621	A	G	SNV	DC1638	Lung Msh2	0.113	0.81	0.139506	7.16814	1351
DC1320T2	chr15	84292838	84292838	C	T	SNV	DC1320	Lung Msh2	0.122	0.875	0.139429	7.17213	1352
DC1320T2	chr5	143517192	143517192	T	C	SNV	DC1320	Lung Msh2	0.122	0.875	0.139429	7.17213	1353
DC1638T4	chr11	89015543	89015543	C	T	SNV	DC1638	Lung Msh2	0.116	0.832	0.139423	7.17241	1354
AJ5874T2	chrX	138208485	138208485	A	T	SNV	AJ5874	Lung Msh2	0.072	0.517	0.139265	7.18056	1355
DC1638T7	chr2	67515025	67515025	C	T	SNV	DC1638	Lung Msh2	0.108	0.776	0.139175	7.18519	1356
DC1638T7	chr4	88603291	88603291	A	T	SNV	DC1638	Lung Msh2	0.108	0.776	0.139175	7.18519	1357
DC1320T1	chr15	9687855	9687855	A	G	SNV	DC1320	Lung Msh2	0.115	0.827	0.139057	7.1913	1358
CC8381T1	chr7	18069292	18069292	A	G	SNV	CC8381	Lung Msh2	0.062	0.446	0.139013	7.19355	1359
AJ5874T1	chr1	71293475	71293475	A	G	SNV	AJ5874	Lung Msh2	0.071	0.512	0.138672	7.21127	1360
AJ5874T1	chr2	129125769	129125769	G	T	SNV	AJ5874	Lung Msh2	0.071	0.512	0.138672	7.21127	1361
AJ5874T1	chr9	107688005	107688005	A	C	SNV	AJ5874	Lung Msh2	0.071	0.512	0.138672	7.21127	1362
CC8266T3	chr11	115846946	115846946	C	G	SNV	CC8266	Lung Msh2	0.097	0.7	0.138571	7.21649	1363
CC8266T3	chr15	36048759	36048759	C	A	SNV	CC8266	Lung Msh2	0.097	0.7	0.138571	7.21649	1364
DC1640T2	chr17	23854458	23854458	C	T	SNV	DC1640	Lung Msh2	0.11	0.794	0.138539	7.21818	1365
AJ5867T1	chr2	180180642	180180642	G	A	SNV	AJ5867	Lung Msh2	0.076	0.549	0.138434	7.22368	1366
DC1638T5	chr10	83493438	83493438	A	G	SNV	DC1638	Lung Msh2	0.112	0.81	0.138272	7.23214	1367
DC1638T5	chr11	53777406	53777406	T	C	SNV	DC1638	Lung Msh2	0.112	0.81	0.138272	7.23214	1368
DC1638T5	chr11	97732679	97732679	A	C	SNV	DC1638	Lung Msh2	0.112	0.81	0.138272	7.23214	1369
DC1638T5	chr19	3717570	3717570	A	T	SNV	DC1638	Lung Msh2	0.112	0.81	0.138272	7.23214	1370
DC1638T5	chr5	147886663	147886663	T	C	SNV	DC1638	Lung Msh2	0.112	0.81	0.138272	7.23214	1371
DC1638T5	chr7	27032604	27032604	A	G	SNV	DC1638	Lung Msh2	0.112	0.81	0.138272	7.23214	1372
DC1638T7	chr13	13669879	13669879	G	A	SNV	DC1638	Lung Msh2	0.107	0.776	0.137887	7.25234	1373
DC1638T7	chr4	85100326	85100326	C	T	SNV	DC1638	Lung Msh2	0.107	0.776	0.137887	7.25234	1374
DC1320T1	chr10	59350574	59350574	C	A	SNV	DC1320	Lung Msh2	0.114	0.827	0.137848	7.25439	1375
AJ5874T3	chr17	57315245	57315245	T	C	SNV	AJ5874	Lung Msh2	0.083	0.603	0.137645	7.26506	1376
CC8457T2	chr1	127482710	127482710	C	A	SNV	CC8457	Lung Msh2	0.09	0.654	0.137615	7.26667	1377
JS9453T2	chr15	48673603	48673603	T	A	SNV	JS9453	Lung Msh2	0.071	0.516	0.137597	7.26761	1378
JS9453T2	chr7	99472857	99472857	T	A	SNV	JS9453	Lung Msh2	0.071	0.516	0.137597	7.26761	1379
JS9453T2	chrX	147525380	147525380	C	T	SNV	JS9453	Lung Msh2	0.071	0.516	0.137597	7.26761	1380
JS9453T3	chr6	108369135	108369135	C	T	SNV	JS9453	Lung Msh2	0.072	0.525	0.137143	7.29167	1381
AJ5805T4	chr4	88827925	88827925	A	C	SNV	AJ5805	Lung Msh2	0.089	0.649	0.137134	7.29213	1382
DC1638T5	chr11	77453866	77453866	A	C	SNV	DC1638	Lung Msh2	0.111	0.81	0.137037	7.2973	1383
DC1638T5	chr17	88645279	88645279	T	C	SNV	DC1638	Lung Msh2	0.111	0.81	0.137037	7.2973	1384
DC1638T5	chr2	85647756	85647756	T	C	SNV	DC1638	Lung Msh2	0.111	0.81	0.137037	7.2973	1385
DC1638T5	chr7	28117547	28117547	A	G	SNV	DC1638	Lung Msh2	0.111	0.81	0.137037	7.2973	1386
DC1638T5	chr9	107901289	107901289	A	G	SNV	DC1638	Lung Msh2	0.111	0.81	0.137037	7.2973	1387
AJ5880T2	chr3	134861124	134861124	A	C	SNV	AJ5880	Lung Msh2	0.078	0.57	0.136842	7.30769	1388
AJ5880T2	chr5	149460951	149460951	C	T	SNV	AJ5880	Lung Msh2	0.078	0.57	0.136842	7.30769	1389
AJ5880T2	chr7	109038564	109038564	T	C	SNV	AJ5880	Lung Msh2	0.078	0.57	0.136842	7.30769	1390
AJ5874T1	chr14	104465803	104465803	T	G	SNV	AJ5874	Lung Msh2	0.07	0.512	0.136719	7.31429	1391
AJ5867T1	chr12	84158293	84158293	C	T	SNV	AJ5867	Lung Msh2	0.075	0.549	0.136612	7.32	1392
AJ5867T1	chr9	66441904	66441904	A	G	SNV	AJ5867	Lung Msh2	0.075	0.549	0.136612	7.32	1393
AJ5871T1	chr11	101193758	101193758	T	C	SNV	AJ5871	Lung Msh2	0.054	0.396	0.136364	7.33333	1394
AJ5871T1	chr17	33136186	33136186	A	G	SNV	AJ5871	Lung Msh2	0.054	0.396	0.136364	7.33333	1395
CC8307T2	chr1	87814853	87814853	A	G	SNV	CC8307	Lung Msh2	0.097	0.714	0.135854	7.36082	1396
CC8307T2	chr17	25935119	25935119	C	T	SNV	CC8307	Lung Msh2	0.097	0.714	0.135854	7.36082	1397
DC1638T5	chr1	60354548	60354548	A	G	SNV	DC1638	Lung Msh2	0.11	0.81	0.135802	7.36364	1398
DC1638T5	chr3	83838353	83838353	A	G	SNV	DC1638	Lung Msh2	0.11	0.81	0.135802	7.36364	1399
AJ5645T1	chr19	13633442	13633442	T	G	SNV	AJ5645	Lung Msh2	0.081	0.597	0.135678	7.37037	1400
JS9453T2	chr16	38144416	38144416	T	G	SNV	JS9453	Lung Msh2	0.07	0.516	0.135659	7.37143	1401
JS9453T2	chr19	46762245	46762245	T	C	SNV	JS9453	Lung Msh2	0.07	0.516	0.135659	7.37143	1402
JS9453T2	chr9	108450917	108450917	G	A	SNV	JS9453	Lung Msh2	0.07	0.516	0.135659	7.37143	1403
DC1638T7	chr17	38082581	38082581	C	T	SNV	DC1638	Lung Msh2	0.105	0.776	0.135309	7.39048	1404
PW10504T4	chr4	150101631	150101631	C	T	SNV	PW10504	Lung Msh2	0.08	0.592	0.135135	7.4	1405
CC8131T1	chr4	106748416	106748416	G	T	SNV	CC8131	Lung Msh2	0.09	0.666	0.135135	7.4	1406
AJ5880T2	chr16	96429060	96429060	A	G	SNV	AJ5880	Lung Msh2	0.077	0.57	0.135088	7.4026	1407
AJ5874T1	chr9	106431110	106431110	G	T	SNV	AJ5874	Lung Msh2	0.069	0.512	0.134766	7.42029	1408
DC1638T5	chr19	3717389	3717389	A	G	SNV	DC1638	Lung Msh2	0.109	0.81	0.134568	7.43119	1409
DC1638T5	chr3	121674118	121674118	T	G	SNV	DC1638	Lung Msh2	0.109	0.81	0.134568	7.43119	1410
DC1638T5	chr5	31073613	31073613	T	C	SNV	DC1638	Lung Msh2	0.109	0.81	0.134568	7.43119	1411
CC8457T2	chr5	135742048	135742048	C	A	SNV	CC8457	Lung Msh2	0.088	0.654	0.134557	7.43182	1412
AJ5874T3	chr2	24877492	24877492	C	T	SNV	AJ5874	Lung Msh2	0.081	0.603	0.134328	7.44444	1413
AJ5867T3	chr4	11606306	11606306	C	A	SNV	AJ5867	Lung Msh2	0.071	0.529	0.134216	7.4507	1414
DC1638T7	chr15	3971492	3971492	C	T	SNV	DC1638	Lung Msh2	0.104	0.776	0.134021	7.46154	1415
DC1638T7	chr2	86228686	86228686	T	G	SNV	DC1638	Lung Msh2	0.104	0.776	0.134021	7.46154	1416
AJ5871T3	chr5	110577577	110577577	C	T	SNV	AJ5871	Lung Msh2	0.073	0.545	0.133945	7.46575	1417
CC8307T3	chr17	87719523	87719523	C	A	SNV	CC8307	Lung Msh2	0.11	0.823	0.133657	7.48182	1418
DC1640T2	chr1	87089736	87089736	C	A	SNV	DC1640	Lung Msh2	0.106	0.794	0.133501	7.49057	1419
DC1640T2	chr13	48490013	48490013	C	T	SNV	DC1640	Lung Msh2	0.106	0.794	0.133501	7.49057	1420
DC1638T5	chr11	100014208	100014208	A	G	SNV	DC1638	Lung Msh2	0.108	0.81	0.133333	7.5	1421
DC1638T5	chr17	31414135	31414135	T	G	SNV	DC1638	Lung Msh2	0.108	0.81	0.133333	7.5	1422
DC1638T5	chr4	131802538	131802538	C	T	SNV	DC1638	Lung Msh2	0.108	0.81	0.133333	7.5	1423
DC1638T5	chr5	66452088	66452088	A	G	SNV	DC1638	Lung Msh2	0.108	0.81	0.133333	7.5	1424
CC8307T1	chr18	35660444	35660444	G	A	SNV	CC8307	Lung Msh2	0.089	0.668	0.133234	7.50562	1425
CC8307T1	chr6	33918482	33918482	C	T	SNV	CC8307	Lung Msh2	0.089	0.668	0.133234	7.50562	1426
CC8457T2	chr1	186088721	186088721	G	A	SNV	CC8457	Lung Msh2	0.087	0.654	0.133028	7.51724	1427
AJ5867T1	chr11	116601115	116601115	T	C	SNV	AJ5867	Lung Msh2	0.073	0.549	0.132969	7.52055	1428
AJ5874T1	chr11	78499602	78499602	T	A	SNV	AJ5874	Lung Msh2	0.068	0.512	0.132812	7.52941	1429
AJ5874T1	chr3	89745898	89745898	T	C	SNV	AJ5874	Lung Msh2	0.068	0.512	0.132812	7.52941	1430
DC1320T2	chr16	20728791	20728791	G	A	SNV	DC1320	Lung Msh2	0.116	0.875	0.132571	7.5431	1431
AJ5805T2	chr1	63164853	63164853	G	A	SNV	AJ5805	Lung Msh2	0.072	0.544	0.132353	7.55556	1432
AJ5805T2	chrX	126814796	126814796	C	T	SNV	AJ5805	Lung Msh2	0.072	0.544	0.132353	7.55556	1433
AJ5645T1	chr10	52163907	52163907	A	G	SNV	AJ5645	Lung Msh2	0.079	0.597	0.132328	7.55696	1434
CC8381T1	chr2	22960752	22960752	C	A	SNV	CC8381	Lung Msh2	0.059	0.446	0.132287	7.55932	1435
CC8131T1	chr12	85136801	85136801	G	A	SNV	CC8131	Lung Msh2	0.088	0.666	0.132132	7.56818	1436
DC1638T5	chr17	24706118	24706118	T	C	SNV	DC1638	Lung Msh2	0.107	0.81	0.132099	7.57009	1437
DC1638T5	chr17	28363759	28363759	T	A	SNV	DC1638	Lung Msh2	0.107	0.81	0.132099	7.57009	1438
DC1638T5	chr18	36611826	36611826	A	G	SNV	DC1638	Lung Msh2	0.107	0.81	0.132099	7.57009	1439
DC1638T5	chr3	108771924	108771924	A	G	SNV	DC1638	Lung Msh2	0.107	0.81	0.132099	7.57009	1440
DC1638T5	chr4	139446871	139446871	A	G	SNV	DC1638	Lung Msh2	0.107	0.81	0.132099	7.57009	1441
DC1638T5	chr5	124775027	124775027	G	A	SNV	DC1638	Lung Msh2	0.107	0.81	0.132099	7.57009	1442
JS9453T2	chr3	82865614	82865614	A	G	SNV	JS9453	Lung Msh2	0.068	0.516	0.131783	7.58824	1443
JS9453T2	chr5	113558394	113558394	T	A	SNV	JS9453	Lung Msh2	0.068	0.516	0.131783	7.58824	1444
JS9453T2	chr6	139847569	139847569	T	C	SNV	JS9453	Lung Msh2	0.068	0.516	0.131783	7.58824	1445
PW10504T4	chr2	85331012	85331012	T	C	SNV	PW10504	Lung Msh2	0.078	0.592	0.131757	7.58974	1446
CC8307T1	chr8	71604032	71604032	C	A	SNV	CC8307	Lung Msh2	0.088	0.668	0.131737	7.59091	1447
AJ5880T2	chr15	8231126	8231126	C	A	SNV	AJ5880	Lung Msh2	0.075	0.57	0.131579	7.6	1448
AJ5880T2	chr9	44076002	44076002	A	G	SNV	AJ5880	Lung Msh2	0.075	0.57	0.131579	7.6	1449
CC8457T2	chr11	64436576	64436576	T	C	SNV	CC8457	Lung Msh2	0.086	0.654	0.131498	7.60465	1450
CC8457T2	chr6	28247230	28247230	C	A	SNV	CC8457	Lung Msh2	0.086	0.654	0.131498	7.60465	1451
AJ5871T1	chr11	101178071	101178071	A	T	SNV	AJ5871	Lung Msh2	0.052	0.396	0.131313	7.61538	1452
AJ5871T1	chr2	111315716	111315716	C	A	SNV	AJ5871	Lung Msh2	0.052	0.396	0.131313	7.61538	1453
AJ5871T1	chr9	122979497	122979497	A	C	SNV	AJ5871	Lung Msh2	0.052	0.396	0.131313	7.61538	1454
AJ5867T2	chr4	9429844	9429844	T	G	SNV	AJ5867	Lung Msh2	0.06	0.457	0.131291	7.61667	1455
DC1640T2	chr3	59209995	59209995	C	T	SNV	DC1640	Lung Msh2	0.104	0.794	0.130982	7.63462	1456
DC1638T5	chr13	95604665	95604665	T	G	SNV	DC1638	Lung Msh2	0.106	0.81	0.130864	7.64151	1457
DC1638T5	chr13	116303061	116303061	T	C	SNV	DC1638	Lung Msh2	0.106	0.81	0.130864	7.64151	1458
DC1638T5	chr15	37279569	37279569	T	C	SNV	DC1638	Lung Msh2	0.106	0.81	0.130864	7.64151	1459
DC1638T5	chr15	81668719	81668719	T	A	SNV	DC1638	Lung Msh2	0.106	0.81	0.130864	7.64151	1460
DC1638T5	chr4	118625868	118625868	T	G	SNV	DC1638	Lung Msh2	0.106	0.81	0.130864	7.64151	1461
DC1638T5	chr4	136936314	136936314	T	C	SNV	DC1638	Lung Msh2	0.106	0.81	0.130864	7.64151	1462
DC1638T5	chr5	136091762	136091762	T	G	SNV	DC1638	Lung Msh2	0.106	0.81	0.130864	7.64151	1463
DC1638T5	chr7	108938100	108938100	A	G	SNV	DC1638	Lung Msh2	0.106	0.81	0.130864	7.64151	1464
AJ5874T1	chr1	93600051	93600051	A	C	SNV	AJ5874	Lung Msh2	0.067	0.512	0.130859	7.64179	1465
AJ5874T1	chr17	33822034	33822034	T	A	SNV	AJ5874	Lung Msh2	0.067	0.512	0.130859	7.64179	1466
AJ5874T1	chr17	49473319	49473319	C	T	SNV	AJ5874	Lung Msh2	0.067	0.512	0.130859	7.64179	1467
AJ5874T1	chr3	49745009	49745009	T	C	SNV	AJ5874	Lung Msh2	0.067	0.512	0.130859	7.64179	1468
AJ5874T1	chr4	130764104	130764104	G	A	SNV	AJ5874	Lung Msh2	0.067	0.512	0.130859	7.64179	1469
CC8131T1	chrX	134337707	134337707	T	C	SNV	CC8131	Lung Msh2	0.087	0.666	0.130631	7.65517	1470
DC1320T1	chr3	87976184	87976184	A	G	SNV	DC1320	Lung Msh2	0.108	0.827	0.130593	7.65741	1471
AJ5805T2	chr17	28806336	28806336	C	T	SNV	AJ5805	Lung Msh2	0.071	0.544	0.130515	7.66197	1472
PW10503T2	chr2	130101615	130101615	C	T	SNV	PW10503	Lung Msh2	0.091	0.698	0.130372	7.67033	1473
DC1320T2	chr1	174369184	174369184	G	A	SNV	DC1320	Lung Msh2	0.114	0.875	0.130286	7.67544	1474
AJ5871T3	chr4	12168255	12168255	G	A	SNV	AJ5871	Lung Msh2	0.071	0.545	0.130275	7.67606	1475
CC8307T2	chr5	139708989	139708989	A	G	SNV	CC8307	Lung Msh2	0.093	0.714	0.130252	7.67742	1476
CC8307T2	chr6	124458695	124458695	G	A	SNV	CC8307	Lung Msh2	0.093	0.714	0.130252	7.67742	1477
PW10504T2	chr13	85216891	85216891	G	A	SNV	PW10504	Lung Msh2	0.077	0.592	0.130068	7.68831	1478
PW10504T2	chrX	101278474	101278474	C	T	SNV	PW10504	Lung Msh2	0.077	0.592	0.130068	7.68831	1479
PW10504T4	chr2	111306238	111306238	A	T	SNV	PW10504	Lung Msh2	0.077	0.592	0.130068	7.68831	1480
DC1640T8	chr6	113280720	113280720	C	T	SNV	DC1640	Lung Msh2	0.1	0.769	0.130039	7.69	1481
CC8307T3	chr11	74836381	74836381	G	T	SNV	CC8307	Lung Msh2	0.107	0.823	0.130012	7.69159	1482
JS9453T2	chr19	23244044	23244044	T	C	SNV	JS9453	Lung Msh2	0.067	0.516	0.129845	7.70149	1483
DC1638T5	chr12	54067852	54067852	A	G	SNV	DC1638	Lung Msh2	0.105	0.81	0.12963	7.71429	1484
DC1638T5	chr13	77327969	77327969	A	C	SNV	DC1638	Lung Msh2	0.105	0.81	0.12963	7.71429	1485
DC1638T5	chr13	107726981	107726981	T	C	SNV	DC1638	Lung Msh2	0.105	0.81	0.12963	7.71429	1486
DC1638T5	chr18	63042463	63042463	T	G	SNV	DC1638	Lung Msh2	0.105	0.81	0.12963	7.71429	1487
DC1638T5	chr2	180208269	180208269	A	C	SNV	DC1638	Lung Msh2	0.105	0.81	0.12963	7.71429	1488
AJ5805T1	chr11	87085971	87085971	G	A	SNV	AJ5805	Lung Msh2	0.095	0.733	0.129604	7.71579	1489
AJ5805T1	chr6	148789813	148789813	G	A	SNV	AJ5805	Lung Msh2	0.095	0.733	0.129604	7.71579	1490
AJ5874T2	chr14	57124786	57124786	A	G	SNV	AJ5874	Lung Msh2	0.067	0.517	0.129594	7.71642	1491
CC8381T2	chr17	88753754	88753754	G	A	SNV	CC8381	Lung Msh2	0.074	0.573	0.129145	7.74324	1492
AJ5867T2	chr2	4995754	4995754	G	A	SNV	AJ5867	Lung Msh2	0.059	0.457	0.129103	7.74576	1493
AJ5645T1	chr17	81037564	81037564	C	T	SNV	AJ5645	Lung Msh2	0.077	0.597	0.128978	7.75325	1494
AJ5874T1	chr10	80066853	80066853	A	C	SNV	AJ5874	Lung Msh2	0.066	0.512	0.128906	7.75758	1495
DC1638T7	chr3	129868573	129868573	G	A	SNV	DC1638	Lung Msh2	0.1	0.776	0.128866	7.76	1496
AJ5871T1	chr1	111859669	111859669	A	T	SNV	AJ5871	Lung Msh2	0.051	0.396	0.128788	7.76471	1497
AJ5871T1	chr11	107073474	107073474	T	C	SNV	AJ5871	Lung Msh2	0.051	0.396	0.128788	7.76471	1498
AJ5871T1	chr3	89224446	89224446	C	A	SNV	AJ5871	Lung Msh2	0.051	0.396	0.128788	7.76471	1499
AJ5805T2	chr2	91125376	91125376	G	A	SNV	AJ5805	Lung Msh2	0.07	0.544	0.128676	7.77143	1500
AJ5805T2	chr7	104154287	104154287	C	T	SNV	AJ5805	Lung Msh2	0.07	0.544	0.128676	7.77143	1501
CC8266T1	chr11	115318607	115318607	T	C	SNV	CC8266	Lung Msh2	0.108	0.841	0.128419	7.78704	1502
CC8266T1	chr3	19243171	19243171	G	T	SNV	CC8266	Lung Msh2	0.108	0.841	0.128419	7.78704	1503
DC1638T5	chr2	119245562	119245562	T	C	SNV	DC1638	Lung Msh2	0.104	0.81	0.128395	7.78846	1504
DC1320T1	chr5	100038770	100038770	C	A	SNV	DC1320	Lung Msh2	0.106	0.827	0.128174	7.80189	1505
DC1638T10	chr18	36691463	36691463	T	A	SNV	DC1638	Lung Msh2	0.103	0.805	0.12795	7.81553	1506
JS9453T2	chr8	12863779	12863779	A	G	SNV	JS9453	Lung Msh2	0.066	0.516	0.127907	7.81818	1507
CC8381T1	chr9	48604886	48604886	A	G	SNV	CC8381	Lung Msh2	0.057	0.446	0.127803	7.82456	1508
CC8131T1	chr1	11512005	11512005	G	T	SNV	CC8131	Lung Msh2	0.085	0.666	0.127628	7.83529	1509
CC8131T1	chr13	60176096	60176096	G	A	SNV	CC8131	Lung Msh2	0.085	0.666	0.127628	7.83529	1510
DC1640T8	chr10	78752849	78752849	C	T	SNV	DC1640	Lung Msh2	0.098	0.769	0.127438	7.84694	1511
CC8307T1	chr16	4879655	4879655	C	T	SNV	CC8307	Lung Msh2	0.085	0.668	0.127246	7.85882	1512
CC8266T1	chr14	16398610	16398610	G	A	SNV	CC8266	Lung Msh2	0.107	0.841	0.127229	7.85981	1513
DC1638T5	chr2	90015531	90015531	A	G	SNV	DC1638	Lung Msh2	0.103	0.81	0.12716	7.86408	1514
DC1638T5	chr8	71663213	71663213	T	G	SNV	DC1638	Lung Msh2	0.103	0.81	0.12716	7.86408	1515
DC1638T5	chr8	71678692	71678692	A	G	SNV	DC1638	Lung Msh2	0.103	0.81	0.12716	7.86408	1516
DC1638T5	chr8	95062220	95062220	T	C	SNV	DC1638	Lung Msh2	0.103	0.81	0.12716	7.86408	1517
DC1320T1	chr16	32668378	32668378	A	C	SNV	DC1320	Lung Msh2	0.105	0.827	0.126965	7.87619	1518
AJ5867T2	chr15	71462582	71462582	C	A	SNV	AJ5867	Lung Msh2	0.058	0.457	0.126915	7.87931	1519
CC8457T2	chr2	164832851	164832851	C	T	SNV	CC8457	Lung Msh2	0.083	0.654	0.126911	7.87952	1520
CC8457T2	chr3	89941713	89941713	A	G	SNV	CC8457	Lung Msh2	0.083	0.654	0.126911	7.87952	1521
AJ5805T1	chr11	58625626	58625626	T	C	SNV	AJ5805	Lung Msh2	0.093	0.733	0.126876	7.88172	1522
DC1638T10	chr10	83600937	83600937	A	G	SNV	DC1638	Lung Msh2	0.102	0.805	0.126708	7.89216	1523
PW10504T2	chr7	80306066	80306066	C	T	SNV	PW10504	Lung Msh2	0.075	0.592	0.126689	7.89333	1524
PW10504T4	chr2	163832224	163832224	A	T	SNV	PW10504	Lung Msh2	0.075	0.592	0.126689	7.89333	1525
AJ5867T3	chr5	73672350	73672350	G	A	SNV	AJ5867	Lung Msh2	0.067	0.529	0.126654	7.89552	1526
DC1638T4	chr6	46001313	46001313	A	C	SNV	DC1638	Lung Msh2	0.105	0.832	0.126202	7.92381	1527
DC1638T6	chr14	54507899	54507899	G	A	SNV	DC1638	Lung Msh2	0.094	0.745	0.126174	7.92553	1528
PW10503T2	chr4	132792584	132792584	G	A	SNV	PW10503	Lung Msh2	0.088	0.698	0.126074	7.93182	1529
JS9453T2	chr5	113738871	113738871	A	G	SNV	JS9453	Lung Msh2	0.065	0.516	0.125969	7.93846	1530
DC1640T2	chr6	128379807	128379807	G	A	SNV	DC1640	Lung Msh2	0.1	0.794	0.125945	7.94	1531
DC1638T5	chr10	60779724	60779724	A	G	SNV	DC1638	Lung Msh2	0.102	0.81	0.125926	7.94118	1532
DC1638T5	chr7	141322552	141322552	A	G	SNV	DC1638	Lung Msh2	0.102	0.81	0.125926	7.94118	1533
DC1320T1	chr18	67491310	67491310	C	T	SNV	DC1320	Lung Msh2	0.104	0.827	0.125756	7.95192	1534
AJ5874T2	chr19	21434234	21434234	C	A	SNV	AJ5874	Lung Msh2	0.065	0.517	0.125725	7.95385	1535
AJ5645T1	chr10	81163869	81163869	T	C	SNV	AJ5645	Lung Msh2	0.075	0.597	0.125628	7.96	1536
AJ5645T1	chr5	29435586	29435586	T	G	SNV	AJ5645	Lung Msh2	0.075	0.597	0.125628	7.96	1537
AJ5645T1	chr5	115640104	115640104	T	G	SNV	AJ5645	Lung Msh2	0.075	0.597	0.125628	7.96	1538
CC8457T2	chr11	11815317	11815317	C	T	SNV	CC8457	Lung Msh2	0.082	0.654	0.125382	7.97561	1539
AJ5874T1	chr1	26683975	26683975	T	C	SNV	AJ5874	Lung Msh2	0.064	0.512	0.125	8	1540
AJ5874T1	chr1	91381905	91381905	T	C	SNV	AJ5874	Lung Msh2	0.064	0.512	0.125	8	1541
AJ5874T1	chr1	154403753	154403753	T	G	SNV	AJ5874	Lung Msh2	0.064	0.512	0.125	8	1542
AJ5874T1	chr13	114288854	114288854	T	G	SNV	AJ5874	Lung Msh2	0.064	0.512	0.125	8	1543
AJ5874T1	chr16	7224415	7224415	T	C	SNV	AJ5874	Lung Msh2	0.064	0.512	0.125	8	1544
AJ5874T1	chr2	62257520	62257520	A	G	SNV	AJ5874	Lung Msh2	0.064	0.512	0.125	8	1545
AJ5874T1	chr7	101840633	101840633	T	C	SNV	AJ5874	Lung Msh2	0.064	0.512	0.125	8	1546
DC1638T5	chr11	80330582	80330582	T	C	SNV	DC1638	Lung Msh2	0.101	0.81	0.124691	8.0198	1547
DC1638T5	chr18	36531803	36531803	T	G	SNV	DC1638	Lung Msh2	0.101	0.81	0.124691	8.0198	1548
DC1638T5	chr2	25425430	25425430	T	C	SNV	DC1638	Lung Msh2	0.101	0.81	0.124691	8.0198	1549
DC1638T5	chr7	43411185	43411185	A	G	SNV	DC1638	Lung Msh2	0.101	0.81	0.124691	8.0198	1550
CC8131T1	chr9	8961402	8961402	T	C	SNV	CC8131	Lung Msh2	0.083	0.666	0.124625	8.0241	1551
AJ5880T2	chr2	170496640	170496640	C	T	SNV	AJ5880	Lung Msh2	0.071	0.57	0.124561	8.02817	1552
DC1320T1	chr19	47733839	47733839	A	G	SNV	DC1320	Lung Msh2	0.103	0.827	0.124547	8.02913	1553
AJ5874T3	chr17	36958265	36958265	C	A	SNV	AJ5874	Lung Msh2	0.075	0.603	0.124378	8.04	1554
AJ5874T3	chr18	37670133	37670133	T	C	SNV	AJ5874	Lung Msh2	0.075	0.603	0.124378	8.04	1555
DC1638T10	chr7	79600591	79600591	T	C	SNV	DC1638	Lung Msh2	0.1	0.805	0.124224	8.05	1556
JS9453T2	chr3	98297516	98297516	A	C	SNV	JS9453	Lung Msh2	0.064	0.516	0.124031	8.0625	1557
AJ5867T1	chr5	14935796	14935796	A	C	SNV	AJ5867	Lung Msh2	0.068	0.549	0.123862	8.07353	1558
CC8457T2	chr9	60869945	60869945	C	T	SNV	CC8457	Lung Msh2	0.081	0.654	0.123853	8.07407	1559
AJ5871T1	chr16	59201880	59201880	A	T	SNV	AJ5871	Lung Msh2	0.049	0.396	0.123737	8.08163	1560
AJ5871T1	chr19	38953616	38953616	T	C	SNV	AJ5871	Lung Msh2	0.049	0.396	0.123737	8.08163	1561
DC1638T5	chr11	69048242	69048242	A	G	SNV	DC1638	Lung Msh2	0.1	0.81	0.123457	8.1	1562
DC1638T5	chr13	35969342	35969342	T	C	SNV	DC1638	Lung Msh2	0.1	0.81	0.123457	8.1	1563
DC1638T5	chr14	70308721	70308721	T	C	SNV	DC1638	Lung Msh2	0.1	0.81	0.123457	8.1	1564
DC1638T5	chr2	118919155	118919155	A	G	SNV	DC1638	Lung Msh2	0.1	0.81	0.123457	8.1	1565
DC1638T5	chr5	120600156	120600156	A	G	SNV	DC1638	Lung Msh2	0.1	0.81	0.123457	8.1	1566
DC1638T5	chr9	50621152	50621152	A	C	SNV	DC1638	Lung Msh2	0.1	0.81	0.123457	8.1	1567
DC1320T1	chr16	4614072	4614072	C	A	SNV	DC1320	Lung Msh2	0.102	0.827	0.123337	8.10784	1568
CC8381T1	chr15	103409644	103409644	T	C	SNV	CC8381	Lung Msh2	0.055	0.446	0.123318	8.10909	1569
CC8307T2	chr15	89379130	89379130	C	T	SNV	CC8307	Lung Msh2	0.088	0.714	0.123249	8.11364	1570
AJ5874T1	chr4	46468647	46468647	T	C	SNV	AJ5874	Lung Msh2	0.063	0.512	0.123047	8.12698	1571
AJ5874T1	chr6	125375301	125375301	A	G	SNV	AJ5874	Lung Msh2	0.063	0.512	0.123047	8.12698	1572
AJ5871T3	chr17	52905073	52905073	C	T	SNV	AJ5871	Lung Msh2	0.067	0.545	0.122936	8.13433	1573
AJ5871T3	chr8	33682671	33682671	T	C	SNV	AJ5871	Lung Msh2	0.067	0.545	0.122936	8.13433	1574
CC8457T2	chr7	141851597	141851597	G	A	SNV	CC8457	Lung Msh2	0.08	0.654	0.122324	8.175	1575
DC1320T2	chr15	95229166	95229166	C	A	SNV	DC1320	Lung Msh2	0.107	0.875	0.122286	8.17757	1576
AJ5645T1	chr4	144457876	144457876	T	G	SNV	AJ5645	Lung Msh2	0.073	0.597	0.122278	8.17808	1577
DC1638T5	chr10	59892992	59892992	A	G	SNV	DC1638	Lung Msh2	0.099	0.81	0.122222	8.18182	1578
DC1638T5	chr13	68584651	68584651	T	C	SNV	DC1638	Lung Msh2	0.099	0.81	0.122222	8.18182	1579
DC1638T5	chr14	21838431	21838431	T	A	SNV	DC1638	Lung Msh2	0.099	0.81	0.122222	8.18182	1580
DC1638T5	chr6	90108123	90108123	A	G	SNV	DC1638	Lung Msh2	0.099	0.81	0.122222	8.18182	1581
DC1640T2	chr11	118023363	118023363	C	T	SNV	DC1640	Lung Msh2	0.097	0.794	0.122166	8.18557	1582
DC1320T1	chr6	132893134	132893134	T	A	SNV	DC1320	Lung Msh2	0.101	0.827	0.122128	8.18812	1583
JS9453T2	chr11	6274165	6274165	A	G	SNV	JS9453	Lung Msh2	0.063	0.516	0.122093	8.19048	1584
JS9453T2	chr7	127977277	127977277	A	G	SNV	JS9453	Lung Msh2	0.063	0.516	0.122093	8.19048	1585
DC1638T10	chr6	136822810	136822810	T	C	SNV	DC1638	Lung Msh2	0.098	0.805	0.121739	8.21429	1586
PW10504T4	chr6	132115000	132115000	C	T	SNV	PW10504	Lung Msh2	0.072	0.592	0.121622	8.22222	1587
CC8307T3	chr10	81363773	81363773	A	G	SNV	CC8307	Lung Msh2	0.1	0.823	0.121507	8.23	1588
DC1638T7	chr13	111755214	111755214	G	T	SNV	DC1638	Lung Msh2	0.094	0.776	0.121134	8.25532	1589
DC1638T7	chr3	94879077	94879077	T	C	SNV	DC1638	Lung Msh2	0.094	0.776	0.121134	8.25532	1590
AJ5874T1	chr11	119288696	119288696	A	G	SNV	AJ5874	Lung Msh2	0.062	0.512	0.121094	8.25806	1591
AJ5874T1	chr17	64710784	64710784	T	C	SNV	AJ5874	Lung Msh2	0.062	0.512	0.121094	8.25806	1592
AJ5874T1	chr7	80264649	80264649	A	T	SNV	AJ5874	Lung Msh2	0.062	0.512	0.121094	8.25806	1593
AJ5874T1	chr9	105782072	105782072	T	G	SNV	AJ5874	Lung Msh2	0.062	0.512	0.121094	8.25806	1594
AJ5874T3	chr2	70534288	70534288	T	C	SNV	AJ5874	Lung Msh2	0.073	0.603	0.121061	8.26027	1595
AJ5880T2	chr11	107663614	107663614	T	C	SNV	AJ5880	Lung Msh2	0.069	0.57	0.121053	8.26087	1596
AJ5880T2	chrX	12607029	12607029	C	G	SNV	AJ5880	Lung Msh2	0.069	0.57	0.121053	8.26087	1597
AJ5867T3	chr9	105940066	105940066	C	T	SNV	AJ5867	Lung Msh2	0.064	0.529	0.120983	8.26562	1598
CC8457T2	chr12	113088834	113088834	G	A	SNV	CC8457	Lung Msh2	0.079	0.654	0.120795	8.27848	1599
CC8457T2	chr7	79100498	79100498	T	C	SNV	CC8457	Lung Msh2	0.079	0.654	0.120795	8.27848	1600
AJ5805T4	chr17	6213446	6213446	A	G	SNV	AJ5805	Lung Msh2	0.078	0.649	0.120185	8.32051	1601
JS9453T2	chr14	50816251	50816251	A	G	SNV	JS9453	Lung Msh2	0.062	0.516	0.120155	8.32258	1602
JS9453T2	chr8	84544776	84544776	C	T	SNV	JS9453	Lung Msh2	0.062	0.516	0.120155	8.32258	1603
JS9453T2	chrX	164234958	164234958	T	C	SNV	JS9453	Lung Msh2	0.062	0.516	0.120155	8.32258	1604
CC8131T1	chr4	141770969	141770969	C	T	SNV	CC8131	Lung Msh2	0.08	0.666	0.12012	8.325	1605
CC8131T1	chr5	90293259	90293259	G	A	SNV	CC8131	Lung Msh2	0.08	0.666	0.12012	8.325	1606

## Sheet: Fig. 3d
Source Data Figure 3
Related to Figure 3d
sampleID	chrom	start	end	ref	obs	Variant_type	Animal	Group	Raw_VAF	Purity	VAF_corrected_by_purity	VAF_invers	Cumulative_number_of_mutations
PW2017T1	chr17	65867753	65867753	G	A	SNV	PW2017	Colon Msh2	0.174	0.734	0.237057	4.21839	152
PW2017T2	chr14	20765974	20765974	G	A	SNV	PW2017	Colon Msh2	0.133	0.563	0.236234	4.23308	153
PW2020T2	chr9	21932844	21932844	C	T	SNV	PW2020	Colon Msh2	0.157	0.667	0.235382	4.24841	154
PW2017T2	chr11	106685154	106685154	C	T	SNV	PW2017	Colon Msh2	0.132	0.563	0.234458	4.26515	155
PW2017T2	chr15	39437725	39437725	C	T	SNV	PW2017	Colon Msh2	0.131	0.563	0.232682	4.29771	156
PW2017T2	chr16	37383540	37383540	A	G	SNV	PW2017	Colon Msh2	0.131	0.563	0.232682	4.29771	157
PW2020T2	chr14	48250601	48250601	C	T	SNV	PW2020	Colon Msh2	0.155	0.667	0.232384	4.30323	158
PW2017T2	chr4	11713702	11713702	C	T	SNV	PW2017	Colon Msh2	0.13	0.563	0.230906	4.33077	159
PW2017T2	chr5	142886971	142886971	G	T	SNV	PW2017	Colon Msh2	0.129	0.563	0.22913	4.36434	160
PW2017T2	chr8	4186131	4186131	G	T	SNV	PW2017	Colon Msh2	0.129	0.563	0.22913	4.36434	161
PW2020T2	chr2	166080018	166080018	T	C	SNV	PW2020	Colon Msh2	0.152	0.667	0.227886	4.38816	162
PW2017T2	chr1	72666582	72666582	A	G	SNV	PW2017	Colon Msh2	0.128	0.563	0.227353	4.39844	163
PW2017T2	chr6	8259041	8259041	A	G	SNV	PW2017	Colon Msh2	0.128	0.563	0.227353	4.39844	164
PW2019T1	chr13	61536649	61536649	C	T	SNV	PW2019	Colon Msh2	0.136	0.601	0.22629	4.41912	165
PW2019T1	chr18	34314826	34314826	C	A	SNV	PW2019	Colon Msh2	0.136	0.601	0.22629	4.41912	166
PW2017T2	chr11	29749886	29749886	C	T	SNV	PW2017	Colon Msh2	0.127	0.563	0.225577	4.43307	167
PW2017T2	chr15	76233588	76233588	C	T	SNV	PW2017	Colon Msh2	0.127	0.563	0.225577	4.43307	168
PW2019T1	chr2	35718786	35718786	G	A	SNV	PW2019	Colon Msh2	0.135	0.601	0.224626	4.45185	169
PW2019T1	chr9	58117462	58117462	C	A	SNV	PW2019	Colon Msh2	0.135	0.601	0.224626	4.45185	170
PW2017T2	chr6	23496791	23496791	C	T	SNV	PW2017	Colon Msh2	0.126	0.563	0.223801	4.46825	171
PW2020T2	chr7	4010477	4010477	T	A	SNV	PW2020	Colon Msh2	0.149	0.667	0.223388	4.47651	172
PW2017T2	chr3	37079900	37079900	G	A	SNV	PW2017	Colon Msh2	0.125	0.563	0.222025	4.504	173
PW2017T2	chr8	122785921	122785921	C	A	SNV	PW2017	Colon Msh2	0.125	0.563	0.222025	4.504	174
PW2017T1	chr2	30091689	30091689	G	A	SNV	PW2017	Colon Msh2	0.162	0.734	0.220708	4.53086	175
PW2017T2	chr11	61070213	61070213	C	T	SNV	PW2017	Colon Msh2	0.124	0.563	0.220249	4.54032	176
PW2017T2	chr7	85750746	85750746	T	G	SNV	PW2017	Colon Msh2	0.124	0.563	0.220249	4.54032	177
PW2019T1	chr19	41274343	41274343	G	A	SNV	PW2019	Colon Msh2	0.131	0.601	0.21797	4.58779	178
PW2017T2	chr2	62573451	62573451	G	T	SNV	PW2017	Colon Msh2	0.121	0.563	0.21492	4.65289	179
PW2019T1	chr7	120932233	120932233	C	A	SNV	PW2019	Colon Msh2	0.129	0.601	0.214642	4.65891	180
PW2017T2	chr2	120079582	120079582	G	A	SNV	PW2017	Colon Msh2	0.12	0.563	0.213144	4.69167	181
PW2017T2	chr1	82287573	82287573	C	T	SNV	PW2017	Colon Msh2	0.119	0.563	0.211368	4.73109	182
PW2017T2	chr11	80640370	80640370	G	A	SNV	PW2017	Colon Msh2	0.119	0.563	0.211368	4.73109	183
PW2019T1	chr10	78788983	78788983	G	A	SNV	PW2019	Colon Msh2	0.127	0.601	0.211314	4.73228	184
PW2017T2	chr1	119910769	119910769	T	G	SNV	PW2017	Colon Msh2	0.118	0.563	0.209591	4.77119	185
PW2017T2	chr11	97173136	97173136	G	A	SNV	PW2017	Colon Msh2	0.118	0.563	0.209591	4.77119	186
PW2017T2	chr3	14499332	14499332	A	G	SNV	PW2017	Colon Msh2	0.118	0.563	0.209591	4.77119	187
PW2017T2	chr7	127391766	127391766	C	T	SNV	PW2017	Colon Msh2	0.118	0.563	0.209591	4.77119	188
PW2019T1	chr4	148500244	148500244	T	C	SNV	PW2019	Colon Msh2	0.125	0.601	0.207987	4.808	189
PW2019T1	chrX	72264729	72264729	A	G	SNV	PW2019	Colon Msh2	0.125	0.601	0.207987	4.808	190
PW2017T2	chr5	36614392	36614392	A	T	SNV	PW2017	Colon Msh2	0.116	0.563	0.206039	4.85345	191
PW2017T2	chr19	17118774	17118774	C	A	SNV	PW2017	Colon Msh2	0.115	0.563	0.204263	4.89565	192
PW2017T2	chr7	25080792	25080792	G	A	SNV	PW2017	Colon Msh2	0.115	0.563	0.204263	4.89565	193
PW2020T2	chr12	91366406	91366406	T	A	SNV	PW2020	Colon Msh2	0.136	0.667	0.203898	4.90441	194
PW2020T2	chr2	24616912	24616912	G	A	SNV	PW2020	Colon Msh2	0.136	0.667	0.203898	4.90441	195
PW2020T2	chr3	159923490	159923490	G	T	SNV	PW2020	Colon Msh2	0.136	0.667	0.203898	4.90441	196
PW2017T2	chr6	27429428	27429428	C	T	SNV	PW2017	Colon Msh2	0.114	0.563	0.202487	4.9386	197
PW2017T2	chr9	32396519	32396519	T	C	SNV	PW2017	Colon Msh2	0.114	0.563	0.202487	4.9386	198
PW2017T2	chr3	103761555	103761555	C	T	SNV	PW2017	Colon Msh2	0.113	0.563	0.20071	4.9823	199
PW2020T2	chr12	51952503	51952503	C	T	SNV	PW2020	Colon Msh2	0.133	0.667	0.1994	5.01504	200
PW2017T2	chr13	94471837	94471837	G	A	SNV	PW2017	Colon Msh2	0.112	0.563	0.198934	5.02679	201
PW2019T1	chrX	124132898	124132898	C	A	SNV	PW2019	Colon Msh2	0.119	0.601	0.198003	5.05042	202
PW2020T2	chr2	120713811	120713811	C	T	SNV	PW2020	Colon Msh2	0.132	0.667	0.197901	5.05303	203
PW2017T1	chr19	12626714	12626714	T	C	SNV	PW2017	Colon Msh2	0.145	0.734	0.197548	5.06207	204
PW2017T2	chr3	76536262	76536262	T	C	SNV	PW2017	Colon Msh2	0.111	0.563	0.197158	5.07207	205
PW2019T1	chr17	37752574	37752574	G	A	SNV	PW2019	Colon Msh2	0.118	0.601	0.196339	5.09322	206
PW2020T2	chr1	133386867	133386867	G	A	SNV	PW2020	Colon Msh2	0.13	0.667	0.194903	5.13077	207
PW2019T1	chr9	119770029	119770029	A	T	SNV	PW2019	Colon Msh2	0.117	0.601	0.194676	5.13675	208
PW2017T2	chr16	10284462	10284462	C	T	SNV	PW2017	Colon Msh2	0.109	0.563	0.193606	5.16514	209
PW2017T2	chr5	150495821	150495821	C	T	SNV	PW2017	Colon Msh2	0.109	0.563	0.193606	5.16514	210
PW2017T2	chr7	96868045	96868045	T	G	SNV	PW2017	Colon Msh2	0.109	0.563	0.193606	5.16514	211
PW2019T1	chr4	114408965	114408965	G	A	SNV	PW2019	Colon Msh2	0.116	0.601	0.193012	5.18103	212
PW2019T1	chr7	139845658	139845658	C	T	SNV	PW2019	Colon Msh2	0.116	0.601	0.193012	5.18103	213
PW2017T2	chr1	188814203	188814203	C	T	SNV	PW2017	Colon Msh2	0.108	0.563	0.191829	5.21296	214
PW2019T1	chr3	154941685	154941685	G	A	SNV	PW2019	Colon Msh2	0.115	0.601	0.191348	5.22609	215
PW2017T1	chr1	54434147	54434147	C	T	SNV	PW2017	Colon Msh2	0.14	0.734	0.190736	5.24286	216
PW2020T2	chr14	84447952	84447952	C	T	SNV	PW2020	Colon Msh2	0.127	0.667	0.190405	5.25197	217
PW2020T2	chr17	74580551	74580551	C	T	SNV	PW2020	Colon Msh2	0.127	0.667	0.190405	5.25197	218
PW2017T2	chr15	75917239	75917239	G	A	SNV	PW2017	Colon Msh2	0.107	0.563	0.190053	5.26168	219
PW2017T2	chr16	81615760	81615760	T	C	SNV	PW2017	Colon Msh2	0.107	0.563	0.190053	5.26168	220
PW2017T2	chr9	78473794	78473794	G	T	SNV	PW2017	Colon Msh2	0.107	0.563	0.190053	5.26168	221
PW2019T1	chr18	57180510	57180510	C	T	SNV	PW2019	Colon Msh2	0.114	0.601	0.189684	5.27193	222
PW2017T2	chr2	13276799	13276799	G	A	SNV	PW2017	Colon Msh2	0.106	0.563	0.188277	5.31132	223
PW2017T1	chr9	50621702	50621702	C	T	SNV	PW2017	Colon Msh2	0.137	0.734	0.186649	5.35766	224
PW2017T2	chr1	12818507	12818507	C	T	SNV	PW2017	Colon Msh2	0.105	0.563	0.186501	5.3619	225
PW2017T2	chr9	103050244	103050244	C	T	SNV	PW2017	Colon Msh2	0.105	0.563	0.186501	5.3619	226
PW2017T2	chr14	37079723	37079723	T	C	SNV	PW2017	Colon Msh2	0.104	0.563	0.184725	5.41346	227
PW2017T2	chr14	72556220	72556220	C	T	SNV	PW2017	Colon Msh2	0.104	0.563	0.184725	5.41346	228
PW2017T2	chr15	23410791	23410791	A	G	SNV	PW2017	Colon Msh2	0.104	0.563	0.184725	5.41346	229
PW2017T2	chr9	62372088	62372088	A	G	SNV	PW2017	Colon Msh2	0.104	0.563	0.184725	5.41346	230
PW2019T1	chr10	76382088	76382088	G	A	SNV	PW2019	Colon Msh2	0.111	0.601	0.184692	5.41441	231
PW2017T2	chr11	67090854	67090854	G	A	SNV	PW2017	Colon Msh2	0.103	0.563	0.182948	5.46602	232
PW2017T2	chr4	108570230	108570230	G	A	SNV	PW2017	Colon Msh2	0.103	0.563	0.182948	5.46602	233
PW2017T1	chrX	100665697	100665697	C	T	SNV	PW2017	Colon Msh2	0.133	0.734	0.181199	5.5188	234
PW2017T2	chr8	108946656	108946656	G	A	SNV	PW2017	Colon Msh2	0.102	0.563	0.181172	5.51961	235
PW2020T2	chr13	21133442	21133442	C	T	SNV	PW2020	Colon Msh2	0.12	0.667	0.17991	5.55833	236
PW2017T2	chr11	67034118	67034118	T	C	SNV	PW2017	Colon Msh2	0.101	0.563	0.179396	5.57426	237
PW2017T1	chrX	95425168	95425168	C	T	SNV	PW2017	Colon Msh2	0.131	0.734	0.178474	5.60305	238
PW2020T2	chr17	75544819	75544819	G	A	SNV	PW2020	Colon Msh2	0.119	0.667	0.178411	5.60504	239
PW2017T1	chr14	8247992	8247992	G	A	SNV	PW2017	Colon Msh2	0.13	0.734	0.177112	5.64615	240
PW2017T1	chr2	165408849	165408849	A	G	SNV	PW2017	Colon Msh2	0.13	0.734	0.177112	5.64615	241
PW2020T2	chr14	50126697	50126697	T	C	SNV	PW2020	Colon Msh2	0.118	0.667	0.176912	5.65254	242
PW2019T1	chr7	28047412	28047412	G	A	SNV	PW2019	Colon Msh2	0.106	0.601	0.176373	5.66981	243
PW2017T1	chr6	146233960	146233960	C	T	SNV	PW2017	Colon Msh2	0.129	0.734	0.175749	5.68992	244
PW2020T2	chr14	51906516	51906516	A	C	SNV	PW2020	Colon Msh2	0.117	0.667	0.175412	5.70085	245
PW2019T1	chr11	118177288	118177288	C	A	SNV	PW2019	Colon Msh2	0.105	0.601	0.174709	5.72381	246
PW2017T1	chr5	124750859	124750859	C	A	SNV	PW2017	Colon Msh2	0.128	0.734	0.174387	5.73438	247
PW2017T2	chr17	47904427	47904427	C	A	SNV	PW2017	Colon Msh2	0.098	0.563	0.174067	5.7449	248
PW2017T2	chr7	92431143	92431143	C	T	SNV	PW2017	Colon Msh2	0.098	0.563	0.174067	5.7449	249
PW2020T2	chr13	22772788	22772788	T	C	SNV	PW2020	Colon Msh2	0.116	0.667	0.173913	5.75	250
PW2017T2	chr17	37660037	37660037	G	A	SNV	PW2017	Colon Msh2	0.097	0.563	0.172291	5.80412	251
PW2017T2	chr19	7494658	7494658	G	A	SNV	PW2017	Colon Msh2	0.097	0.563	0.172291	5.80412	252
PW2020T2	chr6	90559322	90559322	G	A	SNV	PW2020	Colon Msh2	0.114	0.667	0.170915	5.85088	253
PW2017T1	chr10	21998740	21998740	C	T	SNV	PW2017	Colon Msh2	0.125	0.734	0.1703	5.872	254
PW2017T1	chr12	69760134	69760134	C	T	SNV	PW2017	Colon Msh2	0.125	0.734	0.1703	5.872	255
PW2017T1	chr5	104018180	104018180	C	T	SNV	PW2017	Colon Msh2	0.125	0.734	0.1703	5.872	256
PW2017T2	chr14	29062528	29062528	C	T	SNV	PW2017	Colon Msh2	0.095	0.563	0.168739	5.92632	257
PW2019T1	chr15	80355665	80355665	G	A	SNV	PW2019	Colon Msh2	0.101	0.601	0.168053	5.9505	258
PW2019T1	chr2	89406966	89406966	C	T	SNV	PW2019	Colon Msh2	0.101	0.601	0.168053	5.9505	259
PW2020T2	chr7	141851623	141851623	T	C	SNV	PW2020	Colon Msh2	0.112	0.667	0.167916	5.95536	260
PW2016T1	chr10	23961298	23961298	T	C	SNV	PW2016	Colon Msh2	0.095	0.567	0.167549	5.96842	261
PW2019T1	chr3	27468886	27468886	C	A	SNV	PW2019	Colon Msh2	0.1	0.601	0.166389	6.01	262
PW2017T1	chr16	73985706	73985706	G	A	SNV	PW2017	Colon Msh2	0.122	0.734	0.166213	6.01639	263
PW2017T2	chr4	141409778	141409778	C	T	SNV	PW2017	Colon Msh2	0.093	0.563	0.165187	6.05376	264
PW2017T1	chr1	86351008	86351008	C	A	SNV	PW2017	Colon Msh2	0.12	0.734	0.163488	6.11667	265
PW2017T1	chr16	5020292	5020292	G	A	SNV	PW2017	Colon Msh2	0.12	0.734	0.163488	6.11667	266
PW2020T2	chr5	83354989	83354989	C	T	SNV	PW2020	Colon Msh2	0.109	0.667	0.163418	6.11927	267
PW2017T2	chr1	116442337	116442337	C	T	SNV	PW2017	Colon Msh2	0.092	0.563	0.16341	6.11957	268
PW2017T2	chr1	164345280	164345280	G	A	SNV	PW2017	Colon Msh2	0.092	0.563	0.16341	6.11957	269
PW2017T2	chr2	155415806	155415806	C	A	SNV	PW2017	Colon Msh2	0.091	0.563	0.161634	6.18681	270
PW2017T2	chr2	167963690	167963690	C	A	SNV	PW2017	Colon Msh2	0.091	0.563	0.161634	6.18681	271
PW2017T1	chr15	25781853	25781853	G	A	SNV	PW2017	Colon Msh2	0.118	0.734	0.160763	6.22034	272
PW2016T1	chr18	42578908	42578908	G	A	SNV	PW2016	Colon Msh2	0.091	0.567	0.160494	6.23077	273
PW2020T2	chr6	120876227	120876227	C	A	SNV	PW2020	Colon Msh2	0.107	0.667	0.16042	6.23364	274
PW2020T2	chr6	135923004	135923004	A	G	SNV	PW2020	Colon Msh2	0.107	0.667	0.16042	6.23364	275
PW2019T1	chr1	80606258	80606258	G	A	SNV	PW2019	Colon Msh2	0.096	0.601	0.159734	6.26042	276
PW2020T2	chr1	139337180	139337180	T	C	SNV	PW2020	Colon Msh2	0.106	0.667	0.158921	6.29245	277
PW2017T2	chr6	124778251	124778251	T	C	SNV	PW2017	Colon Msh2	0.089	0.563	0.158082	6.32584	278
PW2019T1	chr13	81433470	81433470	G	A	SNV	PW2019	Colon Msh2	0.095	0.601	0.15807	6.32632	279
PW2019T1	chr13	111255589	111255589	G	A	SNV	PW2019	Colon Msh2	0.095	0.601	0.15807	6.32632	280
PW2019T1	chr14	7948519	7948519	C	T	SNV	PW2019	Colon Msh2	0.095	0.601	0.15807	6.32632	281
PW2019T1	chr4	133066233	133066233	A	G	SNV	PW2019	Colon Msh2	0.095	0.601	0.15807	6.32632	282
PW2020T2	chr2	154380948	154380948	C	T	SNV	PW2020	Colon Msh2	0.105	0.667	0.157421	6.35238	283
PW2020T2	chr5	51498201	51498201	A	C	SNV	PW2020	Colon Msh2	0.105	0.667	0.157421	6.35238	284
PW2019T1	chr1	121554027	121554027	T	C	SNV	PW2019	Colon Msh2	0.094	0.601	0.156406	6.39362	285
PW2019T1	chr7	19524408	19524408	A	C	SNV	PW2019	Colon Msh2	0.094	0.601	0.156406	6.39362	286
PW2019T1	chr8	95264484	95264484	C	T	SNV	PW2019	Colon Msh2	0.094	0.601	0.156406	6.39362	287
PW2017T2	chr8	64056321	64056321	G	T	SNV	PW2017	Colon Msh2	0.088	0.563	0.156306	6.39773	288
PW2020T2	chr8	75051552	75051552	A	G	SNV	PW2020	Colon Msh2	0.104	0.667	0.155922	6.41346	289
PW2020T2	chr9	97454733	97454733	C	T	SNV	PW2020	Colon Msh2	0.104	0.667	0.155922	6.41346	290
PW2017T2	chr10	12727772	12727772	C	T	SNV	PW2017	Colon Msh2	0.087	0.563	0.154529	6.47126	291
PW2017T1	chr17	35235698	35235698	G	A	SNV	PW2017	Colon Msh2	0.113	0.734	0.153951	6.49558	292
PW2016T1	chr5	144901271	144901271	A	C	SNV	PW2016	Colon Msh2	0.087	0.567	0.153439	6.51724	293
PW2019T1	chr1	176828917	176828917	C	T	SNV	PW2019	Colon Msh2	0.092	0.601	0.153078	6.53261	294
PW2017T2	chr1	68250581	68250581	T	C	SNV	PW2017	Colon Msh2	0.086	0.563	0.152753	6.54651	295
PW2017T2	chr17	35140452	35140452	G	A	SNV	PW2017	Colon Msh2	0.086	0.563	0.152753	6.54651	296
PW2017T2	chr4	41094797	41094797	G	T	SNV	PW2017	Colon Msh2	0.086	0.563	0.152753	6.54651	297
PW2019T1	chr10	80525543	80525543	C	T	SNV	PW2019	Colon Msh2	0.091	0.601	0.151414	6.6044	298
PW2019T1	chr11	59115748	59115748	A	C	SNV	PW2019	Colon Msh2	0.091	0.601	0.151414	6.6044	299
PW2019T1	chr7	119486972	119486972	C	A	SNV	PW2019	Colon Msh2	0.091	0.601	0.151414	6.6044	300
PW2017T1	chr11	103225434	103225434	G	A	SNV	PW2017	Colon Msh2	0.111	0.734	0.151226	6.61261	301
PW2017T1	chr13	92774684	92774684	A	G	SNV	PW2017	Colon Msh2	0.111	0.734	0.151226	6.61261	302
PW2017T1	chr15	76006343	76006343	G	A	SNV	PW2017	Colon Msh2	0.111	0.734	0.151226	6.61261	303
PW2017T2	chr1	192413109	192413109	G	A	SNV	PW2017	Colon Msh2	0.085	0.563	0.150977	6.62353	304
PW2020T2	chr15	28458640	28458640	C	T	SNV	PW2020	Colon Msh2	0.1	0.667	0.149925	6.67	305
PW2016T1	chr18	34312449	34312449	T	C	SNV	PW2016	Colon Msh2	0.085	0.567	0.149912	6.67059	306
PW2019T1	chr11	46528650	46528650	G	A	SNV	PW2019	Colon Msh2	0.09	0.601	0.14975	6.67778	307
PW2019T1	chr15	64124832	64124832	G	A	SNV	PW2019	Colon Msh2	0.089	0.601	0.148087	6.75281	308
PW2019T1	chr17	53462753	53462753	G	T	SNV	PW2019	Colon Msh2	0.089	0.601	0.148087	6.75281	309
PW2019T1	chr3	146945138	146945138	C	A	SNV	PW2019	Colon Msh2	0.089	0.601	0.148087	6.75281	310
PW2020T2	chr15	12261911	12261911	G	A	SNV	PW2020	Colon Msh2	0.098	0.667	0.146927	6.80612	311
PW2020T2	chr16	17980931	17980931	G	A	SNV	PW2020	Colon Msh2	0.098	0.667	0.146927	6.80612	312
PW2020T2	chr5	134558815	134558815	G	T	SNV	PW2020	Colon Msh2	0.098	0.667	0.146927	6.80612	313
PW2019T1	chr15	33381383	33381383	T	C	SNV	PW2019	Colon Msh2	0.088	0.601	0.146423	6.82955	314
PW2016T1	chr7	25290680	25290680	C	A	SNV	PW2016	Colon Msh2	0.083	0.567	0.146384	6.83133	315
PW2017T2	chr16	29648982	29648982	C	A	SNV	PW2017	Colon Msh2	0.082	0.563	0.145648	6.86585	316
PW2017T2	chr2	88005972	88005972	G	A	SNV	PW2017	Colon Msh2	0.082	0.563	0.145648	6.86585	317
PW2017T2	chr7	103660684	103660684	C	T	SNV	PW2017	Colon Msh2	0.082	0.563	0.145648	6.86585	318
PW2020T2	chr10	120035440	120035440	G	A	SNV	PW2020	Colon Msh2	0.097	0.667	0.145427	6.87629	319
PW2020T2	chr10	29218267	29218267	T	C	SNV	PW2020	Colon Msh2	0.096	0.667	0.143928	6.94792	320
PW2019T1	chr17	25377634	25377634	C	A	SNV	PW2019	Colon Msh2	0.086	0.601	0.143095	6.98837	321
PW2020T2	chr11	69913152	69913152	A	G	SNV	PW2020	Colon Msh2	0.095	0.667	0.142429	7.02105	322
PW2017T2	chr19	26649080	26649080	C	T	SNV	PW2017	Colon Msh2	0.08	0.563	0.142096	7.0375	323
PW2017T2	chr3	101018679	101018679	G	A	SNV	PW2017	Colon Msh2	0.08	0.563	0.142096	7.0375	324
PW2017T1	chr15	25964325	25964325	T	C	SNV	PW2017	Colon Msh2	0.104	0.734	0.141689	7.05769	325
PW2019T1	chr11	116070339	116070339	G	T	SNV	PW2019	Colon Msh2	0.085	0.601	0.141431	7.07059	326
PW2019T1	chr12	69341033	69341033	C	T	SNV	PW2019	Colon Msh2	0.085	0.601	0.141431	7.07059	327
PW2017T1	chr6	60973026	60973026	C	T	SNV	PW2017	Colon Msh2	0.103	0.734	0.140327	7.12621	328
PW2017T2	chr12	101044536	101044536	T	C	SNV	PW2017	Colon Msh2	0.079	0.563	0.14032	7.12658	329
PW2017T2	chr8	85092967	85092967	C	T	SNV	PW2017	Colon Msh2	0.079	0.563	0.14032	7.12658	330
PW2020T2	chr17	31322177	31322177	G	T	SNV	PW2020	Colon Msh2	0.093	0.667	0.13943	7.17204	331
PW2020T2	chr7	28989370	28989370	G	A	SNV	PW2020	Colon Msh2	0.093	0.667	0.13943	7.17204	332
PW2017T1	chr19	5498406	5498406	G	C	SNV	PW2017	Colon Msh2	0.102	0.734	0.138965	7.19608	333
PW2017T2	chr5	53701330	53701330	A	G	SNV	PW2017	Colon Msh2	0.078	0.563	0.138544	7.21795	334
PW2017T2	chr7	64204576	64204576	T	C	SNV	PW2017	Colon Msh2	0.078	0.563	0.138544	7.21795	335
PW2017T2	chr7	105771685	105771685	G	A	SNV	PW2017	Colon Msh2	0.078	0.563	0.138544	7.21795	336
PW2017T2	chrX	85614680	85614680	A	G	SNV	PW2017	Colon Msh2	0.078	0.563	0.138544	7.21795	337
PW2019T1	chr9	3458845	3458845	C	T	SNV	PW2019	Colon Msh2	0.083	0.601	0.138103	7.24096	338
PW2017T1	chr18	9859018	9859018	A	C	SNV	PW2017	Colon Msh2	0.101	0.734	0.137602	7.26733	339
PW2017T2	chr1	75186620	75186620	G	A	SNV	PW2017	Colon Msh2	0.077	0.563	0.136767	7.31169	340
PW2017T1	chr12	76311940	76311940	C	T	SNV	PW2017	Colon Msh2	0.1	0.734	0.13624	7.34	341
PW2017T2	chrX	155574121	155574121	A	G	SNV	PW2017	Colon Msh2	0.076	0.563	0.134991	7.40789	342
PW2019T1	chr1	58001290	58001290	T	C	SNV	PW2019	Colon Msh2	0.081	0.601	0.134775	7.41975	343
PW2017T1	chr9	108299763	108299763	T	C	SNV	PW2017	Colon Msh2	0.098	0.734	0.133515	7.4898	344
PW2017T2	chr1	133356477	133356477	C	T	SNV	PW2017	Colon Msh2	0.075	0.563	0.133215	7.50667	345
PW2019T1	chr13	98755168	98755168	G	A	SNV	PW2019	Colon Msh2	0.08	0.601	0.133111	7.5125	346
PW2019T1	chr5	137868745	137868745	G	A	SNV	PW2019	Colon Msh2	0.08	0.601	0.133111	7.5125	347
PW2020T2	chr8	3429518	3429518	G	T	SNV	PW2020	Colon Msh2	0.088	0.667	0.131934	7.57955	348
PW2019T1	chr18	37506793	37506793	C	T	SNV	PW2019	Colon Msh2	0.079	0.601	0.131448	7.60759	349
PW2019T1	chr19	12626917	12626917	C	T	SNV	PW2019	Colon Msh2	0.079	0.601	0.131448	7.60759	350
PW2019T1	chr19	56793504	56793504	A	G	SNV	PW2019	Colon Msh2	0.079	0.601	0.131448	7.60759	351
PW2017T2	chr9	66400129	66400129	A	T	SNV	PW2017	Colon Msh2	0.074	0.563	0.131439	7.60811	352
PW2017T1	chr18	37890957	37890957	A	C	SNV	PW2017	Colon Msh2	0.096	0.734	0.13079	7.64583	353
PW2017T1	chr9	58018273	58018273	C	T	SNV	PW2017	Colon Msh2	0.096	0.734	0.13079	7.64583	354
PW2016T1	chr18	34462065	34462065	C	G	SNV	PW2016	Colon Msh2	0.074	0.567	0.130511	7.66216	355
PW2017T2	chr11	68990253	68990253	C	T	SNV	PW2017	Colon Msh2	0.073	0.563	0.129663	7.71233	356
PW2017T1	chr2	30089980	30089980	A	C	SNV	PW2017	Colon Msh2	0.095	0.734	0.129428	7.72632	357
PW2019T1	chr3	51530120	51530120	G	A	SNV	PW2019	Colon Msh2	0.077	0.601	0.12812	7.80519	358
PW2019T1	chr5	111224097	111224097	A	G	SNV	PW2019	Colon Msh2	0.077	0.601	0.12812	7.80519	359
PW2020T2	chr11	60202894	60202894	C	A	SNV	PW2020	Colon Msh2	0.085	0.667	0.127436	7.84706	360
PW2020T2	chr19	42749391	42749391	A	C	SNV	PW2020	Colon Msh2	0.085	0.667	0.127436	7.84706	361
PW2020T2	chr2	32781435	32781435	C	T	SNV	PW2020	Colon Msh2	0.085	0.667	0.127436	7.84706	362
PW2017T1	chr5	127792363	127792363	T	C	SNV	PW2017	Colon Msh2	0.093	0.734	0.126703	7.89247	363
PW2019T1	chr12	70227360	70227360	T	C	SNV	PW2019	Colon Msh2	0.076	0.601	0.126456	7.90789	364
PW2017T2	chr6	125307262	125307262	C	A	SNV	PW2017	Colon Msh2	0.071	0.563	0.12611	7.92958	365
PW2017T1	chr6	120958474	120958474	C	T	SNV	PW2017	Colon Msh2	0.092	0.734	0.125341	7.97826	366
PW2017T1	chr7	79841724	79841724	G	A	SNV	PW2017	Colon Msh2	0.092	0.734	0.125341	7.97826	367
PW2020T2	chr12	33342078	33342078	T	C	SNV	PW2020	Colon Msh2	0.083	0.667	0.124438	8.03614	368
PW2017T2	chr18	34312618	34312618	A	G	SNV	PW2017	Colon Msh2	0.07	0.563	0.124334	8.04286	369
PW2017T1	chr11	67660107	67660107	G	T	SNV	PW2017	Colon Msh2	0.091	0.734	0.123978	8.06593	370
PW2017T1	chr9	44507802	44507802	G	A	SNV	PW2017	Colon Msh2	0.091	0.734	0.123978	8.06593	371
PW2019T1	chr12	91647559	91647559	T	G	SNV	PW2019	Colon Msh2	0.074	0.601	0.123128	8.12162	372
PW2019T1	chr14	46384278	46384278	G	A	SNV	PW2019	Colon Msh2	0.074	0.601	0.123128	8.12162	373
PW2019T1	chr9	101971264	101971264	G	T	SNV	PW2019	Colon Msh2	0.074	0.601	0.123128	8.12162	374
PW2020T2	chrX	56917701	56917701	C	T	SNV	PW2020	Colon Msh2	0.082	0.667	0.122939	8.13415	375
PW2017T1	chr1	93078818	93078818	C	T	SNV	PW2017	Colon Msh2	0.09	0.734	0.122616	8.15556	376
PW2017T2	chr16	64785304	64785304	T	G	SNV	PW2017	Colon Msh2	0.069	0.563	0.122558	8.15942	377
PW2017T2	chr19	7432016	7432016	A	C	SNV	PW2017	Colon Msh2	0.069	0.563	0.122558	8.15942	378
PW2017T2	chr7	42265983	42265983	A	G	SNV	PW2017	Colon Msh2	0.069	0.563	0.122558	8.15942	379
PW2016T1	chr5	34640976	34640976	C	T	SNV	PW2016	Colon Msh2	0.069	0.567	0.121693	8.21739	380
PW2019T1	chr10	8298129	8298129	C	T	SNV	PW2019	Colon Msh2	0.073	0.601	0.121464	8.23288	381
PW2019T1	chr12	117877476	117877476	G	A	SNV	PW2019	Colon Msh2	0.073	0.601	0.121464	8.23288	382
PW2019T1	chr14	32663491	32663491	A	T	SNV	PW2019	Colon Msh2	0.073	0.601	0.121464	8.23288	383
PW2019T1	chr18	59410174	59410174	G	A	SNV	PW2019	Colon Msh2	0.073	0.601	0.121464	8.23288	384
PW2020T2	chr19	10945290	10945290	C	T	SNV	PW2020	Colon Msh2	0.081	0.667	0.121439	8.23457	385

## Sheet: Fig. 3h-k
Source Data Figure 3
Related to Figure 3h-k
SampleID	Chrom	Start	End	Reference	Variant	Transcript	Transcript.Support.Level	Ensembl.Gene.ID	Variant.Type	Mutation	Protein.Position	Gene.Name	HGVSc	HGVSp	HLA.Allele	Peptide.Length	Sub.peptide.Position	Mutation.Position	MT.Epitope.Seq	WT.Epitope.Seq	Best.MT.Score.Method	Best.MT.Score	Corresponding.WT.Score	Corresponding.Fold.Change	Tumor.DNA.Depth	Tumor.DNA.VAF	Tumor.RNA.Depth	Tumor.RNA.VAF	Normal.Depth	Normal.VAF	Gene.Expression	Transcript.Expression	Median.MT.Score	Median.WT.Score	Median.Fold.Change	NetMHC.WT.Score	NetMHC.MT.Score	NetMHCpan.WT.Score	NetMHCpan.MT.Score	SMM.WT.Score	SMM.MT.Score	SMMPMBEC.WT.Score	SMMPMBEC.MT.Score	Sample.Name	cterm_7mer_gravy_score	max_7mer_gravy_score	difficult_n_terminal_residue	c_terminal_cysteine	c_terminal_proline
SCC_P1	chr1	92573497	92573497	T	C	ENSMUST00000214239.1	5	ENSMUSG00000058904	missense	F/L	109	Olfr1413	ENSMUST00000214239.1:c.325T>C	ENSMUSP00000150792.1:p.Phe109Leu	H-2-Kb	8	8	4	TQFLFFSL	TQFFFFSL	NetMHC	7.41	14.4	1.943	301	0.223	NA	NA	NA	NA	NA	NA	9.997	12.057	1.206	14.4	7.41	8.2	10	12.0987	10.783	12.0154	9.99402	SCC_P1	1.67143	1.67143	FALSE	FALSE	FALSE
SCC_P1	chr1	74594618	74594618	CT	C	ENSMUST00000027357.11	1	ENSMUSG00000026171	FS	K/X	245	Rnf25	ENSMUST00000027357.11:c.734del	ENSMUSP00000027357.5:p.Lys245ArgfsTer31	H-2-Kb	8	24	0	TSLAFSSL	NA	NetMHC	4.67	NA	NA	55	0.182	NA	NA	NA	NA	NA	NA	8.657	NA	NA	NA	4.67	NA	6.1	NA	11.2135	NA	11.7419	SCC_P1	1.4	1.4	FALSE	FALSE	FALSE
SCC_P1	chr1	164257135	164257135	T	C	ENSMUST00000044021.11	1	ENSMUSG00000040918	missense	V/A	198	Slc19a2	ENSMUST00000044021.11:c.593T>C	ENSMUSP00000037561.5:p.Val198Ala	H-2-Kb	8	6	6	ISLTCASV	ISLTCVSV	NetMHC	51.16	308.97	6.039	247	0.251	NA	NA	NA	NA	NA	NA	78.087	277.713	3.556	308.97	51.16	437.3	155.2	246.456	85.259	204.522	70.9153	SCC_P1	1.42857	1.47143	FALSE	FALSE	FALSE
SCC_P1	chr1	46775247	46775247	A	G	ENSMUST00000189749.6	5	ENSMUSG00000101337	missense	M/V	3620	Dnah7c	ENSMUST00000189749.6:c.10858A>G	ENSMUSP00000140430.1:p.Met3620Val	H-2-Kb	9	11	1	VFLDQYEEL	MFLDQYEEL	SMM	216.327	554.766	2.564	327	0.229	NA	NA	NA	NA	NA	NA	274.502	733.154	2.671	824.73	301.12	1645	622	554.766	216.327	641.579	247.885	SCC_P1	-1.1	-0.142857	FALSE	FALSE	FALSE
SCC_P1	chr1	56891225	56891225	T	G	ENSMUST00000114415.9	1	ENSMUSG00000038331	missense	N/T	213	Satb2	ENSMUST00000114415.9:c.638A>C	ENSMUSP00000110057.3:p.Asn213Thr	H-2-Kb	9	4	8	VNSTYYATV	VNSTYYANV	NetMHC	12.91	6.03	0.467	177	0.226	NA	NA	NA	NA	NA	NA	53.822	44.025	0.818	6.03	12.91	9.3	13.4	93.3491	111.458	78.7499	94.2432	SCC_P1	0.171429	0.171429	FALSE	FALSE	FALSE
SCC_P1	chr1	20935005	20935005	T	G	ENSMUST00000189400.6	1	ENSMUSG00000025931	missense	L/V	128	Paqr8	ENSMUST00000189400.6:c.382T>G	ENSMUSP00000141054.1:p.Leu128Val	H-2-Kb	9	3	9	ITYLTCSLV	ITYLTCSLL	NetMHC	51.11	20.64	0.404	88	0.261	NA	NA	NA	NA	NA	NA	138.197	48.33	0.35	20.64	51.11	27.3	120.4	69.3601	155.995	94.8965	212.447	SCC_P1	1.64286	1.64286	FALSE	FALSE	FALSE
SCC_P1	chr1	128236639	128236639	T	C	ENSMUST00000036288.10	5	ENSMUSG00000056211	missense	S/P	1097	R3hdm1	ENSMUST00000036288.10:c.3289T>C	ENSMUSP00000043103.4:p.Ser1097Pro	H-2-Kb	9	4	8	TVLATFPPI	TVLATFPSI	NetMHCpan	156.6	241.4	1.542	190	0.195	NA	NA	NA	NA	NA	NA	337.842	596.246	1.765	373.82	205.67	241.4	156.6	818.672	470.013	895.88	523.902	SCC_P1	1.28571	1.37143	FALSE	FALSE	FALSE
SCC_P1	chr1	85579187	85579187	CT	C	ENSMUST00000093508.6	1	ENSMUSG00000070034	FS	K/X	385	Sp110	ENSMUST00000093508.6:c.1154del	ENSMUSP00000091226.6:p.Lys385SerfsTer13	H-2-Db	9	11	1	SAFRMRQEI	NA	SMMPMBEC	212.114	NA	NA	151	0.113	NA	NA	NA	NA	NA	NA	246.936	NA	NA	NA	356.88	NA	263.4	NA	230.473	NA	212.114	SCC_P1	-0.971429	-0.971429	FALSE	FALSE	FALSE
SCC_P1	chr1	92588592	92588592	A	C	ENSMUST00000190505.2	3	ENSMUSG00000046300	missense	K/N	87	Olfr1412	ENSMUST00000190505.2:c.261A>C	ENSMUSP00000150943.1:p.Lys87Asn	H-2-Db	9	11	1	NAMANFYSS	KAMANFYSS	SMM	238.572	187.767	0.787	280	0.211	NA	NA	NA	NA	NA	NA	448.615	248.476	0.554	418.17	714	263.3	574.7	187.767	238.572	233.652	322.53	SCC_P1	0.0142857	0.385714	FALSE	FALSE	FALSE
SCC_P1	chr1	127412243	127412243	G	T	ENSMUST00000038361.10	1	ENSMUSG00000036155	missense	V/L	454	Mgat5	ENSMUST00000038361.10:c.1360G>T	ENSMUSP00000038359.4:p.Val454Leu	H-2-Kb	8	4	8	QSLVYGKL	QSLVYGKV	NetMHC	15.26	75.8	4.967	83	0.181	NA	NA	NA	NA	NA	NA	52.362	246.565	4.709	75.8	15.26	265.7	39.6	232.67	65.1238	260.459	71.9018	SCC_P1	0.771429	0.771429	TRUE	FALSE	FALSE
SCC_P1	chr1	136070638	136070639	TT	AA	ENSMUST00000112064.7	2	ENSMUSG00000026407	missense	F/N	135	Cacna1s	ENSMUST00000112064.7:c.403_404inv	ENSMUSP00000107695.1:p.Phe135Asn	H-2-Kb	9	5	7	IVFLGVNTV	IVFLGVFTV	NetMHCpan	496	739.4	1.491	63	0.238	NA	NA	NA	NA	NA	NA	709.27	756.479	1.067	741.61	686.98	739.4	496	805.582	755.284	771.347	731.56	SCC_P1	1.48571	2.22857	FALSE	FALSE	FALSE
SCC_P1	chr1	134746867	134746867	A	C	ENSMUST00000121990.1	1	ENSMUSG00000026452	missense	I/L	348	Syt2	ENSMUST00000121990.1:c.1042A>C	ENSMUSP00000112438.1:p.Ile348Leu	H-2-Kb	9	5	7	ESFSFELPF	ESFSFEIPF	SMM	167.923	162.222	0.966	115	0.235	NA	NA	NA	NA	NA	NA	212.067	238.386	1.124	256.86	267.23	260.3	199.1	162.222	167.923	219.913	225.035	SCC_P1	0.9	0.9	TRUE	FALSE	FALSE
SCC_P1	chr1	144139554	144139554	T	G	ENSMUST00000111941.1	1	ENSMUSG00000051079	missense	K/Q	142	Rgs13	ENSMUST00000111941.1:c.424A>C	ENSMUSP00000107572.1:p.Lys142Gln	H-2-Kb	8	11	1	QSEMYQQL	KSEMYQQL	SMMPMBEC	286.246	135.438	0.473	208	0.274	NA	NA	NA	NA	NA	NA	400.316	257.12	0.642	295.09	446.03	493.4	1564.5	219.149	354.601	135.438	286.246	SCC_P1	-0.985714	-0.985714	TRUE	FALSE	FALSE
SCC_P1	chr1	130655982	130655982	G	A	ENSMUST00000027657.13	1	ENSMUSG00000026405	missense	T/I	83	C4bp	ENSMUST00000027657.13:c.248C>T	ENSMUSP00000027657.7:p.Thr83Ile	H-2-Kb	8	10	2	TILKYECL	TTLKYECL	SMMPMBEC	182.28	174.88	0.959	65	0.231	NA	NA	NA	NA	NA	NA	207.754	228.089	1.098	260.41	219.74	261.8	309.4	195.767	195.767	174.88	182.28	SCC_P1	0.842857	0.842857	FALSE	FALSE	FALSE
SCC_P1	chr1	57406795	57406795	T	C	ENSMUST00000027114.5	1	ENSMUSG00000025971	missense	L/P	8	Maip1	ENSMUST00000027114.5:c.23T>C	ENSMUSP00000027114.5:p.Leu8Pro	H-2-Kb	8	3	6	LAARLPPL	LAARLLPL	NetMHCpan	468.1	483.5	1.033	25	0.16	NA	NA	NA	NA	NA	NA	885.092	985.548	1.113	1850.31	1179.56	483.5	468.1	941.326	833.182	1029.77	937.001	SCC_P1	0.5	0.5	FALSE	FALSE	FALSE
SCC_P1	chr1	172246733	172246733	CA	C	ENSMUST00000111243.1	5	ENSMUSG00000007107	FS	W/X	318	Atp1a4	ENSMUST00000111243.1:c.952del	ENSMUSP00000106874.1:p.Trp318GlyfsTer37	H-2-Kb	8	7	5	VSFFGSRL	VSFFWLSI	NetMHCpan	6.8	13.2	1.941	125	0.256	NA	NA	NA	NA	NA	NA	14.817	50.863	3.433	61.62	12.7	13.2	6.8	55.3019	19.7124	46.4237	16.9332	SCC_P1	0.414286	0.471429	FALSE	FALSE	FALSE
SCC_P1	chr10	34044091	34044091	G	A	ENSMUST00000048052.6	1	ENSMUSG00000039508	missense	A/V	60	Calhm4	ENSMUST00000048052.6:c.179C>T	ENSMUSP00000042466.5:p.Ala60Val	H-2-Kb	8	4	8	SAFLVVPV	SAFLVVPA	NetMHC	93.28	1313.85	14.085	99	0.303	NA	NA	NA	NA	NA	NA	117.213	797.972	6.808	1313.85	93.28	868.6	112.6	727.344	121.826	658.779	137.006	SCC_P1	2.77143	2.77143	FALSE	FALSE	FALSE
SCC_P1	chr10	50754122	50754122	G	T	ENSMUST00000035606.9	5	ENSMUSG00000038774	missense	S/I	1769	Ascc3	ENSMUST00000035606.9:c.5306G>T	ENSMUSP00000036726.8:p.Ser1769Ile	H-2-Kb	8	8	4	MNPIYYSL	MNPSYYSL	NetMHC	10.83	12.27	1.133	149	0.383	NA	NA	NA	NA	NA	NA	32.613	36.465	1.118	12.27	10.83	28.9	21.7	44.0291	43.5251	62.6239	64.2303	SCC_P1	-0.0285714	-0.0285714	FALSE	FALSE	FALSE
SCC_P1	chr10	75642257	75642257	GT	G	ENSMUST00000095541.10	1	ENSMUSG00000006342	FS	T/X	100	Susd2	ENSMUST00000095541.10:c.298del	ENSMUSP00000093197.3:p.Thr100ProfsTer43	H-2-Db	9	43	0	AAPSLMQAL	NA	NetMHC	449.11	NA	NA	69	0.304	NA	NA	NA	NA	NA	NA	621.014	NA	NA	NA	449.11	NA	1548.5	NA	591.044	NA	650.984	SCC_P1	0.771429	0.771429	FALSE	FALSE	FALSE
SCC_P1	chr1	180861192	180861192	CA	C	ENSMUST00000038091.7	1	ENSMUSG00000038806	FS	A/X	205	Sde2	ENSMUST00000038091.7:c.622del	ENSMUSP00000037890.6:p.Arg208GlyfsTer53	H-2-Kb	9	43	0	MTVRMLLGL	NA	NetMHCpan	354.3	NA	NA	77	0.416	NA	NA	NA	NA	NA	NA	546.074	NA	NA	NA	419	NA	354.3	NA	673.147	NA	791.134	SCC_P1	1.8	1.8	FALSE	FALSE	FALSE
SCC_P1	chr1	174448814	174448814	A	G	ENSMUST00000194229.2	3	ENSMUSG00000066671	missense	M/V	64	Olfr220	ENSMUST00000194229.2:c.190A>G	ENSMUSP00000141919.1:p.Met64Val	H-2-Kb	9	10	2	PVYFFLSHL	PMYFFLSHL	SMM	29.793	13.744	0.461	173	0.173	NA	NA	NA	NA	NA	NA	37.756	27.523	0.729	44.85	51.57	32.8	30.3	13.7439	29.7927	22.2459	45.2116	SCC_P1	1.12857	1.41429	FALSE	FALSE	FALSE
SCC_P1	chr10	19849510	19849510	A	G	ENSMUST00000059805.5	1	ENSMUSG00000050473	missense	L/P	200	Slc35d3	ENSMUST00000059805.5:c.599T>C	ENSMUSP00000060589.4:p.Leu200Pro	H-2-Kb	9	4	8	IAVSATPPL	IAVSATPLL	NetMHCpan	274.8	607.2	2.21	49	0.429	NA	NA	NA	NA	NA	NA	365.277	632.215	1.731	657.23	359.78	607.2	274.8	472.183	370.775	755.527	542.313	SCC_P1	0.728571	1.31429	FALSE	FALSE	FALSE
SCC_P1	chr1	192847134	192847134	A	G	ENSMUST00000155579.7	1	ENSMUSG00000016262	missense	Y/H	125	Sertad4	ENSMUST00000155579.7:c.373T>C	ENSMUSP00000116176.1:p.Tyr125His	H-2-Kb	9	10	2	VHLRRSVLI	VYLRRSVLI	SMM	451.97	325.919	0.721	115	0.261	NA	NA	NA	NA	NA	NA	477.751	393.431	0.824	435.1	490.72	734	686.4	325.919	451.97	351.763	464.783	SCC_P1	0.928571	0.928571	FALSE	FALSE	FALSE
SCC_P1	chr1	165539831	165539831	A	G	ENSMUST00000027852.14	1	ENSMUSG00000026567	missense	T/A	557	Adcy10	ENSMUST00000027852.14:c.1669A>G	ENSMUSP00000027852.8:p.Thr557Ala	H-2-Db	9	4	8	SFHQNFYAI	SFHQNFYTI	SMM	105.104	62.176	0.592	137	0.292	NA	NA	NA	NA	NA	NA	167.108	96.911	0.58	73.99	141.21	379.5	647.3	62.1756	105.104	119.831	193.006	SCC_P1	-0.342857	-0.342857	FALSE	FALSE	FALSE
SCC_P1	chr10	83591052	83591052	T	A	ENSMUST00000038388.6	5	ENSMUSG00000034560	missense	S/T	1075	Washc4	ENSMUST00000038388.6:c.3223T>A	ENSMUSP00000039322.5:p.Ser1075Thr	H-2-Kb	8	5	7	SLHWFQTV	SLHWFQSV	NetMHCpan	182.5	161.5	0.885	94	0.245	NA	NA	NA	NA	NA	NA	662.476	520.382	0.786	404.35	554.51	161.5	182.5	636.414	770.442	669.484	837.028	SCC_P1	0.357143	0.357143	FALSE	FALSE	FALSE
SCC_P1	chr1	175153188	175153188	T	C	ENSMUST00000195324.5	5	ENSMUSG00000026527	missense	Y/C	90	Rgs7	ENSMUST00000195324.5:c.269A>G	ENSMUSP00000141380.1:p.Tyr90Cys	H-2-Db	9	7	5	AAHGCFFPI	AAHGYFFPI	NetMHCpan	376.9	606.1	1.608	150	0.227	NA	NA	NA	NA	NA	NA	430.644	828.956	1.925	2188.87	824.3	606.1	376.9	791.808	435.131	866.104	426.157	SCC_P1	1.05714	1.15714	FALSE	FALSE	FALSE
SCC_P1	chr1	171285592	171285592	T	C	ENSMUST00000111305.7	5	ENSMUSG00000053483	missense	T/A	204	Usp21	ENSMUST00000111305.7:c.610A>G	ENSMUSP00000106936.1:p.Thr204Ala	H-2-Kb	8	6	6	KMAHHALL	KMAHHTLL	NetMHCpan	401.1	695.1	1.733	127	0.244	NA	NA	NA	NA	NA	NA	632.662	1828.81	2.891	2156.88	757.62	695.1	401.1	1617.11	565.9	2040.52	699.423	SCC_P1	0.957143	0.957143	FALSE	FALSE	FALSE
SCC_P1	chr1	166238632	166238632	T	C	ENSMUST00000038782.3	1	ENSMUSG00000040629	missense	Y/C	12	Mael	ENSMUST00000038782.3:c.35A>G	ENSMUSP00000045828.3:p.Tyr12Cys	H-2-Kb	9	5	7	ASRNAYCFF	ASRNAYYFF	NetMHCpan	684.5	839	1.226	32	0.219	NA	NA	NA	NA	NA	NA	928.099	907.276	0.978	1031	1025.87	839	684.5	751.813	853.316	975.551	1002.88	SCC_P1	0.0857143	0.0857143	FALSE	FALSE	FALSE
SCC_P1	chr1	174041991	174041991	C	T	ENSMUST00000214690.1	5	ENSMUSG00000045381	missense	L/F	14	Olfr433	ENSMUST00000214690.1:c.40C>T	ENSMUSP00000149005.1:p.Leu14Phe	H-2-Kb	8	7	5	RTFIFAGF	RTFILAGF	NetMHC	11.47	340.48	29.684	156	0.263	NA	NA	NA	NA	NA	NA	27.277	357.183	13.095	340.48	11.47	171.8	19.5	482.77	45.7868	373.887	35.0542	SCC_P1	1.94286	1.94286	FALSE	FALSE	FALSE
SCC_P1	chr10	129607852	129607852	T	C	ENSMUST00000214584.2	2	ENSMUSG00000052012	missense	I/V	210	Olfr796	ENSMUST00000214584.2:c.628A>G	ENSMUSP00000150534.1:p.Ile210Val	H-2-Kb	8	6	6	VVFIMVPF	VVFIMIPF	NetMHC	148.63	165.64	1.114	115	0.148	NA	NA	NA	NA	NA	NA	165.363	211.076	1.276	165.64	148.63	211.9	149.7	273.363	250.461	210.252	181.026	SCC_P1	2.68571	2.88571	FALSE	FALSE	FALSE
SCC_P1	chr10	130112476	130112476	A	G	ENSMUST00000213145.1	5	ENSMUSG00000096747	missense	F/L	105	Olfr823	ENSMUST00000213145.1:c.313T>C	ENSMUSP00000150794.1:p.Phe105Leu	H-2-Kb	8	8	4	TQFLFFAL	TQFFFFAL	NetMHC	5.67	9.98	1.76	182	0.269	NA	NA	NA	NA	NA	NA	7.893	9.722	1.232	9.98	5.67	9.9	12.5	8.80522	7.84766	9.54421	7.93853	SCC_P1	2.04286	2.04286	FALSE	FALSE	FALSE
SCC_P1	chr10	130472110	130472110	CA	C	ENSMUST00000164227.3	5	ENSMUSG00000091511	FS	L/X	753	Vmn2r87	ENSMUST00000164227.3:c.2258del	ENSMUSP00000129215.2:p.Leu753TrpfsTer25	H-2-Kb	9	9	3	GSWLWGASL	NA	NetMHCpan	270.2	NA	NA	630	0.249	NA	NA	NA	NA	NA	NA	374.862	NA	NA	NA	300.72	NA	270.2	NA	563.78	NA	449.004	SCC_P1	0.914286	0.914286	FALSE	FALSE	FALSE
SCC_P1	chr11	59976887	59976887	A	C	ENSMUST00000102693.8	1	ENSMUSG00000000301	missense	F/V	140	Pemt	ENSMUST00000102693.8:c.418T>G	ENSMUSP00000099754.2:p.Phe140Val	H-2-Kb	9	11	1	VVLSSFYAL	FVLSSFYAL	NetMHCpan	37.4	216.3	5.783	54	0.259	NA	NA	NA	NA	NA	NA	69.634	257.114	3.692	158.46	38.55	216.3	37.4	297.927	100.719	487.809	164.153	SCC_P1	1.32857	1.72857	FALSE	FALSE	FALSE
SCC_P1	chr11	34688463	34688463	A	T	ENSMUST00000093193.11	1	ENSMUSG00000020143	missense	L/M	708	Dock2	ENSMUST00000093193.11:c.2122T>A	ENSMUSP00000090884.5:p.Leu708Met	H-2-Kb	9	11	1	MAYKKLMTV	LAYKKLMTV	NetMHCpan	53.3	93.4	1.752	122	0.279	NA	NA	NA	NA	NA	NA	111.459	136.253	1.222	92.9	63.29	93.4	53.3	179.106	159.628	191.977	191.977	SCC_P1	0.0142857	0.0428571	FALSE	FALSE	FALSE
SCC_P1	chr11	67211360	67211360	C	A	ENSMUST00000124516.7	1	ENSMUSG00000056328	missense	R/S	826	Myh1	ENSMUST00000124516.7:c.2476C>A	ENSMUSP00000117569.1:p.Arg826Ser	H-2-Kb	9	6	6	IQYNVSAFM	IQYNVRAFM	NetMHC	125.35	144.71	1.154	264	0.197	NA	NA	NA	NA	NA	NA	385.659	420.869	1.091	144.71	125.35	131.9	140.2	830.061	631.117	697.028	656.523	SCC_P1	0.728571	0.728571	FALSE	FALSE	FALSE
SCC_P1	chr10	129437268	129437268	T	C	ENSMUST00000204529.2	3	ENSMUSG00000095696	missense	L/P	152	Olfr786	ENSMUST00000204529.2:c.455T>C	ENSMUSP00000145099.1:p.Leu152Pro	H-2-Kb	8	10	2	FPIIFPAL	FLIIFPAL	SMM	114.747	118.506	1.033	285	0.267	NA	NA	NA	NA	NA	NA	378.842	170.833	0.451	219.84	610.54	261.3	732.8	118.506	114.747	121.826	147.143	SCC_P1	2.02857	2.02857	FALSE	FALSE	FALSE
SCC_P1	chr11	67243457	67243457	T	G	ENSMUST00000018632.10	5	ENSMUSG00000057003	missense	F/V	313	Myh4	ENSMUST00000018632.10:c.937T>G	ENSMUSP00000018632.4:p.Phe313Val	H-2-Kb	9	11	1	VAYVSQGEI	FAYVSQGEI	SMM	235.565	696.803	2.958	315	0.197	NA	NA	NA	NA	NA	NA	269.225	768.373	2.854	913.58	300.05	675.5	255.8	696.803	235.565	839.943	282.651	SCC_P1	-0.114286	0.6	FALSE	FALSE	FALSE
SCC_P1	chr11	3291041	3291041	T	A	ENSMUST00000057089.12	1	ENSMUSG00000020453	missense	L/Q	143	Patz1	ENSMUST00000057089.12:c.428T>A	ENSMUSP00000050684.6:p.Leu143Gln	H-2-Kb	9	5	7	MTAAKFQLM	MTAAKFLLM	NetMHC	340.46	567.88	1.668	159	0.27	NA	NA	NA	NA	NA	NA	380.621	410.332	1.078	567.88	340.46	295.3	379.2	376.799	382.041	443.864	464.783	SCC_P1	0.671429	0.671429	FALSE	FALSE	FALSE
SCC_P1	chr11	59503502	59503502	A	G	ENSMUST00000013262.14	1	ENSMUSG00000020472	missense	L/S	91	Zkscan17	ENSMUST00000013262.14:c.272T>C	ENSMUSP00000013262.8:p.Leu91Ser	H-2-Kb	9	5	7	LVLEQFSAI	LVLEQFLAI	NetMHC	360.5	952.11	2.641	46	0.217	NA	NA	NA	NA	NA	NA	510.698	886.604	1.736	952.11	360.5	681.2	381.5	873.193	639.897	900.016	695.425	SCC_P1	0.728571	0.971429	FALSE	FALSE	FALSE
SCC_P1	chr11	7139118	7139118	A	G	ENSMUST00000020706.4	2	ENSMUSG00000020431	missense	M/V	511	Adcy1	ENSMUST00000020706.4:c.1531A>G	ENSMUSP00000020706.4:p.Met511Val	H-2-Kb	9	3	9	VCYLLVQLV	VCYLLVQLM	SMMPMBEC	317.139	191.977	0.605	81	0.259	NA	NA	NA	NA	NA	NA	444.8	282.549	0.635	336.48	498.66	451.7	1247.2	228.618	390.94	191.977	317.139	SCC_P1	2.14286	2.14286	FALSE	FALSE	FALSE
SCC_P1	chr11	23333806	23333806	A	G	ENSMUST00000180046.7	5	ENSMUSG00000056342	missense	I/V	167	Usp34	ENSMUST00000180046.7:c.499A>G	ENSMUSP00000137430.1:p.Ile167Val	H-2-Kb	8	8	4	IFQVQFPL	IFQIQFPL	SMM	172.48	187.387	1.086	100	0.28	NA	NA	NA	NA	NA	NA	344.13	382.03	1.11	479.8	408.53	431.6	500.8	187.387	172.48	332.46	279.731	SCC_P1	0.714286	0.814286	FALSE	FALSE	FALSE
SCC_P1	chr11	4146243	4146243	TG	T	ENSMUST00000093381.10	1	ENSMUSG00000051427	FS	Q/X	558	Ccdc157	ENSMUST00000093381.10:c.1672del	ENSMUSP00000091074.4:p.Gln558ArgfsTer37	H-2-Kb	8	32	0	VSRSYRRR	NA	SMM	134.505	NA	NA	19	0.263	NA	NA	NA	NA	NA	NA	593.967	NA	NA	NA	968.28	NA	9197.8	NA	134.505	NA	219.654	SCC_P1	-2.98571	-1.74286	FALSE	FALSE	FALSE
SCC_P1	chr11	61546578	61546578	A	C	ENSMUST00000179936.7	1	ENSMUSG00000001036	missense	I/S	56	Epn2	ENSMUST00000179936.7:c.167T>G	ENSMUSP00000136950.1:p.Ile56Ser	H-2-Kb	9	6	6	VAFSESMSM	VAFSEIMSM	NetMHCpan	123.9	82.3	0.664	79	0.165	NA	NA	NA	NA	NA	NA	145.532	154.465	1.061	140.62	155.51	82.3	123.9	168.31	135.553	254.83	263.785	SCC_P1	0.1	0.8	FALSE	FALSE	FALSE
SCC_P1	chr11	61449691	61449691	A	G	ENSMUST00000054927.13	1	ENSMUSG00000010086	missense	S/P	561	Rnf112	ENSMUST00000054927.13:c.1681T>C	ENSMUSP00000056464.7:p.Ser561Pro	H-2-Db	9	6	6	KAFMDPYTM	KAFMDSYTM	NetMHC	143.52	155.09	1.081	42	0.19	NA	NA	NA	NA	NA	NA	339.983	369.651	1.087	155.09	143.52	128.2	144.7	617.476	539.039	584.211	535.266	SCC_P1	-0.0714286	-0.0714286	FALSE	FALSE	FALSE
SCC_P1	chr11	49341357	49341357	CT	C	ENSMUST00000215014.1	5	ENSMUSG00000045421	FS	L/X	275	Olfr1390	ENSMUST00000215014.1:c.829del	ENSMUSP00000151059.1:p.Tyr277IlefsTer11	H-2-Kb	8	8	6	FVALFILL	FVALFYII	SMM	181.443	1785.42	9.84	351	0.236	NA	NA	NA	NA	NA	NA	354.925	2147.62	6.051	3065.65	490.7	1973.9	713.2	1785.42	181.443	2321.35	219.149	SCC_P1	3.52857	3.52857	FALSE	FALSE	FALSE
SCC_P1	chr11	52037476	52037476	AT	A	ENSMUST00000063303.10	1	ENSMUSG00000020389	FS	F/X	591	Cdkl3	ENSMUST00000063303.10:c.1780del	ENSMUSP00000064315.4:p.Ser594ProfsTer9	H-2-Kb	11	8	7	RNRFFFPDSAL	NA	NetMHCpan	182	NA	NA	281	0.27	NA	NA	NA	NA	NA	NA	934.526	NA	NA	NA	507.67	NA	182	NA	3297.01	NA	1361.38	SCC_P1	0.757143	0.757143	FALSE	FALSE	FALSE
SCC_P1	chr11	100498252	100498252	A	G	ENSMUST00000107389.7	1	ENSMUSG00000020917	missense	V/A	568	Acly	ENSMUST00000107389.7:c.1703T>C	ENSMUSP00000103012.1:p.Val568Ala	H-2-Kb	8	11	1	ALINFASL	VLINFASL	NetMHC	16.28	5.31	0.326	115	0.322	NA	NA	NA	NA	NA	NA	34.371	10.662	0.31	5.31	16.28	8.3	24.1	14.4125	54.2925	13.0239	44.6416	SCC_P1	1.77143	1.77143	FALSE	FALSE	FALSE
SCC_P1	chr11	115822071	115822071	GA	G	ENSMUST00000021134.9	1	ENSMUSG00000020781	FS	R/X	461	Tsen54	ENSMUST00000021134.9:c.1388del	ENSMUSP00000021134.3:p.Asn463ThrfsTer28	H-2-Kb	8	8	6	ATFRKTAL	ATFRKNSP	NetMHCpan	107.7	12589.3	116.892	88	0.148	NA	NA	NA	NA	NA	NA	143.935	9990.46	69.41	19710.5	129.11	12589.3	107.7	7391.63	173.676	7290.21	158.76	SCC_P1	-0.2	-0.2	FALSE	FALSE	FALSE
SCC_P1	chr11	96581344	96581344	A	C	ENSMUST00000107662.8	1	ENSMUSG00000057058	missense	T/P	148	Skap1	ENSMUST00000107662.8:c.442A>C	ENSMUSP00000103289.2:p.Thr148Pro	H-2-Kb	8	7	5	SRYSPAHL	SRYSTAHL	SMM	174.88	169.723	0.971	222	0.225	NA	NA	NA	NA	NA	NA	210.344	161.194	0.766	151.88	220.36	782.2	1165.3	169.723	174.88	152.665	200.327	SCC_P1	-0.828571	-0.828571	FALSE	FALSE	FALSE
SCC_P1	chr11	74365244	74365244	A	G	ENSMUST00000216362.1	5	ENSMUSG00000058275	missense	T/A	192	Olfr412	ENSMUST00000216362.1:c.574A>G	ENSMUSP00000149922.1:p.Thr192Ala	H-2-Db	9	10	2	NAHINHMML	NTHINHMML	NetMHC	219.11	3426.81	15.64	163	0.245	NA	NA	NA	NA	NA	NA	247.63	2068.11	8.352	3426.81	219.11	1739.6	222.6	1772.64	272.659	2363.58	413.59	SCC_P1	0.314286	0.314286	FALSE	FALSE	FALSE
SCC_P1	chr11	98488928	98488928	GT	G	ENSMUST00000103141.3	5	ENSMUSG00000018168	FS	K/X	171	Ikzf3	ENSMUST00000103141.3:c.513del	ENSMUSP00000099430.3:p.Lys171AsnfsTer88	H-2-Db	9	57	0	RSTRNAAEL	NA	NetMHC	122.01	NA	NA	68	0.294	NA	NA	NA	NA	NA	NA	138.556	NA	NA	NA	122.01	NA	192	NA	131.71	NA	145.402	SCC_P1	-0.685714	-0.685714	FALSE	FALSE	FALSE
SCC_P1	chr11	80170715	80170715	G	A	ENSMUST00000021050.13	1	ENSMUSG00000020709	missense	R/H	232	Adap2	ENSMUST00000021050.13:c.695G>A	ENSMUSP00000021050.7:p.Arg232His	H-2-Kb	9	9	3	AAHLQYLKL	AARLQYLKL	NetMHCpan	200.8	397.4	1.979	137	0.109	NA	NA	NA	NA	NA	NA	245.507	319.289	1.301	293.72	214.16	397.4	200.8	320.708	296.558	317.87	276.853	SCC_P1	-0.0714286	0.457143	FALSE	FALSE	FALSE
SCC_P1	chr11	106149600	106149600	AC	A	ENSMUST00000002044.9	1	ENSMUSG00000020700	FS	D/X	330	Map3k3	ENSMUST00000002044.9:c.994del	ENSMUSP00000002044.9:p.Arg332ValfsTer75	H-2-Kb	9	5	9	VAVQYLDPV	VAVQYLDPR	NetMHC	103.32	4484.42	43.403	143	0.056	NA	NA	NA	NA	NA	NA	225.888	3275.49	14.501	4484.42	103.32	11112.2	198.7	1820.16	276.764	2066.57	253.075	SCC_P1	0.328571	0.814286	FALSE	FALSE	FALSE
SCC_P1	chr11	98250334	98250334	AG	A	ENSMUST00000107538.1	1	ENSMUSG00000003119	FS	R/X	1467	Cdk12	ENSMUST00000107538.1:c.4405del	ENSMUSP00000103162.1:p.Ala1469LeufsTer35	H-2-Db	9	34	0	NALKDSFPI	NA	NetMHC	176.49	NA	NA	70	0.129	NA	NA	NA	NA	NA	NA	314.485	NA	NA	NA	176.49	NA	291.2	NA	337.769	NA	345.597	SCC_P1	0.185714	0.185714	FALSE	FALSE	FALSE
SCC_P1	chr11	88964817	88964817	AG	A	ENSMUST00000061938.13	1	ENSMUSG00000057534	FS	P/X	140	Elobl	ENSMUST00000061938.13:c.419del	ENSMUSP00000103534.1:p.Pro140LeufsTer29	H-2-Kb	9	21	0	INFLMTTPC	NA	NetMHCpan	235.2	NA	NA	229	0.218	NA	NA	NA	NA	NA	NA	354.488	NA	NA	NA	428.61	NA	235.2	NA	395.467	NA	313.509	SCC_P1	1.14286	1.15714	FALSE	TRUE	FALSE
SCC_P1	chr11	98152821	98152821	AC	A	ENSMUST00000092735.11	1	ENSMUSG00000018160	FS	V/X	595	Med1	ENSMUST00000092735.11:c.1783del	ENSMUSP00000090411.5:p.Val595PhefsTer7	H-2-Kb	8	9	3	FMFFFSFF	FMVFFFFF	SMMPMBEC	119.053	1020.33	8.57	50	0.24	NA	NA	NA	NA	NA	NA	135.28	1271.19	9.397	1321.31	138.51	4097.2	147.2	1221.07	132.05	1020.33	119.053	SCC_P1	2.15714	2.15714	FALSE	FALSE	FALSE
SCC_P1	chr11	85457925	85457925	CA	C	ENSMUST00000074875.10	5	ENSMUSG00000059439	FS	T/X	214	Bcas3	ENSMUST00000074875.10:c.648del	ENSMUSP00000074416.4:p.Lys216AsnfsTer15	H-2-Kb	8	8	6	CTFTKNFL	CTFTKKFF	NetMHCpan	520.5	2552.7	4.904	186	0.065	NA	NA	NA	NA	NA	NA	641.86	8570.43	13.352	5153.05	1676.03	2552.7	520.5	13955.3	553.019	11987.8	730.702	SCC_P1	0.0857143	0.0857143	TRUE	FALSE	FALSE
SCC_P1	chr11	116023510	116023510	C	A	ENSMUST00000106454.7	5	ENSMUSG00000016559	missense	G/V	103	H3f3b	ENSMUST00000106454.7:c.308G>T	ENSMUSP00000102062.1:p.Gly103Val	H-2-Kb	8	11	1	VLFEDTNL	GLFEDTNL	SMMPMBEC	139.553	1457.94	10.447	150	0.173	NA	NA	NA	NA	NA	NA	257.434	4738.71	18.408	11220.8	524.1	7134.6	368.4	2342.83	146.467	1457.94	139.553	SCC_P1	-0.114286	-0.0571429	FALSE	FALSE	FALSE
SCC_P1	chr12	13390999	13390999	AC	A	ENSMUST00000042953.9	5	ENSMUSG00000020576	FS	T/X	1110	Nbas	ENSMUST00000042953.9:c.3329del	ENSMUSP00000036082.8:p.Thr1110SerfsTer31	H-2-Kb	8	30	0	VAWKTSTL	NA	NetMHCpan	102.8	NA	NA	109	0.183	NA	NA	NA	NA	NA	NA	200.5	NA	NA	NA	164.55	NA	102.8	NA	289.561	NA	236.45	SCC_P1	-0.2	-0.142857	FALSE	FALSE	FALSE
SCC_P1	chr12	31630817	31630817	T	C	ENSMUST00000177962.8	1	ENSMUSG00000020650	missense	I/V	57	Bcap29	ENSMUST00000177962.8:c.169A>G	ENSMUSP00000137260.1:p.Ile57Val	H-2-Kb	9	4	8	KAFLTIIVL	KAFLTIIIL	SMM	548.416	461.434	0.841	200	0.16	NA	NA	NA	NA	NA	NA	762.814	717.872	0.941	727.39	834.99	990.2	871.5	461.434	548.416	708.353	690.637	SCC_P1	3.27143	3.27143	FALSE	FALSE	FALSE
SCC_P1	chr11	117772845	117772845	T	C	ENSMUST00000026659.9	1	ENSMUSG00000025572	missense	I/V	514	Tmc6	ENSMUST00000026659.9:c.1540A>G	ENSMUSP00000026659.3:p.Ile514Val	H-2-Kb	8	10	2	LVLKMAVL	LILKMAVL	SMMPMBEC	395.13	281.67	0.713	79	0.266	NA	NA	NA	NA	NA	NA	457.257	401.56	0.878	565.93	825.08	490.7	423.9	312.421	490.614	281.67	395.13	SCC_P1	2.25714	2.25714	FALSE	FALSE	FALSE
SCC_P1	chr12	59016937	59016937	AT	A	ENSMUST00000021379.7	1	ENSMUSG00000060121	FS	H/X	98	Gemin2	ENSMUST00000021379.7:c.298del	ENSMUSP00000021379.6:p.Ser100GlnfsTer73	H-2-Kb	8	72	0	IMYKLVFL	NA	NetMHCpan	16.9	NA	NA	234	0.03	NA	NA	NA	NA	NA	NA	25.226	NA	NA	NA	18.92	NA	16.9	NA	31.5312	NA	32.7145	SCC_P1	1.61429	1.71429	FALSE	FALSE	FALSE
SCC_P1	chr12	116142882	116142882	A	G	ENSMUST00000011315.9	1	ENSMUSG00000011171	missense	Q/R	366	Vipr2	ENSMUST00000011315.9:c.1097A>G	ENSMUSP00000011315.3:p.Gln366Arg	H-2-Kb	8	6	6	CVGSFRGL	CVGSFQGL	SMMPMBEC	373.027	572.453	1.535	238	0.113	NA	NA	NA	NA	NA	NA	441.993	621.177	1.405	761.75	617.03	669.9	510.1	519.685	373.887	572.453	373.027	SCC_P1	0.671429	0.671429	TRUE	FALSE	FALSE
SCC_P1	chr12	72304133	72304133	A	T	ENSMUST00000078505.13	1	ENSMUSG00000021087	missense	F/Y	434	Rtn1	ENSMUST00000078505.13:c.1301T>A	ENSMUSP00000077594.7:p.Phe434Tyr	H-2-Kb	9	6	6	SGYVSYGHV	SGYVSFGHV	NetMHC	9.91	11.65	1.176	68	0.118	NA	NA	NA	NA	NA	NA	79.315	105.209	1.326	11.65	9.91	20.7	23.7	189.719	134.93	209.05	147.656	SCC_P1	0.2	0.2	FALSE	FALSE	FALSE
SCC_P1	chr12	76564382	76564382	T	C	ENSMUST00000075249.5	1	ENSMUSG00000052609	missense	V/A	231	Plekhg3	ENSMUST00000075249.5:c.692T>C	ENSMUSP00000074729.4:p.Val231Ala	H-2-Kb	8	10	2	RALKYHLL	RVLKYHLL	NetMHCpan	46.6	48	1.03	156	0.128	NA	NA	NA	NA	NA	NA	81.358	92.716	1.14	72.52	51.61	48	46.6	112.912	111.107	114.483	123.806	SCC_P1	0.685714	0.685714	FALSE	FALSE	FALSE
SCC_P1	chr12	73108786	73108786	G	A	ENSMUST00000043208.7	1	ENSMUSG00000034460	missense	P/L	469	Six4	ENSMUST00000043208.7:c.1406C>T	ENSMUSP00000036150.6:p.Pro469Leu	H-2-Kb	8	4	8	SVVTFTTL	SVVTFTTP	NetMHCpan	12.7	5794.2	456.236	121	0.132	NA	NA	NA	NA	NA	NA	37.441	3696.4	98.725	11329	13.26	5794.2	12.7	1583.94	65.4244	1598.6	61.6226	SCC_P1	1.84286	1.84286	FALSE	FALSE	FALSE
SCC_P1	chr12	113357518	113357518	T	C	ENSMUST00000223179.1	NA	ENSMUSG00000076615	missense	K/R	374	Ighg3	ENSMUST00000223179.1:c.1120A>G	ENSMUSP00000152559.1:p.Lys374Arg	H-2-Kb	8	10	2	VRWIFSSV	VKWIFSSV	NetMHC	129.56	120.6	0.931	120	0.158	NA	NA	NA	NA	NA	NA	141.385	108.131	0.765	120.6	129.56	160.3	222.3	95.6621	149.19	91.5672	133.58	SCC_P1	0.642857	0.642857	FALSE	FALSE	FALSE
SCC_P1	chr13	24069691	24069691	C	T	ENSMUST00000072889.11	1	ENSMUSG00000021338	missense	R/H	819	Carmil1	ENSMUST00000072889.11:c.2456G>A	ENSMUSP00000072662.5:p.Arg819His	H-2-Kb	8	7	5	ISIPHTFV	ISIPRTFV	NetMHCpan	135	551.6	4.086	113	0.239	NA	NA	NA	NA	NA	NA	143.522	942.936	6.57	1291.3	147.17	551.6	135	911.465	139.875	974.406	185.669	SCC_P1	0.742857	0.785714	FALSE	FALSE	FALSE
SCC_P1	chr12	108361203	108361203	T	C	ENSMUST00000021684.5	1	ENSMUSG00000021259	missense	F/L	425	Cyp46a1	ENSMUST00000021684.5:c.1273T>C	ENSMUSP00000021684.4:p.Phe425Leu	H-2-Kb	8	11	1	LTYFPFSL	FTYFPFSL	NetMHCpan	22.8	31.8	1.395	125	0.2	NA	NA	NA	NA	NA	NA	102.142	85.132	0.833	67.05	60.82	31.8	22.8	103.214	143.463	134.196	157.667	SCC_P1	0.714286	0.714286	FALSE	FALSE	FALSE
SCC_P1	chr12	85269125	85269125	C	A	ENSMUST00000019378.7	1	ENSMUSG00000021245	missense	A/S	96	Mlh3	ENSMUST00000019378.7:c.286G>T	ENSMUSP00000019378.6:p.Ala96Ser	H-2-Kb	10	3	9	AFYGFRGESL	AFYGFRGEAL	NetMHC	440.25	424.27	0.964	243	0.21	NA	NA	NA	NA	NA	NA	663.803	581.073	0.875	424.27	440.25	516.7	478.7	1262.79	1387.81	645.446	848.907	SCC_P1	-0.428571	0.114286	FALSE	FALSE	FALSE
SCC_P1	chr13	67542395	67542395	TA	T	ENSMUST00000181892.8	1	ENSMUSG00000095432	FS	Y/X	249	Zfp748	ENSMUST00000181892.8:c.745del	ENSMUSP00000137928.1:p.Tyr249ThrfsTer47	H-2-Kb	9	44	0	VAMPFVHSI	NA	NetMHCpan	32.9	NA	NA	144	0.368	NA	NA	NA	NA	NA	NA	254.832	NA	NA	NA	98.41	NA	32.9	NA	411.254	NA	441.825	SCC_P1	1.11429	1.44286	FALSE	FALSE	FALSE
SCC_P1	chr14	110750452	110750452	C	A	ENSMUST00000078386.3	1	ENSMUSG00000045871	missense	V/F	608	Slitrk6	ENSMUST00000078386.3:c.1822G>T	ENSMUSP00000077492.2:p.Val608Phe	H-2-Kb	8	9	3	LSFLILGL	LSVLILGL	NetMHCpan	51.6	680.5	13.188	179	0.307	NA	NA	NA	NA	NA	NA	120.09	1481.95	12.34	1838.46	106.6	680.5	51.6	1797.79	193.972	1166.11	133.58	SCC_P1	2.5	2.5	FALSE	FALSE	FALSE
SCC_P1	chr14	12211681	12211681	G	T	ENSMUST00000022264.12	1	ENSMUSG00000021745	missense	V/F	988	Ptprg	ENSMUST00000022264.12:c.2962G>T	ENSMUSP00000022264.6:p.Val988Phe	H-2-Kb	8	7	5	ACYTFRRL	ACYTVRRL	NetMHC	9.12	615.69	67.51	99	0.242	NA	NA	NA	NA	NA	NA	16.84	448.033	26.605	615.69	9.12	704.4	19.4	280.375	20.3582	213.668	14.2804	SCC_P1	-0.271429	-0.271429	FALSE	FALSE	FALSE
SCC_P1	chr14	52036009	52036009	A	G	ENSMUST00000214071.1	5	ENSMUSG00000044286	missense	M/T	34	Olfr221	ENSMUST00000214071.1:c.101T>C	ENSMUSP00000150675.1:p.Met34Thr	H-2-Kb	8	10	2	VTYAITVL	VMYAITVL	NetMHCpan	26.2	23.8	0.908	85	0.212	NA	NA	NA	NA	NA	NA	60.149	92.464	1.537	54.39	47.73	23.8	26.2	137.322	75.638	130.539	72.5671	SCC_P1	1.65714	1.71429	FALSE	FALSE	FALSE
SCC_P1	chr14	21847322	21847322	T	C	ENSMUST00000124549.8	1	ENSMUSG00000021773	missense	S/G	248	Comtd1	ENSMUST00000124549.8:c.742A>G	ENSMUSP00000119330.1:p.Ser248Gly	H-2-Kb	9	7	5	RVYIGLLPL	RVYISLLPL	NetMHCpan	149.5	84.5	0.565	47	0.234	NA	NA	NA	NA	NA	NA	287.931	150.288	0.522	113.03	289.28	84.5	149.5	187.547	293.164	214.412	286.583	SCC_P1	1.8	1.85714	FALSE	FALSE	FALSE
SCC_P1	chr13	110399390	110399390	T	C	ENSMUST00000022212.8	1	ENSMUSG00000021701	missense	Y/H	543	Plk2	ENSMUST00000022212.8:c.1627T>C	ENSMUSP00000022212.7:p.Tyr543His	H-2-Kb	8	8	4	TVHHYAEL	TVHYYAEL	NetMHC	32.47	16.81	0.518	204	0.338	NA	NA	NA	NA	NA	NA	51.941	46.173	0.889	16.81	32.47	18.6	34.1	95.2226	94.5671	73.7463	69.7815	SCC_P1	-0.2	-0.2	FALSE	FALSE	FALSE
SCC_P1	chr13	54221267	54221267	TC	T	ENSMUST00000038101.3	1	ENSMUSG00000034987	FS	S/X	374	Hrh2	ENSMUST00000038101.3:c.1122del	ENSMUSP00000038170.3:p.Phe375SerfsTer53	H-2-Kb	9	26	0	SNHHYISVL	NA	NetMHCpan	68.7	NA	NA	53	0.472	NA	NA	NA	NA	NA	NA	178.271	NA	NA	NA	141.14	NA	68.7	NA	229.673	NA	215.402	SCC_P1	0.571429	0.571429	FALSE	FALSE	FALSE
SCC_P1	chr14	23436016	23436016	TA	T	ENSMUST00000188285.6	1	ENSMUSG00000063142	FS	Y/X	680	Kcnma1	ENSMUST00000188285.6:c.2038del	ENSMUSP00000140275.1:p.Tyr680ThrfsTer31	H-2-Kb	8	8	4	AFFTARPV	NA	SMM	285.588	NA	NA	90	0.189	NA	NA	NA	NA	NA	NA	464.476	NA	NA	NA	585.6	NA	996.8	NA	285.588	NA	343.352	SCC_P1	0.685714	0.685714	FALSE	FALSE	FALSE
SCC_P1	chr13	84294754	84294754	TA	T	ENSMUST00000057495.9	1	ENSMUSG00000035762	FS	L/X	446	Tmem161b	ENSMUST00000057495.9:c.1343del	ENSMUSP00000055208.7:p.Asn448ThrfsTer15	H-2-Kb	9	9	5	SSLKTSSRL	NA	NetMHC	149.93	NA	NA	91	0.231	NA	NA	NA	NA	NA	NA	357.985	NA	NA	NA	149.93	NA	436	NA	279.969	NA	463.714	SCC_P1	-0.442857	-0.442857	FALSE	FALSE	FALSE
SCC_P1	chr14	50361509	50361509	A	T	ENSMUST00000185091.1	2	ENSMUSG00000051969	missense	K/N	317	Tlr11	ENSMUST00000185091.1:c.951A>T	ENSMUSP00000138814.1:p.Lys317Asn	H-2-Kb	8	11	1	NALEFLSL	KALEFLSL	NetMHCpan	121.9	28.8	0.236	202	0.233	NA	NA	NA	NA	NA	NA	263.215	61.57	0.234	41.53	292.76	28.8	121.9	81.6094	244.76	97.2165	281.67	SCC_P1	1.67143	1.67143	FALSE	FALSE	FALSE
SCC_P1	chr13	100811369	100811369	CA	C	ENSMUST00000067246.5	1	ENSMUSG00000021629	FS	F/X	500	Slc30a5	ENSMUST00000067246.5:c.1500del	ENSMUSP00000065764.4:p.Phe500LeufsTer10	H-2-Kb	8	6	6	IVIAFLCL	IVIAFFVF	SMMPMBEC	37.822	251.038	6.637	69	0.145	NA	NA	NA	NA	NA	NA	40.717	350.893	8.618	384.95	48.89	364.7	38.9	337.085	42.5344	251.038	37.8216	SCC_P1	3.34286	3.44286	FALSE	FALSE	FALSE
SCC_P1	chr13	86045853	86045853	A	G	ENSMUST00000131011.1	1	ENSMUSG00000017778	missense	V/A	31	Cox7c	ENSMUST00000131011.1:c.92T>C	ENSMUSP00000115419.1:p.Val31Ala	H-2-Db	9	9	3	FSAENKWRL	FSVENKWRL	NetMHCpan	203.5	71.5	0.351	106	0.358	NA	NA	NA	NA	NA	NA	546.661	183.72	0.336	170.37	855.84	71.5	203.5	197.07	492.742	207.286	600.579	SCC_P1	-1.52857	-1.14286	FALSE	FALSE	FALSE
SCC_P1	chr14	13493535	13493535	T	C	ENSMUST00000070323.11	1	ENSMUSG00000056296	missense	C/R	38	Synpr	ENSMUST00000070323.11:c.112T>C	ENSMUSP00000064986.5:p.Cys38Arg	H-2-Kb	8	4	8	AMFAFATR	AMFAFATC	SMM	122.107	89.072	0.729	84	0.286	NA	NA	NA	NA	NA	NA	244.649	89.041	0.364	89.01	316.42	75.5	846.6	89.0718	122.107	99.9402	172.878	SCC_P1	0.842857	1.74286	FALSE	FALSE	FALSE
SCC_P1	chr13	100803403	100803403	T	G	ENSMUST00000067246.5	1	ENSMUSG00000021629	missense	E/A	725	Slc30a5	ENSMUST00000067246.5:c.2174A>C	ENSMUSP00000065764.4:p.Glu725Ala	H-2-Kb	8	10	2	KAAYFQHM	KEAYFQHM	NetMHCpan	77.5	5030.1	64.905	67	0.343	NA	NA	NA	NA	NA	NA	542.575	5204.79	9.593	9518.35	179.96	5030.1	77.5	4642.37	905.191	5379.48	1147.47	SCC_P1	0.0428571	0.0428571	FALSE	FALSE	FALSE
SCC_P1	chr15	91272378	91272378	C	T	ENSMUST00000109283.1	1	ENSMUSG00000036298	missense	A/T	564	Slc2a13	ENSMUST00000109283.1:c.1690G>A	ENSMUSP00000104906.1:p.Ala564Thr	H-2-Kb	8	11	1	TFFLYAGF	AFFLYAGF	NetMHC	34.43	36.39	1.057	66	0.167	NA	NA	NA	NA	NA	NA	41.153	52.14	1.267	36.39	34.43	103.8	82	58.1755	46.1041	46.1041	36.2026	SCC_P1	1.75714	1.75714	FALSE	FALSE	FALSE
SCC_P1	chr15	38022377	38022377	A	G	ENSMUST00000226414.1	NA	ENSMUSG00000037487	missense	S/P	628	Ubr5	ENSMUST00000226414.1:c.1882T>C	ENSMUSP00000154293.1:p.Ser628Pro	H-2-Db	9	4	8	SSIASSAPM	SSIASSASM	NetMHC	50.68	369.5	7.291	219	0.237	NA	NA	NA	NA	NA	NA	92.853	414.677	4.466	369.5	50.68	341.8	56.4	459.854	129.306	512.354	136.323	SCC_P1	0.971429	0.971429	FALSE	FALSE	FALSE
SCC_P1	chr15	34839711	34839711	A	G	ENSMUST00000072868.4	1	ENSMUSG00000050963	missense	T/A	407	Kcns2	ENSMUST00000072868.4:c.1219A>G	ENSMUSP00000072645.3:p.Thr407Ala	H-2-Kb	8	10	2	IALIFNKF	ITLIFNKF	NetMHC	147.86	159.21	1.077	146	0.185	NA	NA	NA	NA	NA	NA	272.143	197.83	0.727	159.21	147.86	149.6	170.4	299.047	462.104	236.45	373.887	SCC_P1	1.18571	1.42857	FALSE	FALSE	FALSE
SCC_P1	chr15	28346829	28346829	T	C	ENSMUST00000067048.7	5	ENSMUSG00000022262	missense	M/T	2486	Dnah5	ENSMUST00000067048.7:c.7457T>C	ENSMUSP00000069751.6:p.Met2486Thr	H-2-Kb	8	4	8	RLFVFAMT	RLFVFAMM	SMMPMBEC	182.28	37.996	0.208	57	0.193	NA	NA	NA	NA	NA	NA	384.705	30.353	0.079	22.71	798.3	19.8	433.1	47.3958	336.31	37.9962	182.28	SCC_P1	2.37143	2.37143	FALSE	FALSE	FALSE
SCC_P1	chr15	47696678	47696678	T	C	ENSMUST00000100670.9	5	ENSMUSG00000022311	missense	T/A	2330	Csmd3	ENSMUST00000100670.9:c.6988A>G	ENSMUSP00000098235.3:p.Thr2330Ala	H-2-Db	9	6	6	FTVLQAEPI	FTVLQTEPI	NetMHCpan	582.2	660.8	1.135	106	0.151	NA	NA	NA	NA	NA	NA	819.922	905.015	1.104	1149.23	1032.31	660.8	582.2	1163.11	1182.01	631.786	607.533	SCC_P1	0.814286	0.814286	FALSE	FALSE	FALSE
SCC_P1	chr15	44546608	44546608	A	G	ENSMUST00000209244.1	5	ENSMUSG00000038725	missense	I/V	2504	Pkhd1l1	ENSMUST00000209244.1:c.7510A>G	ENSMUSP00000147447.1:p.Ile2504Val	H-2-Kb	9	3	9	QSYNRAITV	QSYNRAITI	NetMHC	126.51	181.23	1.433	193	0.15	NA	NA	NA	NA	NA	NA	211.495	223.671	1.058	181.23	126.51	213.4	211.1	233.943	211.89	287.243	278.131	SCC_P1	0.0714286	0.0714286	TRUE	FALSE	FALSE
SCC_P1	chr15	3325898	3325898	C	A	ENSMUST00000069451.10	1	ENSMUSG00000055737	missense	R/M	301	Ghr	ENSMUST00000069451.10:c.902G>T	ENSMUSP00000069457.4:p.Arg301Met	H-2-Kb	9	4	8	VIFSKQQMI	VIFSKQQRI	NetMHC	128.02	112.77	0.881	124	0.323	NA	NA	NA	NA	NA	NA	167.824	129.667	0.773	112.77	128.02	141	229.5	118.334	147.608	149.022	188.04	SCC_P1	-0.357143	-0.0285714	FALSE	FALSE	FALSE
SCC_P1	chr14	123515710	123515710	C	A	ENSMUST00000000201.6	5	ENSMUSG00000000197	missense	R/I	288	Nalcn	ENSMUST00000000201.6:c.863G>T	ENSMUSP00000000201.5:p.Arg288Ile	H-2-Kb	8	6	6	VFLMYIAI	VFLMYRAI	SMM	80.675	70.265	0.871	110	0.236	NA	NA	NA	NA	NA	NA	117.27	70.672	0.603	62.95	152.93	94.9	239.3	70.2652	80.6752	71.0788	81.6094	SCC_P1	2.57143	2.57143	FALSE	FALSE	FALSE
SCC_P1	chr15	81640487	81640487	A	C	ENSMUST00000068387.10	1	ENSMUSG00000055024	missense	K/T	1406	Ep300	ENSMUST00000068387.10:c.4217A>C	ENSMUSP00000066789.4:p.Lys1406Thr	H-2-Kb	9	5	7	VHFFRPTCL	VHFFRPKCL	NetMHCpan	109.6	332.9	3.037	213	0.244	NA	NA	NA	NA	NA	NA	143.972	300.751	2.089	761.07	352.63	332.9	109.6	268.602	161.105	216.895	126.838	SCC_P1	0.728571	0.728571	FALSE	FALSE	FALSE
SCC_P1	chr15	4759828	4759828	A	G	ENSMUST00000162585.7	1	ENSMUSG00000022181	missense	T/A	252	C6	ENSMUST00000162585.7:c.754A>G	ENSMUSP00000124417.1:p.Thr252Ala	H-2-Kb	8	10	2	KAEFYKNL	KTEFYKNL	NetMHCpan	83	74.2	0.894	81	0.247	NA	NA	NA	NA	NA	NA	190.225	156.053	0.82	169.63	155.16	74.2	83	189.121	292.24	142.475	225.289	SCC_P1	-0.542857	-0.542857	FALSE	FALSE	FALSE
SCC_P1	chr15	47881537	47881537	A	G	ENSMUST00000100670.9	5	ENSMUSG00000022311	missense	L/P	1458	Csmd3	ENSMUST00000100670.9:c.4373T>C	ENSMUSP00000098235.3:p.Leu1458Pro	H-2-Kb	8	6	6	VSLQFPAF	VSLQFLAF	NetMHC	17.81	31.51	1.769	153	0.17	NA	NA	NA	NA	NA	NA	50.364	58.934	1.17	31.51	17.81	60.6	48.4	60.3587	53.4244	57.5096	52.3287	SCC_P1	0.757143	0.957143	FALSE	FALSE	FALSE
SCC_P1	chr15	47704155	47704155	T	A	ENSMUST00000100670.9	5	ENSMUSG00000022311	missense	D/V	2204	Csmd3	ENSMUST00000100670.9:c.6611A>T	ENSMUSP00000098235.3:p.Asp2204Val	H-2-Kb	8	4	8	TSLYFHSV	TSLYFHSD	NetMHCpan	23.6	6723.8	284.907	185	0.173	NA	NA	NA	NA	NA	NA	48.966	3329.94	68.005	6179.33	26.03	6723.8	23.6	480.552	71.9018	409.016	71.9018	SCC_P1	0.671429	0.671429	FALSE	FALSE	FALSE
SCC_P1	chr16	16673096	16673096	T	C	ENSMUST00000206365.2	3	ENSMUSG00000048101	missense	K/R	295	Olfr19	ENSMUST00000206365.2:c.884A>G	ENSMUSP00000145655.2:p.Lys295Arg	H-2-Db	9	6	6	YSLRNRDLM	YSLRNKDLM	NetMHC	3.3	4.46	1.352	127	0.268	NA	NA	NA	NA	NA	NA	5.853	8.806	1.505	4.46	3.3	5.9	4.6	11.7117	7.10591	14.2748	9.49664	SCC_P1	-0.928571	-0.928571	FALSE	FALSE	FALSE
SCC_P1	chr17	14670751	14670751	A	G	ENSMUST00000170872.2	1	ENSMUSG00000023885	missense	V/A	1039	Thbs2	ENSMUST00000170872.2:c.3116T>C	ENSMUSP00000128308.1:p.Val1039Ala	H-2-Kb	8	6	6	SSRFYAVM	SSRFYVVM	NetMHCpan	22.1	48.2	2.181	86	0.256	NA	NA	NA	NA	NA	NA	35.479	153.102	4.315	166.33	22.57	48.2	22.1	139.875	48.3883	172.878	59.9432	SCC_P1	0.585714	0.585714	FALSE	FALSE	FALSE
SCC_P1	chr16	3592590	3592590	A	G	ENSMUST00000216259.1	5	ENSMUSG00000051003	missense	S/G	65	Olfr161	ENSMUST00000216259.1:c.193A>G	ENSMUSP00000150825.1:p.Ser65Gly	H-2-Kb	9	5	7	PMYFFLGNL	PMYFFLSNL	SMM	22.862	15.35	0.671	220	0.259	NA	NA	NA	NA	NA	NA	43.133	26.875	0.623	34.5	54.11	28.5	71.6	15.3501	22.8618	25.2493	32.1551	SCC_P1	1.14286	1.14286	FALSE	FALSE	FALSE
SCC_P1	chr16	3592523	3592523	GA	G	ENSMUST00000216259.1	5	ENSMUSG00000051003	FS	G/X	42	Olfr161	ENSMUST00000216259.1:c.128del	ENSMUSP00000150825.1:p.Asn43ThrfsTer46	H-2-Kb	9	39	0	WMYASPPPL	NA	NetMHCpan	187.9	NA	NA	187	0.241	NA	NA	NA	NA	NA	NA	209.738	NA	NA	NA	330.1	NA	187.9	NA	192.358	NA	227.117	SCC_P1	-0.185714	-0.185714	FALSE	FALSE	FALSE
SCC_P1	chr16	58915901	58915901	GA	G	ENSMUST00000171656.2	2	ENSMUSG00000090629	FS	S/X	247	Olfr180	ENSMUST00000171656.2:c.739del	ENSMUSP00000128358.1:p.Ser247LeufsTer31	H-2-Kb	8	29	0	VIKTYQWL	NA	SMM	154.433	NA	NA	229	0.284	NA	NA	NA	NA	NA	NA	282.366	NA	NA	NA	556.53	NA	386.6	NA	154.433	NA	178.131	SCC_P1	-0.285714	-0.228571	FALSE	FALSE	FALSE
SCC_P1	chr16	19566134	19566134	T	C	ENSMUST00000215476.1	5	ENSMUSG00000068535	missense	M/V	250	Olfr169	ENSMUST00000215476.1:c.748A>G	ENSMUSP00000150917.1:p.Met250Val	H-2-Kb	9	8	4	VVIVYYGPF	VVIMYYGPF	NetMHC	15.9	15.15	0.953	427	0.248	NA	NA	NA	NA	NA	NA	20.74	22.059	1.064	15.15	15.9	24	30.7	23.8292	20.2353	20.2885	21.2447	SCC_P1	0.985714	2.01429	FALSE	FALSE	FALSE
SCC_P1	chr17	20574197	20574197	CA	C	ENSMUST00000169559.2	5	ENSMUSG00000091259	FS	C/X	737	Vmn2r110	ENSMUST00000169559.2:c.2209del	ENSMUSP00000129347.1:p.Cys737AlafsTer78	H-2-Kb	8	33	0	VTPWHSYL	NA	NetMHC	19.7	NA	NA	545	0.226	NA	NA	NA	NA	NA	NA	40.378	NA	NA	NA	19.7	NA	32.7	NA	48.0552	NA	71.7365	SCC_P1	-0.671429	-0.614286	FALSE	FALSE	FALSE
SCC_P1	chr16	74352713	74352713	TC	T	ENSMUST00000117785.8	1	ENSMUSG00000052516	FS	D/X	76	Robo2	ENSMUST00000117785.8:c.226del	ENSMUSP00000112776.1:p.Asp76MetfsTer45	H-2-Kb	8	23	0	DLYSFCEL	NA	NetMHCpan	220.3	NA	NA	92	0.25	NA	NA	NA	NA	NA	NA	250.233	NA	NA	NA	561.41	NA	220.3	NA	244.76	NA	255.705	SCC_P1	1.04286	1.04286	FALSE	FALSE	FALSE
SCC_P1	chr16	70495336	70495336	C	T	ENSMUST00000163832.7	5	ENSMUSG00000022707	missense	L/F	519	Gbe1	ENSMUST00000163832.7:c.1555C>T	ENSMUSP00000132603.1:p.Leu519Phe	H-2-Kb	9	9	3	IQFHKMIRL	IQLHKMIRL	NetMHCpan	41.2	259	6.286	147	0.061	NA	NA	NA	NA	NA	NA	94.524	295.161	3.123	182.04	69.58	259	41.2	449.894	160.365	331.322	119.468	SCC_P1	0.2	0.442857	FALSE	FALSE	FALSE
SCC_P1	chr16	45748812	45748812	T	C	ENSMUST00000076333.11	1	ENSMUSG00000033149	missense	D/G	1228	Phldb2	ENSMUST00000076333.11:c.3683A>G	ENSMUSP00000075672.5:p.Asp1228Gly	H-2-Kb	8	4	8	RTFSYYAG	RTFSYYAD	SMM	81.234	139.232	1.714	80	0.225	NA	NA	NA	NA	NA	NA	177.36	587.547	3.313	1041.76	237.78	1033.6	231.2	139.232	81.2344	141.495	123.521	SCC_P1	0.0142857	0.0142857	FALSE	FALSE	FALSE
SCC_P1	chr17	19053653	19053653	C	A	ENSMUST00000170424.2	5	ENSMUSG00000096717	missense	S/Y	54	Vmn2r98	ENSMUST00000170424.2:c.161C>A	ENSMUSP00000131261.1:p.Ser54Tyr	H-2-Kb	9	7	5	HTFYYLKKM	HTFYSLKKM	NetMHCpan	162.4	2676.5	16.481	212	0.222	NA	NA	NA	NA	NA	NA	315.655	1812.21	5.741	2171.47	303.78	2676.5	162.4	1432.55	345.231	1452.95	327.529	SCC_P1	-0.271429	-0.271429	FALSE	FALSE	FALSE
SCC_P1	chr16	32961669	32961669	A	G	ENSMUST00000135193.8	5	ENSMUSG00000022801	missense	Y/C	271	Lrch3	ENSMUST00000135193.8:c.812A>G	ENSMUSP00000130708.1:p.Tyr271Cys	H-2-Kb	8	5	7	KIHIFKCL	KIHIFKYL	SMMPMBEC	256.886	92.628	0.361	213	0.235	NA	NA	NA	NA	NA	NA	319.381	76.184	0.239	59.74	598.73	59.4	324.9	102.977	313.863	92.6275	256.886	SCC_P1	1.57143	1.57143	FALSE	FALSE	FALSE
SCC_P1	chr16	22961382	22961382	A	G	ENSMUST00000023590.8	1	ENSMUSG00000022877	missense	Y/C	470	Hrg	ENSMUST00000023590.8:c.1409A>G	ENSMUSP00000023590.8:p.Tyr470Cys	H-2-Kb	8	9	3	YVCRLPPL	YVYRLPPL	SMMPMBEC	430.269	43.225	0.1	117	0.282	NA	NA	NA	NA	NA	NA	653.828	30.613	0.047	12.01	1400.19	18.1	799.8	43.1261	507.855	43.2255	430.269	SCC_P1	0.942857	0.942857	FALSE	FALSE	FALSE
SCC_P1	chr16	59345618	59345618	G	T	ENSMUST00000207927.2	5	ENSMUSG00000066257	missense	L/M	28	Olfr206	ENSMUST00000207927.2:c.82C>A	ENSMUSP00000146906.2:p.Leu28Met	H-2-Kb	9	10	2	LMVFFLIYV	LLVFFLIYV	SMM	172.628	1318.59	7.638	255	0.247	NA	NA	NA	NA	NA	NA	363.916	1952.65	5.366	2586.72	523.54	9504.5	3566.5	1318.59	172.628	1222.5	204.291	SCC_P1	3	3.4	FALSE	FALSE	FALSE
SCC_P1	chr16	59201814	59201814	G	T	ENSMUST00000208244.2	2	ENSMUSG00000052537	missense	A/D	204	Olfr198	ENSMUST00000208244.2:c.611C>A	ENSMUSP00000146813.2:p.Ala204Asp	H-2-Kb	8	5	7	LVLIFSDL	LVLIFSAL	NetMHCpan	42.8	18.4	0.43	230	0.213	NA	NA	NA	NA	NA	NA	82.245	26.971	0.328	11.93	47.07	18.4	42.8	37.5612	135.438	35.5418	117.419	SCC_P1	2.11429	2.11429	FALSE	FALSE	FALSE
SCC_P1	chr17	37751964	37751964	A	G	ENSMUST00000174675.3	5	ENSMUSG00000060017	missense	I/V	37	Olfr121	ENSMUST00000174675.3:c.109A>G	ENSMUSP00000133865.3:p.Ile37Val	H-2-Kb	9	11	1	VLLMFLVSL	ILLMFLVSL	NetMHC	127.87	166.59	1.303	485	0.252	NA	NA	NA	NA	NA	NA	185.568	235.147	1.267	166.59	127.87	243.7	206.3	294.517	200.037	226.595	171.1	SCC_P1	2.78571	3.5	FALSE	FALSE	FALSE
SCC_P1	chr17	22602492	22602492	A	G	ENSMUST00000097381.4	1	ENSMUSG00000094921	missense	T/A	149	Vmn2r112	ENSMUST00000097381.4:c.445A>G	ENSMUSP00000094994.3:p.Thr149Ala	H-2-Kb	9	10	2	TAVTLYTIL	TTVTLYTIL	NetMHCpan	171.1	159.6	0.933	288	0.205	NA	NA	NA	NA	NA	NA	247.205	307.665	1.245	316.62	263.07	159.6	171.1	382.041	277.402	298.71	231.34	SCC_P1	1.94286	1.94286	FALSE	FALSE	FALSE
SCC_P1	chr17	80216772	80216772	T	C	ENSMUST00000134652.1	3	ENSMUSG00000046196	missense	Y/H	287	Ttc39d	ENSMUST00000134652.1:c.859T>C	ENSMUSP00000123158.1:p.Tyr287His	H-2-Kb	9	8	4	LFYHNYVRV	LFYYNYVRV	NetMHC	102.39	66.55	0.65	214	0.276	NA	NA	NA	NA	NA	NA	111.758	88.353	0.791	66.55	102.39	231.3	294.6	89.5592	119.704	87.1465	103.813	SCC_P1	-0.771429	0.214286	FALSE	FALSE	FALSE
SCC_P1	chr18	13015915	13015915	T	G	ENSMUST00000041676.2	1	ENSMUSG00000037346	missense	D/E	111	Hrh4	ENSMUST00000041676.2:c.333T>G	ENSMUSP00000041061.2:p.Asp111Glu	H-2-Kb	9	8	4	ISYERYQSV	ISYDRYQSV	NetMHC	4.58	6.82	1.489	265	0.245	NA	NA	NA	NA	NA	NA	10.587	11.524	1.089	6.82	4.58	7.3	6.1	17.9106	16.2596	15.7489	15.0747	SCC_P1	-1.52857	-1.48571	FALSE	FALSE	FALSE
SCC_P1	chr17	49070103	49070103	G	T	ENSMUST00000046254.2	1	ENSMUSG00000040490	missense	D/Y	71	Lrfn2	ENSMUST00000046254.2:c.211G>T	ENSMUSP00000047573.2:p.Asp71Tyr	H-2-Kb	9	7	5	IGRQYFANM	IGRQDFANM	NetMHC	4.81	270.13	56.16	77	0.26	NA	NA	NA	NA	NA	NA	60.783	529.722	8.715	270.13	4.81	195.6	9.3	1104.36	135.553	789.314	112.266	SCC_P1	-0.9	-0.0857143	FALSE	FALSE	FALSE
SCC_P1	chr17	80433721	80433721	T	A	ENSMUST00000068714.6	2	ENSMUSG00000024241	missense	Q/L	545	Sos1	ENSMUST00000068714.6:c.1634A>T	ENSMUSP00000067786.5:p.Gln545Leu	H-2-Kb	9	8	4	ISLLYRSTL	ISLQYRSTL	NetMHC	9.44	10.14	1.074	64	0.281	NA	NA	NA	NA	NA	NA	45.936	64.304	1.4	10.14	9.44	16.6	11.5	126.215	80.373	112.008	81.7053	SCC_P1	0.585714	0.671429	FALSE	FALSE	FALSE
SCC_P1	chr17	84692924	84692924	A	T	ENSMUST00000045714.14	1	ENSMUSG00000024254	missense	Y/F	304	Abcg8	ENSMUST00000045714.14:c.911A>T	ENSMUSP00000035246.8:p.Tyr304Phe	H-2-Kb	9	7	5	QMVQFFTSI	QMVQYFTSI	NetMHCpan	38.2	56.7	1.484	102	0.304	NA	NA	NA	NA	NA	NA	110.804	144.177	1.301	109.66	76.36	56.7	38.2	178.694	145.248	201.025	188.908	SCC_P1	1.32857	1.32857	TRUE	FALSE	FALSE
SCC_P1	chr17	38274953	38274953	CT	C	ENSMUST00000173841.2	2	ENSMUSG00000057443	FS	F/X	61	Olfr138	ENSMUST00000173841.2:c.185del	ENSMUSP00000133828.2:p.Phe62SerfsTer45	H-2-Kb	8	47	0	VLFNFMSS	NA	SMM	87.85	NA	NA	270	0.037	NA	NA	NA	NA	NA	NA	212.931	NA	NA	NA	598.76	NA	298	NA	87.8496	NA	127.862	SCC_P1	0.885714	1.6	FALSE	FALSE	FALSE
SCC_P1	chr17	58294347	58294347	GA	G	ENSMUST00000076038.6	2	ENSMUSG00000038048	FS	E/X	830	Cntnap5c	ENSMUST00000076038.6:c.2491del	ENSMUSP00000075416.5:p.Ile831SerfsTer12	H-2-Kb	9	5	8	LSGVFLESL	LSGVFLEIL	NetMHC	242.37	879.82	3.63	228	0.246	NA	NA	NA	NA	NA	NA	330.164	650.394	1.97	879.82	242.37	1759.5	600.1	372.486	325.17	420.969	335.158	SCC_P1	1.41429	1.41429	FALSE	FALSE	FALSE
SCC_P1	chr17	78943279	78943279	GT	G	ENSMUST00000024887.5	1	ENSMUSG00000024082	FS	F/X	212	Ndufaf7	ENSMUST00000024887.5:c.639del	ENSMUSP00000024887.4:p.Phe213LeufsTer31	H-2-Kb	9	12	1	LMFFLCINF	NA	SMMPMBEC	178.752	NA	NA	309	0.029	NA	NA	NA	NA	NA	NA	217.478	NA	NA	NA	247.84	NA	1328.3	NA	187.116	NA	178.752	SCC_P1	2.24286	3.15714	FALSE	FALSE	FALSE
SCC_P1	chr17	56632320	56632320	T	G	ENSMUST00000112979.3	1	ENSMUSG00000040828	missense	F/V	50	Catsperd	ENSMUST00000112979.3:c.148T>G	ENSMUSP00000108603.2:p.Phe50Val	H-2-Db	9	5	7	YAFPNTVVL	YAFPNTFVL	NetMHCpan	9.1	7.6	0.835	136	0.221	NA	NA	NA	NA	NA	NA	33.615	30.922	0.92	12.57	10.27	7.6	9.1	49.2742	62.0326	49.8391	56.96	SCC_P1	1.31429	1.31429	FALSE	FALSE	FALSE
SCC_P1	chr17	38148878	38148878	T	C	ENSMUST00000215078.2	5	ENSMUSG00000063240	missense	C/R	97	Olfr133	ENSMUST00000215078.2:c.289T>C	ENSMUSP00000149451.2:p.Cys97Arg	H-2-Kb	8	6	6	ISYMRRAV	ISYMRCAV	NetMHC	16.45	13.51	0.821	341	0.267	NA	NA	NA	NA	NA	NA	49.956	47.314	0.947	13.51	16.45	20.2	32.5	86.6443	79.2027	74.4286	67.4124	SCC_P1	-0.457143	-0.414286	FALSE	FALSE	FALSE
SCC_P1	chr17	28691801	28691801	C	A	ENSMUST00000004990.13	1	ENSMUSG00000053436	missense	P/H	21	Mapk14	ENSMUST00000004990.13:c.62C>A	ENSMUSP00000004990.6:p.Pro21His	H-2-Kb	8	10	2	VHERYQNL	VPERYQNL	SMMPMBEC	69.142	86.445	1.25	28	0.143	NA	NA	NA	NA	NA	NA	92.674	285.683	3.083	483.92	114.92	1111.1	352.6	87.446	70.4271	86.445	69.1417	SCC_P1	-2.24286	-2.18571	FALSE	FALSE	FALSE
SCC_P1	chr17	28576240	28576240	AG	A	ENSMUST00000232862.1	NA	ENSMUSG00000062252	FS	K/X	80	Lhfpl5	ENSMUST00000232862.1:c.245del	ENSMUSP00000156959.1:p.Gly82AlafsTer60	H-2-Kb	9	52	0	VIQPRSTRF	NA	SMM	444.744	NA	NA	176	0.159	NA	NA	NA	NA	NA	NA	677.808	NA	NA	NA	798.11	NA	900.2	NA	444.744	NA	557.507	SCC_P1	-1.82857	-0.342857	FALSE	FALSE	FALSE
SCC_P1	chr17	37394882	37394882	A	AT	ENSMUST00000214704.1	5	ENSMUSG00000095603	FS	Y/YX	114	Olfr106-ps	ENSMUST00000214704.1:c.347dup	ENSMUSP00000154161.1:p.His117ProfsTer5	H-2-Kb	9	8	7	TQLYFFPPS	TQLYFFHLL	SMM	233.405	122.493	0.525	348	0.244	NA	NA	NA	NA	NA	NA	544.633	77.066	0.142	31.64	814.14	19.1	715.8	122.493	233.405	146.639	373.465	SCC_P1	0.585714	0.585714	FALSE	FALSE	FALSE
SCC_P1	chr17	40228805	40228805	A	G	ENSMUST00000026499.5	1	ENSMUSG00000025433	missense	V/A	167	Crisp3	ENSMUST00000026499.5:c.500T>C	ENSMUSP00000026499.5:p.Val167Ala	H-2-Kb	8	10	2	YACRYCPV	YVCRYCPV	SMMPMBEC	174.478	161.339	0.925	267	0.236	NA	NA	NA	NA	NA	NA	239.579	312.449	1.304	429.13	286.52	494.4	303	195.767	192.637	161.339	174.478	SCC_P1	0.514286	0.514286	FALSE	FALSE	FALSE
SCC_P1	chr17	37590324	37590324	T	A	ENSMUST00000216249.1	5	ENSMUSG00000062629	missense	S/C	10	Olfr114	ENSMUST00000216249.1:c.28A>T	ENSMUSP00000149735.1:p.Ser10Cys	H-2-Kb	9	7	4	TTMCGFLLM	TTMSGFLLM	NetMHCpan	428.8	318.1	0.742	390	0.233	NA	NA	NA	NA	NA	NA	575.835	476.955	0.828	747.49	1197.67	318.1	428.8	459.314	632.572	494.595	519.099	SCC_P1	2.32857	2.32857	FALSE	FALSE	FALSE
SCC_P1	chr17	81648517	81648517	T	C	ENSMUST00000163123.2	1	ENSMUSG00000054640	missense	Q/R	364	Slc8a1	ENSMUST00000163123.2:c.1091A>G	ENSMUSP00000132809.2:p.Gln364Arg	H-2-Kb	9	7	5	FYRIRATRL	FYRIQATRL	SMM	663.911	2004.98	3.02	156	0.256	NA	NA	NA	NA	NA	NA	760.608	2318.9	3.049	2232.06	857.09	3459.6	2783.2	2004.98	663.911	2405.75	664.125	SCC_P1	-0.585714	-0.271429	FALSE	FALSE	FALSE
SCC_P1	chr19	34593964	34593964	C	A	ENSMUST00000168254.2	2	ENSMUSG00000079339	missense	L/F	364	Ifit1bl1	ENSMUST00000168254.2:c.1092G>T	ENSMUSP00000132781.1:p.Leu364Phe	H-2-Kb	9	6	6	DNFQKFLNM	DNFQKLLNM	NetMHC	182.92	895.64	4.896	906	0.019	NA	NA	NA	NA	NA	NA	215.428	722.116	3.352	895.64	182.92	1197.1	277.9	437.633	196.838	548.593	234.018	SCC_P1	0.0571429	0.0571429	FALSE	FALSE	FALSE
SCC_P1	chr18	80971684	80971684	CT	C	ENSMUST00000238808.1	NA	ENSMUSG00000024565	FS	S/X	1010	Sall3	ENSMUST00000238808.1:c.3028del	ENSMUSP00000158909.1:p.Ser1010ValfsTer31	H-2-Kb	9	18	0	AAIPRRGRL	NA	SMMPMBEC	325.274	NA	NA	29	0.172	NA	NA	NA	NA	NA	NA	475.802	NA	NA	NA	540.35	NA	758	NA	411.254	NA	325.274	SCC_P1	-1.02857	-0.414286	FALSE	FALSE	FALSE
SCC_P1	chr18	61299670	61299670	T	C	ENSMUST00000075299.12	1	ENSMUSG00000033871	missense	T/A	954	Ppargc1b	ENSMUST00000075299.12:c.2860A>G	ENSMUSP00000074771.6:p.Thr954Ala	H-2-Db	9	4	8	LSVRNGAAL	LSVRNGATL	NetMHC	30.06	13.56	0.451	75	0.227	NA	NA	NA	NA	NA	NA	93.003	52.144	0.561	13.56	30.06	30.9	63.1	73.3871	124.057	76.308	122.905	SCC_P1	0.457143	0.457143	FALSE	FALSE	FALSE
SCC_P1	chr19	34620037	34620037	T	C	ENSMUST00000087357.4	1	ENSMUSG00000067297	missense	I/V	60	Ifit1bl2	ENSMUST00000087357.4:c.178A>G	ENSMUSP00000093816.2:p.Ile60Val	H-2-Kb	9	9	3	YSVGMHNLL	YSIGMHNLL	SMM	380.286	260.082	0.684	271	0.173	NA	NA	NA	NA	NA	NA	455.117	282.173	0.62	226.52	468.41	459.6	891.9	260.082	380.286	304.264	441.825	SCC_P1	0.942857	0.942857	FALSE	FALSE	FALSE
SCC_P1	chr18	37357271	37357271	G	T	ENSMUST00000051163.2	NA	ENSMUSG00000045876	missense	Q/H	667	Pcdhb8	ENSMUST00000051163.2:c.2001G>T	ENSMUSP00000054371.1:p.Gln667His	H-2-Kb	8	9	3	FSHPYLPL	FSQPYLPL	NetMHCpan	21	50.5	2.405	380	0.221	NA	NA	NA	NA	NA	NA	35.781	51.174	1.43	40.55	26.3	50.5	21	51.849	45.2627	74.6002	50.9026	SCC_P1	-0.128571	-0.128571	FALSE	FALSE	FALSE
SCC_P1	chr19	34495079	34495079	T	A	ENSMUST00000049572.14	1	ENSMUSG00000024781	missense	N/I	314	Lipa	ENSMUST00000049572.14:c.941A>T	ENSMUSP00000053270.8:p.Asn314Ile	H-2-Kb	9	11	1	IYFHYNQSF	NYFHYNQSF	SMMPMBEC	178.752	1092.07	6.109	107	0.103	NA	NA	NA	NA	NA	NA	214.115	1375.18	6.423	1567	205.33	1496.9	262.3	1253.46	222.9	1092.07	178.752	SCC_P1	-0.957143	-0.785714	FALSE	FALSE	FALSE
SCC_P1	chr19	4290661	4290661	T	C	ENSMUST00000088737.10	1	ENSMUSG00000024858	missense	M/V	257	Grk2	ENSMUST00000088737.10:c.769A>G	ENSMUSP00000086114.4:p.Met257Val	H-2-Kb	8	11	1	VSYAFHTP	MSYAFHTP	SMM	26.348	56.2	2.133	225	0.124	NA	NA	NA	NA	NA	NA	43.101	101.595	2.357	223.64	50.66	127.9	54.8	56.2005	26.3475	75.2905	35.5418	SCC_P1	-0.428571	0.4	FALSE	FALSE	TRUE
SCC_P1	chr19	13861984	13861984	A	G	ENSMUST00000074221.1	NA	ENSMUSG00000056858	missense	S/G	64	Olfr1502	ENSMUST00000074221.1:c.190A>G	ENSMUSP00000073843.1:p.Ser64Gly	H-2-Kb	9	5	7	PMYFFLGHL	PMYFFLSHL	SMM	20.47	13.744	0.671	416	0.209	NA	NA	NA	NA	NA	NA	50.42	27.523	0.546	44.85	72.51	32.8	81.5	13.7439	20.4696	22.2459	28.3302	SCC_P1	1.18571	1.18571	FALSE	FALSE	FALSE
SCC_P1	chr19	13705156	13705156	A	G	ENSMUST00000216366.1	5	ENSMUSG00000051156	missense	T/A	110	Olfr1491	ENSMUST00000216366.1:c.328A>G	ENSMUSP00000149071.1:p.Thr110Ala	H-2-Kb	8	5	7	QMFFFLAL	QMFFFLTL	NetMHCpan	14.6	11.8	0.808	315	0.159	NA	NA	NA	NA	NA	NA	24.739	38.93	1.574	42.4	28.16	11.8	14.6	35.4601	21.3177	51.1376	32.4893	SCC_P1	2.81429	2.81429	TRUE	FALSE	FALSE
SCC_P1	chr19	31920923	31920923	A	G	ENSMUST00000075838.7	1	ENSMUSG00000052595	missense	R/G	236	A1cf	ENSMUST00000075838.7:c.706A>G	ENSMUSP00000075235.5:p.Arg236Gly	H-2-Kb	9	5	7	VKILYVGNL	VKILYVRNL	NetMHC	101.13	84.44	0.835	278	0.155	NA	NA	NA	NA	NA	NA	234.876	305.351	1.3	84.44	101.13	120.8	136.9	489.903	391.841	501.476	332.851	SCC_P1	1.58571	1.58571	FALSE	FALSE	FALSE
SCC_P1	chr18	37680939	37680939	G	T	ENSMUST00000192931.1	1	ENSMUSG00000103037	missense	S/I	161	Pcdhgb1	ENSMUST00000192931.1:c.482G>T	ENSMUSP00000141348.1:p.Ser161Ile	H-2-Db	9	3	9	NSLKMYTVI	NSLKMYTVS	NetMHC	158.89	19903.2	125.264	180	0.522	NA	NA	NA	NA	NA	NA	356.594	9153.28	25.669	19903.2	158.89	14990.9	524.3	2996.54	391.399	3315.66	321.788	SCC_P1	1.21429	1.21429	FALSE	FALSE	FALSE
SCC_P1	chr19	16383254	16383254	G	A	ENSMUST00000025541.5	1	ENSMUSG00000024639	missense	V/M	314	Gnaq	ENSMUST00000025541.5:c.940G>A	ENSMUSP00000025541.5:p.Val314Met	H-2-Kb	9	5	7	FILKMFMDL	FILKMFVDL	NetMHC	268.8	623.27	2.319	205	0.151	NA	NA	NA	NA	NA	NA	358.268	502.216	1.402	623.27	268.8	645.4	411.6	381.162	362.335	317.87	354.201	SCC_P1	0.971429	1.97143	FALSE	FALSE	FALSE
SCC_P1	chr18	37941753	37941753	A	G	ENSMUST00000043498.8	1	ENSMUSG00000024454	missense	S/P	312	Hdac3	ENSMUST00000043498.8:c.934T>C	ENSMUSP00000037981.7:p.Ser312Pro	H-2-Kb	8	6	6	WTYETPLL	WTYETSLL	SMMPMBEC	359.534	238.638	0.664	184	0.223	NA	NA	NA	NA	NA	NA	430.684	272.762	0.633	289.23	493.46	348.5	494.9	256.295	367.909	238.638	359.534	SCC_P1	-0.0285714	-0.0285714	FALSE	FALSE	FALSE
SCC_P1	chr19	5672533	5672533	G	A	ENSMUST00000113615.8	1	ENSMUSG00000054874	missense	A/V	1377	Pcnx3	ENSMUST00000113615.8:c.4130C>T	ENSMUSP00000109245.2:p.Ala1377Val	H-2-Kb	8	11	1	VSDYLNAL	ASDYLNAL	NetMHCpan	347.1	1320.6	3.805	54	0.185	NA	NA	NA	NA	NA	NA	389.737	1396.48	3.583	2502.1	436.46	1320.6	347.1	1345.05	357.059	1447.9	422.416	SCC_P1	0.0428571	0.1	FALSE	FALSE	FALSE
SCC_P1	chr19	33138186	33138186	G	A	ENSMUST00000163093.1	1	ENSMUSG00000071573	missense	S/F	162	Rnls	ENSMUST00000163093.1:c.485C>T	ENSMUSP00000127592.1:p.Ser162Phe	H-2-Kb	9	9	3	THFNFNGCI	THSNFNGCI	NetMHCpan	544.4	8293.7	15.235	135	0.2	NA	NA	NA	NA	NA	NA	640.787	9102.26	14.205	13373.8	670.28	8293.7	544.4	9910.83	1059.52	5299.68	611.294	SCC_P1	0.742857	0.742857	FALSE	FALSE	FALSE
SCC_P1	chr18	22920873	22920873	A	G	ENSMUST00000164186.7	5	ENSMUSG00000041923	missense	I/T	194	Nol4	ENSMUST00000164186.7:c.581T>C	ENSMUSP00000130950.1:p.Ile194Thr	H-2-Kb	9	11	1	TTMAYMKHM	ITMAYMKHM	NetMHCpan	67.1	23.3	0.347	85	0.224	NA	NA	NA	NA	NA	NA	276.977	150.303	0.543	53.86	145.4	23.3	67.1	318.5	545.896	246.746	408.555	SCC_P1	-0.128571	-0.128571	FALSE	FALSE	FALSE
SCC_P1	chr19	10200637	10200637	T	C	ENSMUST00000156291.1	2	ENSMUSG00000024742	missense	M/V	148	Fen1	ENSMUST00000156291.1:c.442A>G	ENSMUSP00000117246.1:p.Met148Val	H-2-Db	9	8	4	LSLVGIPYL	LSLMGIPYL	SMM	592.407	1123.62	1.897	104	0.135	NA	NA	NA	NA	NA	NA	695.699	1089.7	1.566	1359.8	1091.42	850.3	792.2	1123.62	592.407	1055.77	599.198	SCC_P1	1.85714	1.92857	FALSE	FALSE	FALSE
SCC_P1	chr2	32096059	32096059	A	G	ENSMUST00000057423.5	1	ENSMUSG00000051373	missense	N/S	83	Plpp7	ENSMUST00000057423.5:c.248A>G	ENSMUSP00000054337.5:p.Asn83Ser	H-2-Kb	8	6	6	KGIAFSSL	KGIAFNSL	NetMHC	17.64	43.84	2.485	39	0.282	NA	NA	NA	NA	NA	NA	39.051	71.041	1.819	43.84	17.64	52.6	22.8	89.4829	55.3019	96.1037	55.6852	SCC_P1	1.55714	1.55714	FALSE	FALSE	FALSE
SCC_P1	chr2	25231426	25231426	TC	T	ENSMUST00000006638.7	1	ENSMUSG00000006469	FS	E/X	280	Slc34a3	ENSMUST00000006638.7:c.838del	ENSMUSP00000006638.7:p.Glu280ArgfsTer73	H-2-Kb	8	69	0	VSVWSSSL	NA	NetMHC	87.54	NA	NA	98	0.112	NA	NA	NA	NA	NA	NA	128.516	NA	NA	NA	87.54	NA	102.6	NA	154.433	NA	190.432	SCC_P1	0.557143	0.614286	FALSE	FALSE	FALSE
SCC_P1	chr2	37414545	37414545	A	G	ENSMUST00000100143.9	5	ENSMUSG00000075376	missense	F/L	68	Rc3h2	ENSMUST00000100143.9:c.202T>C	ENSMUSP00000097721.3:p.Phe68Leu	H-2-Kb	8	9	3	VNLALLQL	VNFALLQL	NetMHCpan	83.1	13	0.156	43	0.209	NA	NA	NA	NA	NA	NA	124.295	28.013	0.225	27.86	130.9	13	83.1	28.167	117.69	33.4765	144.79	SCC_P1	1.42857	1.48571	FALSE	FALSE	FALSE
SCC_P1	chr2	25201148	25201148	G	T	ENSMUST00000059849.14	1	ENSMUSG00000013465	missense	L/I	513	Nelfb	ENSMUST00000059849.14:c.1537C>A	ENSMUSP00000057731.9:p.Leu513Ile	H-2-Kb	8	6	6	FSDIFIHL	FSDIFLHL	SMMPMBEC	83.703	98.342	1.175	68	0.221	NA	NA	NA	NA	NA	NA	118.181	155.988	1.32	213.18	151.3	287.7	340.7	98.7961	85.0629	98.3422	83.7028	SCC_P1	1.15714	1.15714	FALSE	FALSE	FALSE
SCC_P1	chr2	24758304	24758304	C	T	ENSMUST00000041342.11	1	ENSMUSG00000004113	missense	D/N	170	Cacna1b	ENSMUST00000041342.11:c.508G>A	ENSMUSP00000037416.5:p.Asp170Asn	H-2-Db	9	7	5	WNVMNFVVV	WNVMDFVVV	NetMHC	397.02	14116.2	35.555	83	0.241	NA	NA	NA	NA	NA	NA	671.87	15271.8	22.73	14116.2	397.02	8336.7	459.5	26098.8	1354	16427.4	884.24	SCC_P1	2.57143	2.57143	FALSE	FALSE	FALSE
SCC_P1	chr2	37202003	37202003	A	AT	ENSMUST00000218602.1	5	ENSMUSG00000059429	FS	Y/YX	254	Olfr365	ENSMUST00000218602.1:c.762dup	ENSMUSP00000151617.1:p.Gly255TrpfsTer9	H-2-Kb	9	8	5	VLFYWEYHL	NA	NetMHCpan	45.2	NA	NA	274	0.237	NA	NA	NA	NA	NA	NA	95.931	NA	NA	NA	82.69	NA	45.2	NA	109.172	NA	130.692	SCC_P1	-0.514286	0.542857	FALSE	FALSE	FALSE
SCC_P1	chr2	37085433	37085433	A	C	ENSMUST00000214969.1	5	ENSMUSG00000075378	missense	M/R	105	Olfr361	ENSMUST00000214969.1:c.314T>G	ENSMUSP00000149234.1:p.Met105Arg	H-2-Kb	8	6	6	QLFSFRTV	QLFSFMTV	NetMHCpan	96.8	97.9	1.011	272	0.335	NA	NA	NA	NA	NA	NA	221.142	175.096	0.792	158.88	206.92	97.9	96.8	191.311	235.364	246.456	278.445	SCC_P1	1.08571	1.08571	TRUE	FALSE	FALSE
SCC_P1	chr19	60543015	60543015	A	G	ENSMUST00000081790.14	1	ENSMUSG00000033417	missense	L/P	272	Cacul1	ENSMUST00000081790.14:c.815T>C	ENSMUSP00000080480.7:p.Leu272Pro	H-2-Kb	8	7	5	HIYSPMPL	HIYSLMPL	NetMHC	102.16	23.14	0.227	205	0.156	NA	NA	NA	NA	NA	NA	175.742	65.577	0.373	23.14	102.16	67.5	269.1	66.0298	166.242	65.1238	185.242	SCC_P1	0.7	0.7	FALSE	FALSE	FALSE
SCC_P1	chr19	50225226	50225226	TC	T	ENSMUST00000209413.1	1	ENSMUSG00000043531	FS	E/X	688	Sorcs1	ENSMUST00000209413.1:c.2062del	ENSMUSP00000147463.1:p.Glu688LysfsTer94	H-2-Kb	9	90	0	LGIGRWSPI	NA	NetMHCpan	259.7	NA	NA	98	0.184	NA	NA	NA	NA	NA	NA	359.44	NA	NA	NA	431.5	NA	259.7	NA	429.645	NA	289.234	SCC_P1	0.114286	0.185714	FALSE	FALSE	FALSE
SCC_P1	chr2	69483430	69483430	T	G	ENSMUST00000080953.11	5	ENSMUSG00000027070	missense	D/A	2319	Lrp2	ENSMUST00000080953.11:c.6956A>C	ENSMUSP00000079752.5:p.Asp2319Ala	H-2-Kb	8	8	4	VIRASINL	VIRDSINL	SMM	119.602	228.423	1.91	161	0.143	NA	NA	NA	NA	NA	NA	180.124	445.451	2.473	510.94	164.03	570.2	387.5	228.423	119.602	379.962	196.219	SCC_P1	0.828571	0.885714	FALSE	FALSE	FALSE
SCC_P1	chr19	38400469	38400469	T	A	ENSMUST00000054098.3	1	ENSMUSG00000044026	missense	L/M	75	Slc35g1	ENSMUST00000054098.3:c.223T>A	ENSMUSP00000061282.2:p.Leu75Met	H-2-Kb	8	9	3	LGMFYTVL	LGLFYTVL	NetMHCpan	25.8	40.3	1.562	148	0.176	NA	NA	NA	NA	NA	NA	215.12	141.085	0.656	251.45	252.44	40.3	25.8	145.794	250.461	136.377	179.779	SCC_P1	1.47143	1.47143	FALSE	FALSE	FALSE
SCC_P1	chr2	26950091	26950091	C	T	ENSMUST00000055406.8	1	ENSMUSG00000049897	missense	T/I	391	Stkld1	ENSMUST00000055406.8:c.1172C>T	ENSMUSP00000062967.8:p.Thr391Ile	H-2-Kb	8	5	7	ISFLMDIL	ISFLMDTL	NetMHCpan	63.7	32.2	0.505	62	0.194	NA	NA	NA	NA	NA	NA	73.561	31.721	0.431	25.59	75.55	32.2	63.7	31.2421	71.5715	33.3995	87.2449	SCC_P1	1.78571	1.88571	FALSE	FALSE	FALSE
SCC_P1	chr2	32761588	32761588	G	A	ENSMUST00000009707.13	1	ENSMUSG00000009563	missense	V/I	272	Tor2a	ENSMUST00000009707.13:c.814G>A	ENSMUSP00000009707.7:p.Val272Ile	H-2-Kb	8	11	1	ILNELAQL	VLNELAQL	SMMPMBEC	333.995	342.563	1.026	47	0.191	NA	NA	NA	NA	NA	NA	712.155	633.254	0.889	1289.88	1391.28	898.6	1031.9	367.909	392.41	342.563	333.995	SCC_P1	0.385714	0.485714	FALSE	FALSE	FALSE
SCC_P1	chr2	66093613	66093613	A	C	ENSMUST00000028378.3	1	ENSMUSG00000026994	missense	V/G	437	Galnt3	ENSMUST00000028378.3:c.1310T>G	ENSMUSP00000028378.3:p.Val437Gly	H-2-Kb	8	6	6	IARNQGRL	IARNQVRL	SMM	247.024	242.516	0.982	144	0.257	NA	NA	NA	NA	NA	NA	662.786	469.575	0.708	576.29	958.51	1312.7	2754.8	242.516	247.024	362.861	367.062	SCC_P1	-1.54286	-1.44286	FALSE	FALSE	FALSE
SCC_P1	chr2	89977882	89977882	C	T	ENSMUST00000111512.9	2	ENSMUSG00000042894	missense	L/F	35	Olfr1260	ENSMUST00000111512.9:c.103C>T	ENSMUSP00000107137.1:p.Leu35Phe	H-2-Kb	8	7	5	LIYSFTLI	LIYSLTLI	NetMHCpan	11.9	188.2	15.815	286	0.133	NA	NA	NA	NA	NA	NA	32.154	424.803	13.211	291.47	11.98	188.2	11.9	654.244	62.0497	558.136	52.3287	SCC_P1	1.82857	1.82857	FALSE	FALSE	FALSE
SCC_P1	chr2	111780515	111780515	A	G	ENSMUST00000054004.1	NA	ENSMUSG00000044560	missense	N/S	68	Olfr1302	ENSMUST00000054004.1:c.203A>G	ENSMUSP00000061674.1:p.Asn68Ser	H-2-Kb	8	5	7	MYFLLASL	MYFLLANL	NetMHCpan	48.7	29.1	0.598	462	0.022	NA	NA	NA	NA	NA	NA	64.796	27.562	0.425	21.1	65.51	29.1	48.7	27.0857	66.4875	28.0375	64.0826	SCC_P1	1.98571	1.98571	FALSE	FALSE	FALSE
SCC_P1	chr2	111292879	111292879	G	T	ENSMUST00000215210.1	5	ENSMUSG00000068647	missense	G/W	204	Olfr1278	ENSMUST00000215210.1:c.610G>T	ENSMUSP00000149635.1:p.Gly204Trp	H-2-Kb	9	7	5	TANSWFISM	TANSGFISM	NetMHCpan	186.9	1812.1	9.696	329	0.052	NA	NA	NA	NA	NA	NA	256.021	1385.02	5.41	1707.74	272.65	1812.1	186.9	1042.58	239.392	1062.31	277.492	SCC_P1	0.457143	0.457143	FALSE	FALSE	FALSE
SCC_P1	chr2	104430235	104430235	A	G	ENSMUST00000028600.13	1	ENSMUSG00000027177	missense	F/L	1067	Hipk3	ENSMUST00000028600.13:c.3199T>C	ENSMUSP00000028600.7:p.Phe1067Leu	H-2-Kb	8	4	8	TSVTSNPL	TSVTSNPF	SMM	362.861	5898.48	16.255	124	0.048	NA	NA	NA	NA	NA	NA	474.993	5356.1	11.276	5862.21	563.85	4525.4	1223.9	5898.48	362.861	4849.98	386.136	SCC_P1	0.0857143	0.0857143	FALSE	FALSE	FALSE
SCC_P1	chr2	89363319	89363319	C	T	ENSMUST00000137692.2	3	ENSMUSG00000075090	missense	V/I	37	Olfr1234	ENSMUST00000137692.2:c.109G>A	ENSMUSP00000149303.1:p.Val37Ile	H-2-Kb	8	8	4	IVTIMGNL	IVTVMGNL	SMM	216.641	199.407	0.92	156	0.026	NA	NA	NA	NA	NA	NA	226.605	193.397	0.853	173.44	234.62	233.3	230.5	199.407	216.641	187.387	222.71	SCC_P1	1.4	1.5	FALSE	FALSE	FALSE
SCC_P1	chr2	89296493	89296493	G	T	ENSMUST00000099787.1	NA	ENSMUSG00000075094	missense	P/H	259	Olfr1230	ENSMUST00000099787.1:c.776C>A	ENSMUSP00000097375.1:p.Pro259His	H-2-Kb	8	5	7	IILYMRHV	IILYMRPV	NetMHC	110.45	93.66	0.848	234	0.124	NA	NA	NA	NA	NA	NA	275.635	190.876	0.692	93.66	110.45	196.7	268.3	189.557	290.898	192.194	282.97	SCC_P1	0.771429	0.814286	FALSE	FALSE	FALSE
SCC_P1	chr2	88794555	88794555	T	C	ENSMUST00000216213.1	5	ENSMUSG00000059023	missense	Y/H	58	Olfr1201	ENSMUST00000216213.1:c.172T>C	ENSMUSP00000150454.1:p.Tyr58His	H-2-Kb	8	10	2	MHFFLFYL	MYFFLFYL	SMM	74.087	119.327	1.611	379	0.169	NA	NA	NA	NA	NA	NA	100.741	203.67	2.022	318.98	257.59	277.4	112	119.327	74.0867	129.939	89.4829	SCC_P1	1.64286	1.64286	FALSE	FALSE	FALSE
SCC_P1	chr2	87645748	87645748	A	G	ENSMUST00000217368.1	5	ENSMUSG00000075155	missense	V/A	125	Olfr1133	ENSMUST00000217368.1:c.374T>C	ENSMUSP00000149460.1:p.Val125Ala	H-2-Kb	9	5	7	MAYDHYAAI	MAYDHYVAI	NetMHCpan	7.2	10.8	1.5	434	0.145	NA	NA	NA	NA	NA	NA	17.169	29.47	1.716	22.19	7.22	10.8	7.2	40.6546	28.191	36.7494	27.1175	SCC_P1	-0.171429	-0.171429	FALSE	FALSE	FALSE
SCC_P1	chr2	89013584	89013584	A	G	ENSMUST00000217000.1	5	ENSMUSG00000075107	missense	I/T	160	Olfr1216	ENSMUST00000217000.1:c.479T>C	ENSMUSP00000149441.1:p.Ile160Thr	H-2-Kb	9	10	2	VTFTLQLPL	VIFTLQLPL	NetMHCpan	22.1	29.4	1.33	588	0.162	NA	NA	NA	NA	NA	NA	77.388	75.367	0.974	58.24	51.44	29.4	22.1	92.4932	109.676	94.2432	103.336	SCC_P1	1.2	1.38571	FALSE	FALSE	FALSE
SCC_P1	chr2	88896946	88896946	A	G	ENSMUST00000214297.1	5	ENSMUSG00000075114	missense	I/T	217	Olfr1208	ENSMUST00000214297.1:c.650T>C	ENSMUSP00000149695.1:p.Ile217Thr	H-2-Kb	9	7	5	ISYITILSI	ISYIIILSI	NetMHCpan	74.4	161.2	2.167	328	0.177	NA	NA	NA	NA	NA	NA	183.527	264.472	1.441	264.55	114.06	161.2	74.4	347.624	252.994	264.393	253.075	SCC_P1	2.07143	2.07143	FALSE	FALSE	FALSE
SCC_P1	chr2	91284247	91284247	A	G	ENSMUST00000102594.10	1	ENSMUSG00000040591	missense	F/L	147	1110051M20Rik	ENSMUST00000102594.10:c.439T>C	ENSMUSP00000099654.4:p.Phe147Leu	H-2-Kb	9	8	4	QIQLYYSEF	QIQFYYSEF	SMM	177.873	191.034	1.074	199	0.136	NA	NA	NA	NA	NA	NA	233.567	248.13	1.062	224.46	181.21	352.1	442.3	191.034	177.873	271.8	285.924	SCC_P1	-0.542857	-0.3	TRUE	FALSE	FALSE
SCC_P1	chr2	91212313	91212313	T	C	ENSMUST00000028696.4	1	ENSMUSG00000002109	missense	N/D	401	Ddb2	ENSMUST00000028696.4:c.1201A>G	ENSMUSP00000028696.4:p.Asn401Asp	H-2-Kb	9	5	7	TSLNEFDPM	TSLNEFNPM	NetMHC	293.8	93.15	0.317	271	0.162	NA	NA	NA	NA	NA	NA	405.271	170.16	0.42	93.15	293.8	137.5	472.5	202.82	433.621	206.182	376.921	SCC_P1	-0.514286	-0.514286	FALSE	FALSE	FALSE
SCC_P1	chr2	86978375	86978375	G	T	ENSMUST00000117211.2	5	ENSMUSG00000070875	missense	F/L	140	Olfr1100	ENSMUST00000117211.2:c.420C>A	ENSMUSP00000151088.1:p.Phe140Leu	H-2-Kb	8	8	4	STRLCSTL	STRFCSTL	SMM	318.963	357.882	1.122	295	0.197	NA	NA	NA	NA	NA	NA	591.846	317.841	0.537	277.8	837.96	135.3	843	357.882	318.963	415.662	345.732	SCC_P1	0.485714	0.485714	FALSE	FALSE	FALSE
SCC_P1	chr2	89325883	89325883	T	C	ENSMUST00000213860.1	3	ENSMUSG00000075092	missense	Q/R	99	Olfr1232	ENSMUST00000213860.1:c.296A>G	ENSMUSP00000150860.1:p.Gln99Arg	H-2-Kb	10	3	9	ISFEGCMIRL	ISFEGCMIQL	NetMHCpan	182.2	358	1.965	261	0.165	NA	NA	NA	NA	NA	NA	639.952	1050.78	1.642	444.54	266.32	358	182.2	1657.03	1365.62	1753.32	1013.58	SCC_P1	0.614286	1	FALSE	FALSE	FALSE
SCC_P1	chr2	86445613	86445613	T	C	ENSMUST00000217586.2	5	ENSMUSG00000111306	missense	Y/C	123	Olfr1065	ENSMUST00000217586.2:c.368A>G	ENSMUSP00000149248.1:p.Tyr123Cys	H-2-Kb	9	6	6	MSYDRCVAI	MSYDRYVAI	NetMHCpan	74.8	9.3	0.124	392	0.143	NA	NA	NA	NA	NA	NA	107.253	21.056	0.196	15.55	99.36	9.3	74.8	32.3676	151.743	26.5613	115.146	SCC_P1	0.528571	0.528571	FALSE	FALSE	FALSE
SCC_P1	chr2	88852682	88852682	T	C	ENSMUST00000213283.1	5	ENSMUSG00000061798	missense	V/A	244	Olfr1204	ENSMUST00000213283.1:c.731T>C	ENSMUSP00000150111.1:p.Val244Ala	H-2-Kb	9	11	1	AVVLFFVPC	VVVLFFVPC	SMMPMBEC	389.269	141.01	0.362	518	0.153	NA	NA	NA	NA	NA	NA	664.765	216.259	0.325	253	796.06	988.4	2243.9	179.519	533.47	141.01	389.269	SCC_P1	2.67143	3.4	FALSE	TRUE	FALSE
SCC_P1	chr2	111270074	111270074	T	G	ENSMUST00000214760.1	5	ENSMUSG00000074965	missense	M/L	98	Olfr1277	ENSMUST00000214760.1:c.292A>C	ENSMUSP00000150703.1:p.Met98Leu	H-2-Kb	9	3	9	KTISFGGCL	KTISFGGCM	NetMHCpan	270.8	609.2	2.25	172	0.262	NA	NA	NA	NA	NA	NA	806.779	1271.57	1.576	1162.4	592.03	609.2	270.8	1380.73	1049.81	1384.36	1021.53	SCC_P1	1.71429	1.71429	FALSE	FALSE	FALSE
SCC_P1	chr2	90052240	90052240	A	G	ENSMUST00000216475.1	5	ENSMUSG00000075068	missense	L/P	28	Olfr140	ENSMUST00000216475.1:c.83T>C	ENSMUSP00000150438.1:p.Leu28Pro	H-2-Kb	9	4	8	VQRMLFGPF	VQRMLFGLF	NetMHCpan	254.7	424.1	1.665	151	0.205	NA	NA	NA	NA	NA	NA	325.776	433.72	1.331	567.05	346.41	424.1	254.7	428.657	336.597	438.783	314.956	SCC_P1	0.685714	0.685714	FALSE	FALSE	FALSE
SCC_P1	chr2	111960686	111960686	G	T	ENSMUST00000207560.2	3	ENSMUSG00000074952	missense	P/H	129	Olfr1308	ENSMUST00000207560.2:c.386C>A	ENSMUSP00000146688.1:p.Pro129His	H-2-Kb	9	10	2	KHLHYLIIM	KPLHYLIIM	SMM	811.166	3141.3	3.873	347	0.225	NA	NA	NA	NA	NA	NA	894.533	4521.78	5.055	6238.44	1915.44	5317.5	901.4	3141.3	811.166	3726.06	887.667	SCC_P1	2	2	FALSE	FALSE	FALSE
SCC_P1	chr2	86160070	86160070	T	C	ENSMUST00000215624.1	NA	ENSMUSG00000075202	missense	Q/R	100	Olfr1042	ENSMUST00000215624.1:c.299A>G	ENSMUSP00000151053.1:p.Gln100Arg	H-2-Kb	9	4	8	TFYACATRL	TFYACATQL	NetMHC	130.05	202.58	1.558	292	0.144	NA	NA	NA	NA	NA	NA	226.469	285.13	1.259	202.58	130.05	232	133.6	430.636	330.453	338.259	319.338	SCC_P1	0.485714	0.885714	FALSE	FALSE	FALSE
SCC_P1	chr2	127656060	127656060	A	G	ENSMUST00000028854.14	1	ENSMUSG00000027375	missense	L/S	25	Mal	ENSMUST00000028854.14:c.74T>C	ENSMUSP00000028854.8:p.Leu25Ser	H-2-Kb	10	3	9	SVFTTFPDSL	SVFTTFPDLL	NetMHCpan	109.7	148.3	1.352	44	0.182	NA	NA	NA	NA	NA	NA	780.998	997.096	1.277	152.02	141.86	148.3	109.7	1842.17	1420.14	2207.29	2017.72	SCC_P1	-0.1	0.857143	FALSE	FALSE	FALSE
SCC_P1	chr2	161014152	161014152	T	C	ENSMUST00000039782.13	1	ENSMUSG00000057133	missense	N/S	729	Chd6	ENSMUST00000039782.13:c.2186A>G	ENSMUSP00000042291.7:p.Asn729Ser	H-2-Db	10	10	2	HSMPNLINTM	HNMPNLINTM	NetMHCpan	101.2	1225.3	12.108	155	0.258	NA	NA	NA	NA	NA	NA	713.63	3053.59	4.279	2760.06	239.66	1225.3	101.2	4104.4	1294.94	3347.11	1187.6	SCC_P1	0.128571	0.157143	FALSE	FALSE	FALSE
SCC_P1	chr2	180193764	180193764	CG	C	ENSMUST00000015791.5	1	ENSMUSG00000015647	FS	P/X	1265	Lama5	ENSMUST00000015791.5:c.3795del	ENSMUSP00000015791.5:p.Glu1266ArgfsTer101	H-2-Kb	8	64	0	SLWRYSLM	NA	NetMHCpan	30.8	NA	NA	51	0.373	NA	NA	NA	NA	NA	NA	85.705	NA	NA	NA	40.57	NA	30.8	NA	173.676	NA	130.84	SCC_P1	0.285714	0.285714	FALSE	FALSE	FALSE
SCC_P1	chr3	14481277	14481277	A	G	ENSMUST00000037321.7	1	ENSMUSG00000039710	missense	K/E	161	Slc7a12	ENSMUST00000037321.7:c.481A>G	ENSMUSP00000038574.7:p.Lys161Glu	H-2-Kb	9	7	5	SSFIELSVL	SSFIKLSVL	NetMHCpan	88.9	31.7	0.357	171	0.24	NA	NA	NA	NA	NA	NA	169.262	50.82	0.3	40.51	167.48	31.7	88.9	65.6311	171.045	61.1294	181.656	SCC_P1	2.11429	2.11429	FALSE	FALSE	FALSE
SCC_P1	chr2	144502992	144502992	T	G	ENSMUST00000081982.11	1	ENSMUSG00000037259	missense	N/H	282	Dzank1	ENSMUST00000081982.11:c.844A>C	ENSMUSP00000080643.5:p.Asn282His	H-2-Db	9	6	6	SMVPMHTPI	SMVPMNTPI	NetMHCpan	144	267.7	1.859	85	0.141	NA	NA	NA	NA	NA	NA	187.569	250.676	1.336	283.68	162.51	267.7	144	221.116	212.628	233.652	228.334	SCC_P1	0.5	0.5	FALSE	FALSE	FALSE
SCC_P1	chr2	151706653	151706653	T	C	ENSMUST00000060196.2	1	ENSMUSG00000044364	missense	V/A	100	Tmem74b	ENSMUST00000060196.2:c.299T>C	ENSMUSP00000060017.2:p.Val100Ala	H-2-Kb	9	6	6	VDYGFASAL	VDYGFVSAL	NetMHC	61.82	58.19	0.941	63	0.397	NA	NA	NA	NA	NA	NA	78.38	73.491	0.938	58.19	61.82	68.8	72.6	78.1826	84.1608	79.6618	102.861	SCC_P1	1.1	1.1	FALSE	FALSE	FALSE
SCC_P1	chr2	132240580	132240580	A	G	ENSMUST00000110164.7	2	ENSMUSG00000027341	missense	F/S	90	Tmem230	ENSMUST00000110164.7:c.269T>C	ENSMUSP00000105793.1:p.Phe90Ser	H-2-Kb	9	10	2	VSLPGFYHL	VFLPGFYHL	NetMHC	22.77	187.13	8.218	145	0.234	NA	NA	NA	NA	NA	NA	93.901	246.108	2.621	187.13	22.77	200.4	30	291.817	157.801	341.389	169.922	SCC_P1	0.557143	0.957143	FALSE	FALSE	FALSE
SCC_P1	chr2	155385359	155385359	A	C	ENSMUST00000043237.13	1	ENSMUSG00000038375	missense	S/R	7	Trp53inp2	ENSMUST00000043237.13:c.19A>C	ENSMUSP00000037627.7:p.Ser7Arg	H-2-Kb	8	1	7	MFQRFTRL	MFQRFTSL	SMM	23.001	40.063	1.742	166	0.127	NA	NA	NA	NA	NA	NA	28.079	48.875	1.741	46.15	26.46	51.6	43.3	40.0627	23.0006	53.4244	29.6989	SCC_P1	-0.542857	-0.542857	FALSE	FALSE	FALSE
SCC_P1	chr3	14537323	14537323	A	G	ENSMUST00000169079.7	1	ENSMUSG00000027550	missense	T/A	159	Lrrcc1	ENSMUST00000169079.7:c.475A>G	ENSMUSP00000126560.1:p.Thr159Ala	H-2-Kb	9	5	7	VGLHFLANL	VGLHFLTNL	NetMHC	4.15	7.44	1.793	83	0.325	NA	NA	NA	NA	NA	NA	41.016	55.134	1.344	7.44	4.15	6.9	5.1	102.828	76.9325	105.743	77.6694	SCC_P1	1.32857	1.82857	FALSE	FALSE	FALSE
SCC_P1	chr3	97562644	97562644	TA	T	ENSMUST00000029730.4	1	ENSMUSG00000028089	FS	F/X	855	Chd1l	ENSMUST00000029730.4:c.2565del	ENSMUSP00000029730.4:p.Phe855LeufsTer67	H-2-Kb	9	31	0	LTYTTFPEV	NA	NetMHC	74.75	NA	NA	285	0.225	NA	NA	NA	NA	NA	NA	154.974	NA	NA	NA	74.75	NA	100	NA	209.947	NA	249.603	SCC_P1	-0.114286	0.228571	FALSE	FALSE	FALSE
SCC_P1	chr3	62602681	62602681	C	T	ENSMUST00000058535.5	1	ENSMUSG00000043441	missense	G/R	338	Gpr149	ENSMUST00000058535.5:c.1012G>A	ENSMUSP00000060893.5:p.Gly338Arg	H-2-Kb	8	8	4	HVVRFQSL	HVVGFQSL	NetMHCpan	94.1	530	5.632	79	0.165	NA	NA	NA	NA	NA	NA	176.107	900.3	5.112	1288.64	123.79	530	94.1	999.402	291.568	801.198	228.423	SCC_P1	0.885714	0.885714	FALSE	FALSE	FALSE
SCC_P1	chr3	68927791	68927791	A	G	ENSMUST00000107812.7	5	ENSMUSG00000027778	missense	I/T	439	Ift80	ENSMUST00000107812.7:c.1316T>C	ENSMUSP00000103442.1:p.Ile439Thr	H-2-Kb	9	11	1	TIFLFEAST	IIFLFEAST	NetMHC	181.4	78.59	0.433	87	0.264	NA	NA	NA	NA	NA	NA	236.705	140.504	0.594	78.59	181.4	219.4	418.7	139.672	239.392	141.335	234.018	SCC_P1	0.885714	1.64286	FALSE	FALSE	FALSE
SCC_P1	chr2	180472194	180472194	C	A	ENSMUST00000038225.7	1	ENSMUSG00000038963	missense	L/I	475	Slco4a1	ENSMUST00000038225.7:c.1423C>A	ENSMUSP00000045023.7:p.Leu475Ile	H-2-Kb	9	9	3	VFIMHCPNV	VFLMHCPNV	NetMHC	154.14	154.16	1	148	0.304	NA	NA	NA	NA	NA	NA	264.235	279.514	1.058	154.16	154.14	321.3	266.5	288.476	287.151	270.552	261.969	SCC_P1	0.685714	1.58571	FALSE	FALSE	FALSE
SCC_P1	chr3	96699439	96699439	G	C	ENSMUST00000064900.15	1	ENSMUSG00000028101	missense	R/P	15	Pias3	ENSMUST00000064900.15:c.44G>C	ENSMUSP00000069259.9:p.Arg15Pro	H-2-Kb	8	8	4	MSFPVSEL	MSFRVSEL	NetMHCpan	65.4	23.7	0.362	36	0.194	NA	NA	NA	NA	NA	NA	90.805	32.02	0.353	18.83	87.91	23.7	65.4	40.3404	93.7001	45.7868	129.342	SCC_P1	0.585714	0.585714	FALSE	FALSE	FALSE
SCC_P1	chr3	82903682	82903682	G	T	ENSMUST00000029632.6	1	ENSMUSG00000028003	missense	L/I	11	Lrat	ENSMUST00000029632.6:c.31C>A	ENSMUSP00000029632.6:p.Leu11Ile	H-2-Kb	8	9	3	ASILLEKL	ASLLLEKL	NetMHCpan	516.1	626.7	1.214	86	0.244	NA	NA	NA	NA	NA	NA	703.932	639.72	0.909	906.94	927.46	626.7	516.1	652.74	758.124	592.57	649.741	SCC_P1	1.1	1.1	FALSE	FALSE	FALSE
SCC_P1	chr3	88652659	88652659	T	C	ENSMUST00000063119.4	NA	ENSMUSG00000049741	missense	T/A	162	Rxfp4	ENSMUST00000063119.4:c.484A>G	ENSMUSP00000058732.4:p.Thr162Ala	H-2-Kb	9	4	8	VFWARVVAL	VFWARVVTL	NetMHC	154.36	184.67	1.196	100	0.23	NA	NA	NA	NA	NA	NA	172.166	183.582	1.066	184.67	154.36	154.2	174.8	238.842	224.962	182.495	169.531	SCC_P1	1.48571	1.68571	FALSE	FALSE	FALSE
SCC_P1	chr4	53543568	53543568	T	G	ENSMUST00000102911.9	1	ENSMUSG00000028412	missense	F/V	371	Slc44a1	ENSMUST00000102911.9:c.1111T>G	ENSMUSP00000099975.3:p.Phe371Val	H-2-Db	9	3	9	SAVQNEQGV	SAVQNEQGF	NetMHCpan	285	1199.9	4.21	56	0.339	NA	NA	NA	NA	NA	NA	439.175	1124.26	2.56	1656.13	315.27	1199.9	285	1048.62	678.61	852.256	563.08	SCC_P1	-0.857143	-0.857143	FALSE	FALSE	FALSE
SCC_P1	chr4	115496100	115496100	TA	T	ENSMUST00000030487.2	1	ENSMUSG00000028715	FS	L/X	5	Cyp4a14	ENSMUST00000030487.2:c.14del	ENSMUSP00000030487.2:p.Leu5TyrfsTer60	H-2-Kb	8	1	5	MGFFYLAL	MGFFLFSP	NetMHCpan	5.6	744.4	132.929	53	0.302	NA	NA	NA	NA	NA	NA	8.822	1514.64	171.684	3458.5	11.16	744.4	5.6	1408.45	8.01198	1620.84	9.63252	SCC_P1	1.9	1.9	FALSE	FALSE	FALSE
SCC_P1	chr4	113483888	113483888	A	G	ENSMUST00000169631.7	1	ENSMUSG00000078598	missense	Y/H	1419	Skint5	ENSMUST00000169631.7:c.4255T>C	ENSMUSP00000132470.1:p.Tyr1419His	H-2-Kb	8	5	7	ATILYMHL	ATILYMYL	NetMHC	4.93	6.7	1.359	117	0.453	NA	NA	NA	NA	NA	NA	14.773	17.882	1.21	6.7	4.93	15.5	9	20.2647	21.2197	21.1222	20.5466	SCC_P1	1.25714	1.25714	FALSE	FALSE	FALSE
SCC_P1	chr3	153509458	153509458	T	C	ENSMUST00000200397.4	1	ENSMUSG00000052544	missense	I/V	20	St6galnac3	ENSMUST00000200397.4:c.58A>G	ENSMUSP00000143747.1:p.Ile20Val	H-2-Kb	9	4	8	VSFIALCVL	VSFIALCIL	NetMHCpan	76.8	80.4	1.047	65	0.2	NA	NA	NA	NA	NA	NA	115.737	102.269	0.884	98.83	105.84	80.4	76.8	105.709	125.635	138.436	134.974	SCC_P1	3.34286	3.34286	FALSE	FALSE	FALSE
SCC_P1	chr4	12053539	12053539	T	C	ENSMUST00000050686.9	1	ENSMUSG00000049488	missense	T/A	670	Tmem67	ENSMUST00000050686.9:c.2008A>G	ENSMUSP00000052644.3:p.Thr670Ala	H-2-Kb	9	6	6	VSIWRAYFV	VSIWRTYFV	NetMHC	175.82	192.24	1.093	160	0.381	NA	NA	NA	NA	NA	NA	276.18	242.071	0.876	192.24	175.82	214.3	199.9	269.842	352.46	280.059	390.167	SCC_P1	0.942857	0.942857	FALSE	FALSE	FALSE
SCC_P1	chr3	158318471	158318471	G	T	ENSMUST00000200137.4	1	ENSMUSG00000028176	missense	L/I	96	Lrrc7	ENSMUST00000200137.4:c.286C>A	ENSMUSP00000142498.1:p.Leu96Ile	H-2-Db	9	9	3	ASIVNLKEL	ASLVNLKEL	NetMHCpan	18.7	28.1	1.503	141	0.163	NA	NA	NA	NA	NA	NA	27.357	35.126	1.284	39.8	27.51	28.1	18.7	30.4523	27.2032	40.6977	35.1213	SCC_P1	0.771429	0.871429	FALSE	FALSE	FALSE
SCC_P1	chr4	32725960	32725960	CA	C	ENSMUST00000178134.1	5	ENSMUSG00000058006	FS	A/X	2626	Mdn1	ENSMUST00000178134.1:c.7880del	ENSMUSP00000136222.1:p.Asn2627ThrfsTer27	H-2-Kb	9	10	3	VATRHLFIL	NA	SMM	230.202	NA	NA	102	0.333	NA	NA	NA	NA	NA	NA	308.995	NA	NA	NA	418.19	NA	322.7	NA	230.202	NA	295.291	SCC_P1	0.928571	0.928571	FALSE	FALSE	FALSE
SCC_P1	chr3	103928888	103928888	T	C	ENSMUST00000068879.10	1	ENSMUSG00000044098	missense	I/T	414	Rsbn1	ENSMUST00000068879.10:c.1241T>C	ENSMUSP00000069246.4:p.Ile414Thr	H-2-Kb	9	4	8	AAYYALATV	AAYYALAIV	NetMHC	58.87	162.1	2.754	165	0.212	NA	NA	NA	NA	NA	NA	163.252	247.691	1.517	162.1	58.87	234.7	93.1	260.681	233.405	369.19	312.788	SCC_P1	1.18571	1.2	FALSE	FALSE	FALSE
SCC_P1	chr4	118734571	118734571	A	G	ENSMUST00000217522.2	3	ENSMUSG00000070820	missense	E/G	14	Olfr1339	ENSMUST00000217522.2:c.41A>G	ENSMUSP00000148988.1:p.Glu14Gly	H-2-Kb	9	7	5	SSVSGFILL	SSVSEFILL	NetMHC	114.79	78.01	0.68	101	0.297	NA	NA	NA	NA	NA	NA	211.811	154.118	0.728	78.01	114.79	132.4	180.9	175.837	242.722	277.492	308.496	SCC_P1	2.55714	2.55714	FALSE	FALSE	FALSE
SCC_P1	chr3	116891951	116891951	T	C	ENSMUST00000195905.4	5	ENSMUSG00000033386	missense	Y/H	324	Frrs1	ENSMUST00000195905.4:c.970T>C	ENSMUSP00000143255.1:p.Tyr324His	H-2-Kb	9	10	2	SHYIFFAEG	SYYIFFAEG	NetMHC	123.41	230.42	1.867	136	0.235	NA	NA	NA	NA	NA	NA	130.94	148.813	1.137	230.42	123.41	199.2	193	98.426	136.493	94.8965	125.386	SCC_P1	0.957143	0.957143	FALSE	FALSE	FALSE
SCC_P1	chr4	103143160	103143160	A	C	ENSMUST00000097945.9	1	ENSMUSG00000028522	missense	Q/H	233	Mier1	ENSMUST00000097945.9:c.699A>C	ENSMUSP00000095558.3:p.Gln233His	H-2-Kb	9	8	4	SMFHAEIPV	SMFQAEIPV	SMM	181.18	218.328	1.205	77	0.312	NA	NA	NA	NA	NA	NA	241.915	277.522	1.147	236.44	216.99	363	335.2	218.328	181.18	318.603	266.839	SCC_P1	0.714286	0.714286	FALSE	FALSE	FALSE
SCC_P1	chr4	8752517	8752517	T	C	ENSMUST00000051558.9	5	ENSMUSG00000041235	missense	V/A	338	Chd7	ENSMUST00000051558.9:c.1013T>C	ENSMUSP00000059079.3:p.Val338Ala	H-2-Kb	8	10	2	SAPRYPNA	SVPRYPNA	NetMHC	221.08	267.14	1.208	107	0.327	NA	NA	NA	NA	NA	NA	501.923	506.736	1.01	267.14	221.08	808.1	512.1	499.735	491.745	513.736	555.572	SCC_P1	-1.27143	-1.27143	FALSE	FALSE	FALSE
SCC_P1	chr4	87840915	87840915	CT	C	ENSMUST00000078090.11	1	ENSMUSG00000028496	FS	R/X	299	Mllt3	ENSMUST00000078090.11:c.895del	ENSMUSP00000077232.5:p.Arg299GlyfsTer19	H-2-Kb	9	14	0	VARRLYLKV	NA	NetMHCpan	193.3	NA	NA	93	0.097	NA	NA	NA	NA	NA	NA	273.128	NA	NA	NA	289.66	NA	193.3	NA	291.145	NA	256.596	SCC_P1	-0.342857	0.471429	FALSE	FALSE	FALSE
SCC_P1	chr4	75956378	75956378	C	A	ENSMUST00000173376.7	1	ENSMUSG00000028399	missense	R/M	1281	Ptprd	ENSMUST00000173376.7:c.3842G>T	ENSMUSP00000133468.1:p.Arg1281Met	H-2-Db	9	9	3	STMVCLQPI	STRVCLQPI	NetMHCpan	182.5	5235.2	28.686	90	0.344	NA	NA	NA	NA	NA	NA	379.307	5485.67	14.462	10034.9	283.75	5235.2	182.5	5736.14	580.256	4961.01	474.865	SCC_P1	1.68571	1.68571	FALSE	FALSE	FALSE
SCC_P1	chr4	20064005	20064005	A	C	ENSMUST00000098242.3	1	ENSMUSG00000073987	missense	K/T	234	Ggh	ENSMUST00000098242.3:c.701A>C	ENSMUSP00000095843.3:p.Lys234Thr	H-2-Kb	8	10	2	FTYPVYAV	FKYPVYAV	SMM	232.135	1272.74	5.483	94	0.245	NA	NA	NA	NA	NA	NA	311.21	3820.62	12.277	5414.14	319.82	5562.8	302.6	1272.74	232.135	2227.1	387.918	SCC_P1	0.757143	0.757143	FALSE	FALSE	FALSE
SCC_P1	chr3	108624645	108624645	A	G	ENSMUST00000051145.14	1	ENSMUSG00000040389	missense	Q/R	449	Wdr47	ENSMUST00000051145.14:c.1346A>G	ENSMUSP00000057482.8:p.Gln449Arg	H-2-Kb	8	11	1	RMYQQMLL	QMYQQMLL	NetMHC	67.4	94.29	1.399	68	0.25	NA	NA	NA	NA	NA	NA	121.812	213.148	1.75	94.29	67.4	182.1	93.4	244.197	150.224	524.493	251.038	SCC_P1	0.442857	0.442857	FALSE	FALSE	FALSE
SCC_P1	chr4	108021456	108021456	A	G	ENSMUST00000106709.8	1	ENSMUSG00000028600	missense	Y/H	405	Podn	ENSMUST00000106709.8:c.1213T>C	ENSMUSP00000102320.2:p.Tyr405His	H-2-Kb	9	10	2	THFLEELNL	TYFLEELNL	NetMHCpan	528.8	448.5	0.848	80	0.312	NA	NA	NA	NA	NA	NA	588.074	459.874	0.782	505.86	625.81	448.5	528.8	399.126	553.49	471.249	622.659	SCC_P1	0.528571	0.528571	FALSE	FALSE	FALSE
SCC_P1	chr4	46166741	46166741	A	G	ENSMUST00000030014.8	1	ENSMUSG00000028330	missense	E/G	535	Ncbp1	ENSMUST00000030014.8:c.1604A>G	ENSMUSP00000030014.8:p.Glu535Gly	H-2-Kb	8	11	1	GGFRFNPL	EGFRFNPL	NetMHC	9.9	18.78	1.897	62	0.081	NA	NA	NA	NA	NA	NA	15.648	32.142	2.054	18.78	9.9	41.7	14.9	35.4601	23.7542	28.8231	16.3961	SCC_P1	-0.0857143	-0.0857143	FALSE	FALSE	FALSE
SCC_P1	chr5	63806698	63806698	A	T	ENSMUST00000159584.2	1	ENSMUSG00000090061	missense	K/N	1208	Nwd2	ENSMUST00000159584.2:c.3624A>T	ENSMUSP00000124712.1:p.Lys1208Asn	H-2-Db	9	7	5	ILICNALSI	ILICKALSI	NetMHCpan	141.1	7481.9	53.026	143	0.259	NA	NA	NA	NA	NA	NA	238.859	9795.44	41.009	18580.9	208.18	7481.9	141.1	8762.34	269.538	10828.5	322.53	SCC_P1	1.82857	2.48571	FALSE	FALSE	FALSE
SCC_P1	chr5	3571771	3571771	GA	G	ENSMUST00000008451.11	1	ENSMUSG00000008307	FS	K/X	7	1700109H08Rik	ENSMUST00000008451.11:c.25del	ENSMUSP00000008451.5:p.Met9TrpfsTer55	H-2-Kb	8	27	0	VSYDFSIA	NA	NetMHC	23.52	NA	NA	87	0.218	NA	NA	NA	NA	NA	NA	51.845	NA	NA	NA	23.52	NA	28.4	NA	75.2905	NA	87.2449	SCC_P1	0.385714	0.728571	FALSE	FALSE	FALSE
SCC_P1	chr5	24477100	24477100	T	C	ENSMUST00000024123.8	1	ENSMUSG00000023353	missense	V/A	198	Agap3	ENSMUST00000024123.8:c.593T>C	ENSMUSP00000024123.4:p.Val198Ala	H-2-Kb	8	8	4	VVFAFSLE	VVFVFSLE	SMM	34.494	33.093	0.959	151	0.291	NA	NA	NA	NA	NA	NA	112.342	92.342	0.822	150.11	183.97	512.5	437.1	33.0933	34.4937	34.5732	40.7136	SCC_P1	1.58571	2.68571	FALSE	FALSE	FALSE
SCC_P1	chr5	87694728	87694728	C	T	ENSMUST00000197422.4	1	ENSMUSG00000063157	missense	A/T	147	Csn2	ENSMUST00000197422.4:c.439G>A	ENSMUSP00000143341.1:p.Ala147Thr	H-2-Kb	8	9	3	SLTSLANL	SLASLANL	SMM	381.716	341.775	0.895	141	0.277	NA	NA	NA	NA	NA	NA	487.6	375.638	0.77	720.32	664.91	348.8	569	341.775	381.716	402.476	406.2	SCC_P1	1.17143	1.17143	FALSE	FALSE	FALSE
SCC_P1	chr5	83294647	83294647	A	G	ENSMUST00000053543.10	1	ENSMUSG00000049537	missense	I/T	193	Tecrl	ENSMUST00000053543.10:c.578T>C	ENSMUSP00000062122.4:p.Ile193Thr	H-2-Kb	8	8	4	IHYTRLLL	IHYIRLLL	NetMHCpan	57.4	46.9	0.817	78	0.244	NA	NA	NA	NA	NA	NA	167.5	176.014	1.051	96.91	95.26	46.9	57.4	255.117	239.74	272.107	245.89	SCC_P1	0.242857	0.342857	FALSE	FALSE	FALSE
SCC_P1	chr5	72763770	72763770	G	A	ENSMUST00000071944.12	1	ENSMUSG00000029217	missense	H/Y	421	Tec	ENSMUST00000071944.12:c.1261C>T	ENSMUSP00000071836.6:p.His421Tyr	H-2-Kb	9	9	3	LTYPKLVQL	LTHPKLVQL	NetMHCpan	48.6	720.5	14.825	50	0.2	NA	NA	NA	NA	NA	NA	86.478	707.42	8.18	694.34	82.54	720.5	48.6	726.29	127.676	491.191	90.417	SCC_P1	0.214286	0.614286	FALSE	FALSE	FALSE
SCC_P1	chr4	144564983	144564983	A	G	ENSMUST00000105748.1	5	ENSMUSG00000078506	missense	L/P	51	Aadacl4fm2	ENSMUST00000105748.1:c.152T>C	ENSMUSP00000101374.1:p.Leu51Pro	H-2-Kb	9	5	7	LHYFFQPTI	LHYFFQLTI	NetMHCpan	56.9	58	1.019	127	0.307	NA	NA	NA	NA	NA	NA	189.744	275.225	1.451	289.32	151.92	58	56.9	273.596	227.567	276.853	237.821	SCC_P1	0.428571	0.428571	FALSE	FALSE	FALSE
SCC_P1	chr4	126832123	126832123	A	G	ENSMUST00000102607.9	1	ENSMUSG00000028830	missense	H/R	442	AU040320	ENSMUST00000102607.9:c.1325A>G	ENSMUSP00000099667.3:p.His442Arg	H-2-Kb	8	8	4	VQYRWEEL	VQYHWEEL	NetMHCpan	39.9	67.7	1.697	59	0.39	NA	NA	NA	NA	NA	NA	60.954	148.184	2.431	150.91	40.11	67.7	39.9	165.478	88.6625	145.459	81.7975	SCC_P1	-1.91429	-1.85714	FALSE	FALSE	FALSE
SCC_P1	chr5	69559600	69559600	G	T	ENSMUST00000087228.10	1	ENSMUSG00000029208	missense	Q/H	168	Guf1	ENSMUST00000087228.10:c.504G>T	ENSMUSP00000084480.4:p.Gln168His	H-2-Kb	9	4	8	FFLAFEAHL	FFLAFEAQL	NetMHC	82.2	123.13	1.498	205	0.293	NA	NA	NA	NA	NA	NA	229.444	263.489	1.148	123.13	82.2	352.8	236.5	268.602	222.387	258.375	273.684	SCC_P1	1.04286	1.75714	FALSE	FALSE	FALSE
SCC_P1	chr4	149469049	149469049	T	C	ENSMUST00000105693.1	1	ENSMUSG00000028992	missense	D/G	202	Nmnat1	ENSMUST00000105693.1:c.605A>G	ENSMUSP00000101318.1:p.Asp202Gly	H-2-Kb	8	6	6	FIYESGVL	FIYESDVL	SMM	209.768	492.879	2.35	73	0.301	NA	NA	NA	NA	NA	NA	400.327	1446.2	3.613	2225.22	505.71	2076.3	573.6	492.879	209.768	816.094	294.944	SCC_P1	0.928571	0.928571	FALSE	FALSE	FALSE
SCC_P1	chr5	87254427	87254427	T	G	ENSMUST00000075858.3	1	ENSMUSG00000057425	missense	N/T	115	Ugt2b37	ENSMUST00000075858.3:c.344A>C	ENSMUSP00000075255.3:p.Asn115Thr	H-2-Kb	9	8	4	LMQTMFDEL	LMQNMFDEL	SMM	459.314	442.7	0.964	245	0.261	NA	NA	NA	NA	NA	NA	568.521	484.967	0.853	500.85	652.59	1228	1208.5	442.7	459.314	469.083	484.451	SCC_P1	-0.385714	0.385714	FALSE	FALSE	FALSE
SCC_P1	chr4	128475742	128475742	A	C	ENSMUST00000184063.2	5	ENSMUSG00000028804	missense	E/A	1889	Csmd2	ENSMUST00000184063.2:c.5666A>C	ENSMUSP00000138958.2:p.Glu1889Ala	H-2-Db	9	9	3	VTAQNWDSL	VTEQNWDSL	NetMHCpan	100.1	1118	11.169	66	0.348	NA	NA	NA	NA	NA	NA	291.418	849.797	2.916	1567.14	189.63	1118	100.1	581.594	393.206	507.657	415.499	SCC_P1	-0.942857	-0.871429	FALSE	FALSE	FALSE
SCC_P1	chr6	42927884	42927884	A	C	ENSMUST00000215369.1	5	ENSMUSG00000073111	missense	I/L	218	Olfr446	ENSMUST00000215369.1:c.652A>C	ENSMUSP00000149013.1:p.Ile218Leu	H-2-Kb	8	4	8	VLVSYTRL	VLVSYTRI	NetMHC	19.39	171.38	8.839	275	0.116	NA	NA	NA	NA	NA	NA	31.763	209.772	6.604	171.38	19.39	99.5	20.3	348.129	53.671	248.165	43.2255	SCC_P1	0.642857	0.7	FALSE	FALSE	FALSE
SCC_P1	chr6	42744168	42744168	C	A	ENSMUST00000213997.1	5	ENSMUSG00000095831	missense	L/I	44	Olfr453	ENSMUST00000213997.1:c.130C>A	ENSMUSP00000150467.1:p.Leu44Ile	H-2-Kb	8	11	1	IIIVLIRL	LIIVLIRL	NetMHC	48.08	340.51	7.082	383	0.178	NA	NA	NA	NA	NA	NA	60.133	318.749	5.301	340.51	48.08	796.9	125.2	296.989	62.6239	245.89	57.6421	SCC_P1	2.97143	3.07143	FALSE	FALSE	FALSE
SCC_P1	chr5	105606595	105606595	A	G	ENSMUST00000067924.12	1	ENSMUSG00000054720	missense	T/A	79	Lrrc8c	ENSMUST00000067924.12:c.235A>G	ENSMUSP00000066015.6:p.Thr79Ala	H-2-Kb	8	6	6	AVISTAPL	AVISTTPL	NetMHC	116.95	543.07	4.644	144	0.493	NA	NA	NA	NA	NA	NA	194.861	538.657	2.764	543.07	116.95	441.1	206.6	712.426	249.31	534.244	183.122	SCC_P1	1.6	1.6	FALSE	FALSE	FALSE
SCC_P1	chr6	30815960	30815960	A	G	ENSMUST00000048774.12	1	ENSMUSG00000025607	missense	V/A	480	Copg2	ENSMUST00000048774.12:c.1439T>C	ENSMUSP00000038368.6:p.Val480Ala	H-2-Kb	8	6	6	FIFNRAVL	FIFNRVVL	SMM	138.912	401.55	2.891	154	0.123	NA	NA	NA	NA	NA	NA	159.887	404.813	2.532	524.31	178.28	359.2	181.6	401.55	138.912	408.075	141.495	SCC_P1	1.3	1.3	FALSE	FALSE	FALSE
SCC_P1	chr5	96700257	96700257	CG	C	ENSMUST00000036019.4	1	ENSMUSG00000034687	FS	S/X	1775	Fras1	ENSMUST00000036019.4:c.5329del	ENSMUSP00000043250.4:p.Asp1777IlefsTer100	H-2-Kb	9	102	0	TTFRTTLSL	NA	NetMHCpan	137.2	NA	NA	81	0.346	NA	NA	NA	NA	NA	NA	402.251	NA	NA	NA	245.89	NA	137.2	NA	558.612	NA	616.95	SCC_P1	0.528571	0.528571	FALSE	FALSE	FALSE
SCC_P1	chr5	116014936	116014936	T	C	ENSMUST00000031486.13	1	ENSMUSG00000029513	missense	H/R	238	Prkab1	ENSMUST00000031486.13:c.713A>G	ENSMUSP00000031486.7:p.His238Arg	H-2-Kb	9	7	5	VMLNRLYAL	VMLNHLYAL	NetMHC	35.59	32.6	0.916	283	0.191	NA	NA	NA	NA	NA	NA	46.64	43.284	0.928	32.6	35.59	42.4	56.3	44.1682	42.6688	55.6224	50.6116	SCC_P1	0.557143	0.628571	FALSE	FALSE	FALSE
SCC_P1	chr5	129595427	129595427	T	G	ENSMUST00000031390.9	1	ENSMUSG00000029436	missense	S/A	148	Mmp17	ENSMUST00000031390.9:c.442T>G	ENSMUSP00000031390.8:p.Ser148Ala	H-2-Kb	9	5	7	RTFPRDAPL	RTFPRDSPL	NetMHC	69.85	178.55	2.556	93	0.226	NA	NA	NA	NA	NA	NA	126.8	193.56	1.527	178.55	69.85	126.7	77.3	219.842	205.168	208.569	176.299	SCC_P1	-0.4	-0.4	FALSE	FALSE	FALSE
SCC_P1	chr5	135911218	135911218	GC	G	ENSMUST00000055808.5	1	ENSMUSG00000051391	FS	G/X	174	Ywhag	ENSMUST00000055808.5:c.521del	ENSMUSP00000051223.5:p.Gly174AlafsTer38	H-2-Kb	8	14	0	STTRFSTM	NA	NetMHC	50.97	NA	NA	100	0.27	NA	NA	NA	NA	NA	NA	122.847	NA	NA	NA	50.97	NA	87.3	NA	158.394	NA	187.819	SCC_P1	-0.385714	-0.385714	FALSE	FALSE	FALSE
SCC_P1	chr5	104968246	104968246	A	G	ENSMUST00000031239.12	1	ENSMUSG00000029299	missense	S/P	241	Abcg3	ENSMUST00000031239.12:c.721T>C	ENSMUSP00000031239.6:p.Ser241Pro	H-2-Kb	9	11	1	PIFKFFDSL	SIFKFFDSL	SMM	90.805	37.507	0.413	129	0.194	NA	NA	NA	NA	NA	NA	108.309	21.983	0.203	6.46	139.94	5	106.4	37.5068	90.805	43.1768	110.217	SCC_P1	0.571429	0.671429	FALSE	FALSE	FALSE
SCC_P1	chr5	149593124	149593124	T	C	ENSMUST00000110502.6	5	ENSMUSG00000029658	missense	F/L	335	Wdr95	ENSMUST00000110502.6:c.1003T>C	ENSMUSP00000106128.1:p.Phe335Leu	H-2-Kb	9	4	8	RSVSQLALL	RSVSQLAFL	NetMHC	215.61	356.13	1.652	92	0.326	NA	NA	NA	NA	NA	NA	538.97	782.976	1.453	356.13	215.61	568	533.3	997.953	544.641	1340.45	805.842	SCC_P1	1.87143	1.87143	FALSE	FALSE	FALSE
SCC_P1	chr5	151561858	151561858	T	C	ENSMUST00000165928.3	5	ENSMUSG00000091794	missense	S/G	724	Vmn2r18	ENSMUST00000165928.3:c.2170A>G	ENSMUSP00000127506.1:p.Ser724Gly	H-2-Kb	8	5	7	SMVVFCGV	SMVVFCSV	NetMHC	46.03	69.18	1.503	326	0.206	NA	NA	NA	NA	NA	NA	157.77	147.604	0.936	69.18	46.03	69.4	98.4	230.006	222.198	225.808	217.14	SCC_P1	2.77143	2.77143	FALSE	FALSE	FALSE
SCC_P1	chr6	42912284	42912284	G	T	ENSMUST00000216408.1	5	ENSMUSG00000045708	missense	A/S	254	Olfr447	ENSMUST00000216408.1:c.760G>T	ENSMUSP00000149325.1:p.Ala254Ser	H-2-Kb	9	4	8	VGLFYGTSI	VGLFYGTAI	NetMHCpan	76.6	91.3	1.192	206	0.155	NA	NA	NA	NA	NA	NA	510.347	497.788	0.975	362.8	380.59	91.3	76.6	883.304	914.345	632.776	640.103	SCC_P1	1.12857	1.14286	FALSE	FALSE	FALSE
SCC_P1	chr5	124803824	124803824	A	G	ENSMUST00000058440.11	5	ENSMUSG00000038011	missense	H/R	2828	Dnah10	ENSMUST00000058440.11:c.8483A>G	ENSMUSP00000062995.8:p.His2828Arg	H-2-Kb	9	7	5	LVQNRIGNL	LVQNHIGNL	NetMHC	716.73	568.82	0.794	121	0.24	NA	NA	NA	NA	NA	NA	801.449	731.32	0.912	568.82	716.73	503.3	789.6	1124.89	1086.7	893.82	813.299	SCC_P1	-1.01429	0.0857143	FALSE	FALSE	FALSE
SCC_P1	chr6	18405230	18405230	T	C	ENSMUST00000090601.11	1	ENSMUSG00000000416	missense	Y/C	1090	Cttnbp2	ENSMUST00000090601.11:c.3269A>G	ENSMUSP00000088089.5:p.Tyr1090Cys	H-2-Kb	8	7	5	SSVTCASM	SSVTYASM	NetMHC	276.55	6.31	0.023	236	0.136	NA	NA	NA	NA	NA	NA	362.299	24.523	0.068	6.31	276.55	15.8	475.5	35.7059	399.705	33.246	324.893	SCC_P1	1.15714	1.15714	FALSE	FALSE	FALSE
SCC_P1	chr5	151648294	151648294	AT	A	ENSMUST00000038131.9	1	ENSMUSG00000033970	FS	I/X	82	Rfc3	ENSMUST00000038131.9:c.244del	ENSMUSP00000039621.9:p.Ile82LeufsTer26	H-2-Kb	9	27	0	VMRGTATEL	NA	SMM	362.335	NA	NA	112	0.268	NA	NA	NA	NA	NA	NA	778.659	NA	NA	NA	908.31	NA	1979.7	NA	362.335	NA	649.008	SCC_P1	-0.6	0.228571	FALSE	FALSE	FALSE
SCC_P1	chr6	57432499	57432499	A	T	ENSMUST00000227909.1	NA	ENSMUSG00000115253	missense	Y/F	270	Vmn1r20	ENSMUST00000227909.1:c.809A>T	ENSMUSP00000153815.1:p.Tyr270Phe	H-2-Kb	9	11	1	FAYPTISPL	YAYPTISPL	NetMHC	61.59	61.61	1	504	0.151	NA	NA	NA	NA	NA	NA	103.321	112.661	1.09	61.61	61.59	63.1	64.7	162.222	141.942	246.178	216.895	SCC_P1	0.328571	0.671429	FALSE	FALSE	FALSE
SCC_P1	chr6	141532679	141532679	A	G	ENSMUST00000032362.11	1	ENSMUSG00000030235	missense	K/R	56	Slco1c1	ENSMUST00000032362.11:c.167A>G	ENSMUSP00000032362.9:p.Lys56Arg	H-2-Kb	9	4	8	LSFVYFARA	LSFVYFAKA	NetMHC	8.07	18.23	2.259	149	0.161	NA	NA	NA	NA	NA	NA	41.355	63.038	1.524	18.23	8.07	19.6	12.2	162.222	88.9426	106.476	70.5099	SCC_P1	1.08571	1.9	FALSE	FALSE	FALSE
SCC_P1	chr6	123741853	123741853	TC	T	ENSMUST00000172391.3	5	ENSMUSG00000091620	FS	P/X	722	Vmn2r23	ENSMUST00000172391.3:c.2168del	ENSMUSP00000126682.2:p.Pro723LeufsTer47	H-2-Kb	8	42	0	ATWAFWPV	NA	SMMPMBEC	51.255	NA	NA	862	0.03	NA	NA	NA	NA	NA	NA	66.922	NA	NA	NA	252.7	NA	75.4	NA	58.444	NA	51.2554	SCC_P1	0.671429	0.671429	FALSE	FALSE	FALSE
SCC_P1	chr6	104774501	104774501	A	T	ENSMUST00000089215.11	1	ENSMUSG00000030092	missense	I/F	373	Cntn6	ENSMUST00000089215.11:c.1117A>T	ENSMUSP00000086623.5:p.Ile373Phe	H-2-Kb	8	7	5	GTLIFTML	GTLIITML	SMMPMBEC	105.133	2628.69	25.003	324	0.17	NA	NA	NA	NA	NA	NA	134.399	4165.97	30.997	8283.75	147.8	3908.7	128.6	4423.23	140.197	2628.69	105.133	SCC_P1	2.2	2.2	FALSE	FALSE	FALSE
SCC_P1	chr6	123393926	123393926	GT	G	ENSMUST00000172199.2	5	ENSMUSG00000094145	FS	T/X	532	Vmn2r20	ENSMUST00000172199.2:c.1594del	ENSMUSP00000129145.1:p.Thr532HisfsTer77	H-2-Kb	9	58	0	LKLRYFCPM	NA	NetMHCpan	300.4	NA	NA	350	0.134	NA	NA	NA	NA	NA	NA	310.882	NA	NA	NA	311.13	NA	300.4	NA	338.93	NA	310.635	SCC_P1	0.514286	0.514286	FALSE	FALSE	FALSE
SCC_P1	chr6	124061284	124061284	C	T	ENSMUST00000032238.4	1	ENSMUSG00000096630	missense	A/V	606	Vmn2r26	ENSMUST00000032238.4:c.1817C>T	ENSMUSP00000032238.3:p.Ala606Val	H-2-Kb	9	7	5	ISLSVFSAM	ISLSAFSAM	NetMHC	29.67	17.34	0.584	526	0.127	NA	NA	NA	NA	NA	NA	96.824	71.54	0.739	17.34	29.67	28.5	31.8	114.58	161.849	169.922	190.656	SCC_P1	1.84286	1.84286	FALSE	FALSE	FALSE
SCC_P1	chr6	132737578	132737578	T	C	ENSMUST00000095394.3	NA	ENSMUSG00000071149	missense	M/V	137	Tas2r115	ENSMUST00000095394.3:c.409A>G	ENSMUSP00000093043.2:p.Met137Val	H-2-Kb	8	11	1	VILLFFNI	MILLFFNI	NetMHC	9.63	29.25	3.037	195	0.031	NA	NA	NA	NA	NA	NA	14.585	31	2.126	29.25	9.63	88.9	32.7	30.251	14.1821	31.7497	14.9879	SCC_P1	2.67143	2.67143	FALSE	FALSE	FALSE
SCC_P1	chr6	57210453	57210453	T	C	ENSMUST00000227421.1	NA	ENSMUSG00000064259	missense	M/T	199	Vmn1r13	ENSMUST00000227421.1:c.596T>C	ENSMUSP00000154429.1:p.Met199Thr	H-2-Kb	8	8	4	SAYTVIIL	SAYMVIIL	NetMHC	115.95	94.02	0.811	909	0.157	NA	NA	NA	NA	NA	NA	153.083	167.312	1.093	94.02	115.95	126.3	126.8	208.324	179.366	261.662	268.992	SCC_P1	2.4	2.4	FALSE	FALSE	FALSE
SCC_P1	chr6	141812722	141812722	C	T	ENSMUST00000165990.7	1	ENSMUSG00000030237	missense	C/Y	521	Slco1a4	ENSMUST00000165990.7:c.1562G>A	ENSMUSP00000130746.1:p.Cys521Tyr	H-2-Kb	8	9	3	IGYFIFSL	IGCFIFSL	NetMHCpan	12.6	242.8	19.27	268	0.149	NA	NA	NA	NA	NA	NA	37.327	643.393	17.237	1369.2	21.72	242.8	12.6	759.871	64.5268	526.914	52.9346	SCC_P1	1.62857	1.72857	FALSE	FALSE	FALSE
SCC_P1	chr6	106716710	106716710	G	A	ENSMUST00000204659.2	1	ENSMUSG00000005364	missense	L/F	356	Il5ra	ENSMUST00000204659.2:c.1066C>T	ENSMUSP00000144718.1:p.Leu356Phe	H-2-Kb	9	7	5	LIFSFICRV	LIFSLICRV	NetMHC	66.78	507.7	7.603	146	0.062	NA	NA	NA	NA	NA	NA	103.625	516.156	4.981	507.7	66.78	520.5	67.9	511.811	139.351	598.756	183.76	SCC_P1	1.64286	2.87143	FALSE	FALSE	FALSE
SCC_P1	chr6	89332172	89332172	A	G	ENSMUST00000163139.7	1	ENSMUSG00000030084	missense	F/L	1142	Plxna1	ENSMUST00000163139.7:c.3424T>C	ENSMUSP00000131840.1:p.Phe1142Leu	H-2-Kb	8	9	3	SSLLYYPD	SSFLYYPD	SMMPMBEC	90.311	20.88	0.231	126	0.254	NA	NA	NA	NA	NA	NA	650.245	94.177	0.145	166.69	1209.97	307.4	2724	21.6641	90.5191	20.8805	90.3109	SCC_P1	-0.128571	0.257143	FALSE	FALSE	FALSE
SCC_P1	chr6	69283934	69283934	TA	T	ENSMUST00000103349.1	NA	ENSMUSG00000076548	FS	Y/X	70	Igkv4-69	ENSMUST00000103349.1:c.208del	ENSMUSP00000100150.1:p.Tyr70MetfsTer26	H-2-Kb	8	25	0	VAVGLGPL	NA	NetMHC	277.12	NA	NA	857	0.131	NA	NA	NA	NA	NA	NA	319.498	NA	NA	NA	277.12	NA	307.3	NA	344.937	NA	331.696	SCC_P1	1.6	1.65714	FALSE	FALSE	FALSE
SCC_P1	chr6	118088258	118088258	A	C	ENSMUST00000203482.1	1	ENSMUSG00000030134	missense	K/N	402	Rasgef1a	ENSMUST00000203482.1:c.1206A>C	ENSMUSP00000145077.1:p.Lys402Asn	H-2-Kb	8	5	7	DIYFLHNI	DIYFLHKI	SMM	712.426	2869.06	4.027	179	0.168	NA	NA	NA	NA	NA	NA	896.989	3011.09	3.357	6415.39	2923.38	2358.2	886.7	2869.06	712.426	3153.12	907.277	SCC_P1	1.08571	1.08571	FALSE	FALSE	FALSE
SCC_P1	chr6	72515320	72515320	A	G	ENSMUST00000162561.8	1	ENSMUSG00000052631	missense	V/A	181	Sh2d6	ENSMUST00000162561.8:c.542T>C	ENSMUSP00000124673.2:p.Val181Ala	H-2-Kb	8	5	7	QPFTLAAL	QPFTLAVL	SMM	136.691	321.914	2.355	77	0.169	NA	NA	NA	NA	NA	NA	392.013	1659.23	4.233	2868.95	584.16	4165.5	2841.1	321.914	136.691	449.511	199.866	SCC_P1	1.67143	1.67143	TRUE	FALSE	FALSE
SCC_P1	chr7	4628730	4628730	G	A	ENSMUST00000055085.7	1	ENSMUSG00000045282	missense	H/Y	108	Tmem86b	ENSMUST00000055085.7:c.322C>T	ENSMUSP00000060237.6:p.His108Tyr	H-2-Kb	9	9	3	VAYLFYLGA	VAHLFYLGA	NetMHC	8.59	79.22	9.222	48	0.375	NA	NA	NA	NA	NA	NA	20.803	109.661	5.272	79.22	8.59	82.2	17.5	137.123	24.1052	164.153	30.2169	SCC_P1	1.31429	1.97143	FALSE	FALSE	FALSE
SCC_P1	chr7	48198866	48198866	T	C	ENSMUST00000094388.2	NA	ENSMUSG00000070550	missense	M/V	105	Mrgprb4	ENSMUST00000094388.2:c.313A>G	ENSMUSP00000091952.1:p.Met105Val	H-2-Kb	8	8	4	IVTVFAYL	IVTMFAYL	NetMHC	4.79	4.54	0.948	190	0.026	NA	NA	NA	NA	NA	NA	9.955	9.443	0.948	4.54	4.79	7.8	9.3	13.7322	11.5808	11.0851	10.6106	SCC_P1	2.11429	2.21429	FALSE	FALSE	FALSE
SCC_P1	chr7	64318302	64318302	T	C	ENSMUST00000032736.10	1	ENSMUSG00000030522	missense	M/T	293	Mtmr10	ENSMUST00000032736.10:c.878T>C	ENSMUSP00000032736.4:p.Met293Thr	H-2-Kb	9	6	6	SALVRTALI	SALVRMALI	NetMHC	196.41	93.2	0.475	151	0.205	NA	NA	NA	NA	NA	NA	265.638	197.08	0.742	93.2	196.41	193.2	363	200.96	246.666	201.025	284.61	SCC_P1	1.84286	1.84286	FALSE	FALSE	FALSE
SCC_P1	chr7	62379763	62379763	AG	A	ENSMUST00000080403.6	NA	ENSMUSG00000056972	FS	R/X	805	Magel2	ENSMUST00000080403.6:c.2419del	ENSMUSP00000079265.5:p.Ala807HisfsTer67	H-2-Kb	9	47	0	SSLPLLMPL	NA	NetMHC	37.18	NA	NA	172	0.192	NA	NA	NA	NA	NA	NA	148.607	NA	NA	NA	37.18	NA	73.8	NA	223.414	NA	273.684	SCC_P1	1.98571	1.98571	FALSE	FALSE	FALSE
SCC_P1	chr7	38267472	38267472	T	A	ENSMUST00000032585.7	1	ENSMUSG00000030423	missense	T/S	62	Pop4	ENSMUST00000032585.7:c.184A>T	ENSMUSP00000032585.6:p.Thr62Ser	H-2-Kb	9	5	7	VILEYFSRL	VILEYFTRL	NetMHC	3.73	4.56	1.223	51	0.216	NA	NA	NA	NA	NA	NA	11.527	13.92	1.208	4.56	3.73	4.6	4.3	23.3943	18.7547	23.2407	20.1953	SCC_P1	0.0428571	1.38571	FALSE	FALSE	FALSE
SCC_P1	chr7	86811337	86811337	G	A	ENSMUST00000164996.1	5	ENSMUSG00000090949	missense	V/I	624	Vmn2r77	ENSMUST00000164996.1:c.1870G>A	ENSMUSP00000129540.1:p.Val624Ile	H-2-Kb	9	8	4	LSYILLTSL	LSYVLLTSL	NetMHCpan	26.5	23.3	0.879	370	0.222	NA	NA	NA	NA	NA	NA	55.636	50.423	0.906	24.09	28.24	23.3	26.5	76.7556	92.9202	84.382	83.0329	SCC_P1	1.87143	1.87143	FALSE	FALSE	FALSE
SCC_P1	chr6	149166910	149166910	T	C	ENSMUST00000111535.7	5	ENSMUSG00000068250	missense	N/S	200	Amn1	ENSMUST00000111535.7:c.599A>G	ENSMUSP00000107160.1:p.Asn200Ser	H-2-Kb	9	10	2	ISMRYCINL	INMRYCINL	NetMHC	5.23	8.07	1.543	134	0.179	NA	NA	NA	NA	NA	NA	46.523	52.477	1.128	8.07	5.23	6.8	5.9	113.008	106.196	96.8835	87.1465	SCC_P1	0.485714	0.971429	FALSE	FALSE	FALSE
SCC_P1	chr7	10714428	10714428	A	T	ENSMUST00000117413.8	1	ENSMUSG00000034087	missense	D/V	186	Nlrp4b	ENSMUST00000117413.8:c.557A>T	ENSMUSP00000113095.1:p.Asp186Val	H-2-Kb	8	4	8	IFYFCCHV	IFYFCCHD	SMM	77.936	520.883	6.683	242	0.186	NA	NA	NA	NA	NA	NA	104.018	3188.95	30.658	5857.02	125.86	6625.8	197.3	520.883	77.9363	467.455	82.1751	SCC_P1	1.47143	1.51429	FALSE	FALSE	FALSE
SCC_P1	chr7	29386096	29386096	A	G	ENSMUST00000085809.10	5	ENSMUSG00000030583	missense	V/A	692	Sipa1l3	ENSMUST00000085809.10:c.2075T>C	ENSMUSP00000082965.4:p.Val692Ala	H-2-Kb	8	7	5	IMFHASTL	IMFHVSTL	NetMHCpan	22.2	20.2	0.91	167	0.317	NA	NA	NA	NA	NA	NA	66.789	50.906	0.762	38.17	52.53	20.2	22.2	63.6414	81.0476	63.9352	81.9861	SCC_P1	0.8	0.9	FALSE	FALSE	FALSE
SCC_P1	chr7	86230157	86230157	G	T	ENSMUST00000165771.1	5	ENSMUSG00000091239	missense	L/I	312	Vmn2r76	ENSMUST00000165771.1:c.934C>A	ENSMUSP00000127309.1:p.Leu312Ile	H-2-Kb	9	11	1	IFNSFHGTL	LFNSFHGTL	NetMHC	90.6	323.06	3.566	196	0.24	NA	NA	NA	NA	NA	NA	213.074	517.132	2.427	323.06	90.6	536.4	171.4	497.863	254.748	565.262	289.234	SCC_P1	-0.285714	0.314286	FALSE	FALSE	FALSE
SCC_P1	chr7	41872661	41872661	T	C	ENSMUST00000171671.2	5	ENSMUSG00000090383	missense	I/V	4	Vmn2r58	ENSMUST00000171671.2:c.10A>G	ENSMUSP00000126966.1:p.Ile4Val	H-2-Kb	8	3	2	WVFTFGLL	WIFTFGLL	SMMPMBEC	16.933	12.071	0.713	212	0.231	NA	NA	NA	NA	NA	NA	20.077	14.348	0.715	14.74	18.24	31.9	25.2	13.9553	21.9149	12.0709	16.9332	SCC_P1	2.32857	2.32857	FALSE	FALSE	FALSE
SCC_P1	chr7	86585643	86585643	G	A	ENSMUST00000215365.1	3	ENSMUSG00000059319	missense	A/T	123	Olfr295	ENSMUST00000215365.1:c.367G>A	ENSMUSP00000150377.1:p.Ala123Thr	H-2-Kb	9	4	8	MAQDRYVTI	MAQDRYVAI	SMMPMBEC	399.255	370.894	0.929	431	0.209	NA	NA	NA	NA	NA	NA	423.855	403.247	0.951	327.37	419.11	435.6	428.6	454.057	482.07	370.894	399.255	SCC_P1	-0.685714	-0.685714	FALSE	FALSE	FALSE
SCC_P1	chr7	86954408	86954408	T	C	ENSMUST00000170835.3	5	ENSMUSG00000091962	missense	I/T	598	Vmn2r78	ENSMUST00000170835.3:c.1793T>C	ENSMUSP00000126698.2:p.Ile598Thr	H-2-Kb	8	5	7	SSLTFITL	SSLTFIIL	NetMHC	4.96	12.21	2.462	298	0.275	NA	NA	NA	NA	NA	NA	10.548	23.012	2.182	12.21	4.96	17.4	8.6	28.6246	12.4951	37.4749	14.3463	SCC_P1	1.81429	1.81429	FALSE	FALSE	FALSE
SCC_P1	chr7	36769746	36769746	CA	C	ENSMUST00000021641.7	1	ENSMUSG00000021217	FS	K/X	387	Tshz3	ENSMUST00000021641.7:c.1161del	ENSMUSP00000021641.6:p.Lys387AsnfsTer19	H-2-Db	9	7	5	SQILNAWSV	NA	NetMHC	16.07	NA	NA	84	0.274	NA	NA	NA	NA	NA	NA	71.082	NA	NA	NA	16.07	NA	28.5	NA	113.663	NA	129.59	SCC_P1	1.3	1.3	FALSE	FALSE	FALSE
SCC_P1	chr7	24566482	24566482	A	G	ENSMUST00000205573.1	1	ENSMUSG00000051768	missense	I/V	197	Xrcc1	ENSMUST00000205573.1:c.589A>G	ENSMUSP00000146105.1:p.Ile197Val	H-2-Kb	8	4	8	GALFFSRV	GALFFSRI	NetMHCpan	124.6	118.2	0.949	118	0.322	NA	NA	NA	NA	NA	NA	263.463	424.193	1.61	478.78	293.72	118.2	124.6	555.572	306.013	369.607	233.206	SCC_P1	1.44286	1.44286	FALSE	FALSE	FALSE
SCC_P1	chr7	85152619	85152619	G	T	ENSMUST00000168730.2	5	ENSMUSG00000095664	missense	P/H	158	Vmn2r67	ENSMUST00000168730.2:c.473C>A	ENSMUSP00000126007.1:p.Pro158His	H-2-Kb	8	6	6	FMYSIHEL	FMYSIPEL	NetMHCpan	104.7	129	1.232	260	0.212	NA	NA	NA	NA	NA	NA	542.572	478.3	0.882	268.36	453.11	129	104.7	752.905	707.522	688.24	632.033	SCC_P1	0.2	0.2	FALSE	FALSE	FALSE
SCC_P1	chr7	80717097	80717097	T	A	ENSMUST00000167377.2	1	ENSMUSG00000030536	missense	I/F	1592	Iqgap1	ENSMUST00000167377.2:c.4774A>T	ENSMUSP00000128278.1:p.Ile1592Phe	H-2-Kb	8	7	5	VIFEFGPT	VIFEIGPT	NetMHC	19.03	1460.12	76.727	125	0.168	NA	NA	NA	NA	NA	NA	28.727	1248.51	43.461	1460.12	19.03	1472.7	69.5	1036.91	32.8655	614.809	24.589	SCC_P1	0.557143	1.25714	FALSE	FALSE	FALSE
SCC_P1	chr7	19643130	19643130	A	C	ENSMUST00000055242.10	1	ENSMUSG00000002981	missense	F/V	170	Clptm1	ENSMUST00000055242.10:c.508T>G	ENSMUSP00000051293.9:p.Phe170Val	H-2-Kb	8	4	8	SIYIHVYV	SIYIHVYF	NetMHC	15.47	62.57	4.045	104	0.212	NA	NA	NA	NA	NA	NA	41.881	121.629	2.904	62.57	15.47	80.8	57.4	162.458	35.7059	166.625	48.0552	SCC_P1	1.65714	1.65714	FALSE	FALSE	FALSE
SCC_P1	chr7	86268842	86268842	T	A	ENSMUST00000217724.1	5	ENSMUSG00000057540	missense	N/Y	316	Olfr310	ENSMUST00000217724.1:c.946A>T	ENSMUSP00000151989.1:p.Asn316Tyr	H-2-Kb	9	6	6	FEYKRYIYF	FEYKRNIYF	SMM	101.417	750.084	7.396	125	0.288	NA	NA	NA	NA	NA	NA	429.431	2556	5.952	4361.91	754.57	5359.6	910.5	750.084	101.417	685.883	104.292	SCC_P1	-0.714286	-0.714286	FALSE	FALSE	FALSE
SCC_P1	chr7	104579774	104579774	C	A	ENSMUST00000217466.1	5	ENSMUSG00000073926	missense	L/I	43	Olfr653	ENSMUST00000217466.1:c.127C>A	ENSMUSP00000149192.1:p.Leu43Ile	H-2-Kb	8	7	5	SMYIIALV	SMYILALV	NetMHC	36.14	15.33	0.424	158	0.222	NA	NA	NA	NA	NA	NA	160.928	65.748	0.409	15.33	36.14	41.6	75.4	89.8959	268.992	105.133	246.456	SCC_P1	2.77143	2.77143	FALSE	FALSE	FALSE
SCC_P1	chr7	140336044	140336044	C	A	ENSMUST00000214858.1	5	ENSMUSG00000062782	missense	L/M	61	Olfr527	ENSMUST00000214858.1:c.181C>A	ENSMUSP00000149080.1:p.Leu61Met	H-2-Kb	9	6	6	PMYFFMVNL	PMYFFLVNL	SMM	27.046	20.659	0.764	286	0.287	NA	NA	NA	NA	NA	NA	58.129	61.772	1.063	94.62	83.88	106.9	97.4	20.659	27.0464	28.9234	32.378	SCC_P1	1.52857	1.52857	FALSE	FALSE	FALSE
SCC_P1	chr7	105555462	105555462	AC	A	ENSMUST00000046983.9	1	ENSMUSG00000037049	FS	P/X	183	Smpd1	ENSMUST00000046983.9:c.551del	ENSMUSP00000042187.8:p.Pro184GlnfsTer72	H-2-Kb	8	47	0	VQIHFAAA	NA	SMMPMBEC	150.918	NA	NA	142	0.296	NA	NA	NA	NA	NA	NA	175.233	NA	NA	NA	165.65	NA	488.7	NA	184.816	NA	150.918	SCC_P1	0.857143	1.2	FALSE	FALSE	FALSE
SCC_P1	chr7	106886521	106886521	G	T	ENSMUST00000213918.1	5	ENSMUSG00000109354	missense	L/I	99	Olfr706	ENSMUST00000213918.1:c.295C>A	ENSMUSP00000150075.1:p.Leu99Ile	H-2-Kb	8	11	1	IQMALALM	LQMALALM	NetMHCpan	225.8	1084.7	4.804	256	0.223	NA	NA	NA	NA	NA	NA	488.486	2680.82	5.488	2769.01	369.2	1084.7	225.8	3653.76	770.442	2592.63	607.771	SCC_P1	1.64286	2.01429	FALSE	FALSE	FALSE
SCC_P1	chr7	112894458	112894458	A	G	ENSMUST00000059768.16	1	ENSMUSG00000055320	missense	I/M	397	Tead1	ENSMUST00000059768.16:c.1191A>G	ENSMUSP00000060671.9:p.Ile397Met	H-2-Db	9	4	8	SVLENFTML	SVLENFTIL	NetMHCpan	56.2	25.6	0.456	96	0.167	NA	NA	NA	NA	NA	NA	93.041	86.275	0.927	63.25	79.76	25.6	56.2	109.3	106.321	142.748	150.512	SCC_P1	0.657143	0.714286	FALSE	FALSE	FALSE
SCC_P1	chr7	108066532	108066532	T	C	ENSMUST00000071658.2	NA	ENSMUSG00000063120	missense	M/V	89	Olfr480	ENSMUST00000071658.2:c.265A>G	ENSMUSP00000071583.2:p.Met89Val	H-2-Kb	9	10	2	PVYLFLSHL	PMYLFLSHL	SMM	27.74	12.797	0.461	264	0.239	NA	NA	NA	NA	NA	NA	31.825	25.891	0.814	28.38	30.85	39.4	32.8	12.7971	27.7402	23.4018	47.5609	SCC_P1	1.27143	1.55714	FALSE	FALSE	FALSE
SCC_P1	chr7	103561109	103561109	G	A	ENSMUST00000215673.1	5	ENSMUSG00000073947	missense	D/N	211	Olfr615	ENSMUST00000215673.1:c.631G>A	ENSMUSP00000150166.1:p.Asp211Asn	H-2-Kb	9	4	8	VIFSFGVNF	VIFSFGVDF	NetMHCpan	42.3	148.3	3.506	255	0.192	NA	NA	NA	NA	NA	NA	60.077	160.513	2.672	163.95	45.49	148.3	42.3	157.076	74.6638	165.672	97.5551	SCC_P1	1.12857	2.47143	FALSE	FALSE	FALSE
SCC_P1	chr7	126998574	126998574	A	G	ENSMUST00000165096.8	1	ENSMUSG00000030681	missense	V/A	124	Mvp	ENSMUST00000165096.8:c.371T>C	ENSMUSP00000127250.2:p.Val124Ala	H-2-Kb	8	5	7	ITPLQVAL	ITPLQVVL	SMM	208.324	490.614	2.355	139	0.295	NA	NA	NA	NA	NA	NA	361.112	827.469	2.291	2006.7	401.05	932.6	459.9	490.614	208.324	722.337	321.174	SCC_P1	1.11429	1.21429	FALSE	FALSE	FALSE
SCC_P1	chr7	108323210	108323210	TC	T	ENSMUST00000079865.4	NA	ENSMUSG00000109497	FS	G/X	155	Olfr492	ENSMUST00000079865.4:c.465del	ENSMUSP00000146417.1:p.Ile156PhefsTer8	H-2-Kb	9	4	9	VVGSYTGGF	VVGSYTGGI	SMM	304.166	447.827	1.472	527	0.203	NA	NA	NA	NA	NA	NA	412.088	510.787	1.24	500.08	434.01	1180.3	1234.5	447.827	304.166	521.495	390.167	SCC_P1	-0.171429	0.685714	FALSE	FALSE	FALSE
SCC_P1	chr7	105368670	105368670	A	C	ENSMUST00000217827.1	NA	ENSMUSG00000073906	missense	M/L	115	Olfr692	ENSMUST00000217827.1:c.343A>C	ENSMUSP00000151295.1:p.Met115Leu	H-2-Kb	9	9	3	IQLFFVHAL	IQMFFVHAL	NetMHCpan	43.2	24.8	0.574	153	0.235	NA	NA	NA	NA	NA	NA	275.107	251.953	0.916	112.84	125.35	24.8	43.2	415.059	450.931	391.066	424.864	SCC_P1	2.28571	2.28571	FALSE	FALSE	FALSE
SCC_P1	chr8	12812332	12812332	A	G	ENSMUST00000091237.11	1	ENSMUSG00000031441	missense	I/M	61	Atp11a	ENSMUST00000091237.11:c.183A>G	ENSMUSP00000088779.5:p.Ile61Met	H-2-Kb	9	3	9	SKYTFWNFM	SKYTFWNFI	NetMHC	57.07	114.61	2.008	190	0.3	NA	NA	NA	NA	NA	NA	94.704	167.079	1.764	114.61	57.07	120.8	76.4	213.359	113.008	230.808	135.285	SCC_P1	0.157143	0.157143	FALSE	FALSE	FALSE
SCC_P1	chr7	117549082	117549082	T	C	ENSMUST00000032892.6	1	ENSMUSG00000030657	missense	F/L	294	Xylt1	ENSMUST00000032892.6:c.880T>C	ENSMUSP00000032892.5:p.Phe294Leu	H-2-Kb	9	3	9	LMPEKVARL	LMPEKVARF	NetMHC	173.46	659.31	3.801	104	0.24	NA	NA	NA	NA	NA	NA	295.639	583.799	1.975	659.31	173.46	988.5	403.9	508.288	301.377	501.476	289.901	SCC_P1	-0.528571	0.385714	FALSE	FALSE	FALSE
SCC_P1	chr7	103470347	103470347	T	A	ENSMUST00000213546.2	NA	ENSMUSG00000073948	missense	Y/N	103	Olfr608	ENSMUST00000213546.2:c.307T>A	ENSMUSP00000150595.1:p.Tyr103Asn	H-2-Kb	9	10	2	MNFIHTLCI	MYFIHTLCI	NetMHCpan	133.6	738.3	5.526	253	0.249	NA	NA	NA	NA	NA	NA	337.578	698.82	2.07	1791.99	738.55	738.3	133.6	659.341	375.068	523.902	300.089	SCC_P1	2.02857	2.02857	FALSE	FALSE	FALSE
SCC_P1	chr7	121500719	121500719	T	C	ENSMUST00000084628.4	1	ENSMUSG00000046321	missense	Y/H	263	Hs3st2	ENSMUST00000084628.4:c.787T>C	ENSMUSP00000081678.3:p.Tyr263His	H-2-Kb	8	7	5	SWLRHFPL	SWLRYFPL	NetMHC	37.55	13.18	0.351	88	0.261	NA	NA	NA	NA	NA	NA	82.172	20.056	0.244	13.18	37.55	43.5	118.3	20.2181	78.2961	19.8948	86.0478	SCC_P1	0.0285714	0.0285714	FALSE	FALSE	FALSE
SCC_P1	chr7	102877647	102877647	T	G	ENSMUST00000098216.1	NA	ENSMUSG00000073965	missense	S/A	176	Olfr568	ENSMUST00000098216.1:c.526T>G	ENSMUSP00000095818.1:p.Ser176Ala	H-2-Kb	9	10	2	HAYCYHVDV	HSYCYHVDV	NetMHCpan	221.9	122.4	0.552	202	0.228	NA	NA	NA	NA	NA	NA	291.336	184.978	0.635	148.52	303.9	122.4	221.9	306.274	371.629	221.437	278.773	SCC_P1	0.228571	0.228571	FALSE	FALSE	FALSE
SCC_P1	chr7	128682320	128682320	T	C	ENSMUST00000043138.12	1	ENSMUSG00000042105	missense	Y/H	548	Inpp5f	ENSMUST00000043138.12:c.1642T>C	ENSMUSP00000045910.6:p.Tyr548His	H-2-Kb	9	8	4	ANRHYLSRF	ANRYYLSRF	SMM	213.359	159.628	0.748	193	0.264	NA	NA	NA	NA	NA	NA	273.396	175.803	0.643	148.49	318.1	293.9	583.8	159.628	213.359	191.977	228.691	SCC_P1	-1.1	-1.1	FALSE	FALSE	FALSE
SCC_P1	chr7	107036944	107036944	C	A	ENSMUST00000098139.1	NA	ENSMUSG00000073898	missense	P/H	270	Olfr713	ENSMUST00000098139.1:c.809C>A	ENSMUSP00000095743.1:p.Pro270His	H-2-Kb	8	4	8	SSLTYFRH	SSLTYFRP	SMMPMBEC	235.907	141.495	0.6	198	0.217	NA	NA	NA	NA	NA	NA	632.344	289.152	0.457	436.81	639.89	651.4	975.5	125.817	624.799	141.495	235.907	SCC_P1	-0.557143	-0.214286	FALSE	FALSE	FALSE
SCC_P1	chr7	104084873	104084873	G	A	ENSMUST00000057104.6	NA	ENSMUSG00000051340	missense	S/F	69	Olfr645	ENSMUST00000057104.6:c.206C>T	ENSMUSP00000062821.3:p.Ser69Phe	H-2-Kb	9	7	5	LSLLFVNDL	LSLLSVNDL	NetMHC	62.61	2365.54	37.782	161	0.174	NA	NA	NA	NA	NA	NA	209.242	1943.24	9.287	2365.54	62.61	2848.4	144.8	1520.93	297.927	1291.96	273.684	SCC_P1	1.62857	2.01429	FALSE	FALSE	FALSE
SCC_P1	chr7	103220304	103220304	G	T	ENSMUST00000214051.1	5	ENSMUSG00000073954	missense	K/N	195	Olfr594	ENSMUST00000214051.1:c.585G>T	ENSMUSP00000149847.1:p.Lys195Asn	H-2-Db	9	7	5	CANINVNII	CANIKVNII	NetMHC	90.81	15924.1	175.356	220	0.245	NA	NA	NA	NA	NA	NA	165.924	8128.24	48.988	15924.1	90.81	8571.9	131.6	7684.58	236.385	6723.11	200.249	SCC_P1	1.02857	1.02857	TRUE	FALSE	FALSE
SCC_P1	chr8	27115250	27115250	T	C	ENSMUST00000033876.13	1	ENSMUSG00000031486	missense	V/A	541	Adgra2	ENSMUST00000033876.13:c.1622T>C	ENSMUSP00000033876.7:p.Val541Ala	H-2-Kb	8	6	6	VNSRNAAL	VNSRNVAL	SMM	269.612	779.363	2.891	54	0.259	NA	NA	NA	NA	NA	NA	564.712	1159.6	2.053	2281.95	916.13	1466.6	833.8	779.363	269.612	852.59	295.624	SCC_P1	-0.7	-0.642857	FALSE	FALSE	FALSE
SCC_P1	chr7	119578155	119578155	G	T	ENSMUST00000098084.10	1	ENSMUSG00000030945	missense	A/S	298	Acsm2	ENSMUST00000098084.10:c.892G>T	ENSMUSP00000095690.3:p.Ala298Ser	H-2-Kb	8	6	6	MNILGSFL	MNILGAFL	NetMHCpan	402.6	189.5	0.471	171	0.228	NA	NA	NA	NA	NA	NA	492.911	212.831	0.432	522.72	1647.75	189.5	402.6	220.668	498.586	204.993	487.237	SCC_P1	1.45714	1.45714	FALSE	FALSE	FALSE
SCC_P1	chr7	108714066	108714066	C	A	ENSMUST00000074730.3	NA	ENSMUSG00000056946	missense	L/M	238	Olfr512	ENSMUST00000074730.3:c.712C>A	ENSMUSP00000074291.4:p.Leu238Met	H-2-Kb	8	6	6	ILFTIMRM	ILFTILRM	NetMHCpan	74.1	112.6	1.52	352	0.227	NA	NA	NA	NA	NA	NA	290.124	605.685	2.088	729.71	264.21	112.6	74.1	758.124	462.104	481.659	316.039	SCC_P1	1.38571	1.75714	FALSE	FALSE	FALSE
SCC_P1	chr7	118543426	118543426	T	C	ENSMUST00000044195.5	1	ENSMUSG00000042246	missense	S/G	580	Tmc7	ENSMUST00000044195.5:c.1738A>G	ENSMUSP00000046927.4:p.Ser580Gly	H-2-Kb	9	4	8	IFYVKELGL	IFYVKELSL	SMM	58.359	65.48	1.122	77	0.286	NA	NA	NA	NA	NA	NA	68.619	75.602	1.102	72.09	59.39	106.1	128.9	65.4802	58.3593	79.1134	77.8485	SCC_P1	0.385714	0.942857	FALSE	FALSE	FALSE
SCC_P1	chr9	38368241	38368241	C	T	ENSMUST00000052085.1	NA	ENSMUSG00000049864	missense	L/F	232	Olfr250	ENSMUST00000052085.1:c.694C>T	ENSMUSP00000051631.1:p.Leu232Phe	H-2-Kb	8	5	7	SSYALIFV	SSYALILV	NetMHC	35.19	31.57	0.897	172	0.238	NA	NA	NA	NA	NA	NA	70.495	88.305	1.253	31.57	35.19	86.3	100.8	90.3109	59.9432	116.075	81.0476	SCC_P1	2.14286	2.14286	FALSE	FALSE	FALSE
SCC_P1	chr8	123200246	123200246	CA	C	ENSMUST00000019422.5	1	ENSMUSG00000019278	FS	N/X	270	Dpep1	ENSMUST00000019422.5:c.809del	ENSMUSP00000019422.4:p.Asn270ThrfsTer55	H-2-Kb	9	4	8	VMVNFFSTL	VMVNFFSNF	NetMHCpan	4.4	12	2.727	91	0.352	NA	NA	NA	NA	NA	NA	9.947	16.668	1.676	10.15	4.79	12	4.4	21.3359	15.1046	26.8689	18.5887	SCC_P1	1.22857	1.65714	FALSE	FALSE	FALSE
SCC_P1	chr9	39184623	39184623	T	G	ENSMUST00000071617.5	3	ENSMUSG00000094970	missense	I/M	148	Olfr943	ENSMUST00000071617.5:c.444T>G	ENSMUSP00000071545.5:p.Ile148Met	H-2-Kb	9	3	9	SSQIYTSLM	SSQIYTSLI	NetMHC	79.33	157.47	1.985	353	0.238	NA	NA	NA	NA	NA	NA	233.471	430.395	1.843	157.47	79.33	299.6	169.7	561.19	297.242	608.485	356.656	SCC_P1	0.557143	0.557143	FALSE	FALSE	FALSE
SCC_P1	chr8	95011799	95011799	T	C	ENSMUST00000179619.8	1	ENSMUSG00000031785	missense	I/T	640	Adgrg1	ENSMUST00000179619.8:c.1919T>C	ENSMUSP00000137520.1:p.Ile640Thr	H-2-Kb	8	4	8	ILYLFSIT	ILYLFSII	NetMHCpan	212.2	23.2	0.109	88	0.08	NA	NA	NA	NA	NA	NA	278.752	51.506	0.185	34.03	483.33	23.2	212.2	75.638	331.696	68.9827	225.808	SCC_P1	1.72857	2.47143	FALSE	FALSE	FALSE
SCC_P1	chr9	9180096	9180096	GA	G	ENSMUST00000093893.11	1	ENSMUSG00000050730	FS	S/X	61	Arhgap42	ENSMUST00000093893.11:c.181del	ENSMUSP00000091419.4:p.Ser61ProfsTer27	H-2-Kb	8	6	6	AVQKFPSL	AVQKFSQS	NetMHCpan	56.4	11065.3	196.193	103	0.262	NA	NA	NA	NA	NA	NA	117.909	6487.01	55.017	11389.2	73.36	11065.3	56.4	1485.05	162.458	1908.71	176.905	SCC_P1	0.142857	0.142857	FALSE	FALSE	FALSE
SCC_P1	chr9	39258136	39258136	A	C	ENSMUST00000076903.2	NA	ENSMUSG00000063380	missense	C/G	182	Olfr945	ENSMUST00000076903.2:c.544T>G	ENSMUSP00000076169.2:p.Cys182Gly	H-2-Kb	8	6	6	INHYFGDI	INHYFCDI	NetMHCpan	102	90.9	0.891	333	0.438	NA	NA	NA	NA	NA	NA	276.289	313.213	1.134	217.41	182.12	90.9	102	466.38	456.815	409.016	370.459	SCC_P1	-0.657143	-0.657143	FALSE	FALSE	FALSE
SCC_P1	chr9	19808619	19808619	G	T	ENSMUST00000217280.1	5	ENSMUSG00000095448	missense	Q/H	100	Olfr859	ENSMUST00000217280.1:c.300G>T	ENSMUSP00000151076.1:p.Gln100His	H-2-Kb	9	10	2	THVSFFILF	TQVSFFILF	SMM	175.029	226.001	1.291	464	0.22	NA	NA	NA	NA	NA	NA	275.16	317.494	1.154	322.92	314.68	446.4	362.2	226.001	175.029	312.069	235.641	SCC_P1	2.87143	2.87143	FALSE	FALSE	FALSE
SCC_P1	chr9	38026663	38026663	T	C	ENSMUST00000072974.1	NA	ENSMUSG00000094461	missense	F/L	286	Olfr883	ENSMUST00000072974.1:c.856T>C	ENSMUSP00000072741.1:p.Phe286Leu	H-2-Kb	8	4	8	VGPMLNPL	VGPMLNPF	NetMHC	89.87	2493.18	27.742	290	0.203	NA	NA	NA	NA	NA	NA	195.878	2841.4	14.506	2493.18	89.87	941	145.3	4006.27	246.456	3189.63	253.945	SCC_P1	0.342857	0.4	FALSE	FALSE	FALSE
SCC_P1	chr8	121888323	121888323	A	G	ENSMUST00000045557.9	1	ENSMUSG00000040010	missense	W/R	262	Slc7a5	ENSMUST00000045557.9:c.784T>C	ENSMUSP00000041557.8:p.Trp262Arg	H-2-Kb	9	6	6	FAYGGRNYL	FAYGGWNYL	SMM	342.855	144.248	0.421	137	0.263	NA	NA	NA	NA	NA	NA	404.088	149.076	0.369	211.24	824.21	122.4	408	144.248	342.855	153.904	400.175	SCC_P1	-1.08571	-0.785714	FALSE	FALSE	FALSE
SCC_P1	chr9	20260333	20260333	G	T	ENSMUST00000086474.5	2	ENSMUSG00000066897	missense	L/F	164	Olfr872	ENSMUST00000086474.5:c.492G>T	ENSMUSP00000083665.4:p.Leu164Phe	H-2-Kb	8	7	5	LASVFASL	LASVLASL	NetMHC	27.53	1510.89	54.882	270	0.222	NA	NA	NA	NA	NA	NA	70.725	1252.2	17.705	1510.89	27.53	1021.1	35.1	1370.06	129.939	1134.33	106.351	SCC_P1	1.82857	1.82857	FALSE	FALSE	FALSE
SCC_P1	chr8	70174385	70174385	G	A	ENSMUST00000002413.14	1	ENSMUSG00000002342	missense	R/H	29	Tmem161a	ENSMUST00000002413.14:c.86G>A	ENSMUSP00000002413.8:p.Arg29His	H-2-Kb	8	7	5	CSFAHWLL	CSFARWLL	NetMHCpan	55.4	97.3	1.756	57	0.351	NA	NA	NA	NA	NA	NA	78.662	371.36	4.721	346.68	214.88	97.3	55.4	396.041	60.7771	506.687	96.5473	SCC_P1	1.04286	1.04286	TRUE	FALSE	FALSE
SCC_P1	chr9	38488319	38488319	T	C	ENSMUST00000214344.2	3	ENSMUSG00000039962	missense	C/R	97	Olfr906	ENSMUST00000214344.2:c.289T>C	ENSMUSP00000151008.1:p.Cys97Arg	H-2-Kb	9	4	8	NIISYTGRM	NIISYTGCM	NetMHCpan	555.4	2478.6	4.463	178	0.213	NA	NA	NA	NA	NA	NA	719.901	2081.12	2.891	3899.38	634.22	2478.6	555.4	1641.01	805.582	1683.64	925.231	SCC_P1	-0.185714	0.328571	FALSE	FALSE	FALSE
SCC_P1	chr9	39819815	39819815	A	G	ENSMUST00000215922.1	3	ENSMUSG00000095774	missense	M/V	59	Olfr970	ENSMUST00000215922.1:c.175A>G	ENSMUSP00000150325.1:p.Met59Val	H-2-Kb	9	10	2	PVYYFLSSL	PMYYFLSSL	SMM	35.165	16.222	0.461	336	0.223	NA	NA	NA	NA	NA	NA	46.13	35.595	0.772	45.21	53.06	42.4	39.2	16.2222	35.1649	28.7906	58.5127	SCC_P1	0.885714	0.942857	FALSE	FALSE	FALSE
SCC_P1	chr9	44333095	44333095	A	C	ENSMUST00000054708.4	1	ENSMUSG00000032123	missense	Q/H	402	Dpagt1	ENSMUST00000054708.4:c.1206A>C	ENSMUSP00000056282.3:p.Gln402His	H-2-Kb	8	8	6	FSIRYHLV	FSIRYQLV	NetMHC	46.29	25.9	0.56	141	0.241	NA	NA	NA	NA	NA	NA	72.129	87.371	1.211	25.9	46.29	67.9	59	106.842	85.259	121.266	89.0718	SCC_P1	0.385714	0.385714	FALSE	FALSE	FALSE
SCC_P1	chr9	95765786	95765786	C	T	ENSMUST00000093800.8	1	ENSMUSG00000049493	missense	V/M	427	Pls1	ENSMUST00000093800.8:c.1279G>A	ENSMUSP00000091317.2:p.Val427Met	H-2-Kb	9	11	1	MIFQLYEMI	VIFQLYEMI	NetMHCpan	143.7	56.8	0.395	92	0.228	NA	NA	NA	NA	NA	NA	228.937	83.765	0.366	73.07	213.39	56.8	143.7	112.748	289.141	94.4604	244.484	SCC_P1	0.671429	0.671429	FALSE	FALSE	FALSE
SCC_P1	chr9	105026705	105026705	A	T	ENSMUST00000057742.14	1	ENSMUSG00000032564	missense	Q/H	435	Cpne4	ENSMUST00000057742.14:c.1305A>T	ENSMUSP00000049663.8:p.Gln435His	H-2-Kb	8	9	3	ASHYFILL	ASQYFILL	NetMHCpan	15.1	35.7	2.364	85	0.212	NA	NA	NA	NA	NA	NA	41.412	58.188	1.405	30.75	20.2	35.7	15.1	80.6752	70.4271	91.7783	62.6239	SCC_P1	1.37143	1.37143	FALSE	FALSE	FALSE
SCC_P1	chr9	85697205	85697206	GTT	G	ENSMUST00000039213.14	1	ENSMUSG00000035941	FS	K/X	1212	Ibtk	ENSMUST00000039213.14:c.3635_3636del	ENSMUSP00000041145.8:p.Lys1212ThrfsTer17	H-2-Kb	9	12	0	RSWLWFRRS	NA	SMM	401.893	NA	NA	54	0.315	NA	NA	NA	NA	NA	NA	603.134	NA	NA	NA	596.38	NA	772.1	NA	401.893	NA	609.888	SCC_P1	-0.714286	-0.714286	FALSE	FALSE	FALSE
SCC_P1	chr9	44436222	44436222	GT	G	ENSMUST00000098837.2	1	ENSMUSG00000074397	FS	T/X	40	Foxr1	ENSMUST00000098837.2:c.118del	ENSMUSP00000096436.1:p.Thr40ProfsTer18	H-2-Db	9	15	0	KMVQTLSPI	NA	NetMHC	216.51	NA	NA	214	0.248	NA	NA	NA	NA	NA	NA	672.59	NA	NA	NA	216.51	NA	410.7	NA	1031.86	NA	934.48	SCC_P1	0.842857	0.842857	FALSE	FALSE	FALSE
SCC_P1	chr9	39719449	39719449	C	A	ENSMUST00000215164.2	5	ENSMUSG00000095839	missense	S/Y	74	Olfr965	ENSMUST00000215164.2:c.221C>A	ENSMUSP00000150401.1:p.Ser74Tyr	H-2-Kb	9	6	6	IDLCYYTVI	IDLCYSTVI	SMMPMBEC	261.969	1312.95	5.012	459	0.246	NA	NA	NA	NA	NA	NA	445.578	2632.18	5.907	5805.22	2025.9	3444.2	437.1	1820.16	454.057	1312.96	261.969	SCC_P1	1.67143	1.67143	FALSE	FALSE	FALSE
SCC_P1	chrX	59999509	59999509	A	G	ENSMUST00000033477.4	1	ENSMUSG00000031138	missense	T/A	16	F9	ENSMUST00000033477.4:c.46A>G	ENSMUSP00000033477.4:p.Thr16Ala	H-2-Kb	8	11	1	AIFLLGYL	TIFLLGYL	NetMHC	30.51	27.38	0.897	88	0.455	NA	NA	NA	NA	NA	NA	46.432	36.632	0.789	27.38	30.51	38.3	57.6	37.4749	47.2868	35.7882	45.5764	SCC_P1	2.42857	2.42857	FALSE	FALSE	FALSE
SCC_P1	chrX	139080483	139080483	GA	G	ENSMUST00000033626.14	1	ENSMUSG00000031271	FS	F/X	361	Serpina7	ENSMUST00000033626.14:c.1083del	ENSMUSP00000033626.8:p.His362ThrfsTer43	H-2-Kb	8	7	6	LSYAFTRL	LSYAFHKA	NetMHC	2.2	115.41	52.459	23	0.609	NA	NA	NA	NA	NA	NA	2.348	118.06	50.288	115.41	2.2	56.2	2.5	159.126	2.4476	120.709	2.24771	SCC_P1	0.157143	0.157143	FALSE	FALSE	FALSE
SCC_P1	chrX	59250947	59250947	A	AG	ENSMUST00000124402.1	2	ENSMUSG00000031137	FS	P/PX	23	Fgf13	ENSMUST00000124402.1:c.68dup	ENSMUSP00000114905.1:p.Gly24TrpfsTer28	H-2-Kb	8	19	0	VTTRFHPI	NA	NetMHCpan	45.2	NA	NA	27	0.444	NA	NA	NA	NA	NA	NA	60.112	NA	NA	NA	51.4	NA	45.2	NA	68.824	NA	71.0788	SCC_P1	-0.485714	-0.485714	FALSE	FALSE	FALSE
SCC_P1	chrX	21486522	21486522	A	AT	ENSMUST00000089188.8	1	ENSMUSG00000068122	FS	I/IX	132	Agtr2	ENSMUST00000089188.8:c.402dup	ENSMUSP00000086592.2:p.Ile135TyrfsTer8	H-2-Kb	8	9	6	ASIFFYYL	ASIFFITC	NetMHC	7.16	2524.56	352.592	171	0.485	NA	NA	NA	NA	NA	NA	9.18	748.528	81.541	2524.56	7.16	989.2	7.3	438.268	11.0596	507.855	11.9327	SCC_P1	1.5	1.5	FALSE	FALSE	FALSE
SCC_P1	chrX	90892634	90892634	GA	G	ENSMUST00000172155.1	NA	ENSMUSG00000091497	FS	K/X	165	Gm44	ENSMUST00000172155.1:c.495del	ENSMUSP00000129722.1:p.Lys165AsnfsTer20	H-2-Kb	9	7	5	ISKLNFPTM	ISKLKLPNN	NetMHCpan	113.7	16922.2	148.832	45	0.556	NA	NA	NA	NA	NA	NA	241.21	9647.09	39.995	17062.1	213.73	16922.2	113.7	2371.97	308.397	1216.89	268.689	SCC_P1	-0.171429	0.185714	FALSE	FALSE	FALSE
SCC_P1	chr9	123640590	123640590	A	T	ENSMUST00000040960.12	1	ENSMUSG00000036814	missense	C/S	481	Slc6a20a	ENSMUST00000040960.12:c.1441T>A	ENSMUSP00000047690.6:p.Cys481Ser	H-2-Kb	8	10	2	VSYVYGLK	VCYVYGLK	SMMPMBEC	22.067	186.526	8.453	71	0.296	NA	NA	NA	NA	NA	NA	63.142	2311.16	36.603	5104.27	96.31	4266.9	318.2	355.418	29.9737	186.526	22.0668	SCC_P1	0.0428571	1.2	FALSE	FALSE	FALSE
SCC_P1	chrM	3537	3537	G	A	ENSMUST00000082392.1	NA	ENSMUSG00000064341	missense	A/T	263	mt-Nd1	ENSMUST00000082392.1:c.787G>A	ENSMUSP00000080991.2:p.Ala263Thr	H-2-Kb	9	5	7	TNFMMETLL	TNFMMEALL	NetMHCpan	49.7	31.3	0.63	2552	0.028	NA	NA	NA	NA	NA	NA	74.894	48.24	0.644	29.97	62.67	31.3	49.7	65.1793	87.1184	67.027	91.2536	SCC_P1	1.42857	1.42857	FALSE	FALSE	FALSE
SCC_P1	chrX	53737717	53737717	CT	C	ENSMUST00000069209.1	1	ENSMUSG00000055555	FS	F/X	191	4930502E18Rik	ENSMUST00000069209.1:c.575del	ENSMUSP00000064619.1:p.Phe192SerfsTer39	H-2-Kb	9	9	4	TIFSPWILL	NA	SMM	107.922	NA	NA	70	0.5	NA	NA	NA	NA	NA	NA	133.325	NA	NA	NA	110.65	NA	156	NA	107.922	NA	162.648	SCC_P1	1.65714	1.75714	FALSE	FALSE	FALSE
SCC_P1	chrX	93734906	93734906	G	A	ENSMUST00000045898.3	1	ENSMUSG00000035246	missense	E/K	284	Pcyt1b	ENSMUST00000045898.3:c.850G>A	ENSMUSP00000044280.3:p.Glu284Lys	H-2-Kb	9	8	4	KSRKFIGNF	KSREFIGNF	NetMHC	272.3	322.39	1.184	85	0.447	NA	NA	NA	NA	NA	NA	518.465	463.942	0.895	322.39	272.3	258.8	402.9	605.494	634.03	706.724	700.245	SCC_P1	-0.314286	-0.314286	FALSE	FALSE	FALSE
SCC_P1	chrX	101673545	101673545	GA	G	ENSMUST00000044475.4	1	ENSMUSG00000034160	FS	K/X	757	Ogt	ENSMUST00000044475.4:c.2271del	ENSMUSP00000045409.4:p.Lys757AsnfsTer23	H-2-Kb	9	22	0	VTQLLICPL	NA	NetMHCpan	324.4	NA	NA	88	0.477	NA	NA	NA	NA	NA	NA	478.008	NA	NA	NA	401.25	NA	324.4	NA	554.766	NA	602.907	SCC_P1	1.9	2.08571	FALSE	FALSE	FALSE
SCC_P1	chrX	140028155	140028155	T	A	ENSMUST00000101212.8	1	ENSMUSG00000072944	missense	I/F	116	Nup62cl	ENSMUST00000101212.8:c.346A>T	ENSMUSP00000098772.2:p.Ile116Phe	H-2-Db	9	3	9	FNLWNQALF	FNLWNQALI	SMMPMBEC	445.215	118.187	0.265	88	0.432	NA	NA	NA	NA	NA	NA	533.855	92.294	0.173	58.69	834.63	66.4	603.6	126.654	464.109	118.187	445.215	SCC_P1	0.614286	0.614286	FALSE	FALSE	FALSE
SCC_P1	chr9	119958066	119958066	A	G	ENSMUST00000035100.5	1	ENSMUSG00000032514	missense	E/G	713	Ttc21a	ENSMUST00000035100.5:c.2138A>G	ENSMUSP00000035100.5:p.Glu713Gly	H-2-Kb	9	4	8	LYIGCYVGL	LYIGCYVEL	SMMPMBEC	243.36	269.929	1.109	160	0.188	NA	NA	NA	NA	NA	NA	418.183	661.365	1.582	1022.91	541.17	983.8	753	338.93	295.196	269.929	243.36	SCC_P1	1.84286	1.84286	FALSE	FALSE	FALSE
SCC_P1	chrX	79302800	79302800	T	C	ENSMUST00000197180.5	5	ENSMUSG00000073077	missense	Y/C	2879	Cfap47	ENSMUST00000197180.5:c.8636A>G	ENSMUSP00000142707.2:p.Tyr2879Cys	H-2-Kb	9	5	7	QAIHWMCPI	QAIHWMYPI	NetMHCpan	393.3	245.1	0.623	54	0.426	NA	NA	NA	NA	NA	NA	605.91	490.304	0.809	464.06	635.15	245.1	393.3	516.547	586.287	608.485	625.533	SCC_P1	1.1	1.1	TRUE	FALSE	FALSE
SCC_P1	chrX	72257609	72257609	T	G	ENSMUST00000064780.3	1	ENSMUSG00000031340	missense	K/T	865	Gabre	ENSMUST00000064780.3:c.2594A>C	ENSMUSP00000066543.3:p.Lys865Thr	H-2-Kb	8	8	4	VLRTYFCM	VLRKYFCM	NetMHCpan	313.9	380	1.211	44	0.523	NA	NA	NA	NA	NA	NA	454.151	592.614	1.305	877.47	794.76	380	313.9	621.928	475.051	563.3	433.251	SCC_P1	0.642857	0.971429	FALSE	FALSE	FALSE
SCC_P20	chr1	92573497	92573497	T	C	ENSMUST00000214239.1	5	ENSMUSG00000058904	missense	F/L	109	Olfr1413	ENSMUST00000214239.1:c.325T>C	ENSMUSP00000150792.1:p.Phe109Leu	H-2-Kb	8	8	4	TQFLFFSL	TQFFFFSL	NetMHC	7.41	14.4	1.943	282	0.216	NA	NA	NA	NA	NA	NA	9.997	12.057	1.206	14.4	7.41	8.2	10	12.0987	10.783	12.0154	9.99402	SCC_P20	1.67143	1.67143	FALSE	FALSE	FALSE
SCC_P20	chr1	74594618	74594618	CT	C	ENSMUST00000027357.11	1	ENSMUSG00000026171	FS	K/X	245	Rnf25	ENSMUST00000027357.11:c.734del	ENSMUSP00000027357.5:p.Lys245ArgfsTer31	H-2-Kb	8	24	0	TSLAFSSL	NA	NetMHC	4.67	NA	NA	60	0.217	NA	NA	NA	NA	NA	NA	8.657	NA	NA	NA	4.67	NA	6.1	NA	11.2135	NA	11.7419	SCC_P20	1.4	1.4	FALSE	FALSE	FALSE
SCC_P20	chr1	46775247	46775247	A	G	ENSMUST00000189749.6	5	ENSMUSG00000101337	missense	M/V	3620	Dnah7c	ENSMUST00000189749.6:c.10858A>G	ENSMUSP00000140430.1:p.Met3620Val	H-2-Kb	9	11	1	VFLDQYEEL	MFLDQYEEL	SMM	216.327	554.766	2.564	316	0.228	NA	NA	NA	NA	NA	NA	274.502	733.154	2.671	824.73	301.12	1645	622	554.766	216.327	641.579	247.885	SCC_P20	-1.1	-0.142857	FALSE	FALSE	FALSE
SCC_P20	chr1	56891225	56891225	T	G	ENSMUST00000114415.9	1	ENSMUSG00000038331	missense	N/T	213	Satb2	ENSMUST00000114415.9:c.638A>C	ENSMUSP00000110057.3:p.Asn213Thr	H-2-Kb	9	4	8	VNSTYYATV	VNSTYYANV	NetMHC	12.91	6.03	0.467	193	0.249	NA	NA	NA	NA	NA	NA	53.822	44.025	0.818	6.03	12.91	9.3	13.4	93.3491	111.458	78.7499	94.2432	SCC_P20	0.171429	0.171429	FALSE	FALSE	FALSE
SCC_P20	chr1	20935005	20935005	T	G	ENSMUST00000189400.6	1	ENSMUSG00000025931	missense	L/V	128	Paqr8	ENSMUST00000189400.6:c.382T>G	ENSMUSP00000141054.1:p.Leu128Val	H-2-Kb	9	3	9	ITYLTCSLV	ITYLTCSLL	NetMHC	51.11	20.64	0.404	111	0.225	NA	NA	NA	NA	NA	NA	138.197	48.33	0.35	20.64	51.11	27.3	120.4	69.3601	155.995	94.8965	212.447	SCC_P20	1.64286	1.64286	FALSE	FALSE	FALSE
SCC_P20	chr1	92982967	92982968	AGT	A	ENSMUST00000169198.2	1	ENSMUSG00000026271	FS	V/X	134	Gpr35	ENSMUST00000169198.2:c.407_408del	ENSMUSP00000126914.1:p.Val136GlyfsTer68	H-2-Kb	9	43	0	AQFQHHCLL	NA	NetMHCpan	57.7	NA	NA	86	0.058	NA	NA	NA	NA	NA	NA	161.534	NA	NA	NA	78.02	NA	57.7	NA	269.842	NA	245.047	SCC_P20	0.428571	0.428571	FALSE	FALSE	FALSE
SCC_P20	chr1	128236639	128236639	T	C	ENSMUST00000036288.10	5	ENSMUSG00000056211	missense	S/P	1097	R3hdm1	ENSMUST00000036288.10:c.3289T>C	ENSMUSP00000043103.4:p.Ser1097Pro	H-2-Kb	9	4	8	TVLATFPPI	TVLATFPSI	NetMHCpan	156.6	241.4	1.542	195	0.205	NA	NA	NA	NA	NA	NA	337.842	596.246	1.765	373.82	205.67	241.4	156.6	818.672	470.013	895.88	523.902	SCC_P20	1.28571	1.37143	FALSE	FALSE	FALSE
SCC_P20	chr1	85579187	85579187	CT	C	ENSMUST00000093508.6	1	ENSMUSG00000070034	FS	K/X	385	Sp110	ENSMUST00000093508.6:c.1154del	ENSMUSP00000091226.6:p.Lys385SerfsTer13	H-2-Db	9	11	1	SAFRMRQEI	NA	SMMPMBEC	212.114	NA	NA	239	0.126	NA	NA	NA	NA	NA	NA	246.936	NA	NA	NA	356.88	NA	263.4	NA	230.473	NA	212.114	SCC_P20	-0.971429	-0.971429	FALSE	FALSE	FALSE
SCC_P20	chr1	92588592	92588592	A	C	ENSMUST00000190505.2	3	ENSMUSG00000046300	missense	K/N	87	Olfr1412	ENSMUST00000190505.2:c.261A>C	ENSMUSP00000150943.1:p.Lys87Asn	H-2-Db	9	11	1	NAMANFYSS	KAMANFYSS	SMM	238.572	187.767	0.787	318	0.252	NA	NA	NA	NA	NA	NA	448.615	248.476	0.554	418.17	714	263.3	574.7	187.767	238.572	233.652	322.53	SCC_P20	0.0142857	0.385714	FALSE	FALSE	FALSE
SCC_P20	chr1	127412243	127412243	G	T	ENSMUST00000038361.10	1	ENSMUSG00000036155	missense	V/L	454	Mgat5	ENSMUST00000038361.10:c.1360G>T	ENSMUSP00000038359.4:p.Val454Leu	H-2-Kb	8	4	8	QSLVYGKL	QSLVYGKV	NetMHC	15.26	75.8	4.967	93	0.258	NA	NA	NA	NA	NA	NA	52.362	246.565	4.709	75.8	15.26	265.7	39.6	232.67	65.1238	260.459	71.9018	SCC_P20	0.771429	0.771429	TRUE	FALSE	FALSE
SCC_P20	chr1	136070638	136070639	TT	AA	ENSMUST00000112064.7	2	ENSMUSG00000026407	missense	F/N	135	Cacna1s	ENSMUST00000112064.7:c.403_404inv	ENSMUSP00000107695.1:p.Phe135Asn	H-2-Kb	9	5	7	IVFLGVNTV	IVFLGVFTV	NetMHCpan	496	739.4	1.491	63	0.254	NA	NA	NA	NA	NA	NA	709.27	756.479	1.067	741.61	686.98	739.4	496	805.582	755.284	771.347	731.56	SCC_P20	1.48571	2.22857	FALSE	FALSE	FALSE
SCC_P20	chr1	134746867	134746867	A	C	ENSMUST00000121990.1	1	ENSMUSG00000026452	missense	I/L	348	Syt2	ENSMUST00000121990.1:c.1042A>C	ENSMUSP00000112438.1:p.Ile348Leu	H-2-Kb	9	5	7	ESFSFELPF	ESFSFEIPF	SMM	167.923	162.222	0.966	109	0.202	NA	NA	NA	NA	NA	NA	212.067	238.386	1.124	256.86	267.23	260.3	199.1	162.222	167.923	219.913	225.035	SCC_P20	0.9	0.9	TRUE	FALSE	FALSE
SCC_P20	chr1	144139554	144139554	T	G	ENSMUST00000111941.1	1	ENSMUSG00000051079	missense	K/Q	142	Rgs13	ENSMUST00000111941.1:c.424A>C	ENSMUSP00000107572.1:p.Lys142Gln	H-2-Kb	8	11	1	QSEMYQQL	KSEMYQQL	SMMPMBEC	286.246	135.438	0.473	224	0.237	NA	NA	NA	NA	NA	NA	400.316	257.12	0.642	295.09	446.03	493.4	1564.5	219.149	354.601	135.438	286.246	SCC_P20	-0.985714	-0.985714	TRUE	FALSE	FALSE
SCC_P20	chr1	130655982	130655982	G	A	ENSMUST00000027657.13	1	ENSMUSG00000026405	missense	T/I	83	C4bp	ENSMUST00000027657.13:c.248C>T	ENSMUSP00000027657.7:p.Thr83Ile	H-2-Kb	8	10	2	TILKYECL	TTLKYECL	SMMPMBEC	182.28	174.88	0.959	62	0.306	NA	NA	NA	NA	NA	NA	207.754	228.089	1.098	260.41	219.74	261.8	309.4	195.767	195.767	174.88	182.28	SCC_P20	0.842857	0.842857	FALSE	FALSE	FALSE
SCC_P20	chr1	57406795	57406795	T	C	ENSMUST00000027114.5	1	ENSMUSG00000025971	missense	L/P	8	Maip1	ENSMUST00000027114.5:c.23T>C	ENSMUSP00000027114.5:p.Leu8Pro	H-2-Kb	8	3	6	LAARLPPL	LAARLLPL	NetMHCpan	468.1	483.5	1.033	46	0.174	NA	NA	NA	NA	NA	NA	885.092	985.548	1.113	1850.31	1179.56	483.5	468.1	941.326	833.182	1029.77	937.001	SCC_P20	0.5	0.5	FALSE	FALSE	FALSE
SCC_P20	chr1	172246733	172246733	CA	C	ENSMUST00000111243.1	5	ENSMUSG00000007107	FS	W/X	318	Atp1a4	ENSMUST00000111243.1:c.952del	ENSMUSP00000106874.1:p.Trp318GlyfsTer37	H-2-Kb	8	7	5	VSFFGSRL	VSFFWLSI	NetMHCpan	6.8	13.2	1.941	126	0.302	NA	NA	NA	NA	NA	NA	14.817	50.863	3.433	61.62	12.7	13.2	6.8	55.3019	19.7124	46.4237	16.9332	SCC_P20	0.414286	0.471429	FALSE	FALSE	FALSE
SCC_P20	chr10	76182818	76182818	CT	C	ENSMUST00000020450.3	2	ENSMUSG00000020229	FS	L/X	533	Slc5a4a	ENSMUST00000020450.3:c.1604del	ENSMUSP00000020450.3:p.Phe535SerfsTer13	H-2-Kb	8	8	6	AIILFSCV	AIILFFVC	NetMHC	152.67	3859.08	25.277	78	0.064	NA	NA	NA	NA	NA	NA	173.86	2295.73	13.204	3859.08	152.67	7851	261.9	655.753	181.861	732.386	165.859	SCC_P20	3.07143	3.07143	FALSE	FALSE	FALSE
SCC_P20	chr10	34044091	34044091	G	A	ENSMUST00000048052.6	1	ENSMUSG00000039508	missense	A/V	60	Calhm4	ENSMUST00000048052.6:c.179C>T	ENSMUSP00000042466.5:p.Ala60Val	H-2-Kb	8	4	8	SAFLVVPV	SAFLVVPA	NetMHC	93.28	1313.85	14.085	110	0.291	NA	NA	NA	NA	NA	NA	117.213	797.972	6.808	1313.85	93.28	868.6	112.6	727.344	121.826	658.779	137.006	SCC_P20	2.77143	2.77143	FALSE	FALSE	FALSE
SCC_P20	chr10	50754122	50754122	G	T	ENSMUST00000035606.9	5	ENSMUSG00000038774	missense	S/I	1769	Ascc3	ENSMUST00000035606.9:c.5306G>T	ENSMUSP00000036726.8:p.Ser1769Ile	H-2-Kb	8	8	4	MNPIYYSL	MNPSYYSL	NetMHC	10.83	12.27	1.133	133	0.383	NA	NA	NA	NA	NA	NA	32.613	36.465	1.118	12.27	10.83	28.9	21.7	44.0291	43.5251	62.6239	64.2303	SCC_P20	-0.0285714	-0.0285714	FALSE	FALSE	FALSE
SCC_P20	chr10	75642257	75642257	GT	G	ENSMUST00000095541.10	1	ENSMUSG00000006342	FS	T/X	100	Susd2	ENSMUST00000095541.10:c.298del	ENSMUSP00000093197.3:p.Thr100ProfsTer43	H-2-Db	9	43	0	AAPSLMQAL	NA	NetMHC	449.11	NA	NA	81	0.42	NA	NA	NA	NA	NA	NA	621.014	NA	NA	NA	449.11	NA	1548.5	NA	591.044	NA	650.984	SCC_P20	0.771429	0.771429	FALSE	FALSE	FALSE
SCC_P20	chr1	164257135	164257135	T	C	ENSMUST00000044021.11	1	ENSMUSG00000040918	missense	V/A	198	Slc19a2	ENSMUST00000044021.11:c.593T>C	ENSMUSP00000037561.5:p.Val198Ala	H-2-Kb	8	6	6	ISLTCASV	ISLTCVSV	NetMHC	51.16	308.97	6.039	294	0.252	NA	NA	NA	NA	NA	NA	78.087	277.713	3.556	308.97	51.16	437.3	155.2	246.456	85.259	204.522	70.9153	SCC_P20	1.42857	1.47143	FALSE	FALSE	FALSE
SCC_P20	chr1	180861192	180861192	CA	C	ENSMUST00000038091.7	1	ENSMUSG00000038806	FS	A/X	205	Sde2	ENSMUST00000038091.7:c.622del	ENSMUSP00000037890.6:p.Arg208GlyfsTer53	H-2-Kb	9	43	0	MTVRMLLGL	NA	NetMHCpan	354.3	NA	NA	91	0.253	NA	NA	NA	NA	NA	NA	546.074	NA	NA	NA	419	NA	354.3	NA	673.147	NA	791.134	SCC_P20	1.8	1.8	FALSE	FALSE	FALSE
SCC_P20	chr1	174448814	174448814	A	G	ENSMUST00000194229.2	3	ENSMUSG00000066671	missense	M/V	64	Olfr220	ENSMUST00000194229.2:c.190A>G	ENSMUSP00000141919.1:p.Met64Val	H-2-Kb	9	10	2	PVYFFLSHL	PMYFFLSHL	SMM	29.793	13.744	0.461	180	0.239	NA	NA	NA	NA	NA	NA	37.756	27.523	0.729	44.85	51.57	32.8	30.3	13.7439	29.7927	22.2459	45.2116	SCC_P20	1.12857	1.41429	FALSE	FALSE	FALSE
SCC_P20	chr10	19849510	19849510	A	G	ENSMUST00000059805.5	1	ENSMUSG00000050473	missense	L/P	200	Slc35d3	ENSMUST00000059805.5:c.599T>C	ENSMUSP00000060589.4:p.Leu200Pro	H-2-Kb	9	4	8	IAVSATPPL	IAVSATPLL	NetMHCpan	274.8	607.2	2.21	52	0.269	NA	NA	NA	NA	NA	NA	365.277	632.215	1.731	657.23	359.78	607.2	274.8	472.183	370.775	755.527	542.313	SCC_P20	0.728571	1.31429	FALSE	FALSE	FALSE
SCC_P20	chr1	192847134	192847134	A	G	ENSMUST00000155579.7	1	ENSMUSG00000016262	missense	Y/H	125	Sertad4	ENSMUST00000155579.7:c.373T>C	ENSMUSP00000116176.1:p.Tyr125His	H-2-Kb	9	10	2	VHLRRSVLI	VYLRRSVLI	SMM	451.97	325.919	0.721	124	0.234	NA	NA	NA	NA	NA	NA	477.751	393.431	0.824	435.1	490.72	734	686.4	325.919	451.97	351.763	464.783	SCC_P20	0.928571	0.928571	FALSE	FALSE	FALSE
SCC_P20	chr1	165539831	165539831	A	G	ENSMUST00000027852.14	1	ENSMUSG00000026567	missense	T/A	557	Adcy10	ENSMUST00000027852.14:c.1669A>G	ENSMUSP00000027852.8:p.Thr557Ala	H-2-Db	9	4	8	SFHQNFYAI	SFHQNFYTI	SMM	105.104	62.176	0.592	127	0.291	NA	NA	NA	NA	NA	NA	167.108	96.911	0.58	73.99	141.21	379.5	647.3	62.1756	105.104	119.831	193.006	SCC_P20	-0.342857	-0.342857	FALSE	FALSE	FALSE
SCC_P20	chr1	175153188	175153188	T	C	ENSMUST00000195324.5	5	ENSMUSG00000026527	missense	Y/C	90	Rgs7	ENSMUST00000195324.5:c.269A>G	ENSMUSP00000141380.1:p.Tyr90Cys	H-2-Db	9	7	5	AAHGCFFPI	AAHGYFFPI	NetMHCpan	376.9	606.1	1.608	134	0.187	NA	NA	NA	NA	NA	NA	430.644	828.956	1.925	2188.87	824.3	606.1	376.9	791.808	435.131	866.104	426.157	SCC_P20	1.05714	1.15714	FALSE	FALSE	FALSE
SCC_P20	chr1	171285592	171285592	T	C	ENSMUST00000111305.7	5	ENSMUSG00000053483	missense	T/A	204	Usp21	ENSMUST00000111305.7:c.610A>G	ENSMUSP00000106936.1:p.Thr204Ala	H-2-Kb	8	6	6	KMAHHALL	KMAHHTLL	NetMHCpan	401.1	695.1	1.733	156	0.244	NA	NA	NA	NA	NA	NA	632.662	1828.81	2.891	2156.88	757.62	695.1	401.1	1617.11	565.9	2040.52	699.423	SCC_P20	0.957143	0.957143	FALSE	FALSE	FALSE
SCC_P20	chr1	166238632	166238632	T	C	ENSMUST00000038782.3	1	ENSMUSG00000040629	missense	Y/C	12	Mael	ENSMUST00000038782.3:c.35A>G	ENSMUSP00000045828.3:p.Tyr12Cys	H-2-Kb	9	5	7	ASRNAYCFF	ASRNAYYFF	NetMHCpan	684.5	839	1.226	51	0.255	NA	NA	NA	NA	NA	NA	928.099	907.276	0.978	1031	1025.87	839	684.5	751.813	853.316	975.551	1002.88	SCC_P20	0.0857143	0.0857143	FALSE	FALSE	FALSE
SCC_P20	chr1	174041991	174041991	C	T	ENSMUST00000214690.1	5	ENSMUSG00000045381	missense	L/F	14	Olfr433	ENSMUST00000214690.1:c.40C>T	ENSMUSP00000149005.1:p.Leu14Phe	H-2-Kb	8	7	5	RTFIFAGF	RTFILAGF	NetMHC	11.47	340.48	29.684	157	0.293	NA	NA	NA	NA	NA	NA	27.277	357.183	13.095	340.48	11.47	171.8	19.5	482.77	45.7868	373.887	35.0542	SCC_P20	1.94286	1.94286	FALSE	FALSE	FALSE
SCC_P20	chr10	130112476	130112476	A	G	ENSMUST00000213145.1	5	ENSMUSG00000096747	missense	F/L	105	Olfr823	ENSMUST00000213145.1:c.313T>C	ENSMUSP00000150794.1:p.Phe105Leu	H-2-Kb	8	8	4	TQFLFFAL	TQFFFFAL	NetMHC	5.67	9.98	1.76	177	0.328	NA	NA	NA	NA	NA	NA	7.893	9.722	1.232	9.98	5.67	9.9	12.5	8.80522	7.84766	9.54421	7.93853	SCC_P20	2.04286	2.04286	FALSE	FALSE	FALSE
SCC_P20	chr10	130472110	130472110	CA	C	ENSMUST00000164227.3	5	ENSMUSG00000091511	FS	L/X	753	Vmn2r87	ENSMUST00000164227.3:c.2258del	ENSMUSP00000129215.2:p.Leu753TrpfsTer25	H-2-Kb	9	9	3	GSWLWGASL	NA	NetMHCpan	270.2	NA	NA	556	0.311	NA	NA	NA	NA	NA	NA	374.862	NA	NA	NA	300.72	NA	270.2	NA	563.78	NA	449.004	SCC_P20	0.914286	0.914286	FALSE	FALSE	FALSE
SCC_P20	chr11	59976887	59976887	A	C	ENSMUST00000102693.8	1	ENSMUSG00000000301	missense	F/V	140	Pemt	ENSMUST00000102693.8:c.418T>G	ENSMUSP00000099754.2:p.Phe140Val	H-2-Kb	9	11	1	VVLSSFYAL	FVLSSFYAL	NetMHCpan	37.4	216.3	5.783	98	0.255	NA	NA	NA	NA	NA	NA	69.634	257.114	3.692	158.46	38.55	216.3	37.4	297.927	100.719	487.809	164.153	SCC_P20	1.32857	1.72857	FALSE	FALSE	FALSE
SCC_P20	chr11	34688463	34688463	A	T	ENSMUST00000093193.11	1	ENSMUSG00000020143	missense	L/M	708	Dock2	ENSMUST00000093193.11:c.2122T>A	ENSMUSP00000090884.5:p.Leu708Met	H-2-Kb	9	11	1	MAYKKLMTV	LAYKKLMTV	NetMHCpan	53.3	93.4	1.752	108	0.25	NA	NA	NA	NA	NA	NA	111.459	136.253	1.222	92.9	63.29	93.4	53.3	179.106	159.628	191.977	191.977	SCC_P20	0.0142857	0.0428571	FALSE	FALSE	FALSE
SCC_P20	chr10	129437268	129437268	T	C	ENSMUST00000204529.2	3	ENSMUSG00000095696	missense	L/P	152	Olfr786	ENSMUST00000204529.2:c.455T>C	ENSMUSP00000145099.1:p.Leu152Pro	H-2-Kb	8	10	2	FPIIFPAL	FLIIFPAL	SMM	114.747	118.506	1.033	210	0.357	NA	NA	NA	NA	NA	NA	378.842	170.833	0.451	219.84	610.54	261.3	732.8	118.506	114.747	121.826	147.143	SCC_P20	2.02857	2.02857	FALSE	FALSE	FALSE
SCC_P20	chr11	3291041	3291041	T	A	ENSMUST00000057089.12	1	ENSMUSG00000020453	missense	L/Q	143	Patz1	ENSMUST00000057089.12:c.428T>A	ENSMUSP00000050684.6:p.Leu143Gln	H-2-Kb	9	5	7	MTAAKFQLM	MTAAKFLLM	NetMHC	340.46	567.88	1.668	174	0.264	NA	NA	NA	NA	NA	NA	380.621	410.332	1.078	567.88	340.46	295.3	379.2	376.799	382.041	443.864	464.783	SCC_P20	0.671429	0.671429	FALSE	FALSE	FALSE
SCC_P20	chr11	59503502	59503502	A	G	ENSMUST00000013262.14	1	ENSMUSG00000020472	missense	L/S	91	Zkscan17	ENSMUST00000013262.14:c.272T>C	ENSMUSP00000013262.8:p.Leu91Ser	H-2-Kb	9	5	7	LVLEQFSAI	LVLEQFLAI	NetMHC	360.5	952.11	2.641	65	0.154	NA	NA	NA	NA	NA	NA	510.698	886.604	1.736	952.11	360.5	681.2	381.5	873.193	639.897	900.016	695.425	SCC_P20	0.728571	0.971429	FALSE	FALSE	FALSE
SCC_P20	chr11	7139118	7139118	A	G	ENSMUST00000020706.4	2	ENSMUSG00000020431	missense	M/V	511	Adcy1	ENSMUST00000020706.4:c.1531A>G	ENSMUSP00000020706.4:p.Met511Val	H-2-Kb	9	3	9	VCYLLVQLV	VCYLLVQLM	SMMPMBEC	317.139	191.977	0.605	90	0.244	NA	NA	NA	NA	NA	NA	444.8	282.549	0.635	336.48	498.66	451.7	1247.2	228.618	390.94	191.977	317.139	SCC_P20	2.14286	2.14286	FALSE	FALSE	FALSE
SCC_P20	chr11	23333806	23333806	A	G	ENSMUST00000180046.7	5	ENSMUSG00000056342	missense	I/V	167	Usp34	ENSMUST00000180046.7:c.499A>G	ENSMUSP00000137430.1:p.Ile167Val	H-2-Kb	8	8	4	IFQVQFPL	IFQIQFPL	SMM	172.48	187.387	1.086	91	0.154	NA	NA	NA	NA	NA	NA	344.13	382.03	1.11	479.8	408.53	431.6	500.8	187.387	172.48	332.46	279.731	SCC_P20	0.714286	0.814286	FALSE	FALSE	FALSE
SCC_P20	chr11	4146243	4146243	TG	T	ENSMUST00000093381.10	1	ENSMUSG00000051427	FS	Q/X	558	Ccdc157	ENSMUST00000093381.10:c.1672del	ENSMUSP00000091074.4:p.Gln558ArgfsTer37	H-2-Kb	8	32	0	VSRSYRRR	NA	SMM	134.505	NA	NA	19	0.368	NA	NA	NA	NA	NA	NA	593.967	NA	NA	NA	968.28	NA	9197.8	NA	134.505	NA	219.654	SCC_P20	-2.98571	-1.74286	FALSE	FALSE	FALSE
SCC_P20	chr10	83591052	83591052	T	A	ENSMUST00000038388.6	5	ENSMUSG00000034560	missense	S/T	1075	Washc4	ENSMUST00000038388.6:c.3223T>A	ENSMUSP00000039322.5:p.Ser1075Thr	H-2-Kb	8	5	7	SLHWFQTV	SLHWFQSV	NetMHCpan	182.5	161.5	0.885	90	0.311	NA	NA	NA	NA	NA	NA	662.476	520.382	0.786	404.35	554.51	161.5	182.5	636.414	770.442	669.484	837.028	SCC_P20	0.357143	0.357143	FALSE	FALSE	FALSE
SCC_P20	chr11	61546578	61546578	A	C	ENSMUST00000179936.7	1	ENSMUSG00000001036	missense	I/S	56	Epn2	ENSMUST00000179936.7:c.167T>G	ENSMUSP00000136950.1:p.Ile56Ser	H-2-Kb	9	6	6	VAFSESMSM	VAFSEIMSM	NetMHCpan	123.9	82.3	0.664	84	0.226	NA	NA	NA	NA	NA	NA	145.532	154.465	1.061	140.62	155.51	82.3	123.9	168.31	135.553	254.83	263.785	SCC_P20	0.1	0.8	FALSE	FALSE	FALSE
SCC_P20	chr11	61449691	61449691	A	G	ENSMUST00000054927.13	1	ENSMUSG00000010086	missense	S/P	561	Rnf112	ENSMUST00000054927.13:c.1681T>C	ENSMUSP00000056464.7:p.Ser561Pro	H-2-Db	9	6	6	KAFMDPYTM	KAFMDSYTM	NetMHC	143.52	155.09	1.081	48	0.292	NA	NA	NA	NA	NA	NA	339.983	369.651	1.087	155.09	143.52	128.2	144.7	617.476	539.039	584.211	535.266	SCC_P20	-0.0714286	-0.0714286	FALSE	FALSE	FALSE
SCC_P20	chr11	49341357	49341357	CT	C	ENSMUST00000215014.1	5	ENSMUSG00000045421	FS	L/X	275	Olfr1390	ENSMUST00000215014.1:c.829del	ENSMUSP00000151059.1:p.Tyr277IlefsTer11	H-2-Kb	8	8	6	FVALFILL	FVALFYII	SMM	181.443	1785.42	9.84	383	0.238	NA	NA	NA	NA	NA	NA	354.925	2147.62	6.051	3065.65	490.7	1973.9	713.2	1785.42	181.443	2321.35	219.149	SCC_P20	3.52857	3.52857	FALSE	FALSE	FALSE
SCC_P20	chr11	52037476	52037476	AT	A	ENSMUST00000063303.10	1	ENSMUSG00000020389	FS	F/X	591	Cdkl3	ENSMUST00000063303.10:c.1780del	ENSMUSP00000064315.4:p.Ser594ProfsTer9	H-2-Kb	11	8	7	RNRFFFPDSAL	NA	NetMHCpan	182	NA	NA	271	0.332	NA	NA	NA	NA	NA	NA	934.526	NA	NA	NA	507.67	NA	182	NA	3297.01	NA	1361.38	SCC_P20	0.757143	0.757143	FALSE	FALSE	FALSE
SCC_P20	chr11	100498252	100498252	A	G	ENSMUST00000107389.7	1	ENSMUSG00000020917	missense	V/A	568	Acly	ENSMUST00000107389.7:c.1703T>C	ENSMUSP00000103012.1:p.Val568Ala	H-2-Kb	8	11	1	ALINFASL	VLINFASL	NetMHC	16.28	5.31	0.326	122	0.23	NA	NA	NA	NA	NA	NA	34.371	10.662	0.31	5.31	16.28	8.3	24.1	14.4125	54.2925	13.0239	44.6416	SCC_P20	1.77143	1.77143	FALSE	FALSE	FALSE
SCC_P20	chr11	115822071	115822071	GA	G	ENSMUST00000021134.9	1	ENSMUSG00000020781	FS	R/X	461	Tsen54	ENSMUST00000021134.9:c.1388del	ENSMUSP00000021134.3:p.Asn463ThrfsTer28	H-2-Kb	8	8	6	ATFRKTAL	ATFRKNSP	NetMHCpan	107.7	12589.3	116.892	117	0.256	NA	NA	NA	NA	NA	NA	143.935	9990.46	69.41	19710.5	129.11	12589.3	107.7	7391.63	173.676	7290.21	158.76	SCC_P20	-0.2	-0.2	FALSE	FALSE	FALSE
SCC_P20	chr11	96581344	96581344	A	C	ENSMUST00000107662.8	1	ENSMUSG00000057058	missense	T/P	148	Skap1	ENSMUST00000107662.8:c.442A>C	ENSMUSP00000103289.2:p.Thr148Pro	H-2-Kb	8	7	5	SRYSPAHL	SRYSTAHL	SMM	174.88	169.723	0.971	229	0.231	NA	NA	NA	NA	NA	NA	210.344	161.194	0.766	151.88	220.36	782.2	1165.3	169.723	174.88	152.665	200.327	SCC_P20	-0.828571	-0.828571	FALSE	FALSE	FALSE
SCC_P20	chr11	74365244	74365244	A	G	ENSMUST00000216362.1	5	ENSMUSG00000058275	missense	T/A	192	Olfr412	ENSMUST00000216362.1:c.574A>G	ENSMUSP00000149922.1:p.Thr192Ala	H-2-Db	9	10	2	NAHINHMML	NTHINHMML	NetMHC	219.11	3426.81	15.64	199	0.211	NA	NA	NA	NA	NA	NA	247.63	2068.11	8.352	3426.81	219.11	1739.6	222.6	1772.64	272.659	2363.58	413.59	SCC_P20	0.314286	0.314286	FALSE	FALSE	FALSE
SCC_P20	chr11	98488928	98488928	GT	G	ENSMUST00000103141.3	5	ENSMUSG00000018168	FS	K/X	171	Ikzf3	ENSMUST00000103141.3:c.513del	ENSMUSP00000099430.3:p.Lys171AsnfsTer88	H-2-Db	9	57	0	RSTRNAAEL	NA	NetMHC	122.01	NA	NA	89	0.27	NA	NA	NA	NA	NA	NA	138.556	NA	NA	NA	122.01	NA	192	NA	131.71	NA	145.402	SCC_P20	-0.685714	-0.685714	FALSE	FALSE	FALSE
SCC_P20	chr11	80170715	80170715	G	A	ENSMUST00000021050.13	1	ENSMUSG00000020709	missense	R/H	232	Adap2	ENSMUST00000021050.13:c.695G>A	ENSMUSP00000021050.7:p.Arg232His	H-2-Kb	9	9	3	AAHLQYLKL	AARLQYLKL	NetMHCpan	200.8	397.4	1.979	162	0.191	NA	NA	NA	NA	NA	NA	245.507	319.289	1.301	293.72	214.16	397.4	200.8	320.708	296.558	317.87	276.853	SCC_P20	-0.0714286	0.457143	FALSE	FALSE	FALSE
SCC_P20	chr11	106149600	106149600	AC	A	ENSMUST00000002044.9	1	ENSMUSG00000020700	FS	D/X	330	Map3k3	ENSMUST00000002044.9:c.994del	ENSMUSP00000002044.9:p.Arg332ValfsTer75	H-2-Kb	9	5	9	VAVQYLDPV	VAVQYLDPR	NetMHC	103.32	4484.42	43.403	188	0.239	NA	NA	NA	NA	NA	NA	225.888	3275.49	14.501	4484.42	103.32	11112.2	198.7	1820.16	276.764	2066.57	253.075	SCC_P20	0.328571	0.814286	FALSE	FALSE	FALSE
SCC_P20	chr11	73160718	73160718	T	C	ENSMUST00000006104.9	1	ENSMUSG00000005950	missense	L/P	41	P2rx5	ENSMUST00000006104.9:c.122T>C	ENSMUSP00000006104.3:p.Leu41Pro	H-2-Kb	9	8	4	LTIPLYLLI	LTILLYLLI	NetMHCpan	378.3	1637	4.327	65	0.077	NA	NA	NA	NA	NA	NA	572.445	641.342	1.12	925.32	1233.03	1637	378.3	357.363	601.326	331.322	543.563	SCC_P20	2.5	2.5	FALSE	FALSE	FALSE
SCC_P20	chr11	97674504	97674504	AC	A	ENSMUST00000044730.11	1	ENSMUSG00000038437	FS	T/X	560	Mllt6	ENSMUST00000044730.11:c.1682del	ENSMUSP00000045445.5:p.Pro561HisfsTer78	H-2-Db	9	6	7	RAVCSTHSL	RAVCSTPLS	NetMHC	645.22	32593.1	50.515	102	0.078	NA	NA	NA	NA	NA	NA	797.271	13707.2	17.193	32593.1	645.22	19181.2	657.8	5566.98	936.742	8233.23	1231.88	SCC_P20	0.714286	0.714286	FALSE	FALSE	FALSE
SCC_P20	chr11	98250334	98250334	AG	A	ENSMUST00000107538.1	1	ENSMUSG00000003119	FS	R/X	1467	Cdk12	ENSMUST00000107538.1:c.4405del	ENSMUSP00000103162.1:p.Ala1469LeufsTer35	H-2-Db	9	34	0	NALKDSFPI	NA	NetMHC	176.49	NA	NA	69	0.188	NA	NA	NA	NA	NA	NA	314.485	NA	NA	NA	176.49	NA	291.2	NA	337.769	NA	345.597	SCC_P20	0.185714	0.185714	FALSE	FALSE	FALSE
SCC_P20	chr11	67211360	67211360	C	A	ENSMUST00000124516.7	1	ENSMUSG00000056328	missense	R/S	826	Myh1	ENSMUST00000124516.7:c.2476C>A	ENSMUSP00000117569.1:p.Arg826Ser	H-2-Kb	9	6	6	IQYNVSAFM	IQYNVRAFM	NetMHC	125.35	144.71	1.154	241	0.266	NA	NA	NA	NA	NA	NA	385.659	420.869	1.091	144.71	125.35	131.9	140.2	830.061	631.117	697.028	656.523	SCC_P20	0.728571	0.728571	FALSE	FALSE	FALSE
SCC_P20	chr11	67243457	67243457	T	G	ENSMUST00000018632.10	5	ENSMUSG00000057003	missense	F/V	313	Myh4	ENSMUST00000018632.10:c.937T>G	ENSMUSP00000018632.4:p.Phe313Val	H-2-Kb	9	11	1	VAYVSQGEI	FAYVSQGEI	SMM	235.565	696.803	2.958	295	0.203	NA	NA	NA	NA	NA	NA	269.225	768.373	2.854	913.58	300.05	675.5	255.8	696.803	235.565	839.943	282.651	SCC_P20	-0.114286	0.6	FALSE	FALSE	FALSE
SCC_P20	chr11	88964817	88964817	AG	A	ENSMUST00000061938.13	1	ENSMUSG00000057534	FS	P/X	140	Elobl	ENSMUST00000061938.13:c.419del	ENSMUSP00000103534.1:p.Pro140LeufsTer29	H-2-Kb	9	21	0	INFLMTTPC	NA	NetMHCpan	235.2	NA	NA	231	0.208	NA	NA	NA	NA	NA	NA	354.488	NA	NA	NA	428.61	NA	235.2	NA	395.467	NA	313.509	SCC_P20	1.14286	1.15714	FALSE	TRUE	FALSE
SCC_P20	chr11	98152821	98152821	AC	A	ENSMUST00000092735.11	1	ENSMUSG00000018160	FS	V/X	595	Med1	ENSMUST00000092735.11:c.1783del	ENSMUSP00000090411.5:p.Val595PhefsTer7	H-2-Kb	8	9	3	FMFFFSFF	FMVFFFFF	SMMPMBEC	119.053	1020.33	8.57	41	0.293	NA	NA	NA	NA	NA	NA	135.28	1271.19	9.397	1321.31	138.51	4097.2	147.2	1221.07	132.05	1020.33	119.053	SCC_P20	2.15714	2.15714	FALSE	FALSE	FALSE
SCC_P20	chr11	85457925	85457925	CA	C	ENSMUST00000074875.10	5	ENSMUSG00000059439	FS	T/X	214	Bcas3	ENSMUST00000074875.10:c.648del	ENSMUSP00000074416.4:p.Lys216AsnfsTer15	H-2-Kb	8	8	6	CTFTKNFL	CTFTKKFF	NetMHCpan	520.5	2552.7	4.904	148	0.223	NA	NA	NA	NA	NA	NA	641.86	8570.43	13.352	5153.05	1676.03	2552.7	520.5	13955.3	553.019	11987.8	730.702	SCC_P20	0.0857143	0.0857143	TRUE	FALSE	FALSE
SCC_P20	chr11	116023510	116023510	C	A	ENSMUST00000106454.7	5	ENSMUSG00000016559	missense	G/V	103	H3f3b	ENSMUST00000106454.7:c.308G>T	ENSMUSP00000102062.1:p.Gly103Val	H-2-Kb	8	11	1	VLFEDTNL	GLFEDTNL	SMMPMBEC	139.553	1457.94	10.447	143	0.238	NA	NA	NA	NA	NA	NA	257.434	4738.71	18.408	11220.8	524.1	7134.6	368.4	2342.83	146.467	1457.94	139.553	SCC_P20	-0.114286	-0.0571429	FALSE	FALSE	FALSE
SCC_P20	chr11	117772845	117772845	T	C	ENSMUST00000026659.9	1	ENSMUSG00000025572	missense	I/V	514	Tmc6	ENSMUST00000026659.9:c.1540A>G	ENSMUSP00000026659.3:p.Ile514Val	H-2-Kb	8	10	2	LVLKMAVL	LILKMAVL	SMMPMBEC	395.13	281.67	0.713	100	0.32	NA	NA	NA	NA	NA	NA	457.257	401.56	0.878	565.93	825.08	490.7	423.9	312.421	490.614	281.67	395.13	SCC_P20	2.25714	2.25714	FALSE	FALSE	FALSE
SCC_P20	chr12	59016937	59016937	AT	A	ENSMUST00000021379.7	1	ENSMUSG00000060121	FS	H/X	98	Gemin2	ENSMUST00000021379.7:c.298del	ENSMUSP00000021379.6:p.Ser100GlnfsTer73	H-2-Kb	8	72	0	IMYKLVFL	NA	NetMHCpan	16.9	NA	NA	155	0.2	NA	NA	NA	NA	NA	NA	25.226	NA	NA	NA	18.92	NA	16.9	NA	31.5312	NA	32.7145	SCC_P20	1.61429	1.71429	FALSE	FALSE	FALSE
SCC_P20	chr12	72304133	72304133	A	T	ENSMUST00000078505.13	1	ENSMUSG00000021087	missense	F/Y	434	Rtn1	ENSMUST00000078505.13:c.1301T>A	ENSMUSP00000077594.7:p.Phe434Tyr	H-2-Kb	9	6	6	SGYVSYGHV	SGYVSFGHV	NetMHC	9.91	11.65	1.176	47	0.362	NA	NA	NA	NA	NA	NA	79.315	105.209	1.326	11.65	9.91	20.7	23.7	189.719	134.93	209.05	147.656	SCC_P20	0.2	0.2	FALSE	FALSE	FALSE
SCC_P20	chr12	76564382	76564382	T	C	ENSMUST00000075249.5	1	ENSMUSG00000052609	missense	V/A	231	Plekhg3	ENSMUST00000075249.5:c.692T>C	ENSMUSP00000074729.4:p.Val231Ala	H-2-Kb	8	10	2	RALKYHLL	RVLKYHLL	NetMHCpan	46.6	48	1.03	140	0.271	NA	NA	NA	NA	NA	NA	81.358	92.716	1.14	72.52	51.61	48	46.6	112.912	111.107	114.483	123.806	SCC_P20	0.685714	0.685714	FALSE	FALSE	FALSE
SCC_P20	chr12	51999859	51999859	T	G	ENSMUST00000021339.7	1	ENSMUSG00000020956	missense	N/H	66	Dtd2	ENSMUST00000021339.7:c.196A>C	ENSMUSP00000021339.7:p.Asn66His	H-2-Kb	9	6	6	VNTLLHVKL	VNTLLNVKL	NetMHCpan	212.6	1257.5	5.915	110	0.191	NA	NA	NA	NA	NA	NA	402.088	1117.49	2.779	1647.25	460.42	1257.5	212.6	977.485	462.498	708.353	343.756	SCC_P20	1.11429	1.22857	FALSE	FALSE	FALSE
SCC_P20	chr12	113357518	113357518	T	C	ENSMUST00000223179.1	NA	ENSMUSG00000076615	missense	K/R	374	Ighg3	ENSMUST00000223179.1:c.1120A>G	ENSMUSP00000152559.1:p.Lys374Arg	H-2-Kb	8	10	2	VRWIFSSV	VKWIFSSV	NetMHC	129.56	120.6	0.931	103	0.194	NA	NA	NA	NA	NA	NA	141.385	108.131	0.765	120.6	129.56	160.3	222.3	95.6621	149.19	91.5672	133.58	SCC_P20	0.642857	0.642857	FALSE	FALSE	FALSE
SCC_P20	chr12	13390999	13390999	AC	A	ENSMUST00000042953.9	5	ENSMUSG00000020576	FS	T/X	1110	Nbas	ENSMUST00000042953.9:c.3329del	ENSMUSP00000036082.8:p.Thr1110SerfsTer31	H-2-Kb	8	30	0	VAWKTSTL	NA	NetMHCpan	102.8	NA	NA	108	0.176	NA	NA	NA	NA	NA	NA	200.5	NA	NA	NA	164.55	NA	102.8	NA	289.561	NA	236.45	SCC_P20	-0.2	-0.142857	FALSE	FALSE	FALSE
SCC_P20	chr12	31630817	31630817	T	C	ENSMUST00000177962.8	1	ENSMUSG00000020650	missense	I/V	57	Bcap29	ENSMUST00000177962.8:c.169A>G	ENSMUSP00000137260.1:p.Ile57Val	H-2-Kb	9	4	8	KAFLTIIVL	KAFLTIIIL	SMM	548.416	461.434	0.841	157	0.217	NA	NA	NA	NA	NA	NA	762.814	717.872	0.941	727.39	834.99	990.2	871.5	461.434	548.416	708.353	690.637	SCC_P20	3.27143	3.27143	FALSE	FALSE	FALSE
SCC_P20	chr12	108361203	108361203	T	C	ENSMUST00000021684.5	1	ENSMUSG00000021259	missense	F/L	425	Cyp46a1	ENSMUST00000021684.5:c.1273T>C	ENSMUSP00000021684.4:p.Phe425Leu	H-2-Kb	8	11	1	LTYFPFSL	FTYFPFSL	NetMHCpan	22.8	31.8	1.395	110	0.173	NA	NA	NA	NA	NA	NA	102.142	85.132	0.833	67.05	60.82	31.8	22.8	103.214	143.463	134.196	157.667	SCC_P20	0.714286	0.714286	FALSE	FALSE	FALSE
SCC_P20	chr12	85269125	85269125	C	A	ENSMUST00000019378.7	1	ENSMUSG00000021245	missense	A/S	96	Mlh3	ENSMUST00000019378.7:c.286G>T	ENSMUSP00000019378.6:p.Ala96Ser	H-2-Kb	10	3	9	AFYGFRGESL	AFYGFRGEAL	NetMHC	440.25	424.27	0.964	234	0.226	NA	NA	NA	NA	NA	NA	663.803	581.073	0.875	424.27	440.25	516.7	478.7	1262.79	1387.81	645.446	848.907	SCC_P20	-0.428571	0.114286	FALSE	FALSE	FALSE
SCC_P20	chr14	16423715	16423715	CA	C	ENSMUST00000017629.11	1	ENSMUSG00000017485	FS	K/X	1426	Top2b	ENSMUST00000017629.11:c.4282del	ENSMUSP00000017629.4:p.Ser1428ValfsTer41	H-2-Kb	8	18	0	IFFHFLHI	NA	SMMPMBEC	20.311	NA	NA	52	0.154	NA	NA	NA	NA	NA	NA	23.503	NA	NA	NA	60.11	NA	23.9	NA	23.1068	NA	20.3114	SCC_P20	1.47143	1.47143	FALSE	FALSE	FALSE
SCC_P20	chr13	67542395	67542395	TA	T	ENSMUST00000181892.8	1	ENSMUSG00000095432	FS	Y/X	249	Zfp748	ENSMUST00000181892.8:c.745del	ENSMUSP00000137928.1:p.Tyr249ThrfsTer47	H-2-Kb	9	44	0	VAMPFVHSI	NA	NetMHCpan	32.9	NA	NA	129	0.31	NA	NA	NA	NA	NA	NA	254.832	NA	NA	NA	98.41	NA	32.9	NA	411.254	NA	441.825	SCC_P20	1.11429	1.44286	FALSE	FALSE	FALSE
SCC_P20	chr14	12211681	12211681	G	T	ENSMUST00000022264.12	1	ENSMUSG00000021745	missense	V/F	988	Ptprg	ENSMUST00000022264.12:c.2962G>T	ENSMUSP00000022264.6:p.Val988Phe	H-2-Kb	8	7	5	ACYTFRRL	ACYTVRRL	NetMHC	9.12	615.69	67.51	82	0.244	NA	NA	NA	NA	NA	NA	16.84	448.033	26.605	615.69	9.12	704.4	19.4	280.375	20.3582	213.668	14.2804	SCC_P20	-0.271429	-0.271429	FALSE	FALSE	FALSE
SCC_P20	chr14	52036009	52036009	A	G	ENSMUST00000214071.1	5	ENSMUSG00000044286	missense	M/T	34	Olfr221	ENSMUST00000214071.1:c.101T>C	ENSMUSP00000150675.1:p.Met34Thr	H-2-Kb	8	10	2	VTYAITVL	VMYAITVL	NetMHCpan	26.2	23.8	0.908	72	0.222	NA	NA	NA	NA	NA	NA	60.149	92.464	1.537	54.39	47.73	23.8	26.2	137.322	75.638	130.539	72.5671	SCC_P20	1.65714	1.71429	FALSE	FALSE	FALSE
SCC_P20	chr14	21847322	21847322	T	C	ENSMUST00000124549.8	1	ENSMUSG00000021773	missense	S/G	248	Comtd1	ENSMUST00000124549.8:c.742A>G	ENSMUSP00000119330.1:p.Ser248Gly	H-2-Kb	9	7	5	RVYIGLLPL	RVYISLLPL	NetMHCpan	149.5	84.5	0.565	73	0.342	NA	NA	NA	NA	NA	NA	287.931	150.288	0.522	113.03	289.28	84.5	149.5	187.547	293.164	214.412	286.583	SCC_P20	1.8	1.85714	FALSE	FALSE	FALSE
SCC_P20	chr13	110399390	110399390	T	C	ENSMUST00000022212.8	1	ENSMUSG00000021701	missense	Y/H	543	Plk2	ENSMUST00000022212.8:c.1627T>C	ENSMUSP00000022212.7:p.Tyr543His	H-2-Kb	8	8	4	TVHHYAEL	TVHYYAEL	NetMHC	32.47	16.81	0.518	182	0.352	NA	NA	NA	NA	NA	NA	51.941	46.173	0.889	16.81	32.47	18.6	34.1	95.2226	94.5671	73.7463	69.7815	SCC_P20	-0.2	-0.2	FALSE	FALSE	FALSE
SCC_P20	chr13	54221267	54221267	TC	T	ENSMUST00000038101.3	1	ENSMUSG00000034987	FS	S/X	374	Hrh2	ENSMUST00000038101.3:c.1122del	ENSMUSP00000038170.3:p.Phe375SerfsTer53	H-2-Kb	9	26	0	SNHHYISVL	NA	NetMHCpan	68.7	NA	NA	40	0.375	NA	NA	NA	NA	NA	NA	178.271	NA	NA	NA	141.14	NA	68.7	NA	229.673	NA	215.402	SCC_P20	0.571429	0.571429	FALSE	FALSE	FALSE
SCC_P20	chr14	55898376	55898376	C	G	ENSMUST00000111325.4	1	ENSMUSG00000022223	missense	Q/H	113	Sdr39u1	ENSMUST00000111325.4:c.339G>C	ENSMUSP00000106957.3:p.Gln113His	H-2-Kb	8	7	5	VAYYHPSL	VAYYQPSL	NetMHC	5.41	20.15	3.725	101	0.059	NA	NA	NA	NA	NA	NA	10.857	37.221	3.428	20.15	5.41	15.2	6.2	54.2925	15.5146	87.8496	20.4522	SCC_P20	-0.371429	-0.314286	FALSE	FALSE	FALSE
SCC_P20	chr14	23436016	23436016	TA	T	ENSMUST00000188285.6	1	ENSMUSG00000063142	FS	Y/X	680	Kcnma1	ENSMUST00000188285.6:c.2038del	ENSMUSP00000140275.1:p.Tyr680ThrfsTer31	H-2-Kb	8	8	4	AFFTARPV	NA	SMM	285.588	NA	NA	125	0.16	NA	NA	NA	NA	NA	NA	464.476	NA	NA	NA	585.6	NA	996.8	NA	285.588	NA	343.352	SCC_P20	0.685714	0.685714	FALSE	FALSE	FALSE
SCC_P20	chr13	84294754	84294754	TA	T	ENSMUST00000057495.9	1	ENSMUSG00000035762	FS	L/X	446	Tmem161b	ENSMUST00000057495.9:c.1343del	ENSMUSP00000055208.7:p.Asn448ThrfsTer15	H-2-Kb	9	9	5	SSLKTSSRL	NA	NetMHC	149.93	NA	NA	91	0.319	NA	NA	NA	NA	NA	NA	357.985	NA	NA	NA	149.93	NA	436	NA	279.969	NA	463.714	SCC_P20	-0.442857	-0.442857	FALSE	FALSE	FALSE
SCC_P20	chr14	50361509	50361509	A	T	ENSMUST00000185091.1	2	ENSMUSG00000051969	missense	K/N	317	Tlr11	ENSMUST00000185091.1:c.951A>T	ENSMUSP00000138814.1:p.Lys317Asn	H-2-Kb	8	11	1	NALEFLSL	KALEFLSL	NetMHCpan	121.9	28.8	0.236	197	0.289	NA	NA	NA	NA	NA	NA	263.215	61.57	0.234	41.53	292.76	28.8	121.9	81.6094	244.76	97.2165	281.67	SCC_P20	1.67143	1.67143	FALSE	FALSE	FALSE
SCC_P20	chr13	24069691	24069691	C	T	ENSMUST00000072889.11	1	ENSMUSG00000021338	missense	R/H	819	Carmil1	ENSMUST00000072889.11:c.2456G>A	ENSMUSP00000072662.5:p.Arg819His	H-2-Kb	8	7	5	ISIPHTFV	ISIPRTFV	NetMHCpan	135	551.6	4.086	98	0.306	NA	NA	NA	NA	NA	NA	143.522	942.936	6.57	1291.3	147.17	551.6	135	911.465	139.875	974.406	185.669	SCC_P20	0.742857	0.785714	FALSE	FALSE	FALSE
SCC_P20	chr14	13493535	13493535	T	C	ENSMUST00000070323.11	1	ENSMUSG00000056296	missense	C/R	38	Synpr	ENSMUST00000070323.11:c.112T>C	ENSMUSP00000064986.5:p.Cys38Arg	H-2-Kb	8	4	8	AMFAFATR	AMFAFATC	SMM	122.107	89.072	0.729	103	0.223	NA	NA	NA	NA	NA	NA	244.649	89.041	0.364	89.01	316.42	75.5	846.6	89.0718	122.107	99.9402	172.878	SCC_P20	0.842857	1.74286	FALSE	FALSE	FALSE
SCC_P20	chr13	100803403	100803403	T	G	ENSMUST00000067246.5	1	ENSMUSG00000021629	missense	E/A	725	Slc30a5	ENSMUST00000067246.5:c.2174A>C	ENSMUSP00000065764.4:p.Glu725Ala	H-2-Kb	8	10	2	KAAYFQHM	KEAYFQHM	NetMHCpan	77.5	5030.1	64.905	72	0.222	NA	NA	NA	NA	NA	NA	542.575	5204.79	9.593	9518.35	179.96	5030.1	77.5	4642.37	905.191	5379.48	1147.47	SCC_P20	0.0428571	0.0428571	FALSE	FALSE	FALSE
SCC_P20	chr14	110750452	110750452	C	A	ENSMUST00000078386.3	1	ENSMUSG00000045871	missense	V/F	608	Slitrk6	ENSMUST00000078386.3:c.1822G>T	ENSMUSP00000077492.2:p.Val608Phe	H-2-Kb	8	9	3	LSFLILGL	LSVLILGL	NetMHCpan	51.6	680.5	13.188	143	0.21	NA	NA	NA	NA	NA	NA	120.09	1481.95	12.34	1838.46	106.6	680.5	51.6	1797.79	193.972	1166.11	133.58	SCC_P20	2.5	2.5	FALSE	FALSE	FALSE
SCC_P20	chr15	38022377	38022377	A	G	ENSMUST00000226414.1	NA	ENSMUSG00000037487	missense	S/P	628	Ubr5	ENSMUST00000226414.1:c.1882T>C	ENSMUSP00000154293.1:p.Ser628Pro	H-2-Db	9	4	8	SSIASSAPM	SSIASSASM	NetMHC	50.68	369.5	7.291	184	0.141	NA	NA	NA	NA	NA	NA	92.853	414.677	4.466	369.5	50.68	341.8	56.4	459.854	129.306	512.354	136.323	SCC_P20	0.971429	0.971429	FALSE	FALSE	FALSE
SCC_P20	chr15	34839711	34839711	A	G	ENSMUST00000072868.4	1	ENSMUSG00000050963	missense	T/A	407	Kcns2	ENSMUST00000072868.4:c.1219A>G	ENSMUSP00000072645.3:p.Thr407Ala	H-2-Kb	8	10	2	IALIFNKF	ITLIFNKF	NetMHC	147.86	159.21	1.077	166	0.187	NA	NA	NA	NA	NA	NA	272.143	197.83	0.727	159.21	147.86	149.6	170.4	299.047	462.104	236.45	373.887	SCC_P20	1.18571	1.42857	FALSE	FALSE	FALSE
SCC_P20	chr15	31486149	31486149	G	A	ENSMUST00000090227.5	1	ENSMUSG00000039100	missense	A/V	352	44991	ENSMUST00000090227.5:c.1055C>T	ENSMUSP00000087694.4:p.Ala352Val	H-2-Kb	8	8	4	ICHVLATL	ICHALATL	SMMPMBEC	316.767	373.027	1.178	177	0.169	NA	NA	NA	NA	NA	NA	526.124	655.756	1.246	1408.91	989.9	750.8	514.3	560.712	537.948	373.027	316.767	SCC_P20	1.74286	1.84286	FALSE	FALSE	FALSE
SCC_P20	chr15	28346829	28346829	T	C	ENSMUST00000067048.7	5	ENSMUSG00000022262	missense	M/T	2486	Dnah5	ENSMUST00000067048.7:c.7457T>C	ENSMUSP00000069751.6:p.Met2486Thr	H-2-Kb	8	4	8	RLFVFAMT	RLFVFAMM	SMMPMBEC	182.28	37.996	0.208	56	0.25	NA	NA	NA	NA	NA	NA	384.705	30.353	0.079	22.71	798.3	19.8	433.1	47.3958	336.31	37.9962	182.28	SCC_P20	2.37143	2.37143	FALSE	FALSE	FALSE
SCC_P20	chr15	47696678	47696678	T	C	ENSMUST00000100670.9	5	ENSMUSG00000022311	missense	T/A	2330	Csmd3	ENSMUST00000100670.9:c.6988A>G	ENSMUSP00000098235.3:p.Thr2330Ala	H-2-Db	9	6	6	FTVLQAEPI	FTVLQTEPI	NetMHCpan	582.2	660.8	1.135	86	0.14	NA	NA	NA	NA	NA	NA	819.922	905.015	1.104	1149.23	1032.31	660.8	582.2	1163.11	1182.01	631.786	607.533	SCC_P20	0.814286	0.814286	FALSE	FALSE	FALSE
SCC_P20	chr15	44546608	44546608	A	G	ENSMUST00000209244.1	5	ENSMUSG00000038725	missense	I/V	2504	Pkhd1l1	ENSMUST00000209244.1:c.7510A>G	ENSMUSP00000147447.1:p.Ile2504Val	H-2-Kb	9	3	9	QSYNRAITV	QSYNRAITI	NetMHC	126.51	181.23	1.433	181	0.199	NA	NA	NA	NA	NA	NA	211.495	223.671	1.058	181.23	126.51	213.4	211.1	233.943	211.89	287.243	278.131	SCC_P20	0.0714286	0.0714286	TRUE	FALSE	FALSE
SCC_P20	chr15	3325898	3325898	C	A	ENSMUST00000069451.10	1	ENSMUSG00000055737	missense	R/M	301	Ghr	ENSMUST00000069451.10:c.902G>T	ENSMUSP00000069457.4:p.Arg301Met	H-2-Kb	9	4	8	VIFSKQQMI	VIFSKQQRI	NetMHC	128.02	112.77	0.881	129	0.302	NA	NA	NA	NA	NA	NA	167.824	129.667	0.773	112.77	128.02	141	229.5	118.334	147.608	149.022	188.04	SCC_P20	-0.357143	-0.0285714	FALSE	FALSE	FALSE
SCC_P20	chr14	123515710	123515710	C	A	ENSMUST00000000201.6	5	ENSMUSG00000000197	missense	R/I	288	Nalcn	ENSMUST00000000201.6:c.863G>T	ENSMUSP00000000201.5:p.Arg288Ile	H-2-Kb	8	6	6	VFLMYIAI	VFLMYRAI	SMM	80.675	70.265	0.871	96	0.281	NA	NA	NA	NA	NA	NA	117.27	70.672	0.603	62.95	152.93	94.9	239.3	70.2652	80.6752	71.0788	81.6094	SCC_P20	2.57143	2.57143	FALSE	FALSE	FALSE
SCC_P20	chr15	76185668	76185668	G	A	ENSMUST00000073418.12	5	ENSMUSG00000022565	missense	R/W	1153	Plec	ENSMUST00000073418.12:c.3457C>T	ENSMUSP00000073124.6:p.Arg1153Trp	H-2-Kb	8	7	5	VHRLWLPL	VHRLRLPL	SMM	145.794	747.722	5.129	54	0.241	NA	NA	NA	NA	NA	NA	184.366	805.542	4.369	756.53	292.75	951.2	214.3	747.722	145.794	854.555	154.433	SCC_P20	0.171429	0.228571	FALSE	FALSE	FALSE
SCC_P20	chr15	4759828	4759828	A	G	ENSMUST00000162585.7	1	ENSMUSG00000022181	missense	T/A	252	C6	ENSMUST00000162585.7:c.754A>G	ENSMUSP00000124417.1:p.Thr252Ala	H-2-Kb	8	10	2	KAEFYKNL	KTEFYKNL	NetMHCpan	83	74.2	0.894	93	0.409	NA	NA	NA	NA	NA	NA	190.225	156.053	0.82	169.63	155.16	74.2	83	189.121	292.24	142.475	225.289	SCC_P20	-0.542857	-0.542857	FALSE	FALSE	FALSE
SCC_P20	chr15	47881537	47881537	A	G	ENSMUST00000100670.9	5	ENSMUSG00000022311	missense	L/P	1458	Csmd3	ENSMUST00000100670.9:c.4373T>C	ENSMUSP00000098235.3:p.Leu1458Pro	H-2-Kb	8	6	6	VSLQFPAF	VSLQFLAF	NetMHC	17.81	31.51	1.769	93	0.183	NA	NA	NA	NA	NA	NA	50.364	58.934	1.17	31.51	17.81	60.6	48.4	60.3587	53.4244	57.5096	52.3287	SCC_P20	0.757143	0.957143	FALSE	FALSE	FALSE
SCC_P20	chr15	47704155	47704155	T	A	ENSMUST00000100670.9	5	ENSMUSG00000022311	missense	D/V	2204	Csmd3	ENSMUST00000100670.9:c.6611A>T	ENSMUSP00000098235.3:p.Asp2204Val	H-2-Kb	8	4	8	TSLYFHSV	TSLYFHSD	NetMHCpan	23.6	6723.8	284.907	209	0.191	NA	NA	NA	NA	NA	NA	48.966	3329.94	68.005	6179.33	26.03	6723.8	23.6	480.552	71.9018	409.016	71.9018	SCC_P20	0.671429	0.671429	FALSE	FALSE	FALSE
SCC_P20	chr16	16673096	16673096	T	C	ENSMUST00000206365.2	3	ENSMUSG00000048101	missense	K/R	295	Olfr19	ENSMUST00000206365.2:c.884A>G	ENSMUSP00000145655.2:p.Lys295Arg	H-2-Db	9	6	6	YSLRNRDLM	YSLRNKDLM	NetMHC	3.3	4.46	1.352	131	0.26	NA	NA	NA	NA	NA	NA	5.853	8.806	1.505	4.46	3.3	5.9	4.6	11.7117	7.10591	14.2748	9.49664	SCC_P20	-0.928571	-0.928571	FALSE	FALSE	FALSE
SCC_P20	chr16	3592590	3592590	A	G	ENSMUST00000216259.1	5	ENSMUSG00000051003	missense	S/G	65	Olfr161	ENSMUST00000216259.1:c.193A>G	ENSMUSP00000150825.1:p.Ser65Gly	H-2-Kb	9	5	7	PMYFFLGNL	PMYFFLSNL	SMM	22.862	15.35	0.671	238	0.218	NA	NA	NA	NA	NA	NA	43.133	26.875	0.623	34.5	54.11	28.5	71.6	15.3501	22.8618	25.2493	32.1551	SCC_P20	1.14286	1.14286	FALSE	FALSE	FALSE
SCC_P20	chr16	3592523	3592523	GA	G	ENSMUST00000216259.1	5	ENSMUSG00000051003	FS	G/X	42	Olfr161	ENSMUST00000216259.1:c.128del	ENSMUSP00000150825.1:p.Asn43ThrfsTer46	H-2-Kb	9	39	0	WMYASPPPL	NA	NetMHCpan	187.9	NA	NA	203	0.232	NA	NA	NA	NA	NA	NA	209.738	NA	NA	NA	330.1	NA	187.9	NA	192.358	NA	227.117	SCC_P20	-0.185714	-0.185714	FALSE	FALSE	FALSE
SCC_P20	chr16	58915901	58915901	GA	G	ENSMUST00000171656.2	2	ENSMUSG00000090629	FS	S/X	247	Olfr180	ENSMUST00000171656.2:c.739del	ENSMUSP00000128358.1:p.Ser247LeufsTer31	H-2-Kb	8	29	0	VIKTYQWL	NA	SMM	154.433	NA	NA	181	0.271	NA	NA	NA	NA	NA	NA	282.366	NA	NA	NA	556.53	NA	386.6	NA	154.433	NA	178.131	SCC_P20	-0.285714	-0.228571	FALSE	FALSE	FALSE
SCC_P20	chr15	91272378	91272378	C	T	ENSMUST00000109283.1	1	ENSMUSG00000036298	missense	A/T	564	Slc2a13	ENSMUST00000109283.1:c.1690G>A	ENSMUSP00000104906.1:p.Ala564Thr	H-2-Kb	8	11	1	TFFLYAGF	AFFLYAGF	NetMHC	34.43	36.39	1.057	76	0.237	NA	NA	NA	NA	NA	NA	41.153	52.14	1.267	36.39	34.43	103.8	82	58.1755	46.1041	46.1041	36.2026	SCC_P20	1.75714	1.75714	FALSE	FALSE	FALSE
SCC_P20	chr16	19566134	19566134	T	C	ENSMUST00000215476.1	5	ENSMUSG00000068535	missense	M/V	250	Olfr169	ENSMUST00000215476.1:c.748A>G	ENSMUSP00000150917.1:p.Met250Val	H-2-Kb	9	8	4	VVIVYYGPF	VVIMYYGPF	NetMHC	15.9	15.15	0.953	375	0.253	NA	NA	NA	NA	NA	NA	20.74	22.059	1.064	15.15	15.9	24	30.7	23.8292	20.2353	20.2885	21.2447	SCC_P20	0.985714	2.01429	FALSE	FALSE	FALSE
SCC_P20	chr16	74352713	74352713	TC	T	ENSMUST00000117785.8	1	ENSMUSG00000052516	FS	D/X	76	Robo2	ENSMUST00000117785.8:c.226del	ENSMUSP00000112776.1:p.Asp76MetfsTer45	H-2-Kb	8	23	0	DLYSFCEL	NA	NetMHCpan	220.3	NA	NA	112	0.196	NA	NA	NA	NA	NA	NA	250.233	NA	NA	NA	561.41	NA	220.3	NA	244.76	NA	255.705	SCC_P20	1.04286	1.04286	FALSE	FALSE	FALSE
SCC_P20	chr16	45748812	45748812	T	C	ENSMUST00000076333.11	1	ENSMUSG00000033149	missense	D/G	1228	Phldb2	ENSMUST00000076333.11:c.3683A>G	ENSMUSP00000075672.5:p.Asp1228Gly	H-2-Kb	8	4	8	RTFSYYAG	RTFSYYAD	SMM	81.234	139.232	1.714	100	0.3	NA	NA	NA	NA	NA	NA	177.36	587.547	3.313	1041.76	237.78	1033.6	231.2	139.232	81.2344	141.495	123.521	SCC_P20	0.0142857	0.0142857	FALSE	FALSE	FALSE
SCC_P20	chr15	81640487	81640487	A	C	ENSMUST00000068387.10	1	ENSMUSG00000055024	missense	K/T	1406	Ep300	ENSMUST00000068387.10:c.4217A>C	ENSMUSP00000066789.4:p.Lys1406Thr	H-2-Kb	9	5	7	VHFFRPTCL	VHFFRPKCL	NetMHCpan	109.6	332.9	3.037	192	0.214	NA	NA	NA	NA	NA	NA	143.972	300.751	2.089	761.07	352.63	332.9	109.6	268.602	161.105	216.895	126.838	SCC_P20	0.728571	0.728571	FALSE	FALSE	FALSE
SCC_P20	chr16	32961669	32961669	A	G	ENSMUST00000135193.8	5	ENSMUSG00000022801	missense	Y/C	271	Lrch3	ENSMUST00000135193.8:c.812A>G	ENSMUSP00000130708.1:p.Tyr271Cys	H-2-Kb	8	5	7	KIHIFKCL	KIHIFKYL	SMMPMBEC	256.886	92.628	0.361	215	0.27	NA	NA	NA	NA	NA	NA	319.381	76.184	0.239	59.74	598.73	59.4	324.9	102.977	313.863	92.6275	256.886	SCC_P20	1.57143	1.57143	FALSE	FALSE	FALSE
SCC_P20	chr16	22961382	22961382	A	G	ENSMUST00000023590.8	1	ENSMUSG00000022877	missense	Y/C	470	Hrg	ENSMUST00000023590.8:c.1409A>G	ENSMUSP00000023590.8:p.Tyr470Cys	H-2-Kb	8	9	3	YVCRLPPL	YVYRLPPL	SMMPMBEC	430.269	43.225	0.1	144	0.285	NA	NA	NA	NA	NA	NA	653.828	30.613	0.047	12.01	1400.19	18.1	799.8	43.1261	507.855	43.2255	430.269	SCC_P20	0.942857	0.942857	FALSE	FALSE	FALSE
SCC_P20	chr16	59345618	59345618	G	T	ENSMUST00000207927.2	5	ENSMUSG00000066257	missense	L/M	28	Olfr206	ENSMUST00000207927.2:c.82C>A	ENSMUSP00000146906.2:p.Leu28Met	H-2-Kb	9	10	2	LMVFFLIYV	LLVFFLIYV	SMM	172.628	1318.59	7.638	253	0.265	NA	NA	NA	NA	NA	NA	363.916	1952.65	5.366	2586.72	523.54	9504.5	3566.5	1318.59	172.628	1222.5	204.291	SCC_P20	3	3.4	FALSE	FALSE	FALSE
SCC_P20	chr16	59201814	59201814	G	T	ENSMUST00000208244.2	2	ENSMUSG00000052537	missense	A/D	204	Olfr198	ENSMUST00000208244.2:c.611C>A	ENSMUSP00000146813.2:p.Ala204Asp	H-2-Kb	8	5	7	LVLIFSDL	LVLIFSAL	NetMHCpan	42.8	18.4	0.43	222	0.284	NA	NA	NA	NA	NA	NA	82.245	26.971	0.328	11.93	47.07	18.4	42.8	37.5612	135.438	35.5418	117.419	SCC_P20	2.11429	2.11429	FALSE	FALSE	FALSE
SCC_P20	chr15	100408102	100408102	T	C	ENSMUST00000023774.11	1	ENSMUSG00000023030	missense	K/R	143	Slc11a2	ENSMUST00000023774.11:c.428A>G	ENSMUSP00000023774.5:p.Lys143Arg	H-2-Kb	9	4	8	VCHRQYPRV	VCHRQYPKV	SMMPMBEC	388.374	586.476	1.51	122	0.074	NA	NA	NA	NA	NA	NA	481.224	1037.12	2.155	1125.58	442.32	1956.2	1172.8	948.659	520.128	586.476	388.374	SCC_P20	-2.05714	-1.05714	FALSE	FALSE	FALSE
SCC_P20	chr17	14670751	14670751	A	G	ENSMUST00000170872.2	1	ENSMUSG00000023885	missense	V/A	1039	Thbs2	ENSMUST00000170872.2:c.3116T>C	ENSMUSP00000128308.1:p.Val1039Ala	H-2-Kb	8	6	6	SSRFYAVM	SSRFYVVM	NetMHCpan	22.1	48.2	2.181	97	0.196	NA	NA	NA	NA	NA	NA	35.479	153.102	4.315	166.33	22.57	48.2	22.1	139.875	48.3883	172.878	59.9432	SCC_P20	0.585714	0.585714	FALSE	FALSE	FALSE
SCC_P20	chr17	37382656	37382656	T	C	ENSMUST00000215518.1	5	ENSMUSG00000094884	missense	Y/H	30	Olfr105-ps	ENSMUST00000215518.1:c.88T>C	ENSMUSP00000154753.1:p.Tyr30His	H-2-Kb	8	8	4	LAMHFINV	LAMYFINV	NetMHCpan	38.2	31.6	0.827	409	0.274	NA	NA	NA	NA	NA	NA	115.449	106.2	0.92	39.92	67.69	31.6	38.2	226.329	224.771	172.48	163.207	SCC_P20	1.21429	1.21429	FALSE	FALSE	FALSE
SCC_P20	chr17	31620961	31620961	C	T	ENSMUST00000236853.1	NA	ENSMUSG00000024039	missense	R/H	333	Cbs	ENSMUST00000236853.1:c.998G>A	ENSMUSP00000158269.1:p.Arg333His	H-2-Kb	8	5	7	DSFAFAHM	DSFAFARM	NetMHC	8.8	8.92	1.014	211	0.104	NA	NA	NA	NA	NA	NA	21.271	16.63	0.782	8.92	8.8	36.8	35.2	16.2084	20.9768	17.0506	21.5645	SCC_P20	1.01429	1.01429	FALSE	FALSE	FALSE
SCC_P20	chr17	37751964	37751964	A	G	ENSMUST00000174675.3	5	ENSMUSG00000060017	missense	I/V	37	Olfr121	ENSMUST00000174675.3:c.109A>G	ENSMUSP00000133865.3:p.Ile37Val	H-2-Kb	9	11	1	VLLMFLVSL	ILLMFLVSL	NetMHC	127.87	166.59	1.303	495	0.248	NA	NA	NA	NA	NA	NA	185.568	235.147	1.267	166.59	127.87	243.7	206.3	294.517	200.037	226.595	171.1	SCC_P20	2.78571	3.5	FALSE	FALSE	FALSE
SCC_P20	chr17	22602492	22602492	A	G	ENSMUST00000097381.4	1	ENSMUSG00000094921	missense	T/A	149	Vmn2r112	ENSMUST00000097381.4:c.445A>G	ENSMUSP00000094994.3:p.Thr149Ala	H-2-Kb	9	10	2	TAVTLYTIL	TTVTLYTIL	NetMHCpan	171.1	159.6	0.933	278	0.176	NA	NA	NA	NA	NA	NA	247.205	307.665	1.245	316.62	263.07	159.6	171.1	382.041	277.402	298.71	231.34	SCC_P20	1.94286	1.94286	FALSE	FALSE	FALSE
SCC_P20	chr17	20574197	20574197	CA	C	ENSMUST00000169559.2	5	ENSMUSG00000091259	FS	C/X	737	Vmn2r110	ENSMUST00000169559.2:c.2209del	ENSMUSP00000129347.1:p.Cys737AlafsTer78	H-2-Kb	8	33	0	VTPWHSYL	NA	NetMHC	19.7	NA	NA	358	0.332	NA	NA	NA	NA	NA	NA	40.378	NA	NA	NA	19.7	NA	32.7	NA	48.0552	NA	71.7365	SCC_P20	-0.671429	-0.614286	FALSE	FALSE	FALSE
SCC_P20	chr17	38130571	38130571	A	G	ENSMUST00000216804.1	5	ENSMUSG00000067186	missense	L/P	207	Olfr132	ENSMUST00000216804.1:c.620T>C	ENSMUSP00000149593.1:p.Leu207Pro	H-2-Kb	8	8	4	VILPVLPL	VILLVLPL	SMM	110.851	58.175	0.525	169	0.178	NA	NA	NA	NA	NA	NA	154.63	83.386	0.539	94.87	162.76	146.5	146.5	58.1755	110.851	71.9018	165.097	SCC_P20	2.41429	2.47143	FALSE	FALSE	FALSE
SCC_P20	chr17	19053653	19053653	C	A	ENSMUST00000170424.2	5	ENSMUSG00000096717	missense	S/Y	54	Vmn2r98	ENSMUST00000170424.2:c.161C>A	ENSMUSP00000131261.1:p.Ser54Tyr	H-2-Kb	9	7	5	HTFYYLKKM	HTFYSLKKM	NetMHCpan	162.4	2676.5	16.481	165	0.182	NA	NA	NA	NA	NA	NA	315.655	1812.21	5.741	2171.47	303.78	2676.5	162.4	1432.55	345.231	1452.95	327.529	SCC_P20	-0.271429	-0.271429	FALSE	FALSE	FALSE
SCC_P20	chr17	28691801	28691801	C	A	ENSMUST00000004990.13	1	ENSMUSG00000053436	missense	P/H	21	Mapk14	ENSMUST00000004990.13:c.62C>A	ENSMUSP00000004990.6:p.Pro21His	H-2-Kb	8	10	2	VHERYQNL	VPERYQNL	SMMPMBEC	69.142	86.445	1.25	27	0.185	NA	NA	NA	NA	NA	NA	92.674	285.683	3.083	483.92	114.92	1111.1	352.6	87.446	70.4271	86.445	69.1417	SCC_P20	-2.24286	-2.18571	FALSE	FALSE	FALSE
SCC_P20	chr17	28576240	28576240	AG	A	ENSMUST00000232862.1	NA	ENSMUSG00000062252	FS	K/X	80	Lhfpl5	ENSMUST00000232862.1:c.245del	ENSMUSP00000156959.1:p.Gly82AlafsTer60	H-2-Kb	9	52	0	VIQPRSTRF	NA	SMM	444.744	NA	NA	192	0.198	NA	NA	NA	NA	NA	NA	677.808	NA	NA	NA	798.11	NA	900.2	NA	444.744	NA	557.507	SCC_P20	-1.82857	-0.342857	FALSE	FALSE	FALSE
SCC_P20	chr17	37394882	37394882	A	AT	ENSMUST00000214704.1	5	ENSMUSG00000095603	FS	Y/YX	114	Olfr106-ps	ENSMUST00000214704.1:c.347dup	ENSMUSP00000154161.1:p.His117ProfsTer5	H-2-Kb	9	8	7	TQLYFFPPS	TQLYFFHLL	SMM	233.405	122.493	0.525	367	0.259	NA	NA	NA	NA	NA	NA	544.633	77.066	0.142	31.64	814.14	19.1	715.8	122.493	233.405	146.639	373.465	SCC_P20	0.585714	0.585714	FALSE	FALSE	FALSE
SCC_P20	chr17	37590324	37590324	T	A	ENSMUST00000216249.1	5	ENSMUSG00000062629	missense	S/C	10	Olfr114	ENSMUST00000216249.1:c.28A>T	ENSMUSP00000149735.1:p.Ser10Cys	H-2-Kb	9	7	4	TTMCGFLLM	TTMSGFLLM	NetMHCpan	428.8	318.1	0.742	349	0.255	NA	NA	NA	NA	NA	NA	575.835	476.955	0.828	747.49	1197.67	318.1	428.8	459.314	632.572	494.595	519.099	SCC_P20	2.32857	2.32857	FALSE	FALSE	FALSE
SCC_P20	chr18	61299670	61299670	T	C	ENSMUST00000075299.12	1	ENSMUSG00000033871	missense	T/A	954	Ppargc1b	ENSMUST00000075299.12:c.2860A>G	ENSMUSP00000074771.6:p.Thr954Ala	H-2-Db	9	4	8	LSVRNGAAL	LSVRNGATL	NetMHC	30.06	13.56	0.451	88	0.318	NA	NA	NA	NA	NA	NA	93.003	52.144	0.561	13.56	30.06	30.9	63.1	73.3871	124.057	76.308	122.905	SCC_P20	0.457143	0.457143	FALSE	FALSE	FALSE
SCC_P20	chr17	80216772	80216772	T	C	ENSMUST00000134652.1	3	ENSMUSG00000046196	missense	Y/H	287	Ttc39d	ENSMUST00000134652.1:c.859T>C	ENSMUSP00000123158.1:p.Tyr287His	H-2-Kb	9	8	4	LFYHNYVRV	LFYYNYVRV	NetMHC	102.39	66.55	0.65	243	0.239	NA	NA	NA	NA	NA	NA	111.758	88.353	0.791	66.55	102.39	231.3	294.6	89.5592	119.704	87.1465	103.813	SCC_P20	-0.771429	0.214286	FALSE	FALSE	FALSE
SCC_P20	chr18	37357271	37357271	G	T	ENSMUST00000051163.2	NA	ENSMUSG00000045876	missense	Q/H	667	Pcdhb8	ENSMUST00000051163.2:c.2001G>T	ENSMUSP00000054371.1:p.Gln667His	H-2-Kb	8	9	3	FSHPYLPL	FSQPYLPL	NetMHCpan	21	50.5	2.405	350	0.214	NA	NA	NA	NA	NA	NA	35.781	51.174	1.43	40.55	26.3	50.5	21	51.849	45.2627	74.6002	50.9026	SCC_P20	-0.128571	-0.128571	FALSE	FALSE	FALSE
SCC_P20	chr18	13015915	13015915	T	G	ENSMUST00000041676.2	1	ENSMUSG00000037346	missense	D/E	111	Hrh4	ENSMUST00000041676.2:c.333T>G	ENSMUSP00000041061.2:p.Asp111Glu	H-2-Kb	9	8	4	ISYERYQSV	ISYDRYQSV	NetMHC	4.58	6.82	1.489	247	0.138	NA	NA	NA	NA	NA	NA	10.587	11.524	1.089	6.82	4.58	7.3	6.1	17.9106	16.2596	15.7489	15.0747	SCC_P20	-1.52857	-1.48571	FALSE	FALSE	FALSE
SCC_P20	chr17	49070103	49070103	G	T	ENSMUST00000046254.2	1	ENSMUSG00000040490	missense	D/Y	71	Lrfn2	ENSMUST00000046254.2:c.211G>T	ENSMUSP00000047573.2:p.Asp71Tyr	H-2-Kb	9	7	5	IGRQYFANM	IGRQDFANM	NetMHC	4.81	270.13	56.16	70	0.171	NA	NA	NA	NA	NA	NA	60.783	529.722	8.715	270.13	4.81	195.6	9.3	1104.36	135.553	789.314	112.266	SCC_P20	-0.9	-0.0857143	FALSE	FALSE	FALSE
SCC_P20	chr17	80433721	80433721	T	A	ENSMUST00000068714.6	2	ENSMUSG00000024241	missense	Q/L	545	Sos1	ENSMUST00000068714.6:c.1634A>T	ENSMUSP00000067786.5:p.Gln545Leu	H-2-Kb	9	8	4	ISLLYRSTL	ISLQYRSTL	NetMHC	9.44	10.14	1.074	97	0.186	NA	NA	NA	NA	NA	NA	45.936	64.304	1.4	10.14	9.44	16.6	11.5	126.215	80.373	112.008	81.7053	SCC_P20	0.585714	0.671429	FALSE	FALSE	FALSE
SCC_P20	chr17	84692924	84692924	A	T	ENSMUST00000045714.14	1	ENSMUSG00000024254	missense	Y/F	304	Abcg8	ENSMUST00000045714.14:c.911A>T	ENSMUSP00000035246.8:p.Tyr304Phe	H-2-Kb	9	7	5	QMVQFFTSI	QMVQYFTSI	NetMHCpan	38.2	56.7	1.484	126	0.175	NA	NA	NA	NA	NA	NA	110.804	144.177	1.301	109.66	76.36	56.7	38.2	178.694	145.248	201.025	188.908	SCC_P20	1.32857	1.32857	TRUE	FALSE	FALSE
SCC_P20	chr17	67769502	67769502	GT	G	ENSMUST00000035471.8	1	ENSMUSG00000032796	FS	S/X	1090	Lama1	ENSMUST00000035471.8:c.3273del	ENSMUSP00000043957.7:p.Pro1092LeufsTer10	H-2-Kb	9	5	9	CSLGYRSFL	CSLGYRSFP	NetMHC	127.36	18447	144.842	70	0.129	NA	NA	NA	NA	NA	NA	218.346	7033.47	32.212	18447	127.36	11086.7	136.7	1383.92	299.992	2980.23	404.809	SCC_P20	0.485714	0.485714	TRUE	FALSE	FALSE
SCC_P20	chr18	37680939	37680939	G	T	ENSMUST00000192931.1	1	ENSMUSG00000103037	missense	S/I	161	Pcdhgb1	ENSMUST00000192931.1:c.482G>T	ENSMUSP00000141348.1:p.Ser161Ile	H-2-Db	9	3	9	NSLKMYTVI	NSLKMYTVS	NetMHC	158.89	19903.2	125.264	181	0.453	NA	NA	NA	NA	NA	NA	356.594	9153.28	25.669	19903.2	158.89	14990.9	524.3	2996.54	391.399	3315.66	321.788	SCC_P20	1.21429	1.21429	FALSE	FALSE	FALSE
SCC_P20	chr17	58294347	58294347	GA	G	ENSMUST00000076038.6	2	ENSMUSG00000038048	FS	E/X	830	Cntnap5c	ENSMUST00000076038.6:c.2491del	ENSMUSP00000075416.5:p.Ile831SerfsTer12	H-2-Kb	9	5	8	LSGVFLESL	LSGVFLEIL	NetMHC	242.37	879.82	3.63	214	0.196	NA	NA	NA	NA	NA	NA	330.164	650.394	1.97	879.82	242.37	1759.5	600.1	372.486	325.17	420.969	335.158	SCC_P20	1.41429	1.41429	FALSE	FALSE	FALSE
SCC_P20	chr17	78943279	78943279	GT	G	ENSMUST00000024887.5	1	ENSMUSG00000024082	FS	F/X	212	Ndufaf7	ENSMUST00000024887.5:c.639del	ENSMUSP00000024887.4:p.Phe213LeufsTer31	H-2-Kb	9	12	1	LMFFLCINF	NA	SMMPMBEC	178.752	NA	NA	291	0.223	NA	NA	NA	NA	NA	NA	217.478	NA	NA	NA	247.84	NA	1328.3	NA	187.116	NA	178.752	SCC_P20	2.24286	3.15714	FALSE	FALSE	FALSE
SCC_P20	chr17	56632320	56632320	T	G	ENSMUST00000112979.3	1	ENSMUSG00000040828	missense	F/V	50	Catsperd	ENSMUST00000112979.3:c.148T>G	ENSMUSP00000108603.2:p.Phe50Val	H-2-Db	9	5	7	YAFPNTVVL	YAFPNTFVL	NetMHCpan	9.1	7.6	0.835	170	0.218	NA	NA	NA	NA	NA	NA	33.615	30.922	0.92	12.57	10.27	7.6	9.1	49.2742	62.0326	49.8391	56.96	SCC_P20	1.31429	1.31429	FALSE	FALSE	FALSE
SCC_P20	chr17	38148878	38148878	T	C	ENSMUST00000215078.2	5	ENSMUSG00000063240	missense	C/R	97	Olfr133	ENSMUST00000215078.2:c.289T>C	ENSMUSP00000149451.2:p.Cys97Arg	H-2-Kb	8	6	6	ISYMRRAV	ISYMRCAV	NetMHC	16.45	13.51	0.821	425	0.254	NA	NA	NA	NA	NA	NA	49.956	47.314	0.947	13.51	16.45	20.2	32.5	86.6443	79.2027	74.4286	67.4124	SCC_P20	-0.457143	-0.414286	FALSE	FALSE	FALSE
SCC_P20	chr18	37941753	37941753	A	G	ENSMUST00000043498.8	1	ENSMUSG00000024454	missense	S/P	312	Hdac3	ENSMUST00000043498.8:c.934T>C	ENSMUSP00000037981.7:p.Ser312Pro	H-2-Kb	8	6	6	WTYETPLL	WTYETSLL	SMMPMBEC	359.534	238.638	0.664	178	0.287	NA	NA	NA	NA	NA	NA	430.684	272.762	0.633	289.23	493.46	348.5	494.9	256.295	367.909	238.638	359.534	SCC_P20	-0.0285714	-0.0285714	FALSE	FALSE	FALSE
SCC_P20	chr17	40228805	40228805	A	G	ENSMUST00000026499.5	1	ENSMUSG00000025433	missense	V/A	167	Crisp3	ENSMUST00000026499.5:c.500T>C	ENSMUSP00000026499.5:p.Val167Ala	H-2-Kb	8	10	2	YACRYCPV	YVCRYCPV	SMMPMBEC	174.478	161.339	0.925	289	0.228	NA	NA	NA	NA	NA	NA	239.579	312.449	1.304	429.13	286.52	494.4	303	195.767	192.637	161.339	174.478	SCC_P20	0.514286	0.514286	FALSE	FALSE	FALSE
SCC_P20	chr18	22920873	22920873	A	G	ENSMUST00000164186.7	5	ENSMUSG00000041923	missense	I/T	194	Nol4	ENSMUST00000164186.7:c.581T>C	ENSMUSP00000130950.1:p.Ile194Thr	H-2-Kb	9	11	1	TTMAYMKHM	ITMAYMKHM	NetMHCpan	67.1	23.3	0.347	82	0.28	NA	NA	NA	NA	NA	NA	276.977	150.303	0.543	53.86	145.4	23.3	67.1	318.5	545.896	246.746	408.555	SCC_P20	-0.128571	-0.128571	FALSE	FALSE	FALSE
SCC_P20	chr17	81648517	81648517	T	C	ENSMUST00000163123.2	1	ENSMUSG00000054640	missense	Q/R	364	Slc8a1	ENSMUST00000163123.2:c.1091A>G	ENSMUSP00000132809.2:p.Gln364Arg	H-2-Kb	9	7	5	FYRIRATRL	FYRIQATRL	SMM	663.911	2004.98	3.02	145	0.269	NA	NA	NA	NA	NA	NA	760.608	2318.9	3.049	2232.06	857.09	3459.6	2783.2	2004.98	663.911	2405.75	664.125	SCC_P20	-0.585714	-0.271429	FALSE	FALSE	FALSE
SCC_P20	chr19	12462428	12462428	TC	T	ENSMUST00000081035.8	1	ENSMUSG00000046805	FS	P/X	417	Mpeg1	ENSMUST00000081035.8:c.1253del	ENSMUSP00000108573.3:p.Pro418LeufsTer78	H-2-Kb	9	80	0	SSLTRPSTL	NA	NetMHC	160.24	NA	NA	270	0.067	NA	NA	NA	NA	NA	NA	258.358	NA	NA	NA	160.24	NA	286.4	NA	254.748	NA	261.969	SCC_P20	-0.1	-0.1	FALSE	FALSE	FALSE
SCC_P20	chr19	34593964	34593964	C	A	ENSMUST00000168254.2	2	ENSMUSG00000079339	missense	L/F	364	Ifit1bl1	ENSMUST00000168254.2:c.1092G>T	ENSMUSP00000132781.1:p.Leu364Phe	H-2-Kb	9	6	6	DNFQKFLNM	DNFQKLLNM	NetMHC	182.92	895.64	4.896	847	0.08	NA	NA	NA	NA	NA	NA	215.428	722.116	3.352	895.64	182.92	1197.1	277.9	437.633	196.838	548.593	234.018	SCC_P20	0.0571429	0.0571429	FALSE	FALSE	FALSE
SCC_P20	chr18	80971684	80971684	CT	C	ENSMUST00000238808.1	NA	ENSMUSG00000024565	FS	S/X	1010	Sall3	ENSMUST00000238808.1:c.3028del	ENSMUSP00000158909.1:p.Ser1010ValfsTer31	H-2-Kb	9	18	0	AAIPRRGRL	NA	SMMPMBEC	325.274	NA	NA	31	0.29	NA	NA	NA	NA	NA	NA	475.802	NA	NA	NA	540.35	NA	758	NA	411.254	NA	325.274	SCC_P20	-1.02857	-0.414286	FALSE	FALSE	FALSE
SCC_P20	chr19	34620037	34620037	T	C	ENSMUST00000087357.4	1	ENSMUSG00000067297	missense	I/V	60	Ifit1bl2	ENSMUST00000087357.4:c.178A>G	ENSMUSP00000093816.2:p.Ile60Val	H-2-Kb	9	9	3	YSVGMHNLL	YSIGMHNLL	SMM	380.286	260.082	0.684	278	0.165	NA	NA	NA	NA	NA	NA	455.117	282.173	0.62	226.52	468.41	459.6	891.9	260.082	380.286	304.264	441.825	SCC_P20	0.942857	0.942857	FALSE	FALSE	FALSE
SCC_P20	chr19	34495079	34495079	T	A	ENSMUST00000049572.14	1	ENSMUSG00000024781	missense	N/I	314	Lipa	ENSMUST00000049572.14:c.941A>T	ENSMUSP00000053270.8:p.Asn314Ile	H-2-Kb	9	11	1	IYFHYNQSF	NYFHYNQSF	SMMPMBEC	178.752	1092.07	6.109	83	0.157	NA	NA	NA	NA	NA	NA	214.115	1375.18	6.423	1567	205.33	1496.9	262.3	1253.46	222.9	1092.07	178.752	SCC_P20	-0.957143	-0.785714	FALSE	FALSE	FALSE
SCC_P20	chr19	4290661	4290661	T	C	ENSMUST00000088737.10	1	ENSMUSG00000024858	missense	M/V	257	Grk2	ENSMUST00000088737.10:c.769A>G	ENSMUSP00000086114.4:p.Met257Val	H-2-Kb	8	11	1	VSYAFHTP	MSYAFHTP	SMM	26.348	56.2	2.133	231	0.113	NA	NA	NA	NA	NA	NA	43.101	101.595	2.357	223.64	50.66	127.9	54.8	56.2005	26.3475	75.2905	35.5418	SCC_P20	-0.428571	0.4	FALSE	FALSE	TRUE
SCC_P20	chr19	13861984	13861984	A	G	ENSMUST00000074221.1	NA	ENSMUSG00000056858	missense	S/G	64	Olfr1502	ENSMUST00000074221.1:c.190A>G	ENSMUSP00000073843.1:p.Ser64Gly	H-2-Kb	9	5	7	PMYFFLGHL	PMYFFLSHL	SMM	20.47	13.744	0.671	376	0.199	NA	NA	NA	NA	NA	NA	50.42	27.523	0.546	44.85	72.51	32.8	81.5	13.7439	20.4696	22.2459	28.3302	SCC_P20	1.18571	1.18571	FALSE	FALSE	FALSE
SCC_P20	chr19	13705156	13705156	A	G	ENSMUST00000216366.1	5	ENSMUSG00000051156	missense	T/A	110	Olfr1491	ENSMUST00000216366.1:c.328A>G	ENSMUSP00000149071.1:p.Thr110Ala	H-2-Kb	8	5	7	QMFFFLAL	QMFFFLTL	NetMHCpan	14.6	11.8	0.808	339	0.215	NA	NA	NA	NA	NA	NA	24.739	38.93	1.574	42.4	28.16	11.8	14.6	35.4601	21.3177	51.1376	32.4893	SCC_P20	2.81429	2.81429	TRUE	FALSE	FALSE
SCC_P20	chr19	31920923	31920923	A	G	ENSMUST00000075838.7	1	ENSMUSG00000052595	missense	R/G	236	A1cf	ENSMUST00000075838.7:c.706A>G	ENSMUSP00000075235.5:p.Arg236Gly	H-2-Kb	9	5	7	VKILYVGNL	VKILYVRNL	NetMHC	101.13	84.44	0.835	280	0.139	NA	NA	NA	NA	NA	NA	234.876	305.351	1.3	84.44	101.13	120.8	136.9	489.903	391.841	501.476	332.851	SCC_P20	1.58571	1.58571	FALSE	FALSE	FALSE
SCC_P20	chr19	16383254	16383254	G	A	ENSMUST00000025541.5	1	ENSMUSG00000024639	missense	V/M	314	Gnaq	ENSMUST00000025541.5:c.940G>A	ENSMUSP00000025541.5:p.Val314Met	H-2-Kb	9	5	7	FILKMFMDL	FILKMFVDL	NetMHC	268.8	623.27	2.319	226	0.128	NA	NA	NA	NA	NA	NA	358.268	502.216	1.402	623.27	268.8	645.4	411.6	381.162	362.335	317.87	354.201	SCC_P20	0.971429	1.97143	FALSE	FALSE	FALSE
SCC_P20	chr19	50225226	50225226	TC	T	ENSMUST00000209413.1	1	ENSMUSG00000043531	FS	E/X	688	Sorcs1	ENSMUST00000209413.1:c.2062del	ENSMUSP00000147463.1:p.Glu688LysfsTer94	H-2-Kb	9	90	0	LGIGRWSPI	NA	NetMHCpan	259.7	NA	NA	87	0.149	NA	NA	NA	NA	NA	NA	359.44	NA	NA	NA	431.5	NA	259.7	NA	429.645	NA	289.234	SCC_P20	0.114286	0.185714	FALSE	FALSE	FALSE
SCC_P20	chr19	38400469	38400469	T	A	ENSMUST00000054098.3	1	ENSMUSG00000044026	missense	L/M	75	Slc35g1	ENSMUST00000054098.3:c.223T>A	ENSMUSP00000061282.2:p.Leu75Met	H-2-Kb	8	9	3	LGMFYTVL	LGLFYTVL	NetMHCpan	25.8	40.3	1.562	148	0.189	NA	NA	NA	NA	NA	NA	215.12	141.085	0.656	251.45	252.44	40.3	25.8	145.794	250.461	136.377	179.779	SCC_P20	1.47143	1.47143	FALSE	FALSE	FALSE
SCC_P20	chr19	5672533	5672533	G	A	ENSMUST00000113615.8	1	ENSMUSG00000054874	missense	A/V	1377	Pcnx3	ENSMUST00000113615.8:c.4130C>T	ENSMUSP00000109245.2:p.Ala1377Val	H-2-Kb	8	11	1	VSDYLNAL	ASDYLNAL	NetMHCpan	347.1	1320.6	3.805	84	0.131	NA	NA	NA	NA	NA	NA	389.737	1396.48	3.583	2502.1	436.46	1320.6	347.1	1345.05	357.059	1447.9	422.416	SCC_P20	0.0428571	0.1	FALSE	FALSE	FALSE
SCC_P20	chr19	33138186	33138186	G	A	ENSMUST00000163093.1	1	ENSMUSG00000071573	missense	S/F	162	Rnls	ENSMUST00000163093.1:c.485C>T	ENSMUSP00000127592.1:p.Ser162Phe	H-2-Kb	9	9	3	THFNFNGCI	THSNFNGCI	NetMHCpan	544.4	8293.7	15.235	145	0.214	NA	NA	NA	NA	NA	NA	640.787	9102.26	14.205	13373.8	670.28	8293.7	544.4	9910.83	1059.52	5299.68	611.294	SCC_P20	0.742857	0.742857	FALSE	FALSE	FALSE
SCC_P20	chr19	4460795	4460795	TG	T	ENSMUST00000059295.9	1	ENSMUSG00000049303	FS	P/X	17	Syt12	ENSMUST00000059295.9:c.50del	ENSMUSP00000055237.3:p.Pro17GlnfsTer21	H-2-Kb	9	16	0	VSMLPGPWL	NA	SMM	457.204	NA	NA	67	0.179	NA	NA	NA	NA	NA	NA	636.634	NA	NA	NA	1149.81	NA	643.4	NA	457.204	NA	629.869	SCC_P20	0.714286	0.785714	FALSE	FALSE	FALSE
SCC_P20	chr19	10200637	10200637	T	C	ENSMUST00000156291.1	2	ENSMUSG00000024742	missense	M/V	148	Fen1	ENSMUST00000156291.1:c.442A>G	ENSMUSP00000117246.1:p.Met148Val	H-2-Db	9	8	4	LSLVGIPYL	LSLMGIPYL	SMM	592.407	1123.62	1.897	87	0.184	NA	NA	NA	NA	NA	NA	695.699	1089.7	1.566	1359.8	1091.42	850.3	792.2	1123.62	592.407	1055.77	599.198	SCC_P20	1.85714	1.92857	FALSE	FALSE	FALSE
SCC_P20	chr19	8071028	8071028	A	T	ENSMUST00000065651.4	1	ENSMUSG00000063590	missense	I/N	418	Slc22a28	ENSMUST00000065651.4:c.1253T>A	ENSMUSP00000067114.4:p.Ile418Asn	H-2-Kb	9	10	2	GNFMLTAVF	GIFMLTAVF	SMMPMBEC	647.515	863.475	1.334	215	0.028	NA	NA	NA	NA	NA	NA	811.641	1839.52	2.266	2612.17	1527.28	2688.3	817.7	1066.87	805.582	863.475	647.515	SCC_P20	2.37143	2.37143	FALSE	FALSE	FALSE
SCC_P20	chr2	32096059	32096059	A	G	ENSMUST00000057423.5	1	ENSMUSG00000051373	missense	N/S	83	Plpp7	ENSMUST00000057423.5:c.248A>G	ENSMUSP00000054337.5:p.Asn83Ser	H-2-Kb	8	6	6	KGIAFSSL	KGIAFNSL	NetMHC	17.64	43.84	2.485	56	0.25	NA	NA	NA	NA	NA	NA	39.051	71.041	1.819	43.84	17.64	52.6	22.8	89.4829	55.3019	96.1037	55.6852	SCC_P20	1.55714	1.55714	FALSE	FALSE	FALSE
SCC_P20	chr2	25231426	25231426	TC	T	ENSMUST00000006638.7	1	ENSMUSG00000006469	FS	E/X	280	Slc34a3	ENSMUST00000006638.7:c.838del	ENSMUSP00000006638.7:p.Glu280ArgfsTer73	H-2-Kb	8	69	0	VSVWSSSL	NA	NetMHC	87.54	NA	NA	135	0.237	NA	NA	NA	NA	NA	NA	128.516	NA	NA	NA	87.54	NA	102.6	NA	154.433	NA	190.432	SCC_P20	0.557143	0.614286	FALSE	FALSE	FALSE
SCC_P20	chr2	37414545	37414545	A	G	ENSMUST00000100143.9	5	ENSMUSG00000075376	missense	F/L	68	Rc3h2	ENSMUST00000100143.9:c.202T>C	ENSMUSP00000097721.3:p.Phe68Leu	H-2-Kb	8	9	3	VNLALLQL	VNFALLQL	NetMHCpan	83.1	13	0.156	59	0.39	NA	NA	NA	NA	NA	NA	124.295	28.013	0.225	27.86	130.9	13	83.1	28.167	117.69	33.4765	144.79	SCC_P20	1.42857	1.48571	FALSE	FALSE	FALSE
SCC_P20	chr2	73435092	73435092	AG	A	ENSMUST00000094681.10	1	ENSMUSG00000075284	FS	P/X	389	Wipf1	ENSMUST00000094681.10:c.1166del	ENSMUSP00000092268.4:p.Pro389LeufsTer165	H-2-Db	9	132	0	LLFENCTPL	NA	NetMHCpan	198.5	NA	NA	71	0.169	NA	NA	NA	NA	NA	NA	207.869	NA	NA	NA	461.35	NA	198.5	NA	214.102	NA	201.637	SCC_P20	-0.0285714	0.742857	FALSE	FALSE	FALSE
SCC_P20	chr2	25201148	25201148	G	T	ENSMUST00000059849.14	1	ENSMUSG00000013465	missense	L/I	513	Nelfb	ENSMUST00000059849.14:c.1537C>A	ENSMUSP00000057731.9:p.Leu513Ile	H-2-Kb	8	6	6	FSDIFIHL	FSDIFLHL	SMMPMBEC	83.703	98.342	1.175	91	0.297	NA	NA	NA	NA	NA	NA	118.181	155.988	1.32	213.18	151.3	287.7	340.7	98.7961	85.0629	98.3422	83.7028	SCC_P20	1.15714	1.15714	FALSE	FALSE	FALSE
SCC_P20	chr2	24758304	24758304	C	T	ENSMUST00000041342.11	1	ENSMUSG00000004113	missense	D/N	170	Cacna1b	ENSMUST00000041342.11:c.508G>A	ENSMUSP00000037416.5:p.Asp170Asn	H-2-Db	9	7	5	WNVMNFVVV	WNVMDFVVV	NetMHC	397.02	14116.2	35.555	80	0.312	NA	NA	NA	NA	NA	NA	671.87	15271.8	22.73	14116.2	397.02	8336.7	459.5	26098.8	1354	16427.4	884.24	SCC_P20	2.57143	2.57143	FALSE	FALSE	FALSE
SCC_P20	chr2	25059023	25059023	A	G	ENSMUST00000100334.10	1	ENSMUSG00000006476	missense	N/S	263	Nsmf	ENSMUST00000100334.10:c.788A>G	ENSMUSP00000097908.4:p.Asn263Ser	H-2-Kb	9	10	2	RSFRKHLRM	RNFRKHLRM	NetMHC	36.65	57.39	1.566	68	0.294	NA	NA	NA	NA	NA	NA	110.576	128.057	1.158	57.39	36.65	43	42.4	220.348	207.067	198.724	178.752	SCC_P20	-1.08571	-1.08571	FALSE	FALSE	FALSE
SCC_P20	chr2	37202003	37202003	A	AT	ENSMUST00000218602.1	5	ENSMUSG00000059429	FS	Y/YX	254	Olfr365	ENSMUST00000218602.1:c.762dup	ENSMUSP00000151617.1:p.Gly255TrpfsTer9	H-2-Kb	9	8	5	VLFYWEYHL	NA	NetMHCpan	45.2	NA	NA	275	0.262	NA	NA	NA	NA	NA	NA	95.931	NA	NA	NA	82.69	NA	45.2	NA	109.172	NA	130.692	SCC_P20	-0.514286	0.542857	FALSE	FALSE	FALSE
SCC_P20	chr2	37085433	37085433	A	C	ENSMUST00000214969.1	5	ENSMUSG00000075378	missense	M/R	105	Olfr361	ENSMUST00000214969.1:c.314T>G	ENSMUSP00000149234.1:p.Met105Arg	H-2-Kb	8	6	6	QLFSFRTV	QLFSFMTV	NetMHCpan	96.8	97.9	1.011	290	0.262	NA	NA	NA	NA	NA	NA	221.142	175.096	0.792	158.88	206.92	97.9	96.8	191.311	235.364	246.456	278.445	SCC_P20	1.08571	1.08571	TRUE	FALSE	FALSE
SCC_P20	chr19	60543015	60543015	A	G	ENSMUST00000081790.14	1	ENSMUSG00000033417	missense	L/P	272	Cacul1	ENSMUST00000081790.14:c.815T>C	ENSMUSP00000080480.7:p.Leu272Pro	H-2-Kb	8	7	5	HIYSPMPL	HIYSLMPL	NetMHC	102.16	23.14	0.227	177	0.158	NA	NA	NA	NA	NA	NA	175.742	65.577	0.373	23.14	102.16	67.5	269.1	66.0298	166.242	65.1238	185.242	SCC_P20	0.7	0.7	FALSE	FALSE	FALSE
SCC_P20	chr2	69483430	69483430	T	G	ENSMUST00000080953.11	5	ENSMUSG00000027070	missense	D/A	2319	Lrp2	ENSMUST00000080953.11:c.6956A>C	ENSMUSP00000079752.5:p.Asp2319Ala	H-2-Kb	8	8	4	VIRASINL	VIRDSINL	SMM	119.602	228.423	1.91	207	0.208	NA	NA	NA	NA	NA	NA	180.124	445.451	2.473	510.94	164.03	570.2	387.5	228.423	119.602	379.962	196.219	SCC_P20	0.828571	0.885714	FALSE	FALSE	FALSE
SCC_P20	chr2	26950091	26950091	C	T	ENSMUST00000055406.8	1	ENSMUSG00000049897	missense	T/I	391	Stkld1	ENSMUST00000055406.8:c.1172C>T	ENSMUSP00000062967.8:p.Thr391Ile	H-2-Kb	8	5	7	ISFLMDIL	ISFLMDTL	NetMHCpan	63.7	32.2	0.505	87	0.276	NA	NA	NA	NA	NA	NA	73.561	31.721	0.431	25.59	75.55	32.2	63.7	31.2421	71.5715	33.3995	87.2449	SCC_P20	1.78571	1.88571	FALSE	FALSE	FALSE
SCC_P20	chr2	32761588	32761588	G	A	ENSMUST00000009707.13	1	ENSMUSG00000009563	missense	V/I	272	Tor2a	ENSMUST00000009707.13:c.814G>A	ENSMUSP00000009707.7:p.Val272Ile	H-2-Kb	8	11	1	ILNELAQL	VLNELAQL	SMMPMBEC	333.995	342.563	1.026	67	0.239	NA	NA	NA	NA	NA	NA	712.155	633.254	0.889	1289.88	1391.28	898.6	1031.9	367.909	392.41	342.563	333.995	SCC_P20	0.385714	0.485714	FALSE	FALSE	FALSE
SCC_P20	chr2	66093613	66093613	A	C	ENSMUST00000028378.3	1	ENSMUSG00000026994	missense	V/G	437	Galnt3	ENSMUST00000028378.3:c.1310T>G	ENSMUSP00000028378.3:p.Val437Gly	H-2-Kb	8	6	6	IARNQGRL	IARNQVRL	SMM	247.024	242.516	0.982	204	0.23	NA	NA	NA	NA	NA	NA	662.786	469.575	0.708	576.29	958.51	1312.7	2754.8	242.516	247.024	362.861	367.062	SCC_P20	-1.54286	-1.44286	FALSE	FALSE	FALSE
SCC_P20	chr2	86160070	86160070	T	C	ENSMUST00000215624.1	NA	ENSMUSG00000075202	missense	Q/R	100	Olfr1042	ENSMUST00000215624.1:c.299A>G	ENSMUSP00000151053.1:p.Gln100Arg	H-2-Kb	9	4	8	TFYACATRL	TFYACATQL	NetMHC	130.05	202.58	1.558	313	0.192	NA	NA	NA	NA	NA	NA	226.469	285.13	1.259	202.58	130.05	232	133.6	430.636	330.453	338.259	319.338	SCC_P20	0.485714	0.885714	FALSE	FALSE	FALSE
SCC_P20	chr2	89977882	89977882	C	T	ENSMUST00000111512.9	2	ENSMUSG00000042894	missense	L/F	35	Olfr1260	ENSMUST00000111512.9:c.103C>T	ENSMUSP00000107137.1:p.Leu35Phe	H-2-Kb	8	7	5	LIYSFTLI	LIYSLTLI	NetMHCpan	11.9	188.2	15.815	283	0.194	NA	NA	NA	NA	NA	NA	32.154	424.803	13.211	291.47	11.98	188.2	11.9	654.244	62.0497	558.136	52.3287	SCC_P20	1.82857	1.82857	FALSE	FALSE	FALSE
SCC_P20	chr2	88852771	88852771	A	G	ENSMUST00000213283.1	5	ENSMUSG00000061798	missense	T/A	274	Olfr1204	ENSMUST00000213283.1:c.820A>G	ENSMUSP00000150111.1:p.Thr274Ala	H-2-Kb	8	6	6	VALFYAMI	VALFYTMI	NetMHCpan	10.5	17.4	1.657	420	0.012	NA	NA	NA	NA	NA	NA	25.002	72.925	2.917	45.68	14.95	17.4	10.5	100.171	35.0542	106.842	36.6218	SCC_P20	2.18571	2.18571	FALSE	FALSE	FALSE
SCC_P20	chr2	111780515	111780515	A	G	ENSMUST00000054004.1	NA	ENSMUSG00000044560	missense	N/S	68	Olfr1302	ENSMUST00000054004.1:c.203A>G	ENSMUSP00000061674.1:p.Asn68Ser	H-2-Kb	8	5	7	MYFLLASL	MYFLLANL	NetMHCpan	48.7	29.1	0.598	458	0.011	NA	NA	NA	NA	NA	NA	64.796	27.562	0.425	21.1	65.51	29.1	48.7	27.0857	66.4875	28.0375	64.0826	SCC_P20	1.98571	1.98571	FALSE	FALSE	FALSE
SCC_P20	chr2	89296493	89296493	G	T	ENSMUST00000099787.1	NA	ENSMUSG00000075094	missense	P/H	259	Olfr1230	ENSMUST00000099787.1:c.776C>A	ENSMUSP00000097375.1:p.Pro259His	H-2-Kb	8	5	7	IILYMRHV	IILYMRPV	NetMHC	110.45	93.66	0.848	197	0.193	NA	NA	NA	NA	NA	NA	275.635	190.876	0.692	93.66	110.45	196.7	268.3	189.557	290.898	192.194	282.97	SCC_P20	0.771429	0.814286	FALSE	FALSE	FALSE
SCC_P20	chr2	88794555	88794555	T	C	ENSMUST00000216213.1	5	ENSMUSG00000059023	missense	Y/H	58	Olfr1201	ENSMUST00000216213.1:c.172T>C	ENSMUSP00000150454.1:p.Tyr58His	H-2-Kb	8	10	2	MHFFLFYL	MYFFLFYL	SMM	74.087	119.327	1.611	388	0.149	NA	NA	NA	NA	NA	NA	100.741	203.67	2.022	318.98	257.59	277.4	112	119.327	74.0867	129.939	89.4829	SCC_P20	1.64286	1.64286	FALSE	FALSE	FALSE
SCC_P20	chr2	111621333	111621333	A	G	ENSMUST00000213398.1	2	ENSMUSG00000094858	missense	V/A	247	Olfr1297	ENSMUST00000213398.1:c.740T>C	ENSMUSP00000150543.1:p.Val247Ala	H-2-Kb	9	10	2	VAMIFFLPC	VVMIFFLPC	SMMPMBEC	95.334	110.217	1.156	250	0.152	NA	NA	NA	NA	NA	NA	132.774	167.298	1.26	192	138.75	420.4	190.5	142.597	126.797	110.217	95.3345	SCC_P20	2.38571	3.11429	FALSE	TRUE	FALSE
SCC_P20	chr2	87645748	87645748	A	G	ENSMUST00000217368.1	5	ENSMUSG00000075155	missense	V/A	125	Olfr1133	ENSMUST00000217368.1:c.374T>C	ENSMUSP00000149460.1:p.Val125Ala	H-2-Kb	9	5	7	MAYDHYAAI	MAYDHYVAI	NetMHCpan	7.2	10.8	1.5	435	0.193	NA	NA	NA	NA	NA	NA	17.169	29.47	1.716	22.19	7.22	10.8	7.2	40.6546	28.191	36.7494	27.1175	SCC_P20	-0.171429	-0.171429	FALSE	FALSE	FALSE
SCC_P20	chr2	127435035	127435035	T	C	ENSMUST00000062211.3	5	ENSMUSG00000046338	missense	F/S	692	Gpat2	ENSMUST00000062211.3:c.2075T>C	ENSMUSP00000049619.3:p.Phe692Ser	H-2-Kb	9	10	2	DSFLFLCRL	DFFLFLCRL	NetMHCpan	42.9	485.3	11.312	98	0.031	NA	NA	NA	NA	NA	NA	62.743	257.156	4.099	262.4	43.43	485.3	42.9	151.743	82.0559	251.913	125.386	SCC_P20	2.14286	2.14286	FALSE	FALSE	FALSE
SCC_P20	chr2	89013584	89013584	A	G	ENSMUST00000217000.1	5	ENSMUSG00000075107	missense	I/T	160	Olfr1216	ENSMUST00000217000.1:c.479T>C	ENSMUSP00000149441.1:p.Ile160Thr	H-2-Kb	9	10	2	VTFTLQLPL	VIFTLQLPL	NetMHCpan	22.1	29.4	1.33	630	0.181	NA	NA	NA	NA	NA	NA	77.388	75.367	0.974	58.24	51.44	29.4	22.1	92.4932	109.676	94.2432	103.336	SCC_P20	1.2	1.38571	FALSE	FALSE	FALSE
SCC_P20	chr2	111335694	111335694	C	A	ENSMUST00000099618.1	NA	ENSMUSG00000096554	missense	R/M	128	Olfr1282	ENSMUST00000099618.1:c.383G>T	ENSMUSP00000097213.1:p.Arg128Met	H-2-Kb	9	10	2	CMPLHYSSI	CRPLHYSSI	NetMHC	94.4	1410.95	14.947	617	0.227	NA	NA	NA	NA	NA	NA	136.949	1266.81	9.25	1410.95	94.4	2800.2	169.4	724.619	104.498	1122.66	174.281	SCC_P20	0.0857143	0.185714	TRUE	FALSE	FALSE
SCC_P20	chr2	88896946	88896946	A	G	ENSMUST00000214297.1	5	ENSMUSG00000075114	missense	I/T	217	Olfr1208	ENSMUST00000214297.1:c.650T>C	ENSMUSP00000149695.1:p.Ile217Thr	H-2-Kb	9	7	5	ISYITILSI	ISYIIILSI	NetMHCpan	74.4	161.2	2.167	298	0.158	NA	NA	NA	NA	NA	NA	183.527	264.472	1.441	264.55	114.06	161.2	74.4	347.624	252.994	264.393	253.075	SCC_P20	2.07143	2.07143	FALSE	FALSE	FALSE
SCC_P20	chr2	91284247	91284247	A	G	ENSMUST00000102594.10	1	ENSMUSG00000040591	missense	F/L	147	1110051M20Rik	ENSMUST00000102594.10:c.439T>C	ENSMUSP00000099654.4:p.Phe147Leu	H-2-Kb	9	8	4	QIQLYYSEF	QIQFYYSEF	SMM	177.873	191.034	1.074	192	0.13	NA	NA	NA	NA	NA	NA	233.567	248.13	1.062	224.46	181.21	352.1	442.3	191.034	177.873	271.8	285.924	SCC_P20	-0.542857	-0.3	TRUE	FALSE	FALSE
SCC_P20	chr2	91212313	91212313	T	C	ENSMUST00000028696.4	1	ENSMUSG00000002109	missense	N/D	401	Ddb2	ENSMUST00000028696.4:c.1201A>G	ENSMUSP00000028696.4:p.Asn401Asp	H-2-Kb	9	5	7	TSLNEFDPM	TSLNEFNPM	NetMHC	293.8	93.15	0.317	284	0.151	NA	NA	NA	NA	NA	NA	405.271	170.16	0.42	93.15	293.8	137.5	472.5	202.82	433.621	206.182	376.921	SCC_P20	-0.514286	-0.514286	FALSE	FALSE	FALSE
SCC_P20	chr2	87457486	87457486	T	C	ENSMUST00000213366.2	3	ENSMUSG00000058194	missense	M/T	107	Olfr1126	ENSMUST00000213366.2:c.320T>C	ENSMUSP00000150504.1:p.Met107Thr	H-2-Kb	8	10	2	QTCFFLML	QMCFFLML	SMM	150.224	272.734	1.816	474	0.112	NA	NA	NA	NA	NA	NA	245.617	323.519	1.317	691.02	705.64	290.8	293.2	272.734	150.224	356.238	198.034	SCC_P20	2.41429	2.41429	TRUE	FALSE	FALSE
SCC_P20	chr2	87093226	87093226	G	A	ENSMUST00000214636.1	5	ENSMUSG00000075161	missense	T/I	57	Olfr1109	ENSMUST00000214636.1:c.170C>T	ENSMUSP00000150159.1:p.Thr57Ile	H-2-Kb	8	10	2	HIPMYFFL	HTPMYFFL	SMMPMBEC	166.242	159.492	0.959	309	0.026	NA	NA	NA	NA	NA	NA	195.615	176.956	0.905	197.23	196.81	117.9	265.4	194.42	194.42	159.492	166.242	SCC_P20	1.84286	1.84286	FALSE	FALSE	FALSE
SCC_P20	chr2	86978375	86978375	G	T	ENSMUST00000117211.2	5	ENSMUSG00000070875	missense	F/L	140	Olfr1100	ENSMUST00000117211.2:c.420C>A	ENSMUSP00000151088.1:p.Phe140Leu	H-2-Kb	8	8	4	STRLCSTL	STRFCSTL	SMM	318.963	357.882	1.122	279	0.176	NA	NA	NA	NA	NA	NA	591.846	317.841	0.537	277.8	837.96	135.3	843	357.882	318.963	415.662	345.732	SCC_P20	0.485714	0.485714	FALSE	FALSE	FALSE
SCC_P20	chr2	89325883	89325883	T	C	ENSMUST00000213860.1	3	ENSMUSG00000075092	missense	Q/R	99	Olfr1232	ENSMUST00000213860.1:c.296A>G	ENSMUSP00000150860.1:p.Gln99Arg	H-2-Kb	10	3	9	ISFEGCMIRL	ISFEGCMIQL	NetMHCpan	182.2	358	1.965	231	0.143	NA	NA	NA	NA	NA	NA	639.952	1050.78	1.642	444.54	266.32	358	182.2	1657.03	1365.62	1753.32	1013.58	SCC_P20	0.614286	1	FALSE	FALSE	FALSE
SCC_P20	chr2	88034611	88034611	T	C	ENSMUST00000129056.2	2	ENSMUSG00000075140	missense	N/S	176	Olfr73	ENSMUST00000129056.2:c.527A>G	ENSMUSP00000149472.1:p.Asn176Ser	H-2-Kb	8	10	2	ISHFFCEF	INHFFCEF	NetMHCpan	49.3	91.5	1.856	193	0.155	NA	NA	NA	NA	NA	NA	240.521	452.759	1.882	314.31	197.42	91.5	49.3	699.423	378.216	591.208	283.622	SCC_P20	0.485714	0.728571	FALSE	FALSE	FALSE
SCC_P20	chr2	86445613	86445613	T	C	ENSMUST00000217586.2	5	ENSMUSG00000111306	missense	Y/C	123	Olfr1065	ENSMUST00000217586.2:c.368A>G	ENSMUSP00000149248.1:p.Tyr123Cys	H-2-Kb	9	6	6	MSYDRCVAI	MSYDRYVAI	NetMHCpan	74.8	9.3	0.124	367	0.131	NA	NA	NA	NA	NA	NA	107.253	21.056	0.196	15.55	99.36	9.3	74.8	32.3676	151.743	26.5613	115.146	SCC_P20	0.528571	0.528571	FALSE	FALSE	FALSE
SCC_P20	chr2	88852682	88852682	T	C	ENSMUST00000213283.1	5	ENSMUSG00000061798	missense	V/A	244	Olfr1204	ENSMUST00000213283.1:c.731T>C	ENSMUSP00000150111.1:p.Val244Ala	H-2-Kb	9	11	1	AVVLFFVPC	VVVLFFVPC	SMMPMBEC	389.269	141.01	0.362	475	0.154	NA	NA	NA	NA	NA	NA	664.765	216.259	0.325	253	796.06	988.4	2243.9	179.519	533.47	141.01	389.269	SCC_P20	2.67143	3.4	FALSE	TRUE	FALSE
SCC_P20	chr2	111270074	111270074	T	G	ENSMUST00000214760.1	5	ENSMUSG00000074965	missense	M/L	98	Olfr1277	ENSMUST00000214760.1:c.292A>C	ENSMUSP00000150703.1:p.Met98Leu	H-2-Kb	9	3	9	KTISFGGCL	KTISFGGCM	NetMHCpan	270.8	609.2	2.25	158	0.222	NA	NA	NA	NA	NA	NA	806.779	1271.57	1.576	1162.4	592.03	609.2	270.8	1380.73	1049.81	1384.36	1021.53	SCC_P20	1.71429	1.71429	FALSE	FALSE	FALSE
SCC_P20	chr2	90052240	90052240	A	G	ENSMUST00000216475.1	5	ENSMUSG00000075068	missense	L/P	28	Olfr140	ENSMUST00000216475.1:c.83T>C	ENSMUSP00000150438.1:p.Leu28Pro	H-2-Kb	9	4	8	VQRMLFGPF	VQRMLFGLF	NetMHCpan	254.7	424.1	1.665	162	0.154	NA	NA	NA	NA	NA	NA	325.776	433.72	1.331	567.05	346.41	424.1	254.7	428.657	336.597	438.783	314.956	SCC_P20	0.685714	0.685714	FALSE	FALSE	FALSE
SCC_P20	chr2	111960686	111960686	G	T	ENSMUST00000207560.2	3	ENSMUSG00000074952	missense	P/H	129	Olfr1308	ENSMUST00000207560.2:c.386C>A	ENSMUSP00000146688.1:p.Pro129His	H-2-Kb	9	10	2	KHLHYLIIM	KPLHYLIIM	SMM	811.166	3141.3	3.873	332	0.247	NA	NA	NA	NA	NA	NA	894.533	4521.78	5.055	6238.44	1915.44	5317.5	901.4	3141.3	811.166	3726.06	887.667	SCC_P20	2	2	FALSE	FALSE	FALSE
SCC_P20	chr2	127656060	127656060	A	G	ENSMUST00000028854.14	1	ENSMUSG00000027375	missense	L/S	25	Mal	ENSMUST00000028854.14:c.74T>C	ENSMUSP00000028854.8:p.Leu25Ser	H-2-Kb	10	3	9	SVFTTFPDSL	SVFTTFPDLL	NetMHCpan	109.7	148.3	1.352	62	0.274	NA	NA	NA	NA	NA	NA	780.998	997.096	1.277	152.02	141.86	148.3	109.7	1842.17	1420.14	2207.29	2017.72	SCC_P20	-0.1	0.857143	FALSE	FALSE	FALSE
SCC_P20	chr2	161014152	161014152	T	C	ENSMUST00000039782.13	1	ENSMUSG00000057133	missense	N/S	729	Chd6	ENSMUST00000039782.13:c.2186A>G	ENSMUSP00000042291.7:p.Asn729Ser	H-2-Db	10	10	2	HSMPNLINTM	HNMPNLINTM	NetMHCpan	101.2	1225.3	12.108	171	0.316	NA	NA	NA	NA	NA	NA	713.63	3053.59	4.279	2760.06	239.66	1225.3	101.2	4104.4	1294.94	3347.11	1187.6	SCC_P20	0.128571	0.157143	FALSE	FALSE	FALSE
SCC_P20	chr2	180193764	180193764	CG	C	ENSMUST00000015791.5	1	ENSMUSG00000015647	FS	P/X	1265	Lama5	ENSMUST00000015791.5:c.3795del	ENSMUSP00000015791.5:p.Glu1266ArgfsTer101	H-2-Kb	8	64	0	SLWRYSLM	NA	NetMHCpan	30.8	NA	NA	43	0.302	NA	NA	NA	NA	NA	NA	85.705	NA	NA	NA	40.57	NA	30.8	NA	173.676	NA	130.84	SCC_P20	0.285714	0.285714	FALSE	FALSE	FALSE
SCC_P20	chr3	14481277	14481277	A	G	ENSMUST00000037321.7	1	ENSMUSG00000039710	missense	K/E	161	Slc7a12	ENSMUST00000037321.7:c.481A>G	ENSMUSP00000038574.7:p.Lys161Glu	H-2-Kb	9	7	5	SSFIELSVL	SSFIKLSVL	NetMHCpan	88.9	31.7	0.357	200	0.24	NA	NA	NA	NA	NA	NA	169.262	50.82	0.3	40.51	167.48	31.7	88.9	65.6311	171.045	61.1294	181.656	SCC_P20	2.11429	2.11429	FALSE	FALSE	FALSE
SCC_P20	chr2	144502992	144502992	T	G	ENSMUST00000081982.11	1	ENSMUSG00000037259	missense	N/H	282	Dzank1	ENSMUST00000081982.11:c.844A>C	ENSMUSP00000080643.5:p.Asn282His	H-2-Db	9	6	6	SMVPMHTPI	SMVPMNTPI	NetMHCpan	144	267.7	1.859	99	0.172	NA	NA	NA	NA	NA	NA	187.569	250.676	1.336	283.68	162.51	267.7	144	221.116	212.628	233.652	228.334	SCC_P20	0.5	0.5	FALSE	FALSE	FALSE
SCC_P20	chr2	164795107	164795107	A	G	ENSMUST00000103094.10	1	ENSMUSG00000017307	missense	L/P	241	Acot8	ENSMUST00000103094.10:c.722T>C	ENSMUSP00000099383.4:p.Leu241Pro	H-2-Db	9	4	8	YAFLGTAPL	YAFLGTALL	NetMHCpan	31.9	216.5	6.787	56	0.161	NA	NA	NA	NA	NA	NA	129.363	551.616	4.264	584.02	94.83	216.5	31.9	559.268	173.628	543.964	163.897	SCC_P20	1.35714	1.35714	FALSE	FALSE	FALSE
SCC_P20	chr2	151706653	151706653	T	C	ENSMUST00000060196.2	1	ENSMUSG00000044364	missense	V/A	100	Tmem74b	ENSMUST00000060196.2:c.299T>C	ENSMUSP00000060017.2:p.Val100Ala	H-2-Kb	9	6	6	VDYGFASAL	VDYGFVSAL	NetMHC	61.82	58.19	0.941	69	0.319	NA	NA	NA	NA	NA	NA	78.38	73.491	0.938	58.19	61.82	68.8	72.6	78.1826	84.1608	79.6618	102.861	SCC_P20	1.1	1.1	FALSE	FALSE	FALSE
SCC_P20	chr2	132240580	132240580	A	G	ENSMUST00000110164.7	2	ENSMUSG00000027341	missense	F/S	90	Tmem230	ENSMUST00000110164.7:c.269T>C	ENSMUSP00000105793.1:p.Phe90Ser	H-2-Kb	9	10	2	VSLPGFYHL	VFLPGFYHL	NetMHC	22.77	187.13	8.218	146	0.219	NA	NA	NA	NA	NA	NA	93.901	246.108	2.621	187.13	22.77	200.4	30	291.817	157.801	341.389	169.922	SCC_P20	0.557143	0.957143	FALSE	FALSE	FALSE
SCC_P20	chr2	155385359	155385359	A	C	ENSMUST00000043237.13	1	ENSMUSG00000038375	missense	S/R	7	Trp53inp2	ENSMUST00000043237.13:c.19A>C	ENSMUSP00000037627.7:p.Ser7Arg	H-2-Kb	8	1	7	MFQRFTRL	MFQRFTSL	SMM	23.001	40.063	1.742	168	0.196	NA	NA	NA	NA	NA	NA	28.079	48.875	1.741	46.15	26.46	51.6	43.3	40.0627	23.0006	53.4244	29.6989	SCC_P20	-0.542857	-0.542857	FALSE	FALSE	FALSE
SCC_P20	chr3	14537323	14537323	A	G	ENSMUST00000169079.7	1	ENSMUSG00000027550	missense	T/A	159	Lrrcc1	ENSMUST00000169079.7:c.475A>G	ENSMUSP00000126560.1:p.Thr159Ala	H-2-Kb	9	5	7	VGLHFLANL	VGLHFLTNL	NetMHC	4.15	7.44	1.793	57	0.193	NA	NA	NA	NA	NA	NA	41.016	55.134	1.344	7.44	4.15	6.9	5.1	102.828	76.9325	105.743	77.6694	SCC_P20	1.32857	1.82857	FALSE	FALSE	FALSE
SCC_P20	chr3	62602681	62602681	C	T	ENSMUST00000058535.5	1	ENSMUSG00000043441	missense	G/R	338	Gpr149	ENSMUST00000058535.5:c.1012G>A	ENSMUSP00000060893.5:p.Gly338Arg	H-2-Kb	8	8	4	HVVRFQSL	HVVGFQSL	NetMHCpan	94.1	530	5.632	85	0.153	NA	NA	NA	NA	NA	NA	176.107	900.3	5.112	1288.64	123.79	530	94.1	999.402	291.568	801.198	228.423	SCC_P20	0.885714	0.885714	FALSE	FALSE	FALSE
SCC_P20	chr3	68927791	68927791	A	G	ENSMUST00000107812.7	5	ENSMUSG00000027778	missense	I/T	439	Ift80	ENSMUST00000107812.7:c.1316T>C	ENSMUSP00000103442.1:p.Ile439Thr	H-2-Kb	9	11	1	TIFLFEAST	IIFLFEAST	NetMHC	181.4	78.59	0.433	64	0.266	NA	NA	NA	NA	NA	NA	236.705	140.504	0.594	78.59	181.4	219.4	418.7	139.672	239.392	141.335	234.018	SCC_P20	0.885714	1.64286	FALSE	FALSE	FALSE
SCC_P20	chr2	179926228	179926228	TC	T	ENSMUST00000041618.12	1	ENSMUSG00000039117	FS	G/X	782	Taf4	ENSMUST00000041618.12:c.2345del	ENSMUSP00000038610.7:p.Gly782GlufsTer19	H-2-Kb	9	14	0	SGMMMTSMM	NA	NetMHCpan	316	NA	NA	178	0.039	NA	NA	NA	NA	NA	NA	541.661	NA	NA	NA	386.52	NA	316	NA	696.803	NA	745.161	SCC_P20	1.14286	1.14286	FALSE	FALSE	FALSE
SCC_P20	chr3	89761063	89761063	C	A	ENSMUST00000029562.4	1	ENSMUSG00000027950	missense	S/I	315	Chrnb2	ENSMUST00000029562.4:c.944G>T	ENSMUSP00000029562.3:p.Ser315Ile	H-2-Kb	8	4	8	VTFSIVTI	VTFSIVTS	NetMHCpan	104.1	2989.9	28.721	97	0.134	NA	NA	NA	NA	NA	NA	372.962	2062.12	5.529	6297.17	384.73	2989.9	104.1	1017.98	498.586	1134.33	361.194	SCC_P20	1.97143	1.97143	FALSE	FALSE	FALSE
SCC_P20	chr2	180472194	180472194	C	A	ENSMUST00000038225.7	1	ENSMUSG00000038963	missense	L/I	475	Slco4a1	ENSMUST00000038225.7:c.1423C>A	ENSMUSP00000045023.7:p.Leu475Ile	H-2-Kb	9	9	3	VFIMHCPNV	VFLMHCPNV	NetMHC	154.14	154.16	1	199	0.276	NA	NA	NA	NA	NA	NA	264.235	279.514	1.058	154.16	154.14	321.3	266.5	288.476	287.151	270.552	261.969	SCC_P20	0.685714	1.58571	FALSE	FALSE	FALSE
SCC_P20	chr3	82903682	82903682	G	T	ENSMUST00000029632.6	1	ENSMUSG00000028003	missense	L/I	11	Lrat	ENSMUST00000029632.6:c.31C>A	ENSMUSP00000029632.6:p.Leu11Ile	H-2-Kb	8	9	3	ASILLEKL	ASLLLEKL	NetMHCpan	516.1	626.7	1.214	102	0.284	NA	NA	NA	NA	NA	NA	703.932	639.72	0.909	906.94	927.46	626.7	516.1	652.74	758.124	592.57	649.741	SCC_P20	1.1	1.1	FALSE	FALSE	FALSE
SCC_P20	chr3	88652659	88652659	T	C	ENSMUST00000063119.4	NA	ENSMUSG00000049741	missense	T/A	162	Rxfp4	ENSMUST00000063119.4:c.484A>G	ENSMUSP00000058732.4:p.Thr162Ala	H-2-Kb	9	4	8	VFWARVVAL	VFWARVVTL	NetMHC	154.36	184.67	1.196	109	0.284	NA	NA	NA	NA	NA	NA	172.166	183.582	1.066	184.67	154.36	154.2	174.8	238.842	224.962	182.495	169.531	SCC_P20	1.48571	1.68571	FALSE	FALSE	FALSE
SCC_P20	chr4	53543568	53543568	T	G	ENSMUST00000102911.9	1	ENSMUSG00000028412	missense	F/V	371	Slc44a1	ENSMUST00000102911.9:c.1111T>G	ENSMUSP00000099975.3:p.Phe371Val	H-2-Db	9	3	9	SAVQNEQGV	SAVQNEQGF	NetMHCpan	285	1199.9	4.21	50	0.28	NA	NA	NA	NA	NA	NA	439.175	1124.26	2.56	1656.13	315.27	1199.9	285	1048.62	678.61	852.256	563.08	SCC_P20	-0.857143	-0.857143	FALSE	FALSE	FALSE
SCC_P20	chr4	115496100	115496100	TA	T	ENSMUST00000030487.2	1	ENSMUSG00000028715	FS	L/X	5	Cyp4a14	ENSMUST00000030487.2:c.14del	ENSMUSP00000030487.2:p.Leu5TyrfsTer60	H-2-Kb	8	1	5	MGFFYLAL	MGFFLFSP	NetMHCpan	5.6	744.4	132.929	45	0.444	NA	NA	NA	NA	NA	NA	8.822	1514.64	171.684	3458.5	11.16	744.4	5.6	1408.45	8.01198	1620.84	9.63252	SCC_P20	1.9	1.9	FALSE	FALSE	FALSE
SCC_P20	chr4	113483888	113483888	A	G	ENSMUST00000169631.7	1	ENSMUSG00000078598	missense	Y/H	1419	Skint5	ENSMUST00000169631.7:c.4255T>C	ENSMUSP00000132470.1:p.Tyr1419His	H-2-Kb	8	5	7	ATILYMHL	ATILYMYL	NetMHC	4.93	6.7	1.359	104	0.298	NA	NA	NA	NA	NA	NA	14.773	17.882	1.21	6.7	4.93	15.5	9	20.2647	21.2197	21.1222	20.5466	SCC_P20	1.25714	1.25714	FALSE	FALSE	FALSE
SCC_P20	chr3	153509458	153509458	T	C	ENSMUST00000200397.4	1	ENSMUSG00000052544	missense	I/V	20	St6galnac3	ENSMUST00000200397.4:c.58A>G	ENSMUSP00000143747.1:p.Ile20Val	H-2-Kb	9	4	8	VSFIALCVL	VSFIALCIL	NetMHCpan	76.8	80.4	1.047	52	0.231	NA	NA	NA	NA	NA	NA	115.737	102.269	0.884	98.83	105.84	80.4	76.8	105.709	125.635	138.436	134.974	SCC_P20	3.34286	3.34286	FALSE	FALSE	FALSE
SCC_P20	chr4	12053539	12053539	T	C	ENSMUST00000050686.9	1	ENSMUSG00000049488	missense	T/A	670	Tmem67	ENSMUST00000050686.9:c.2008A>G	ENSMUSP00000052644.3:p.Thr670Ala	H-2-Kb	9	6	6	VSIWRAYFV	VSIWRTYFV	NetMHC	175.82	192.24	1.093	185	0.384	NA	NA	NA	NA	NA	NA	276.18	242.071	0.876	192.24	175.82	214.3	199.9	269.842	352.46	280.059	390.167	SCC_P20	0.942857	0.942857	FALSE	FALSE	FALSE
SCC_P20	chr3	158318471	158318471	G	T	ENSMUST00000200137.4	1	ENSMUSG00000028176	missense	L/I	96	Lrrc7	ENSMUST00000200137.4:c.286C>A	ENSMUSP00000142498.1:p.Leu96Ile	H-2-Db	9	9	3	ASIVNLKEL	ASLVNLKEL	NetMHCpan	18.7	28.1	1.503	129	0.209	NA	NA	NA	NA	NA	NA	27.357	35.126	1.284	39.8	27.51	28.1	18.7	30.4523	27.2032	40.6977	35.1213	SCC_P20	0.771429	0.871429	FALSE	FALSE	FALSE
SCC_P20	chr4	32725960	32725960	CA	C	ENSMUST00000178134.1	5	ENSMUSG00000058006	FS	A/X	2626	Mdn1	ENSMUST00000178134.1:c.7880del	ENSMUSP00000136222.1:p.Asn2627ThrfsTer27	H-2-Kb	9	10	3	VATRHLFIL	NA	SMM	230.202	NA	NA	80	0.35	NA	NA	NA	NA	NA	NA	308.995	NA	NA	NA	418.19	NA	322.7	NA	230.202	NA	295.291	SCC_P20	0.928571	0.928571	FALSE	FALSE	FALSE
SCC_P20	chr3	157016244	157016244	C	T	ENSMUST00000074015.10	1	ENSMUSG00000040037	missense	L/F	152	Negr1	ENSMUST00000074015.10:c.454C>T	ENSMUSP00000073664.4:p.Leu152Phe	H-2-Kb	8	7	5	TNVTFTCL	TNVTLTCL	NetMHC	68.92	2992.96	43.427	229	0.044	NA	NA	NA	NA	NA	NA	94.126	1470.2	15.62	2992.96	68.92	1641	77.4	1299.39	123.237	1182.33	110.851	SCC_P20	1.2	1.2	FALSE	FALSE	FALSE
SCC_P20	chr3	103928888	103928888	T	C	ENSMUST00000068879.10	1	ENSMUSG00000044098	missense	I/T	414	Rsbn1	ENSMUST00000068879.10:c.1241T>C	ENSMUSP00000069246.4:p.Ile414Thr	H-2-Kb	9	4	8	AAYYALATV	AAYYALAIV	NetMHC	58.87	162.1	2.754	154	0.214	NA	NA	NA	NA	NA	NA	163.252	247.691	1.517	162.1	58.87	234.7	93.1	260.681	233.405	369.19	312.788	SCC_P20	1.18571	1.2	FALSE	FALSE	FALSE
SCC_P20	chr3	97562644	97562644	TA	T	ENSMUST00000029730.4	1	ENSMUSG00000028089	FS	F/X	855	Chd1l	ENSMUST00000029730.4:c.2565del	ENSMUSP00000029730.4:p.Phe855LeufsTer67	H-2-Kb	9	31	0	LTYTTFPEV	NA	NetMHC	74.75	NA	NA	283	0.251	NA	NA	NA	NA	NA	NA	154.974	NA	NA	NA	74.75	NA	100	NA	209.947	NA	249.603	SCC_P20	-0.114286	0.228571	FALSE	FALSE	FALSE
SCC_P20	chr4	118734571	118734571	A	G	ENSMUST00000217522.2	3	ENSMUSG00000070820	missense	E/G	14	Olfr1339	ENSMUST00000217522.2:c.41A>G	ENSMUSP00000148988.1:p.Glu14Gly	H-2-Kb	9	7	5	SSVSGFILL	SSVSEFILL	NetMHC	114.79	78.01	0.68	93	0.312	NA	NA	NA	NA	NA	NA	211.811	154.118	0.728	78.01	114.79	132.4	180.9	175.837	242.722	277.492	308.496	SCC_P20	2.55714	2.55714	FALSE	FALSE	FALSE
SCC_P20	chr3	116891951	116891951	T	C	ENSMUST00000195905.4	5	ENSMUSG00000033386	missense	Y/H	324	Frrs1	ENSMUST00000195905.4:c.970T>C	ENSMUSP00000143255.1:p.Tyr324His	H-2-Kb	9	10	2	SHYIFFAEG	SYYIFFAEG	NetMHC	123.41	230.42	1.867	149	0.248	NA	NA	NA	NA	NA	NA	130.94	148.813	1.137	230.42	123.41	199.2	193	98.426	136.493	94.8965	125.386	SCC_P20	0.957143	0.957143	FALSE	FALSE	FALSE
SCC_P20	chr4	103143160	103143160	A	C	ENSMUST00000097945.9	1	ENSMUSG00000028522	missense	Q/H	233	Mier1	ENSMUST00000097945.9:c.699A>C	ENSMUSP00000095558.3:p.Gln233His	H-2-Kb	9	8	4	SMFHAEIPV	SMFQAEIPV	SMM	181.18	218.328	1.205	74	0.297	NA	NA	NA	NA	NA	NA	241.915	277.522	1.147	236.44	216.99	363	335.2	218.328	181.18	318.603	266.839	SCC_P20	0.714286	0.714286	FALSE	FALSE	FALSE
SCC_P20	chr4	8752517	8752517	T	C	ENSMUST00000051558.9	5	ENSMUSG00000041235	missense	V/A	338	Chd7	ENSMUST00000051558.9:c.1013T>C	ENSMUSP00000059079.3:p.Val338Ala	H-2-Kb	8	10	2	SAPRYPNA	SVPRYPNA	NetMHC	221.08	267.14	1.208	110	0.318	NA	NA	NA	NA	NA	NA	501.923	506.736	1.01	267.14	221.08	808.1	512.1	499.735	491.745	513.736	555.572	SCC_P20	-1.27143	-1.27143	FALSE	FALSE	FALSE
SCC_P20	chr4	87840915	87840915	CT	C	ENSMUST00000078090.11	1	ENSMUSG00000028496	FS	R/X	299	Mllt3	ENSMUST00000078090.11:c.895del	ENSMUSP00000077232.5:p.Arg299GlyfsTer19	H-2-Kb	9	14	0	VARRLYLKV	NA	NetMHCpan	193.3	NA	NA	73	0.205	NA	NA	NA	NA	NA	NA	273.128	NA	NA	NA	289.66	NA	193.3	NA	291.145	NA	256.596	SCC_P20	-0.342857	0.471429	FALSE	FALSE	FALSE
SCC_P20	chr4	75956378	75956378	C	A	ENSMUST00000173376.7	1	ENSMUSG00000028399	missense	R/M	1281	Ptprd	ENSMUST00000173376.7:c.3842G>T	ENSMUSP00000133468.1:p.Arg1281Met	H-2-Db	9	9	3	STMVCLQPI	STRVCLQPI	NetMHCpan	182.5	5235.2	28.686	67	0.224	NA	NA	NA	NA	NA	NA	379.307	5485.67	14.462	10034.9	283.75	5235.2	182.5	5736.14	580.256	4961.01	474.865	SCC_P20	1.68571	1.68571	FALSE	FALSE	FALSE
SCC_P20	chr3	108624645	108624645	A	G	ENSMUST00000051145.14	1	ENSMUSG00000040389	missense	Q/R	449	Wdr47	ENSMUST00000051145.14:c.1346A>G	ENSMUSP00000057482.8:p.Gln449Arg	H-2-Kb	8	11	1	RMYQQMLL	QMYQQMLL	NetMHC	67.4	94.29	1.399	71	0.239	NA	NA	NA	NA	NA	NA	121.812	213.148	1.75	94.29	67.4	182.1	93.4	244.197	150.224	524.493	251.038	SCC_P20	0.442857	0.442857	FALSE	FALSE	FALSE
SCC_P20	chr4	108021456	108021456	A	G	ENSMUST00000106709.8	1	ENSMUSG00000028600	missense	Y/H	405	Podn	ENSMUST00000106709.8:c.1213T>C	ENSMUSP00000102320.2:p.Tyr405His	H-2-Kb	9	10	2	THFLEELNL	TYFLEELNL	NetMHCpan	528.8	448.5	0.848	76	0.368	NA	NA	NA	NA	NA	NA	588.074	459.874	0.782	505.86	625.81	448.5	528.8	399.126	553.49	471.249	622.659	SCC_P20	0.528571	0.528571	FALSE	FALSE	FALSE
SCC_P20	chr4	46166741	46166741	A	G	ENSMUST00000030014.8	1	ENSMUSG00000028330	missense	E/G	535	Ncbp1	ENSMUST00000030014.8:c.1604A>G	ENSMUSP00000030014.8:p.Glu535Gly	H-2-Kb	8	11	1	GGFRFNPL	EGFRFNPL	NetMHC	9.9	18.78	1.897	52	0.308	NA	NA	NA	NA	NA	NA	15.648	32.142	2.054	18.78	9.9	41.7	14.9	35.4601	23.7542	28.8231	16.3961	SCC_P20	-0.0857143	-0.0857143	FALSE	FALSE	FALSE
SCC_P20	chr5	63806698	63806698	A	T	ENSMUST00000159584.2	1	ENSMUSG00000090061	missense	K/N	1208	Nwd2	ENSMUST00000159584.2:c.3624A>T	ENSMUSP00000124712.1:p.Lys1208Asn	H-2-Db	9	7	5	ILICNALSI	ILICKALSI	NetMHCpan	141.1	7481.9	53.026	186	0.21	NA	NA	NA	NA	NA	NA	238.859	9795.44	41.009	18580.9	208.18	7481.9	141.1	8762.34	269.538	10828.5	322.53	SCC_P20	1.82857	2.48571	FALSE	FALSE	FALSE
SCC_P20	chr5	3571771	3571771	GA	G	ENSMUST00000008451.11	1	ENSMUSG00000008307	FS	K/X	7	1700109H08Rik	ENSMUST00000008451.11:c.25del	ENSMUSP00000008451.5:p.Met9TrpfsTer55	H-2-Kb	8	27	0	VSYDFSIA	NA	NetMHC	23.52	NA	NA	73	0.192	NA	NA	NA	NA	NA	NA	51.845	NA	NA	NA	23.52	NA	28.4	NA	75.2905	NA	87.2449	SCC_P20	0.385714	0.728571	FALSE	FALSE	FALSE
SCC_P20	chr5	25250157	25250157	CT	C	ENSMUST00000045737.13	1	ENSMUSG00000038072	FS	F/X	164	Galnt11	ENSMUST00000045737.13:c.493del	ENSMUSP00000036240.7:p.Ser165LeufsTer34	H-2-Kb	8	10	3	AFLPYCGL	NA	SMM	85.652	NA	NA	99	0.172	NA	NA	NA	NA	NA	NA	110.98	NA	NA	NA	104.54	NA	197.9	NA	85.6525	NA	117.419	SCC_P20	1.37143	1.37143	FALSE	FALSE	FALSE
SCC_P20	chr5	24477100	24477100	T	C	ENSMUST00000024123.8	1	ENSMUSG00000023353	missense	V/A	198	Agap3	ENSMUST00000024123.8:c.593T>C	ENSMUSP00000024123.4:p.Val198Ala	H-2-Kb	8	8	4	VVFAFSLE	VVFVFSLE	SMM	34.494	33.093	0.959	168	0.238	NA	NA	NA	NA	NA	NA	112.342	92.342	0.822	150.11	183.97	512.5	437.1	33.0933	34.4937	34.5732	40.7136	SCC_P20	1.58571	2.68571	FALSE	FALSE	FALSE
SCC_P20	chr5	72763770	72763770	G	A	ENSMUST00000071944.12	1	ENSMUSG00000029217	missense	H/Y	421	Tec	ENSMUST00000071944.12:c.1261C>T	ENSMUSP00000071836.6:p.His421Tyr	H-2-Kb	9	9	3	LTYPKLVQL	LTHPKLVQL	NetMHCpan	48.6	720.5	14.825	51	0.294	NA	NA	NA	NA	NA	NA	86.478	707.42	8.18	694.34	82.54	720.5	48.6	726.29	127.676	491.191	90.417	SCC_P20	0.214286	0.614286	FALSE	FALSE	FALSE
SCC_P20	chr5	66024963	66024963	GT	G	ENSMUST00000201544.3	5	ENSMUSG00000070780	FS	K/X	442	Rbm47	ENSMUST00000201544.3:c.1326del	ENSMUSP00000144122.1:p.Lys442AsnfsTer25	H-2-Kb	9	10	2	INLAQWPSL	NA	NetMHCpan	86.6	NA	NA	109	0.037	NA	NA	NA	NA	NA	NA	168.945	NA	NA	NA	115.43	NA	86.6	NA	234.482	NA	222.459	SCC_P20	0.371429	0.371429	FALSE	FALSE	FALSE
SCC_P20	chr4	144564983	144564983	A	G	ENSMUST00000105748.1	5	ENSMUSG00000078506	missense	L/P	51	Aadacl4fm2	ENSMUST00000105748.1:c.152T>C	ENSMUSP00000101374.1:p.Leu51Pro	H-2-Kb	9	5	7	LHYFFQPTI	LHYFFQLTI	NetMHCpan	56.9	58	1.019	112	0.25	NA	NA	NA	NA	NA	NA	189.744	275.225	1.451	289.32	151.92	58	56.9	273.596	227.567	276.853	237.821	SCC_P20	0.428571	0.428571	FALSE	FALSE	FALSE
SCC_P20	chr4	126832123	126832123	A	G	ENSMUST00000102607.9	1	ENSMUSG00000028830	missense	H/R	442	AU040320	ENSMUST00000102607.9:c.1325A>G	ENSMUSP00000099667.3:p.His442Arg	H-2-Kb	8	8	4	VQYRWEEL	VQYHWEEL	NetMHCpan	39.9	67.7	1.697	85	0.341	NA	NA	NA	NA	NA	NA	60.954	148.184	2.431	150.91	40.11	67.7	39.9	165.478	88.6625	145.459	81.7975	SCC_P20	-1.91429	-1.85714	FALSE	FALSE	FALSE
SCC_P20	chr5	3811343	3811343	A	G	ENSMUST00000080085.8	1	ENSMUSG00000000600	missense	H/R	148	Krit1	ENSMUST00000080085.8:c.443A>G	ENSMUSP00000078985.4:p.His148Arg	H-2-Kb	8	8	4	SSTRFATL	SSTHFATL	NetMHC	4.35	7.39	1.699	49	0.265	NA	NA	NA	NA	NA	NA	10.169	16.634	1.636	7.39	4.35	13.6	9.8	19.6671	10.5376	21.4655	12.0709	SCC_P20	0.242857	0.242857	FALSE	FALSE	FALSE
SCC_P20	chr5	69559600	69559600	G	T	ENSMUST00000087228.10	1	ENSMUSG00000029208	missense	Q/H	168	Guf1	ENSMUST00000087228.10:c.504G>T	ENSMUSP00000084480.4:p.Gln168His	H-2-Kb	9	4	8	FFLAFEAHL	FFLAFEAQL	NetMHC	82.2	123.13	1.498	183	0.333	NA	NA	NA	NA	NA	NA	229.444	263.489	1.148	123.13	82.2	352.8	236.5	268.602	222.387	258.375	273.684	SCC_P20	1.04286	1.75714	FALSE	FALSE	FALSE
SCC_P20	chr4	149469049	149469049	T	C	ENSMUST00000105693.1	1	ENSMUSG00000028992	missense	D/G	202	Nmnat1	ENSMUST00000105693.1:c.605A>G	ENSMUSP00000101318.1:p.Asp202Gly	H-2-Kb	8	6	6	FIYESGVL	FIYESDVL	SMM	209.768	492.879	2.35	103	0.379	NA	NA	NA	NA	NA	NA	400.327	1446.2	3.613	2225.22	505.71	2076.3	573.6	492.879	209.768	816.094	294.944	SCC_P20	0.928571	0.928571	FALSE	FALSE	FALSE
SCC_P20	chr5	8825617	8825617	A	G	ENSMUST00000009058.9	1	ENSMUSG00000028970	missense	I/V	597	Abcb1b	ENSMUST00000009058.9:c.1789A>G	ENSMUSP00000009058.5:p.Ile597Val	H-2-Db	9	3	9	STVRNADVV	STVRNADVI	NetMHC	16.07	6.96	0.433	270	0.17	NA	NA	NA	NA	NA	NA	110.844	45.687	0.412	6.96	16.07	11.1	21.9	90.2859	214.102	80.2731	199.788	SCC_P20	0.414286	0.414286	FALSE	FALSE	FALSE
SCC_P20	chr5	9570282	9570282	T	A	ENSMUST00000004076.4	1	ENSMUSG00000003974	missense	I/F	321	Grm3	ENSMUST00000004076.4:c.961A>T	ENSMUSP00000004076.3:p.Ile321Phe	H-2-Kb	8	6	6	VAYGAFTL	VAYGAITL	NetMHCpan	19.3	68.9	3.57	145	0.186	NA	NA	NA	NA	NA	NA	58.79	101.622	1.729	80.29	29.73	68.9	19.3	122.953	87.8496	161.339	112.393	SCC_P20	1.11429	1.17143	FALSE	FALSE	FALSE
SCC_P20	chr4	128475742	128475742	A	C	ENSMUST00000184063.2	5	ENSMUSG00000028804	missense	E/A	1889	Csmd2	ENSMUST00000184063.2:c.5666A>C	ENSMUSP00000138958.2:p.Glu1889Ala	H-2-Db	9	9	3	VTAQNWDSL	VTEQNWDSL	NetMHCpan	100.1	1118	11.169	75	0.24	NA	NA	NA	NA	NA	NA	291.418	849.797	2.916	1567.14	189.63	1118	100.1	581.594	393.206	507.657	415.499	SCC_P20	-0.942857	-0.871429	FALSE	FALSE	FALSE
SCC_P20	chr5	105606595	105606595	A	G	ENSMUST00000067924.12	1	ENSMUSG00000054720	missense	T/A	79	Lrrc8c	ENSMUST00000067924.12:c.235A>G	ENSMUSP00000066015.6:p.Thr79Ala	H-2-Kb	8	6	6	AVISTAPL	AVISTTPL	NetMHC	116.95	543.07	4.644	168	0.518	NA	NA	NA	NA	NA	NA	194.861	538.657	2.764	543.07	116.95	441.1	206.6	712.426	249.31	534.244	183.122	SCC_P20	1.6	1.6	FALSE	FALSE	FALSE
SCC_P20	chr5	123803679	123803679	GA	G	ENSMUST00000031366.11	1	ENSMUSG00000029414	FS	E/X	1812	Kntc1	ENSMUST00000031366.11:c.5440del	ENSMUSP00000031366.7:p.Ile1814SerfsTer67	H-2-Kb	8	34	0	SSLSWKRM	NA	NetMHC	177.79	NA	NA	206	0.044	NA	NA	NA	NA	NA	NA	247.473	NA	NA	NA	177.79	NA	350.6	NA	277.805	NA	217.14	SCC_P20	-0.742857	-0.742857	FALSE	FALSE	FALSE
SCC_P20	chr5	130822927	130822927	T	G	ENSMUST00000086029.9	1	ENSMUSG00000060371	missense	F/V	186	Caln1	ENSMUST00000086029.9:c.556T>G	ENSMUSP00000083193.3:p.Phe186Val	H-2-Kb	8	4	8	KHILYHAV	KHILYHAF	SMM	368.757	1677.8	4.55	69	0.145	NA	NA	NA	NA	NA	NA	449.23	1574.98	3.506	1654.63	678.14	787	467.2	1677.8	368.757	1495.34	431.261	SCC_P20	0.942857	0.942857	FALSE	FALSE	FALSE
SCC_P20	chr5	96700257	96700257	CG	C	ENSMUST00000036019.4	1	ENSMUSG00000034687	FS	S/X	1775	Fras1	ENSMUST00000036019.4:c.5329del	ENSMUSP00000043250.4:p.Asp1777IlefsTer100	H-2-Kb	9	102	0	TTFRTTLSL	NA	NetMHCpan	137.2	NA	NA	100	0.27	NA	NA	NA	NA	NA	NA	402.251	NA	NA	NA	245.89	NA	137.2	NA	558.612	NA	616.95	SCC_P20	0.528571	0.528571	FALSE	FALSE	FALSE
SCC_P20	chr5	87694728	87694728	C	T	ENSMUST00000197422.4	1	ENSMUSG00000063157	missense	A/T	147	Csn2	ENSMUST00000197422.4:c.439G>A	ENSMUSP00000143341.1:p.Ala147Thr	H-2-Kb	8	9	3	SLTSLANL	SLASLANL	SMM	381.716	341.775	0.895	132	0.333	NA	NA	NA	NA	NA	NA	487.6	375.638	0.77	720.32	664.91	348.8	569	341.775	381.716	402.476	406.2	SCC_P20	1.17143	1.17143	FALSE	FALSE	FALSE
SCC_P20	chr5	137618832	137618832	TC	T	ENSMUST00000031732.13	1	ENSMUSG00000089984	FS	G/X	331	Fbxo24	ENSMUST00000031732.13:c.992del	ENSMUSP00000031732.7:p.Gly331GlufsTer52	H-2-Kb	9	24	0	ISLGPFKPL	NA	NetMHC	32.37	NA	NA	36	0.222	NA	NA	NA	NA	NA	NA	91.596	NA	NA	NA	32.37	NA	46.7	NA	136.493	NA	155.686	SCC_P20	0.414286	0.628571	FALSE	FALSE	FALSE
SCC_P20	chr5	83294647	83294647	A	G	ENSMUST00000053543.10	1	ENSMUSG00000049537	missense	I/T	193	Tecrl	ENSMUST00000053543.10:c.578T>C	ENSMUSP00000062122.4:p.Ile193Thr	H-2-Kb	8	8	4	IHYTRLLL	IHYIRLLL	NetMHCpan	57.4	46.9	0.817	60	0.25	NA	NA	NA	NA	NA	NA	167.5	176.014	1.051	96.91	95.26	46.9	57.4	255.117	239.74	272.107	245.89	SCC_P20	0.242857	0.342857	FALSE	FALSE	FALSE
SCC_P20	chr5	116014936	116014936	T	C	ENSMUST00000031486.13	1	ENSMUSG00000029513	missense	H/R	238	Prkab1	ENSMUST00000031486.13:c.713A>G	ENSMUSP00000031486.7:p.His238Arg	H-2-Kb	9	7	5	VMLNRLYAL	VMLNHLYAL	NetMHC	35.59	32.6	0.916	280	0.129	NA	NA	NA	NA	NA	NA	46.64	43.284	0.928	32.6	35.59	42.4	56.3	44.1682	42.6688	55.6224	50.6116	SCC_P20	0.557143	0.628571	FALSE	FALSE	FALSE
SCC_P20	chr5	129595427	129595427	T	G	ENSMUST00000031390.9	1	ENSMUSG00000029436	missense	S/A	148	Mmp17	ENSMUST00000031390.9:c.442T>G	ENSMUSP00000031390.8:p.Ser148Ala	H-2-Kb	9	5	7	RTFPRDAPL	RTFPRDSPL	NetMHC	69.85	178.55	2.556	114	0.316	NA	NA	NA	NA	NA	NA	126.8	193.56	1.527	178.55	69.85	126.7	77.3	219.842	205.168	208.569	176.299	SCC_P20	-0.4	-0.4	FALSE	FALSE	FALSE
SCC_P20	chr5	135911218	135911218	GC	G	ENSMUST00000055808.5	1	ENSMUSG00000051391	FS	G/X	174	Ywhag	ENSMUST00000055808.5:c.521del	ENSMUSP00000051223.5:p.Gly174AlafsTer38	H-2-Kb	8	14	0	STTRFSTM	NA	NetMHC	50.97	NA	NA	90	0.333	NA	NA	NA	NA	NA	NA	122.847	NA	NA	NA	50.97	NA	87.3	NA	158.394	NA	187.819	SCC_P20	-0.385714	-0.385714	FALSE	FALSE	FALSE
SCC_P20	chr5	104968246	104968246	A	G	ENSMUST00000031239.12	1	ENSMUSG00000029299	missense	S/P	241	Abcg3	ENSMUST00000031239.12:c.721T>C	ENSMUSP00000031239.6:p.Ser241Pro	H-2-Kb	9	11	1	PIFKFFDSL	SIFKFFDSL	SMM	90.805	37.507	0.413	97	0.206	NA	NA	NA	NA	NA	NA	108.309	21.983	0.203	6.46	139.94	5	106.4	37.5068	90.805	43.1768	110.217	SCC_P20	0.571429	0.671429	FALSE	FALSE	FALSE
SCC_P20	chr5	149593124	149593124	T	C	ENSMUST00000110502.6	5	ENSMUSG00000029658	missense	F/L	335	Wdr95	ENSMUST00000110502.6:c.1003T>C	ENSMUSP00000106128.1:p.Phe335Leu	H-2-Kb	9	4	8	RSVSQLALL	RSVSQLAFL	NetMHC	215.61	356.13	1.652	120	0.267	NA	NA	NA	NA	NA	NA	538.97	782.976	1.453	356.13	215.61	568	533.3	997.953	544.641	1340.45	805.842	SCC_P20	1.87143	1.87143	FALSE	FALSE	FALSE
SCC_P20	chr5	151561858	151561858	T	C	ENSMUST00000165928.3	5	ENSMUSG00000091794	missense	S/G	724	Vmn2r18	ENSMUST00000165928.3:c.2170A>G	ENSMUSP00000127506.1:p.Ser724Gly	H-2-Kb	8	5	7	SMVVFCGV	SMVVFCSV	NetMHC	46.03	69.18	1.503	403	0.221	NA	NA	NA	NA	NA	NA	157.77	147.604	0.936	69.18	46.03	69.4	98.4	230.006	222.198	225.808	217.14	SCC_P20	2.77143	2.77143	FALSE	FALSE	FALSE
SCC_P20	chr5	124803824	124803824	A	G	ENSMUST00000058440.11	5	ENSMUSG00000038011	missense	H/R	2828	Dnah10	ENSMUST00000058440.11:c.8483A>G	ENSMUSP00000062995.8:p.His2828Arg	H-2-Kb	9	7	5	LVQNRIGNL	LVQNHIGNL	NetMHC	716.73	568.82	0.794	132	0.152	NA	NA	NA	NA	NA	NA	801.449	731.32	0.912	568.82	716.73	503.3	789.6	1124.89	1086.7	893.82	813.299	SCC_P20	-1.01429	0.0857143	FALSE	FALSE	FALSE
SCC_P20	chr5	151648294	151648294	AT	A	ENSMUST00000038131.9	1	ENSMUSG00000033970	FS	I/X	82	Rfc3	ENSMUST00000038131.9:c.244del	ENSMUSP00000039621.9:p.Ile82LeufsTer26	H-2-Kb	9	27	0	VMRGTATEL	NA	SMM	362.335	NA	NA	90	0.344	NA	NA	NA	NA	NA	NA	778.659	NA	NA	NA	908.31	NA	1979.7	NA	362.335	NA	649.008	SCC_P20	-0.6	0.228571	FALSE	FALSE	FALSE
SCC_P20	chr5	87254427	87254427	T	G	ENSMUST00000075858.3	1	ENSMUSG00000057425	missense	N/T	115	Ugt2b37	ENSMUST00000075858.3:c.344A>C	ENSMUSP00000075255.3:p.Asn115Thr	H-2-Kb	9	8	4	LMQTMFDEL	LMQNMFDEL	SMM	459.314	442.7	0.964	239	0.259	NA	NA	NA	NA	NA	NA	568.521	484.967	0.853	500.85	652.59	1228	1208.5	442.7	459.314	469.083	484.451	SCC_P20	-0.385714	0.385714	FALSE	FALSE	FALSE
SCC_P20	chr6	42927884	42927884	A	C	ENSMUST00000215369.1	5	ENSMUSG00000073111	missense	I/L	218	Olfr446	ENSMUST00000215369.1:c.652A>C	ENSMUSP00000149013.1:p.Ile218Leu	H-2-Kb	8	4	8	VLVSYTRL	VLVSYTRI	NetMHC	19.39	171.38	8.839	247	0.174	NA	NA	NA	NA	NA	NA	31.763	209.772	6.604	171.38	19.39	99.5	20.3	348.129	53.671	248.165	43.2255	SCC_P20	0.642857	0.7	FALSE	FALSE	FALSE
SCC_P20	chr6	42744168	42744168	C	A	ENSMUST00000213997.1	5	ENSMUSG00000095831	missense	L/I	44	Olfr453	ENSMUST00000213997.1:c.130C>A	ENSMUSP00000150467.1:p.Leu44Ile	H-2-Kb	8	11	1	IIIVLIRL	LIIVLIRL	NetMHC	48.08	340.51	7.082	380	0.15	NA	NA	NA	NA	NA	NA	60.133	318.749	5.301	340.51	48.08	796.9	125.2	296.989	62.6239	245.89	57.6421	SCC_P20	2.97143	3.07143	FALSE	FALSE	FALSE
SCC_P20	chr6	57432499	57432499	A	T	ENSMUST00000227909.1	NA	ENSMUSG00000115253	missense	Y/F	270	Vmn1r20	ENSMUST00000227909.1:c.809A>T	ENSMUSP00000153815.1:p.Tyr270Phe	H-2-Kb	9	11	1	FAYPTISPL	YAYPTISPL	NetMHC	61.59	61.61	1	422	0.166	NA	NA	NA	NA	NA	NA	103.321	112.661	1.09	61.61	61.59	63.1	64.7	162.222	141.942	246.178	216.895	SCC_P20	0.328571	0.671429	FALSE	FALSE	FALSE
SCC_P20	chr6	30815960	30815960	A	G	ENSMUST00000048774.12	1	ENSMUSG00000025607	missense	V/A	480	Copg2	ENSMUST00000048774.12:c.1439T>C	ENSMUSP00000038368.6:p.Val480Ala	H-2-Kb	8	6	6	FIFNRAVL	FIFNRVVL	SMM	138.912	401.55	2.891	140	0.214	NA	NA	NA	NA	NA	NA	159.887	404.813	2.532	524.31	178.28	359.2	181.6	401.55	138.912	408.075	141.495	SCC_P20	1.3	1.3	FALSE	FALSE	FALSE
SCC_P20	chr6	104774501	104774501	A	T	ENSMUST00000089215.11	1	ENSMUSG00000030092	missense	I/F	373	Cntn6	ENSMUST00000089215.11:c.1117A>T	ENSMUSP00000086623.5:p.Ile373Phe	H-2-Kb	8	7	5	GTLIFTML	GTLIITML	SMMPMBEC	105.133	2628.69	25.003	210	0.167	NA	NA	NA	NA	NA	NA	134.399	4165.97	30.997	8283.75	147.8	3908.7	128.6	4423.23	140.197	2628.69	105.133	SCC_P20	2.2	2.2	FALSE	FALSE	FALSE
SCC_P20	chr6	57210453	57210453	T	C	ENSMUST00000227421.1	NA	ENSMUSG00000064259	missense	M/T	199	Vmn1r13	ENSMUST00000227421.1:c.596T>C	ENSMUSP00000154429.1:p.Met199Thr	H-2-Kb	8	8	4	SAYTVIIL	SAYMVIIL	NetMHC	115.95	94.02	0.811	870	0.116	NA	NA	NA	NA	NA	NA	153.083	167.312	1.093	94.02	115.95	126.3	126.8	208.324	179.366	261.662	268.992	SCC_P20	2.4	2.4	FALSE	FALSE	FALSE
SCC_P20	chr6	106716710	106716710	G	A	ENSMUST00000204659.2	1	ENSMUSG00000005364	missense	L/F	356	Il5ra	ENSMUST00000204659.2:c.1066C>T	ENSMUSP00000144718.1:p.Leu356Phe	H-2-Kb	9	7	5	LIFSFICRV	LIFSLICRV	NetMHC	66.78	507.7	7.603	151	0.166	NA	NA	NA	NA	NA	NA	103.625	516.156	4.981	507.7	66.78	520.5	67.9	511.811	139.351	598.756	183.76	SCC_P20	1.64286	2.87143	FALSE	FALSE	FALSE
SCC_P20	chr6	42912284	42912284	G	T	ENSMUST00000216408.1	5	ENSMUSG00000045708	missense	A/S	254	Olfr447	ENSMUST00000216408.1:c.760G>T	ENSMUSP00000149325.1:p.Ala254Ser	H-2-Kb	9	4	8	VGLFYGTSI	VGLFYGTAI	NetMHCpan	76.6	91.3	1.192	206	0.16	NA	NA	NA	NA	NA	NA	510.347	497.788	0.975	362.8	380.59	91.3	76.6	883.304	914.345	632.776	640.103	SCC_P20	1.12857	1.14286	FALSE	FALSE	FALSE
SCC_P20	chr6	89332172	89332172	A	G	ENSMUST00000163139.7	1	ENSMUSG00000030084	missense	F/L	1142	Plxna1	ENSMUST00000163139.7:c.3424T>C	ENSMUSP00000131840.1:p.Phe1142Leu	H-2-Kb	8	9	3	SSLLYYPD	SSFLYYPD	SMMPMBEC	90.311	20.88	0.231	150	0.187	NA	NA	NA	NA	NA	NA	650.245	94.177	0.145	166.69	1209.97	307.4	2724	21.6641	90.5191	20.8805	90.3109	SCC_P20	-0.128571	0.257143	FALSE	FALSE	FALSE
SCC_P20	chr6	18405230	18405230	T	C	ENSMUST00000090601.11	1	ENSMUSG00000000416	missense	Y/C	1090	Cttnbp2	ENSMUST00000090601.11:c.3269A>G	ENSMUSP00000088089.5:p.Tyr1090Cys	H-2-Kb	8	7	5	SSVTCASM	SSVTYASM	NetMHC	276.55	6.31	0.023	245	0.159	NA	NA	NA	NA	NA	NA	362.299	24.523	0.068	6.31	276.55	15.8	475.5	35.7059	399.705	33.246	324.893	SCC_P20	1.15714	1.15714	FALSE	FALSE	FALSE
SCC_P20	chr6	69283934	69283934	TA	T	ENSMUST00000103349.1	NA	ENSMUSG00000076548	FS	Y/X	70	Igkv4-69	ENSMUST00000103349.1:c.208del	ENSMUSP00000100150.1:p.Tyr70MetfsTer26	H-2-Kb	8	25	0	VAVGLGPL	NA	NetMHC	277.12	NA	NA	774	0.155	NA	NA	NA	NA	NA	NA	319.498	NA	NA	NA	277.12	NA	307.3	NA	344.937	NA	331.696	SCC_P20	1.6	1.65714	FALSE	FALSE	FALSE
SCC_P20	chr6	72515320	72515320	A	G	ENSMUST00000162561.8	1	ENSMUSG00000052631	missense	V/A	181	Sh2d6	ENSMUST00000162561.8:c.542T>C	ENSMUSP00000124673.2:p.Val181Ala	H-2-Kb	8	5	7	QPFTLAAL	QPFTLAVL	SMM	136.691	321.914	2.355	100	0.17	NA	NA	NA	NA	NA	NA	392.013	1659.23	4.233	2868.95	584.16	4165.5	2841.1	321.914	136.691	449.511	199.866	SCC_P20	1.67143	1.67143	TRUE	FALSE	FALSE
SCC_P20	chr7	4628730	4628730	G	A	ENSMUST00000055085.7	1	ENSMUSG00000045282	missense	H/Y	108	Tmem86b	ENSMUST00000055085.7:c.322C>T	ENSMUSP00000060237.6:p.His108Tyr	H-2-Kb	9	9	3	VAYLFYLGA	VAHLFYLGA	NetMHC	8.59	79.22	9.222	50	0.18	NA	NA	NA	NA	NA	NA	20.803	109.661	5.272	79.22	8.59	82.2	17.5	137.123	24.1052	164.153	30.2169	SCC_P20	1.31429	1.97143	FALSE	FALSE	FALSE
SCC_P20	chr6	141532679	141532679	A	G	ENSMUST00000032362.11	1	ENSMUSG00000030235	missense	K/R	56	Slco1c1	ENSMUST00000032362.11:c.167A>G	ENSMUSP00000032362.9:p.Lys56Arg	H-2-Kb	9	4	8	LSFVYFARA	LSFVYFAKA	NetMHC	8.07	18.23	2.259	131	0.168	NA	NA	NA	NA	NA	NA	41.355	63.038	1.524	18.23	8.07	19.6	12.2	162.222	88.9426	106.476	70.5099	SCC_P20	1.08571	1.9	FALSE	FALSE	FALSE
SCC_P20	chr6	123823070	123823070	A	T	ENSMUST00000162046.2	1	ENSMUSG00000094672	missense	I/N	771	Vmn2r25	ENSMUST00000162046.2:c.2312T>A	ENSMUSP00000124342.1:p.Ile771Asn	H-2-Kb	8	7	5	LSLLNAFL	LSLLIAFL	SMMPMBEC	135.126	140.197	1.038	629	0.11	NA	NA	NA	NA	NA	NA	246.447	143.909	0.584	147.62	423.72	136.1	325.5	194.868	167.394	140.197	135.126	SCC_P20	1.67143	1.67143	FALSE	FALSE	FALSE
SCC_P20	chr7	38267472	38267472	T	A	ENSMUST00000032585.7	1	ENSMUSG00000030423	missense	T/S	62	Pop4	ENSMUST00000032585.7:c.184A>T	ENSMUSP00000032585.6:p.Thr62Ser	H-2-Kb	9	5	7	VILEYFSRL	VILEYFTRL	NetMHC	3.73	4.56	1.223	41	0.268	NA	NA	NA	NA	NA	NA	11.527	13.92	1.208	4.56	3.73	4.6	4.3	23.3943	18.7547	23.2407	20.1953	SCC_P20	0.0428571	1.38571	FALSE	FALSE	FALSE
SCC_P20	chr6	123393926	123393926	GT	G	ENSMUST00000172199.2	5	ENSMUSG00000094145	FS	T/X	532	Vmn2r20	ENSMUST00000172199.2:c.1594del	ENSMUSP00000129145.1:p.Thr532HisfsTer77	H-2-Kb	9	58	0	LKLRYFCPM	NA	NetMHCpan	300.4	NA	NA	315	0.137	NA	NA	NA	NA	NA	NA	310.882	NA	NA	NA	311.13	NA	300.4	NA	338.93	NA	310.635	SCC_P20	0.514286	0.514286	FALSE	FALSE	FALSE
SCC_P20	chr6	124061284	124061284	C	T	ENSMUST00000032238.4	1	ENSMUSG00000096630	missense	A/V	606	Vmn2r26	ENSMUST00000032238.4:c.1817C>T	ENSMUSP00000032238.3:p.Ala606Val	H-2-Kb	9	7	5	ISLSVFSAM	ISLSAFSAM	NetMHC	29.67	17.34	0.584	470	0.162	NA	NA	NA	NA	NA	NA	96.824	71.54	0.739	17.34	29.67	28.5	31.8	114.58	161.849	169.922	190.656	SCC_P20	1.84286	1.84286	FALSE	FALSE	FALSE
SCC_P20	chr6	141812722	141812722	C	T	ENSMUST00000165990.7	1	ENSMUSG00000030237	missense	C/Y	521	Slco1a4	ENSMUST00000165990.7:c.1562G>A	ENSMUSP00000130746.1:p.Cys521Tyr	H-2-Kb	8	9	3	IGYFIFSL	IGCFIFSL	NetMHCpan	12.6	242.8	19.27	256	0.141	NA	NA	NA	NA	NA	NA	37.327	643.393	17.237	1369.2	21.72	242.8	12.6	759.871	64.5268	526.914	52.9346	SCC_P20	1.62857	1.72857	FALSE	FALSE	FALSE
SCC_P20	chr6	149166910	149166910	T	C	ENSMUST00000111535.7	5	ENSMUSG00000068250	missense	N/S	200	Amn1	ENSMUST00000111535.7:c.599A>G	ENSMUSP00000107160.1:p.Asn200Ser	H-2-Kb	9	10	2	ISMRYCINL	INMRYCINL	NetMHC	5.23	8.07	1.543	166	0.181	NA	NA	NA	NA	NA	NA	46.523	52.477	1.128	8.07	5.23	6.8	5.9	113.008	106.196	96.8835	87.1465	SCC_P20	0.485714	0.971429	FALSE	FALSE	FALSE
SCC_P20	chr7	5488738	5488738	C	A	ENSMUST00000086297.7	5	ENSMUSG00000066820	missense	G/V	170	Vmn2r28	ENSMUST00000086297.7:c.509G>T	ENSMUSP00000083477.5:p.Gly170Val	H-2-Kb	9	8	4	LTYVPFSSI	LTYGPFSSI	NetMHCpan	34.4	69.3	2.015	438	0.107	NA	NA	NA	NA	NA	NA	99.7	152.436	1.529	99.23	44.48	69.3	34.4	205.641	154.921	236.728	201.025	SCC_P20	1	1	FALSE	FALSE	FALSE
SCC_P20	chr7	10714428	10714428	A	T	ENSMUST00000117413.8	1	ENSMUSG00000034087	missense	D/V	186	Nlrp4b	ENSMUST00000117413.8:c.557A>T	ENSMUSP00000113095.1:p.Asp186Val	H-2-Kb	8	4	8	IFYFCCHV	IFYFCCHD	SMM	77.936	520.883	6.683	204	0.27	NA	NA	NA	NA	NA	NA	104.018	3188.95	30.658	5857.02	125.86	6625.8	197.3	520.883	77.9363	467.455	82.1751	SCC_P20	1.47143	1.51429	FALSE	FALSE	FALSE
SCC_P20	chr6	136750978	136750978	AT	A	ENSMUST00000032338.9	1	ENSMUSG00000042638	FS	N/X	342	Gucy2c	ENSMUST00000032338.9:c.1025del	ENSMUSP00000032338.7:p.Asn342MetfsTer26	H-2-Kb	9	24	0	SGISLFKAL	NA	NetMHC	69.69	NA	NA	150	0.1	NA	NA	NA	NA	NA	NA	264.052	NA	NA	NA	69.69	NA	70.9	NA	457.204	NA	548.593	SCC_P20	1.71429	1.71429	FALSE	FALSE	FALSE
SCC_P20	chr7	29386096	29386096	A	G	ENSMUST00000085809.10	5	ENSMUSG00000030583	missense	V/A	692	Sipa1l3	ENSMUST00000085809.10:c.2075T>C	ENSMUSP00000082965.4:p.Val692Ala	H-2-Kb	8	7	5	IMFHASTL	IMFHVSTL	NetMHCpan	22.2	20.2	0.91	184	0.174	NA	NA	NA	NA	NA	NA	66.789	50.906	0.762	38.17	52.53	20.2	22.2	63.6414	81.0476	63.9352	81.9861	SCC_P20	0.8	0.9	FALSE	FALSE	FALSE
SCC_P20	chr7	36769746	36769746	CA	C	ENSMUST00000021641.7	1	ENSMUSG00000021217	FS	K/X	387	Tshz3	ENSMUST00000021641.7:c.1161del	ENSMUSP00000021641.6:p.Lys387AsnfsTer19	H-2-Db	9	7	5	SQILNAWSV	NA	NetMHC	16.07	NA	NA	107	0.299	NA	NA	NA	NA	NA	NA	71.082	NA	NA	NA	16.07	NA	28.5	NA	113.663	NA	129.59	SCC_P20	1.3	1.3	FALSE	FALSE	FALSE
SCC_P20	chr7	24566482	24566482	A	G	ENSMUST00000205573.1	1	ENSMUSG00000051768	missense	I/V	197	Xrcc1	ENSMUST00000205573.1:c.589A>G	ENSMUSP00000146105.1:p.Ile197Val	H-2-Kb	8	4	8	GALFFSRV	GALFFSRI	NetMHCpan	124.6	118.2	0.949	130	0.277	NA	NA	NA	NA	NA	NA	263.463	424.193	1.61	478.78	293.72	118.2	124.6	555.572	306.013	369.607	233.206	SCC_P20	1.44286	1.44286	FALSE	FALSE	FALSE
SCC_P20	chr6	118088258	118088258	A	C	ENSMUST00000203482.1	1	ENSMUSG00000030134	missense	K/N	402	Rasgef1a	ENSMUST00000203482.1:c.1206A>C	ENSMUSP00000145077.1:p.Lys402Asn	H-2-Kb	8	5	7	DIYFLHNI	DIYFLHKI	SMM	712.426	2869.06	4.027	179	0.151	NA	NA	NA	NA	NA	NA	896.989	3011.09	3.357	6415.39	2923.38	2358.2	886.7	2869.06	712.426	3153.12	907.277	SCC_P20	1.08571	1.08571	FALSE	FALSE	FALSE
SCC_P20	chr7	19643130	19643130	A	C	ENSMUST00000055242.10	1	ENSMUSG00000002981	missense	F/V	170	Clptm1	ENSMUST00000055242.10:c.508T>G	ENSMUSP00000051293.9:p.Phe170Val	H-2-Kb	8	4	8	SIYIHVYV	SIYIHVYF	NetMHC	15.47	62.57	4.045	112	0.214	NA	NA	NA	NA	NA	NA	41.881	121.629	2.904	62.57	15.47	80.8	57.4	162.458	35.7059	166.625	48.0552	SCC_P20	1.65714	1.65714	FALSE	FALSE	FALSE
SCC_P20	chr7	104579774	104579774	C	A	ENSMUST00000217466.1	5	ENSMUSG00000073926	missense	L/I	43	Olfr653	ENSMUST00000217466.1:c.127C>A	ENSMUSP00000149192.1:p.Leu43Ile	H-2-Kb	8	7	5	SMYIIALV	SMYILALV	NetMHC	36.14	15.33	0.424	173	0.243	NA	NA	NA	NA	NA	NA	160.928	65.748	0.409	15.33	36.14	41.6	75.4	89.8959	268.992	105.133	246.456	SCC_P20	2.77143	2.77143	FALSE	FALSE	FALSE
SCC_P20	chr7	105555462	105555462	AC	A	ENSMUST00000046983.9	1	ENSMUSG00000037049	FS	P/X	183	Smpd1	ENSMUST00000046983.9:c.551del	ENSMUSP00000042187.8:p.Pro184GlnfsTer72	H-2-Kb	8	47	0	VQIHFAAA	NA	SMMPMBEC	150.918	NA	NA	127	0.299	NA	NA	NA	NA	NA	NA	175.233	NA	NA	NA	165.65	NA	488.7	NA	184.816	NA	150.918	SCC_P20	0.857143	1.2	FALSE	FALSE	FALSE
SCC_P20	chr7	64318302	64318302	T	C	ENSMUST00000032736.10	1	ENSMUSG00000030522	missense	M/T	293	Mtmr10	ENSMUST00000032736.10:c.878T>C	ENSMUSP00000032736.4:p.Met293Thr	H-2-Kb	9	6	6	SALVRTALI	SALVRMALI	NetMHC	196.41	93.2	0.475	166	0.205	NA	NA	NA	NA	NA	NA	265.638	197.08	0.742	93.2	196.41	193.2	363	200.96	246.666	201.025	284.61	SCC_P20	1.84286	1.84286	FALSE	FALSE	FALSE
SCC_P20	chr7	62379763	62379763	AG	A	ENSMUST00000080403.6	NA	ENSMUSG00000056972	FS	R/X	805	Magel2	ENSMUST00000080403.6:c.2419del	ENSMUSP00000079265.5:p.Ala807HisfsTer67	H-2-Kb	9	47	0	SSLPLLMPL	NA	NetMHC	37.18	NA	NA	131	0.26	NA	NA	NA	NA	NA	NA	148.607	NA	NA	NA	37.18	NA	73.8	NA	223.414	NA	273.684	SCC_P20	1.98571	1.98571	FALSE	FALSE	FALSE
SCC_P20	chr7	106886521	106886521	G	T	ENSMUST00000213918.1	5	ENSMUSG00000109354	missense	L/I	99	Olfr706	ENSMUST00000213918.1:c.295C>A	ENSMUSP00000150075.1:p.Leu99Ile	H-2-Kb	8	11	1	IQMALALM	LQMALALM	NetMHCpan	225.8	1084.7	4.804	210	0.21	NA	NA	NA	NA	NA	NA	488.486	2680.82	5.488	2769.01	369.2	1084.7	225.8	3653.76	770.442	2592.63	607.771	SCC_P20	1.64286	2.01429	FALSE	FALSE	FALSE
SCC_P20	chr7	108066532	108066532	T	C	ENSMUST00000071658.2	NA	ENSMUSG00000063120	missense	M/V	89	Olfr480	ENSMUST00000071658.2:c.265A>G	ENSMUSP00000071583.2:p.Met89Val	H-2-Kb	9	10	2	PVYLFLSHL	PMYLFLSHL	SMM	27.74	12.797	0.461	276	0.203	NA	NA	NA	NA	NA	NA	31.825	25.891	0.814	28.38	30.85	39.4	32.8	12.7971	27.7402	23.4018	47.5609	SCC_P20	1.27143	1.55714	FALSE	FALSE	FALSE
SCC_P20	chr7	62419972	62419972	TC	T	ENSMUST00000094340.3	NA	ENSMUSG00000070527	FS	E/X	24	Mkrn3	ENSMUST00000094340.3:c.70del	ENSMUSP00000091898.3:p.Glu24ArgfsTer36	H-2-Kb	8	11	1	RVCLFPPL	NA	SMMPMBEC	44.951	NA	NA	28	0.357	NA	NA	NA	NA	NA	NA	58.684	NA	NA	NA	65.4	NA	82.2	NA	51.9685	NA	44.9511	SCC_P20	1.98571	1.98571	FALSE	FALSE	FALSE
SCC_P20	chr7	103561109	103561109	G	A	ENSMUST00000215673.1	5	ENSMUSG00000073947	missense	D/N	211	Olfr615	ENSMUST00000215673.1:c.631G>A	ENSMUSP00000150166.1:p.Asp211Asn	H-2-Kb	9	4	8	VIFSFGVNF	VIFSFGVDF	NetMHCpan	42.3	148.3	3.506	201	0.194	NA	NA	NA	NA	NA	NA	60.077	160.513	2.672	163.95	45.49	148.3	42.3	157.076	74.6638	165.672	97.5551	SCC_P20	1.12857	2.47143	FALSE	FALSE	FALSE
SCC_P20	chr7	103740384	103740384	TG	T	ENSMUST00000213906.1	5	ENSMUSG00000047545	FS	P/X	285	Olfr629	ENSMUST00000213906.1:c.855del	ENSMUSP00000150688.1:p.Thr286LeufsTer19	H-2-Kb	9	4	9	ILYLLVSPL	ILYLLVSPT	NetMHCpan	36	1260.6	35.017	97	0.155	NA	NA	NA	NA	NA	NA	95.405	1109.02	11.624	1837.82	41.1	1260.6	36	957.437	165.619	752.056	149.71	SCC_P20	1.7	2.57143	FALSE	FALSE	FALSE
SCC_P20	chr7	86811337	86811337	G	A	ENSMUST00000164996.1	5	ENSMUSG00000090949	missense	V/I	624	Vmn2r77	ENSMUST00000164996.1:c.1870G>A	ENSMUSP00000129540.1:p.Val624Ile	H-2-Kb	9	8	4	LSYILLTSL	LSYVLLTSL	NetMHCpan	26.5	23.3	0.879	394	0.221	NA	NA	NA	NA	NA	NA	55.636	50.423	0.906	24.09	28.24	23.3	26.5	76.7556	92.9202	84.382	83.0329	SCC_P20	1.87143	1.87143	FALSE	FALSE	FALSE
SCC_P20	chr7	105368670	105368670	A	C	ENSMUST00000217827.1	NA	ENSMUSG00000073906	missense	M/L	115	Olfr692	ENSMUST00000217827.1:c.343A>C	ENSMUSP00000151295.1:p.Met115Leu	H-2-Kb	9	9	3	IQLFFVHAL	IQMFFVHAL	NetMHCpan	43.2	24.8	0.574	174	0.293	NA	NA	NA	NA	NA	NA	275.107	251.953	0.916	112.84	125.35	24.8	43.2	415.059	450.931	391.066	424.864	SCC_P20	2.28571	2.28571	FALSE	FALSE	FALSE
SCC_P20	chr7	104411408	104411408	GT	G	ENSMUST00000076922.5	1	ENSMUSG00000030921	FS	N/X	387	Trim30a	ENSMUST00000076922.5:c.1160del	ENSMUSP00000076189.5:p.Asn387ThrfsTer21	H-2-Kb	9	18	0	KMYCFSLNV	NA	NetMHCpan	18.7	NA	NA	280	0.1	NA	NA	NA	NA	NA	NA	49.382	NA	NA	NA	36.23	NA	18.7	NA	62.5331	NA	105.743	SCC_P20	1.1	1.1	FALSE	FALSE	FALSE
SCC_P20	chr7	86230157	86230157	G	T	ENSMUST00000165771.1	5	ENSMUSG00000091239	missense	L/I	312	Vmn2r76	ENSMUST00000165771.1:c.934C>A	ENSMUSP00000127309.1:p.Leu312Ile	H-2-Kb	9	11	1	IFNSFHGTL	LFNSFHGTL	NetMHC	90.6	323.06	3.566	148	0.277	NA	NA	NA	NA	NA	NA	213.074	517.132	2.427	323.06	90.6	536.4	171.4	497.863	254.748	565.262	289.234	SCC_P20	-0.285714	0.314286	FALSE	FALSE	FALSE
SCC_P20	chr7	41872661	41872661	T	C	ENSMUST00000171671.2	5	ENSMUSG00000090383	missense	I/V	4	Vmn2r58	ENSMUST00000171671.2:c.10A>G	ENSMUSP00000126966.1:p.Ile4Val	H-2-Kb	8	3	2	WVFTFGLL	WIFTFGLL	SMMPMBEC	16.933	12.071	0.713	158	0.196	NA	NA	NA	NA	NA	NA	20.077	14.348	0.715	14.74	18.24	31.9	25.2	13.9553	21.9149	12.0709	16.9332	SCC_P20	2.32857	2.32857	FALSE	FALSE	FALSE
SCC_P20	chr7	103470347	103470347	T	A	ENSMUST00000213546.2	NA	ENSMUSG00000073948	missense	Y/N	103	Olfr608	ENSMUST00000213546.2:c.307T>A	ENSMUSP00000150595.1:p.Tyr103Asn	H-2-Kb	9	10	2	MNFIHTLCI	MYFIHTLCI	NetMHCpan	133.6	738.3	5.526	261	0.303	NA	NA	NA	NA	NA	NA	337.578	698.82	2.07	1791.99	738.55	738.3	133.6	659.341	375.068	523.902	300.089	SCC_P20	2.02857	2.02857	FALSE	FALSE	FALSE
SCC_P20	chr7	102877647	102877647	T	G	ENSMUST00000098216.1	NA	ENSMUSG00000073965	missense	S/A	176	Olfr568	ENSMUST00000098216.1:c.526T>G	ENSMUSP00000095818.1:p.Ser176Ala	H-2-Kb	9	10	2	HAYCYHVDV	HSYCYHVDV	NetMHCpan	221.9	122.4	0.552	214	0.266	NA	NA	NA	NA	NA	NA	291.336	184.978	0.635	148.52	303.9	122.4	221.9	306.274	371.629	221.437	278.773	SCC_P20	0.228571	0.228571	FALSE	FALSE	FALSE
SCC_P20	chr7	107036944	107036944	C	A	ENSMUST00000098139.1	NA	ENSMUSG00000073898	missense	P/H	270	Olfr713	ENSMUST00000098139.1:c.809C>A	ENSMUSP00000095743.1:p.Pro270His	H-2-Kb	8	4	8	SSLTYFRH	SSLTYFRP	SMMPMBEC	235.907	141.495	0.6	217	0.203	NA	NA	NA	NA	NA	NA	632.344	289.152	0.457	436.81	639.89	651.4	975.5	125.817	624.799	141.495	235.907	SCC_P20	-0.557143	-0.214286	FALSE	FALSE	FALSE
SCC_P20	chr7	86585643	86585643	G	A	ENSMUST00000215365.1	3	ENSMUSG00000059319	missense	A/T	123	Olfr295	ENSMUST00000215365.1:c.367G>A	ENSMUSP00000150377.1:p.Ala123Thr	H-2-Kb	9	4	8	MAQDRYVTI	MAQDRYVAI	SMMPMBEC	399.255	370.894	0.929	391	0.223	NA	NA	NA	NA	NA	NA	423.855	403.247	0.951	327.37	419.11	435.6	428.6	454.057	482.07	370.894	399.255	SCC_P20	-0.685714	-0.685714	FALSE	FALSE	FALSE
SCC_P20	chr7	86954408	86954408	T	C	ENSMUST00000170835.3	5	ENSMUSG00000091962	missense	I/T	598	Vmn2r78	ENSMUST00000170835.3:c.1793T>C	ENSMUSP00000126698.2:p.Ile598Thr	H-2-Kb	8	5	7	SSLTFITL	SSLTFIIL	NetMHC	4.96	12.21	2.462	263	0.255	NA	NA	NA	NA	NA	NA	10.548	23.012	2.182	12.21	4.96	17.4	8.6	28.6246	12.4951	37.4749	14.3463	SCC_P20	1.81429	1.81429	FALSE	FALSE	FALSE
SCC_P20	chr7	104084873	104084873	G	A	ENSMUST00000057104.6	NA	ENSMUSG00000051340	missense	S/F	69	Olfr645	ENSMUST00000057104.6:c.206C>T	ENSMUSP00000062821.3:p.Ser69Phe	H-2-Kb	9	7	5	LSLLFVNDL	LSLLSVNDL	NetMHC	62.61	2365.54	37.782	137	0.197	NA	NA	NA	NA	NA	NA	209.242	1943.24	9.287	2365.54	62.61	2848.4	144.8	1520.93	297.927	1291.96	273.684	SCC_P20	1.62857	2.01429	FALSE	FALSE	FALSE
SCC_P20	chr7	103220304	103220304	G	T	ENSMUST00000214051.1	5	ENSMUSG00000073954	missense	K/N	195	Olfr594	ENSMUST00000214051.1:c.585G>T	ENSMUSP00000149847.1:p.Lys195Asn	H-2-Db	9	7	5	CANINVNII	CANIKVNII	NetMHC	90.81	15924.1	175.356	196	0.224	NA	NA	NA	NA	NA	NA	165.924	8128.24	48.988	15924.1	90.81	8571.9	131.6	7684.58	236.385	6723.11	200.249	SCC_P20	1.02857	1.02857	TRUE	FALSE	FALSE
SCC_P20	chr7	107845085	107845085	A	G	ENSMUST00000220193.1	5	ENSMUSG00000109542	missense	V/A	216	Olfr470	ENSMUST00000220193.1:c.647T>C	ENSMUSP00000151543.1:p.Val216Ala	H-2-Db	10	10	2	SAIAISYTYI	SVIAISYTYI	NetMHC	39.9	809.99	20.301	634	0.014	NA	NA	NA	NA	NA	NA	397.066	1754.99	4.42	809.99	39.9	1663.9	116.1	1846.08	678.032	2107.03	684.968	SCC_P20	0.957143	1.4	FALSE	FALSE	FALSE
SCC_P20	chr7	85152619	85152619	G	T	ENSMUST00000168730.2	5	ENSMUSG00000095664	missense	P/H	158	Vmn2r67	ENSMUST00000168730.2:c.473C>A	ENSMUSP00000126007.1:p.Pro158His	H-2-Kb	8	6	6	FMYSIHEL	FMYSIPEL	NetMHCpan	104.7	129	1.232	188	0.176	NA	NA	NA	NA	NA	NA	542.572	478.3	0.882	268.36	453.11	129	104.7	752.905	707.522	688.24	632.033	SCC_P20	0.2	0.2	FALSE	FALSE	FALSE
SCC_P20	chr7	80717097	80717097	T	A	ENSMUST00000167377.2	1	ENSMUSG00000030536	missense	I/F	1592	Iqgap1	ENSMUST00000167377.2:c.4774A>T	ENSMUSP00000128278.1:p.Ile1592Phe	H-2-Kb	8	7	5	VIFEFGPT	VIFEIGPT	NetMHC	19.03	1460.12	76.727	141	0.241	NA	NA	NA	NA	NA	NA	28.727	1248.51	43.461	1460.12	19.03	1472.7	69.5	1036.91	32.8655	614.809	24.589	SCC_P20	0.557143	1.25714	FALSE	FALSE	FALSE
SCC_P20	chr7	86268842	86268842	T	A	ENSMUST00000217724.1	5	ENSMUSG00000057540	missense	N/Y	316	Olfr310	ENSMUST00000217724.1:c.946A>T	ENSMUSP00000151989.1:p.Asn316Tyr	H-2-Kb	9	6	6	FEYKRYIYF	FEYKRNIYF	SMM	101.417	750.084	7.396	95	0.232	NA	NA	NA	NA	NA	NA	429.431	2556	5.952	4361.91	754.57	5359.6	910.5	750.084	101.417	685.883	104.292	SCC_P20	-0.714286	-0.714286	FALSE	FALSE	FALSE
SCC_P20	chr7	140336044	140336044	C	A	ENSMUST00000214858.1	5	ENSMUSG00000062782	missense	L/M	61	Olfr527	ENSMUST00000214858.1:c.181C>A	ENSMUSP00000149080.1:p.Leu61Met	H-2-Kb	9	6	6	PMYFFMVNL	PMYFFLVNL	SMM	27.046	20.659	0.764	370	0.216	NA	NA	NA	NA	NA	NA	58.129	61.772	1.063	94.62	83.88	106.9	97.4	20.659	27.0464	28.9234	32.378	SCC_P20	1.52857	1.52857	FALSE	FALSE	FALSE
SCC_P20	chr7	112894458	112894458	A	G	ENSMUST00000059768.16	1	ENSMUSG00000055320	missense	I/M	397	Tead1	ENSMUST00000059768.16:c.1191A>G	ENSMUSP00000060671.9:p.Ile397Met	H-2-Db	9	4	8	SVLENFTML	SVLENFTIL	NetMHCpan	56.2	25.6	0.456	85	0.2	NA	NA	NA	NA	NA	NA	93.041	86.275	0.927	63.25	79.76	25.6	56.2	109.3	106.321	142.748	150.512	SCC_P20	0.657143	0.714286	FALSE	FALSE	FALSE
SCC_P20	chr8	95011799	95011799	T	C	ENSMUST00000179619.8	1	ENSMUSG00000031785	missense	I/T	640	Adgrg1	ENSMUST00000179619.8:c.1919T>C	ENSMUSP00000137520.1:p.Ile640Thr	H-2-Kb	8	4	8	ILYLFSIT	ILYLFSII	NetMHCpan	212.2	23.2	0.109	119	0.202	NA	NA	NA	NA	NA	NA	278.752	51.506	0.185	34.03	483.33	23.2	212.2	75.638	331.696	68.9827	225.808	SCC_P20	1.72857	2.47143	FALSE	FALSE	FALSE
SCC_P20	chr7	126998574	126998574	A	G	ENSMUST00000165096.8	1	ENSMUSG00000030681	missense	V/A	124	Mvp	ENSMUST00000165096.8:c.371T>C	ENSMUSP00000127250.2:p.Val124Ala	H-2-Kb	8	5	7	ITPLQVAL	ITPLQVVL	SMM	208.324	490.614	2.355	128	0.188	NA	NA	NA	NA	NA	NA	361.112	827.469	2.291	2006.7	401.05	932.6	459.9	490.614	208.324	722.337	321.174	SCC_P20	1.11429	1.21429	FALSE	FALSE	FALSE
SCC_P20	chr7	133647391	133647391	A	C	ENSMUST00000051169.12	1	ENSMUSG00000039990	missense	D/A	315	Edrf1	ENSMUST00000051169.12:c.944A>C	ENSMUSP00000059166.6:p.Asp315Ala	H-2-Kb	8	5	7	ILWTFEAI	ILWTFEDI	NetMHCpan	143.6	666.9	4.644	154	0.208	NA	NA	NA	NA	NA	NA	243.791	865.203	3.549	1538.59	342.65	666.9	143.6	1063.51	294.944	636.414	192.637	SCC_P20	1.11429	1.11429	FALSE	FALSE	FALSE
SCC_P20	chr7	108323210	108323210	TC	T	ENSMUST00000079865.4	NA	ENSMUSG00000109497	FS	G/X	155	Olfr492	ENSMUST00000079865.4:c.465del	ENSMUSP00000146417.1:p.Ile156PhefsTer8	H-2-Kb	9	4	9	VVGSYTGGF	VVGSYTGGI	SMM	304.166	447.827	1.472	465	0.198	NA	NA	NA	NA	NA	NA	412.088	510.787	1.24	500.08	434.01	1180.3	1234.5	447.827	304.166	521.495	390.167	SCC_P20	-0.171429	0.685714	FALSE	FALSE	FALSE
SCC_P20	chr7	135172486	135172486	TC	T	ENSMUST00000084488.4	5	ENSMUSG00000058325	FS	P/X	1848	Dock1	ENSMUST00000084488.4:c.5546del	ENSMUSP00000081531.4:p.Pro1849LeufsTer38	H-2-Kb	9	35	0	ANLLLLSYI	NA	NetMHCpan	340.9	NA	NA	214	0.084	NA	NA	NA	NA	NA	NA	564.768	NA	NA	NA	536.46	NA	340.9	NA	593.076	NA	673.364	SCC_P20	2.51429	2.51429	FALSE	FALSE	FALSE
SCC_P20	chr8	12812332	12812332	A	G	ENSMUST00000091237.11	1	ENSMUSG00000031441	missense	I/M	61	Atp11a	ENSMUST00000091237.11:c.183A>G	ENSMUSP00000088779.5:p.Ile61Met	H-2-Kb	9	3	9	SKYTFWNFM	SKYTFWNFI	NetMHC	57.07	114.61	2.008	246	0.195	NA	NA	NA	NA	NA	NA	94.704	167.079	1.764	114.61	57.07	120.8	76.4	213.359	113.008	230.808	135.285	SCC_P20	0.157143	0.157143	FALSE	FALSE	FALSE
SCC_P20	chr7	117549082	117549082	T	C	ENSMUST00000032892.6	1	ENSMUSG00000030657	missense	F/L	294	Xylt1	ENSMUST00000032892.6:c.880T>C	ENSMUSP00000032892.5:p.Phe294Leu	H-2-Kb	9	3	9	LMPEKVARL	LMPEKVARF	NetMHC	173.46	659.31	3.801	134	0.239	NA	NA	NA	NA	NA	NA	295.639	583.799	1.975	659.31	173.46	988.5	403.9	508.288	301.377	501.476	289.901	SCC_P20	-0.528571	0.385714	FALSE	FALSE	FALSE
SCC_P20	chr7	121500719	121500719	T	C	ENSMUST00000084628.4	1	ENSMUSG00000046321	missense	Y/H	263	Hs3st2	ENSMUST00000084628.4:c.787T>C	ENSMUSP00000081678.3:p.Tyr263His	H-2-Kb	8	7	5	SWLRHFPL	SWLRYFPL	NetMHC	37.55	13.18	0.351	82	0.293	NA	NA	NA	NA	NA	NA	82.172	20.056	0.244	13.18	37.55	43.5	118.3	20.2181	78.2961	19.8948	86.0478	SCC_P20	0.0285714	0.0285714	FALSE	FALSE	FALSE
SCC_P20	chr7	128682320	128682320	T	C	ENSMUST00000043138.12	1	ENSMUSG00000042105	missense	Y/H	548	Inpp5f	ENSMUST00000043138.12:c.1642T>C	ENSMUSP00000045910.6:p.Tyr548His	H-2-Kb	9	8	4	ANRHYLSRF	ANRYYLSRF	SMM	213.359	159.628	0.748	182	0.225	NA	NA	NA	NA	NA	NA	273.396	175.803	0.643	148.49	318.1	293.9	583.8	159.628	213.359	191.977	228.691	SCC_P20	-1.1	-1.1	FALSE	FALSE	FALSE
SCC_P20	chr8	27115250	27115250	T	C	ENSMUST00000033876.13	1	ENSMUSG00000031486	missense	V/A	541	Adgra2	ENSMUST00000033876.13:c.1622T>C	ENSMUSP00000033876.7:p.Val541Ala	H-2-Kb	8	6	6	VNSRNAAL	VNSRNVAL	SMM	269.612	779.363	2.891	74	0.257	NA	NA	NA	NA	NA	NA	564.712	1159.6	2.053	2281.95	916.13	1466.6	833.8	779.363	269.612	852.59	295.624	SCC_P20	-0.7	-0.642857	FALSE	FALSE	FALSE
SCC_P20	chr8	70174385	70174385	G	A	ENSMUST00000002413.14	1	ENSMUSG00000002342	missense	R/H	29	Tmem161a	ENSMUST00000002413.14:c.86G>A	ENSMUSP00000002413.8:p.Arg29His	H-2-Kb	8	7	5	CSFAHWLL	CSFARWLL	NetMHCpan	55.4	97.3	1.756	84	0.476	NA	NA	NA	NA	NA	NA	78.662	371.36	4.721	346.68	214.88	97.3	55.4	396.041	60.7771	506.687	96.5473	SCC_P20	1.04286	1.04286	TRUE	FALSE	FALSE
SCC_P20	chr8	58911410	58911410	A	G	ENSMUST00000204128.2	5	ENSMUSG00000096914	missense	L/P	22	Galntl6	ENSMUST00000204128.2:c.65T>C	ENSMUSP00000145321.1:p.Leu22Pro	H-2-Kb	9	6	6	VALIFPPNI	VALIFLPNI	NetMHCpan	44.3	22.9	0.517	123	0.114	NA	NA	NA	NA	NA	NA	135.576	58.125	0.429	21.15	51.31	22.9	44.3	93.3491	219.842	103.336	246.746	SCC_P20	1.27143	1.98571	FALSE	FALSE	FALSE
SCC_P20	chr7	119578155	119578155	G	T	ENSMUST00000098084.10	1	ENSMUSG00000030945	missense	A/S	298	Acsm2	ENSMUST00000098084.10:c.892G>T	ENSMUSP00000095690.3:p.Ala298Ser	H-2-Kb	8	6	6	MNILGSFL	MNILGAFL	NetMHCpan	402.6	189.5	0.471	158	0.228	NA	NA	NA	NA	NA	NA	492.911	212.831	0.432	522.72	1647.75	189.5	402.6	220.668	498.586	204.993	487.237	SCC_P20	1.45714	1.45714	FALSE	FALSE	FALSE
SCC_P20	chr7	108714066	108714066	C	A	ENSMUST00000074730.3	NA	ENSMUSG00000056946	missense	L/M	238	Olfr512	ENSMUST00000074730.3:c.712C>A	ENSMUSP00000074291.4:p.Leu238Met	H-2-Kb	8	6	6	ILFTIMRM	ILFTILRM	NetMHCpan	74.1	112.6	1.52	340	0.25	NA	NA	NA	NA	NA	NA	290.124	605.685	2.088	729.71	264.21	112.6	74.1	758.124	462.104	481.659	316.039	SCC_P20	1.38571	1.75714	FALSE	FALSE	FALSE
SCC_P20	chr7	118543426	118543426	T	C	ENSMUST00000044195.5	1	ENSMUSG00000042246	missense	S/G	580	Tmc7	ENSMUST00000044195.5:c.1738A>G	ENSMUSP00000046927.4:p.Ser580Gly	H-2-Kb	9	4	8	IFYVKELGL	IFYVKELSL	SMM	58.359	65.48	1.122	85	0.224	NA	NA	NA	NA	NA	NA	68.619	75.602	1.102	72.09	59.39	106.1	128.9	65.4802	58.3593	79.1134	77.8485	SCC_P20	0.385714	0.942857	FALSE	FALSE	FALSE
SCC_P20	chr7	131116641	131116641	T	A	ENSMUST00000208311.2	1	ENSMUSG00000047517	missense	V/D	1697	Dmbt1	ENSMUST00000208311.2:c.5090T>A	ENSMUSP00000146685.1:p.Val1697Asp	H-2-Kb	8	5	7	SNFLRADV	SNFLRAVV	NetMHCpan	182.2	77.5	0.425	144	0.208	NA	NA	NA	NA	NA	NA	287.774	202.579	0.704	163.2	205.09	77.5	182.2	241.958	370.459	261.06	383.478	SCC_P20	0.157143	0.157143	FALSE	FALSE	FALSE
SCC_P20	chr9	38368241	38368241	C	T	ENSMUST00000052085.1	NA	ENSMUSG00000049864	missense	L/F	232	Olfr250	ENSMUST00000052085.1:c.694C>T	ENSMUSP00000051631.1:p.Leu232Phe	H-2-Kb	8	5	7	SSYALIFV	SSYALILV	NetMHC	35.19	31.57	0.897	174	0.224	NA	NA	NA	NA	NA	NA	70.495	88.305	1.253	31.57	35.19	86.3	100.8	90.3109	59.9432	116.075	81.0476	SCC_P20	2.14286	2.14286	FALSE	FALSE	FALSE
SCC_P20	chr8	123200246	123200246	CA	C	ENSMUST00000019422.5	1	ENSMUSG00000019278	FS	N/X	270	Dpep1	ENSMUST00000019422.5:c.809del	ENSMUSP00000019422.4:p.Asn270ThrfsTer55	H-2-Kb	9	4	8	VMVNFFSTL	VMVNFFSNF	NetMHCpan	4.4	12	2.727	137	0.482	NA	NA	NA	NA	NA	NA	9.947	16.668	1.676	10.15	4.79	12	4.4	21.3359	15.1046	26.8689	18.5887	SCC_P20	1.22857	1.65714	FALSE	FALSE	FALSE
SCC_P20	chr9	39819815	39819815	A	G	ENSMUST00000215922.1	3	ENSMUSG00000095774	missense	M/V	59	Olfr970	ENSMUST00000215922.1:c.175A>G	ENSMUSP00000150325.1:p.Met59Val	H-2-Kb	9	10	2	PVYYFLSSL	PMYYFLSSL	SMM	35.165	16.222	0.461	319	0.273	NA	NA	NA	NA	NA	NA	46.13	35.595	0.772	45.21	53.06	42.4	39.2	16.2222	35.1649	28.7906	58.5127	SCC_P20	0.885714	0.942857	FALSE	FALSE	FALSE
SCC_P20	chr9	44333095	44333095	A	C	ENSMUST00000054708.4	1	ENSMUSG00000032123	missense	Q/H	402	Dpagt1	ENSMUST00000054708.4:c.1206A>C	ENSMUSP00000056282.3:p.Gln402His	H-2-Kb	8	8	6	FSIRYHLV	FSIRYQLV	NetMHC	46.29	25.9	0.56	144	0.181	NA	NA	NA	NA	NA	NA	72.129	87.371	1.211	25.9	46.29	67.9	59	106.842	85.259	121.266	89.0718	SCC_P20	0.385714	0.385714	FALSE	FALSE	FALSE
SCC_P20	chr9	39184623	39184623	T	G	ENSMUST00000071617.5	3	ENSMUSG00000094970	missense	I/M	148	Olfr943	ENSMUST00000071617.5:c.444T>G	ENSMUSP00000071545.5:p.Ile148Met	H-2-Kb	9	3	9	SSQIYTSLM	SSQIYTSLI	NetMHC	79.33	157.47	1.985	351	0.248	NA	NA	NA	NA	NA	NA	233.471	430.395	1.843	157.47	79.33	299.6	169.7	561.19	297.242	608.485	356.656	SCC_P20	0.557143	0.557143	FALSE	FALSE	FALSE
SCC_P20	chr9	9180096	9180096	GA	G	ENSMUST00000093893.11	1	ENSMUSG00000050730	FS	S/X	61	Arhgap42	ENSMUST00000093893.11:c.181del	ENSMUSP00000091419.4:p.Ser61ProfsTer27	H-2-Kb	8	6	6	AVQKFPSL	AVQKFSQS	NetMHCpan	56.4	11065.3	196.193	84	0.214	NA	NA	NA	NA	NA	NA	117.909	6487.01	55.017	11389.2	73.36	11065.3	56.4	1485.05	162.458	1908.71	176.905	SCC_P20	0.142857	0.142857	FALSE	FALSE	FALSE
SCC_P20	chr9	49507013	49507013	AT	A	ENSMUST00000194252.5	5	ENSMUSG00000039542	FS	M/X	997	Ncam1	ENSMUST00000194252.5:c.2988del	ENSMUSP00000142331.1:p.Met997TrpfsTer58	H-2-Kb	8	31	0	WALLLPPL	NA	SMMPMBEC	330.172	NA	NA	68	0.059	NA	NA	NA	NA	NA	NA	399.334	NA	NA	NA	450.54	NA	459.2	NA	348.129	NA	330.172	SCC_P20	1.97143	1.97143	FALSE	FALSE	FALSE
SCC_P20	chr9	39258136	39258136	A	C	ENSMUST00000076903.2	NA	ENSMUSG00000063380	missense	C/G	182	Olfr945	ENSMUST00000076903.2:c.544T>G	ENSMUSP00000076169.2:p.Cys182Gly	H-2-Kb	8	6	6	INHYFGDI	INHYFCDI	NetMHCpan	102	90.9	0.891	264	0.409	NA	NA	NA	NA	NA	NA	276.289	313.213	1.134	217.41	182.12	90.9	102	466.38	456.815	409.016	370.459	SCC_P20	-0.657143	-0.657143	FALSE	FALSE	FALSE
SCC_P20	chr9	19808619	19808619	G	T	ENSMUST00000217280.1	5	ENSMUSG00000095448	missense	Q/H	100	Olfr859	ENSMUST00000217280.1:c.300G>T	ENSMUSP00000151076.1:p.Gln100His	H-2-Kb	9	10	2	THVSFFILF	TQVSFFILF	SMM	175.029	226.001	1.291	445	0.231	NA	NA	NA	NA	NA	NA	275.16	317.494	1.154	322.92	314.68	446.4	362.2	226.001	175.029	312.069	235.641	SCC_P20	2.87143	2.87143	FALSE	FALSE	FALSE
SCC_P20	chr9	28404310	28404310	T	C	ENSMUST00000073822.5	5	ENSMUSG00000062257	missense	L/P	22	Opcml	ENSMUST00000073822.5:c.65T>C	ENSMUSP00000073493.5:p.Leu22Pro	H-2-Kb	8	6	6	VSLRLPFL	VSLRLLFL	NetMHC	19.04	36.92	1.939	111	0.144	NA	NA	NA	NA	NA	NA	34.628	42.35	1.223	36.92	19.04	48.8	35	38.7026	34.2563	45.9981	41.8543	SCC_P20	1.04286	1.1	FALSE	FALSE	FALSE
SCC_P20	chr9	38026663	38026663	T	C	ENSMUST00000072974.1	NA	ENSMUSG00000094461	missense	F/L	286	Olfr883	ENSMUST00000072974.1:c.856T>C	ENSMUSP00000072741.1:p.Phe286Leu	H-2-Kb	8	4	8	VGPMLNPL	VGPMLNPF	NetMHC	89.87	2493.18	27.742	236	0.203	NA	NA	NA	NA	NA	NA	195.878	2841.4	14.506	2493.18	89.87	941	145.3	4006.27	246.456	3189.63	253.945	SCC_P20	0.342857	0.4	FALSE	FALSE	FALSE
SCC_P20	chr8	121888323	121888323	A	G	ENSMUST00000045557.9	1	ENSMUSG00000040010	missense	W/R	262	Slc7a5	ENSMUST00000045557.9:c.784T>C	ENSMUSP00000041557.8:p.Trp262Arg	H-2-Kb	9	6	6	FAYGGRNYL	FAYGGWNYL	SMM	342.855	144.248	0.421	218	0.193	NA	NA	NA	NA	NA	NA	404.088	149.076	0.369	211.24	824.21	122.4	408	144.248	342.855	153.904	400.175	SCC_P20	-1.08571	-0.785714	FALSE	FALSE	FALSE
SCC_P20	chr9	44436222	44436222	GT	G	ENSMUST00000098837.2	1	ENSMUSG00000074397	FS	T/X	40	Foxr1	ENSMUST00000098837.2:c.118del	ENSMUSP00000096436.1:p.Thr40ProfsTer18	H-2-Db	9	15	0	KMVQTLSPI	NA	NetMHC	216.51	NA	NA	232	0.276	NA	NA	NA	NA	NA	NA	672.59	NA	NA	NA	216.51	NA	410.7	NA	1031.86	NA	934.48	SCC_P20	0.842857	0.842857	FALSE	FALSE	FALSE
SCC_P20	chr9	20260333	20260333	G	T	ENSMUST00000086474.5	2	ENSMUSG00000066897	missense	L/F	164	Olfr872	ENSMUST00000086474.5:c.492G>T	ENSMUSP00000083665.4:p.Leu164Phe	H-2-Kb	8	7	5	LASVFASL	LASVLASL	NetMHC	27.53	1510.89	54.882	215	0.233	NA	NA	NA	NA	NA	NA	70.725	1252.2	17.705	1510.89	27.53	1021.1	35.1	1370.06	129.939	1134.33	106.351	SCC_P20	1.82857	1.82857	FALSE	FALSE	FALSE
SCC_P20	chr9	38488319	38488319	T	C	ENSMUST00000214344.2	3	ENSMUSG00000039962	missense	C/R	97	Olfr906	ENSMUST00000214344.2:c.289T>C	ENSMUSP00000151008.1:p.Cys97Arg	H-2-Kb	9	4	8	NIISYTGRM	NIISYTGCM	NetMHCpan	555.4	2478.6	4.463	151	0.291	NA	NA	NA	NA	NA	NA	719.901	2081.12	2.891	3899.38	634.22	2478.6	555.4	1641.01	805.582	1683.64	925.231	SCC_P20	-0.185714	0.328571	FALSE	FALSE	FALSE
SCC_P20	chr9	39719449	39719449	C	A	ENSMUST00000215164.2	5	ENSMUSG00000095839	missense	S/Y	74	Olfr965	ENSMUST00000215164.2:c.221C>A	ENSMUSP00000150401.1:p.Ser74Tyr	H-2-Kb	9	6	6	IDLCYYTVI	IDLCYSTVI	SMMPMBEC	261.969	1312.95	5.012	456	0.27	NA	NA	NA	NA	NA	NA	445.578	2632.18	5.907	5805.22	2025.9	3444.2	437.1	1820.16	454.057	1312.96	261.969	SCC_P20	1.67143	1.67143	FALSE	FALSE	FALSE
SCC_P20	chr9	119221284	119221284	T	C	ENSMUST00000173185.1	1	ENSMUSG00000092212	missense	T/A	287	Slc22a13b	ENSMUST00000173185.1:c.859A>G	ENSMUSP00000134667.1:p.Thr287Ala	H-2-Kb	8	10	2	IAPLVMLL	ITPLVMLL	NetMHC	136.12	137.31	1.009	109	0.128	NA	NA	NA	NA	NA	NA	291.28	245.511	0.843	137.31	136.12	256.2	219.7	234.823	362.861	312.421	494.015	SCC_P20	2.52857	2.62857	FALSE	FALSE	FALSE
SCC_P20	chrX	21486522	21486522	A	AT	ENSMUST00000089188.8	1	ENSMUSG00000068122	FS	I/IX	132	Agtr2	ENSMUST00000089188.8:c.402dup	ENSMUSP00000086592.2:p.Ile135TyrfsTer8	H-2-Kb	8	9	6	ASIFFYYL	ASIFFITC	NetMHC	7.16	2524.56	352.592	148	0.412	NA	NA	NA	NA	NA	NA	9.18	748.528	81.541	2524.56	7.16	989.2	7.3	438.268	11.0596	507.855	11.9327	SCC_P20	1.5	1.5	FALSE	FALSE	FALSE
SCC_P20	chr9	123640590	123640590	A	T	ENSMUST00000040960.12	1	ENSMUSG00000036814	missense	C/S	481	Slc6a20a	ENSMUST00000040960.12:c.1441T>A	ENSMUSP00000047690.6:p.Cys481Ser	H-2-Kb	8	10	2	VSYVYGLK	VCYVYGLK	SMMPMBEC	22.067	186.526	8.453	97	0.237	NA	NA	NA	NA	NA	NA	63.142	2311.16	36.603	5104.27	96.31	4266.9	318.2	355.418	29.9737	186.526	22.0668	SCC_P20	0.0428571	1.2	FALSE	FALSE	FALSE
SCC_P20	chrM	3537	3537	G	A	ENSMUST00000082392.1	NA	ENSMUSG00000064341	missense	A/T	263	mt-Nd1	ENSMUST00000082392.1:c.787G>A	ENSMUSP00000080991.2:p.Ala263Thr	H-2-Kb	9	5	7	TNFMMETLL	TNFMMEALL	NetMHCpan	49.7	31.3	0.63	2512	0.02	NA	NA	NA	NA	NA	NA	74.894	48.24	0.644	29.97	62.67	31.3	49.7	65.1793	87.1184	67.027	91.2536	SCC_P20	1.42857	1.42857	FALSE	FALSE	FALSE
SCC_P20	chr9	95765786	95765786	C	T	ENSMUST00000093800.8	1	ENSMUSG00000049493	missense	V/M	427	Pls1	ENSMUST00000093800.8:c.1279G>A	ENSMUSP00000091317.2:p.Val427Met	H-2-Kb	9	11	1	MIFQLYEMI	VIFQLYEMI	NetMHCpan	143.7	56.8	0.395	128	0.234	NA	NA	NA	NA	NA	NA	228.937	83.765	0.366	73.07	213.39	56.8	143.7	112.748	289.141	94.4604	244.484	SCC_P20	0.671429	0.671429	FALSE	FALSE	FALSE
SCC_P20	chr9	105026705	105026705	A	T	ENSMUST00000057742.14	1	ENSMUSG00000032564	missense	Q/H	435	Cpne4	ENSMUST00000057742.14:c.1305A>T	ENSMUSP00000049663.8:p.Gln435His	H-2-Kb	8	9	3	ASHYFILL	ASQYFILL	NetMHCpan	15.1	35.7	2.364	90	0.222	NA	NA	NA	NA	NA	NA	41.412	58.188	1.405	30.75	20.2	35.7	15.1	80.6752	70.4271	91.7783	62.6239	SCC_P20	1.37143	1.37143	FALSE	FALSE	FALSE
SCC_P20	chr9	119958066	119958066	A	G	ENSMUST00000035100.5	1	ENSMUSG00000032514	missense	E/G	713	Ttc21a	ENSMUST00000035100.5:c.2138A>G	ENSMUSP00000035100.5:p.Glu713Gly	H-2-Kb	9	4	8	LYIGCYVGL	LYIGCYVEL	SMMPMBEC	243.36	269.929	1.109	170	0.212	NA	NA	NA	NA	NA	NA	418.183	661.365	1.582	1022.91	541.17	983.8	753	338.93	295.196	269.929	243.36	SCC_P20	1.84286	1.84286	FALSE	FALSE	FALSE
SCC_P20	chr9	85697205	85697206	GTT	G	ENSMUST00000039213.14	1	ENSMUSG00000035941	FS	K/X	1212	Ibtk	ENSMUST00000039213.14:c.3635_3636del	ENSMUSP00000041145.8:p.Lys1212ThrfsTer17	H-2-Kb	9	12	0	RSWLWFRRS	NA	SMM	401.893	NA	NA	36	0.278	NA	NA	NA	NA	NA	NA	603.134	NA	NA	NA	596.38	NA	772.1	NA	401.893	NA	609.888	SCC_P20	-0.714286	-0.714286	FALSE	FALSE	FALSE
SCC_P20	chrX	59999509	59999509	A	G	ENSMUST00000033477.4	1	ENSMUSG00000031138	missense	T/A	16	F9	ENSMUST00000033477.4:c.46A>G	ENSMUSP00000033477.4:p.Thr16Ala	H-2-Kb	8	11	1	AIFLLGYL	TIFLLGYL	NetMHC	30.51	27.38	0.897	92	0.337	NA	NA	NA	NA	NA	NA	46.432	36.632	0.789	27.38	30.51	38.3	57.6	37.4749	47.2868	35.7882	45.5764	SCC_P20	2.42857	2.42857	FALSE	FALSE	FALSE
SCC_P20	chrX	139080483	139080483	GA	G	ENSMUST00000033626.14	1	ENSMUSG00000031271	FS	F/X	361	Serpina7	ENSMUST00000033626.14:c.1083del	ENSMUSP00000033626.8:p.His362ThrfsTer43	H-2-Kb	8	7	6	LSYAFTRL	LSYAFHKA	NetMHC	2.2	115.41	52.459	34	0.588	NA	NA	NA	NA	NA	NA	2.348	118.06	50.288	115.41	2.2	56.2	2.5	159.126	2.4476	120.709	2.24771	SCC_P20	0.157143	0.157143	FALSE	FALSE	FALSE
SCC_P20	chrX	59250947	59250947	A	AG	ENSMUST00000124402.1	2	ENSMUSG00000031137	FS	P/PX	23	Fgf13	ENSMUST00000124402.1:c.68dup	ENSMUSP00000114905.1:p.Gly24TrpfsTer28	H-2-Kb	8	19	0	VTTRFHPI	NA	NetMHCpan	45.2	NA	NA	38	0.474	NA	NA	NA	NA	NA	NA	60.112	NA	NA	NA	51.4	NA	45.2	NA	68.824	NA	71.0788	SCC_P20	-0.485714	-0.485714	FALSE	FALSE	FALSE
SCC_P20	chrX	90892634	90892634	GA	G	ENSMUST00000172155.1	NA	ENSMUSG00000091497	FS	K/X	165	Gm44	ENSMUST00000172155.1:c.495del	ENSMUSP00000129722.1:p.Lys165AsnfsTer20	H-2-Kb	9	7	5	ISKLNFPTM	ISKLKLPNN	NetMHCpan	113.7	16922.2	148.832	42	0.69	NA	NA	NA	NA	NA	NA	241.21	9647.09	39.995	17062.1	213.73	16922.2	113.7	2371.97	308.397	1216.89	268.689	SCC_P20	-0.171429	0.185714	FALSE	FALSE	FALSE
SCC_P20	chrX	143804468	143804468	AT	A	ENSMUST00000087316.5	1	ENSMUSG00000067276	FS	K/X	544	Capn6	ENSMUST00000087316.5:c.1632del	ENSMUSP00000084573.5:p.Lys544AsnfsTer65	H-2-Kb	9	58	0	SSWGRLLSM	NA	NetMHCpan	107.5	NA	NA	64	0.094	NA	NA	NA	NA	NA	NA	135.611	NA	NA	NA	164.49	NA	107.5	NA	138.711	NA	132.51	SCC_P20	0.414286	0.414286	FALSE	FALSE	FALSE
SCC_P20	chrX	53737717	53737717	CT	C	ENSMUST00000069209.1	1	ENSMUSG00000055555	FS	F/X	191	4930502E18Rik	ENSMUST00000069209.1:c.575del	ENSMUSP00000064619.1:p.Phe192SerfsTer39	H-2-Kb	9	9	4	TIFSPWILL	NA	SMM	107.922	NA	NA	61	0.426	NA	NA	NA	NA	NA	NA	133.325	NA	NA	NA	110.65	NA	156	NA	107.922	NA	162.648	SCC_P20	1.65714	1.75714	FALSE	FALSE	FALSE
SCC_P20	chrX	93734906	93734906	G	A	ENSMUST00000045898.3	1	ENSMUSG00000035246	missense	E/K	284	Pcyt1b	ENSMUST00000045898.3:c.850G>A	ENSMUSP00000044280.3:p.Glu284Lys	H-2-Kb	9	8	4	KSRKFIGNF	KSREFIGNF	NetMHC	272.3	322.39	1.184	60	0.417	NA	NA	NA	NA	NA	NA	518.465	463.942	0.895	322.39	272.3	258.8	402.9	605.494	634.03	706.724	700.245	SCC_P20	-0.314286	-0.314286	FALSE	FALSE	FALSE
SCC_P20	chrX	101673545	101673545	GA	G	ENSMUST00000044475.4	1	ENSMUSG00000034160	FS	K/X	757	Ogt	ENSMUST00000044475.4:c.2271del	ENSMUSP00000045409.4:p.Lys757AsnfsTer23	H-2-Kb	9	22	0	VTQLLICPL	NA	NetMHCpan	324.4	NA	NA	84	0.536	NA	NA	NA	NA	NA	NA	478.008	NA	NA	NA	401.25	NA	324.4	NA	554.766	NA	602.907	SCC_P20	1.9	2.08571	FALSE	FALSE	FALSE
SCC_P20	chrX	76266837	76266837	GA	G	ENSMUST00000096389.4	1	ENSMUSG00000071738	FS	K/X	4	Cldn34b3	ENSMUST00000096389.4:c.14del	ENSMUSP00000094120.4:p.Lys5SerfsTer11	H-2-Db	9	5	1	SAIAKWEVL	NA	NetMHCpan	51.6	NA	NA	122	0.295	NA	NA	NA	NA	NA	NA	187.454	NA	NA	NA	113.95	NA	51.6	NA	327.808	NA	260.958	SCC_P20	0.857143	0.857143	FALSE	FALSE	FALSE
SCC_P20	chrX	140028155	140028155	T	A	ENSMUST00000101212.8	1	ENSMUSG00000072944	missense	I/F	116	Nup62cl	ENSMUST00000101212.8:c.346A>T	ENSMUSP00000098772.2:p.Ile116Phe	H-2-Db	9	3	9	FNLWNQALF	FNLWNQALI	SMMPMBEC	445.215	118.187	0.265	64	0.328	NA	NA	NA	NA	NA	NA	533.855	92.294	0.173	58.69	834.63	66.4	603.6	126.654	464.109	118.187	445.215	SCC_P20	0.614286	0.614286	FALSE	FALSE	FALSE
SCC_P20	chrX	79302800	79302800	T	C	ENSMUST00000197180.5	5	ENSMUSG00000073077	missense	Y/C	2879	Cfap47	ENSMUST00000197180.5:c.8636A>G	ENSMUSP00000142707.2:p.Tyr2879Cys	H-2-Kb	9	5	7	QAIHWMCPI	QAIHWMYPI	NetMHCpan	393.3	245.1	0.623	71	0.408	NA	NA	NA	NA	NA	NA	605.91	490.304	0.809	464.06	635.15	245.1	393.3	516.547	586.287	608.485	625.533	SCC_P20	1.1	1.1	TRUE	FALSE	FALSE
SCC_P20	chrX	72257609	72257609	T	G	ENSMUST00000064780.3	1	ENSMUSG00000031340	missense	K/T	865	Gabre	ENSMUST00000064780.3:c.2594A>C	ENSMUSP00000066543.3:p.Lys865Thr	H-2-Kb	8	8	4	VLRTYFCM	VLRKYFCM	NetMHCpan	313.9	380	1.211	47	0.553	NA	NA	NA	NA	NA	NA	454.151	592.614	1.305	877.47	794.76	380	313.9	621.928	475.051	563.3	433.251	SCC_P20	0.642857	0.971429	FALSE	FALSE	FALSE
09-2_par	chr10	50754122	50754122	G	T	ENSMUST00000035606.9	5	ENSMUSG00000038774	missense	S/I	1769	Ascc3	ENSMUST00000035606.9:c.5306G>T	ENSMUSP00000036726.8:p.Ser1769Ile	H-2-Kb	8	8	4	MNPIYYSL	MNPSYYSL	NetMHC	10.83	12.27	1.133	121	0.174	NA	NA	NA	NA	NA	NA	32.613	36.465	1.118	12.27	10.83	28.9	21.7	44.0291	43.5251	62.6239	64.2303	09-2_par	-0.0285714	-0.0285714	FALSE	FALSE	FALSE
09-2_par	chr1	86085228	86085228	A	G	ENSMUST00000027432.8	1	ENSMUSG00000026229	missense	N/S	373	Psmd1	ENSMUST00000027432.8:c.1118A>G	ENSMUSP00000027432.8:p.Asn373Ser	H-2-Kb	8	11	1	SSFMHCGT	NSFMHCGT	NetMHCpan	223	2154.7	9.662	166	0.054	NA	NA	NA	NA	NA	NA	257.26	2211.6	8.597	5618.35	276.43	2154.7	223	2268.51	357.059	1351.26	238.089	09-2_par	0.3	0.3	FALSE	FALSE	FALSE
09-2_par	chr1	180861192	180861192	CA	C	ENSMUST00000038091.7	1	ENSMUSG00000038806	FS	A/X	205	Sde2	ENSMUST00000038091.7:c.622del	ENSMUSP00000037890.6:p.Arg208GlyfsTer53	H-2-Kb	9	43	0	MTVRMLLGL	NA	NetMHCpan	354.3	NA	NA	87	0.195	NA	NA	NA	NA	NA	NA	546.074	NA	NA	NA	419	NA	354.3	NA	673.147	NA	791.134	09-2_par	1.8	1.8	FALSE	FALSE	FALSE
09-2_par	chr10	79293627	79293627	A	C	ENSMUST00000020547.9	1	ENSMUSG00000055515	missense	K/T	784	Vmn2r81	ENSMUST00000020547.9:c.2351A>C	ENSMUSP00000020547.8:p.Lys784Thr	H-2-Kb	8	11	1	TSLAFSML	KSLAFSML	NetMHC	4.56	5.78	1.268	428	0.054	NA	NA	NA	NA	NA	NA	9.63	14.375	1.493	5.78	4.56	11.7	7.3	17.0506	11.9602	19.4868	13.084	09-2_par	1.78571	1.78571	FALSE	FALSE	FALSE
09-2_par	chr10	59192281	59192281	CA	C	ENSMUST00000165971.2	1	ENSMUSG00000019917	FS	C/X	73	45179	ENSMUST00000165971.2:c.217del	ENSMUSP00000129023.1:p.Cys73ValfsTer20	H-2-Kb	9	8	4	SHFVHVLDL	NA	NetMHCpan	100.4	NA	NA	98	0.071	NA	NA	NA	NA	NA	NA	252.737	NA	NA	NA	201.21	NA	100.4	NA	343.645	NA	304.264	09-2_par	1.72857	1.72857	FALSE	FALSE	FALSE
09-2_par	chr1	26682136	26682136	A	G	ENSMUST00000097801.3	1	ENSMUSG00000073722	missense	I/T	1321	4931408C20Rik	ENSMUST00000097801.3:c.3962T>C	ENSMUSP00000095410.3:p.Ile1321Thr	H-2-Kb	8	5	7	FLFRYRTI	FLFRYRII	NetMHCpan	70	178.8	2.554	138	0.058	NA	NA	NA	NA	NA	NA	167.816	408.466	2.434	826.6	232.42	178.8	70	426.324	186.097	390.607	149.534	09-2_par	0.0142857	0.0142857	FALSE	FALSE	FALSE
09-2_par	chr1	85579187	85579187	CT	C	ENSMUST00000093508.6	1	ENSMUSG00000070034	FS	K/X	385	Sp110	ENSMUST00000093508.6:c.1154del	ENSMUSP00000091226.6:p.Lys385SerfsTer13	H-2-Db	9	11	1	SAFRMRQEI	NA	SMMPMBEC	212.114	NA	NA	119	0.109	NA	NA	NA	NA	NA	NA	246.936	NA	NA	NA	356.88	NA	263.4	NA	230.473	NA	212.114	09-2_par	-0.971429	-0.971429	FALSE	FALSE	FALSE
09-2_par	chr10	51491491	51491491	C	T	ENSMUST00000078778.4	1	ENSMUSG00000112148	missense	T/I	43	Lilrb4a	ENSMUST00000078778.4:c.128C>T	ENSMUSP00000077833.3:p.Thr43Ile	H-2-Kb	8	6	6	VIAAYISV	VIAAYTSV	SMM	125.817	113.957	0.906	143	0.049	NA	NA	NA	NA	NA	NA	185.713	125.278	0.675	89.01	186.85	136.6	184.9	113.957	125.817	162.458	186.526	09-2_par	2.1	2.1	FALSE	FALSE	FALSE
09-2_par	chr1	92588592	92588592	A	C	ENSMUST00000190505.2	3	ENSMUSG00000046300	missense	K/N	87	Olfr1412	ENSMUST00000190505.2:c.261A>C	ENSMUSP00000150943.1:p.Lys87Asn	H-2-Db	9	11	1	NAMANFYSS	KAMANFYSS	SMM	238.572	187.767	0.787	219	0.078	NA	NA	NA	NA	NA	NA	448.615	248.476	0.554	418.17	714	263.3	574.7	187.767	238.572	233.652	322.53	09-2_par	0.0142857	0.385714	FALSE	FALSE	FALSE
09-2_par	chr1	127412243	127412243	G	T	ENSMUST00000038361.10	1	ENSMUSG00000036155	missense	V/L	454	Mgat5	ENSMUST00000038361.10:c.1360G>T	ENSMUSP00000038359.4:p.Val454Leu	H-2-Kb	8	4	8	QSLVYGKL	QSLVYGKV	NetMHC	15.26	75.8	4.967	72	0.167	NA	NA	NA	NA	NA	NA	52.362	246.565	4.709	75.8	15.26	265.7	39.6	232.67	65.1238	260.459	71.9018	09-2_par	0.771429	0.771429	TRUE	FALSE	FALSE
09-2_par	chr1	165539831	165539831	A	G	ENSMUST00000027852.14	1	ENSMUSG00000026567	missense	T/A	557	Adcy10	ENSMUST00000027852.14:c.1669A>G	ENSMUSP00000027852.8:p.Thr557Ala	H-2-Db	9	4	8	SFHQNFYAI	SFHQNFYTI	SMM	105.104	62.176	0.592	111	0.189	NA	NA	NA	NA	NA	NA	167.108	96.911	0.58	73.99	141.21	379.5	647.3	62.1756	105.104	119.831	193.006	09-2_par	-0.342857	-0.342857	FALSE	FALSE	FALSE
09-2_par	chr10	84725752	84725752	G	T	ENSMUST00000077175.6	1	ENSMUSG00000034453	missense	R/M	1125	Polr3b	ENSMUST00000077175.6:c.3374G>T	ENSMUSP00000076418.5:p.Arg1125Met	H-2-Db	9	5	9	LQSMNIIPM	LQSMNIIPR	NetMHCpan	78	26437.4	338.941	45	0.067	NA	NA	NA	NA	NA	NA	328.433	24147.9	73.525	34986.4	344.46	26437.4	78	21858.5	315.225	11603	341.641	09-2_par	0.985714	0.985714	FALSE	FALSE	FALSE
09-2_par	chr1	40743926	40743926	T	C	ENSMUST00000027231.12	1	ENSMUSG00000026062	missense	L/P	450	Slc9a2	ENSMUST00000027231.12:c.1349T>C	ENSMUSP00000027231.7:p.Leu450Pro	H-2-Db	9	5	7	FALVFLPPA	FALVFLLPA	SMM	249.816	267.683	1.072	131	0.031	NA	NA	NA	NA	NA	NA	294.694	383.99	1.303	462.79	321.12	2000.1	635.7	267.683	249.816	305.19	268.269	09-2_par	1.88571	2.51429	FALSE	FALSE	FALSE
09-2_par	chr1	184919705	184919705	A	G	ENSMUST00000027929.9	1	ENSMUSG00000026620	missense	F/S	201	Mark1	ENSMUST00000027929.9:c.602T>C	ENSMUSP00000027929.4:p.Phe201Ser	H-2-Db	9	11	1	SGFSNEFTV	FGFSNEFTV	NetMHC	50.58	23.76	0.47	113	0.062	NA	NA	NA	NA	NA	NA	116.656	82.644	0.708	23.76	50.58	35.1	60.9	144.085	173.628	130.188	172.413	09-2_par	0.185714	0.185714	FALSE	FALSE	FALSE
09-2_par	chr1	171285592	171285592	T	C	ENSMUST00000111305.7	5	ENSMUSG00000053483	missense	T/A	204	Usp21	ENSMUST00000111305.7:c.610A>G	ENSMUSP00000106936.1:p.Thr204Ala	H-2-Kb	8	6	6	KMAHHALL	KMAHHTLL	NetMHCpan	401.1	695.1	1.733	120	0.142	NA	NA	NA	NA	NA	NA	632.662	1828.81	2.891	2156.88	757.62	695.1	401.1	1617.11	565.9	2040.52	699.423	09-2_par	0.957143	0.957143	FALSE	FALSE	FALSE
09-2_par	chr1	93056263	93056263	C	T	ENSMUST00000112958.8	1	ENSMUSG00000014602	missense	G/R	587	Kif1a	ENSMUST00000112958.8:c.1759G>A	ENSMUSP00000108582.2:p.Gly587Arg	H-2-Kb	8	8	4	IIMRKSHV	IIMGKSHV	NetMHC	315.48	2386.29	7.564	155	0.052	NA	NA	NA	NA	NA	NA	859.509	2863.35	3.331	2386.29	315.48	3267.8	1162.7	3489.31	1017.98	2458.9	701.035	09-2_par	-0.257143	-0.214286	FALSE	FALSE	FALSE
09-2_par	chr11	36008549	36008549	T	C	ENSMUST00000102801.7	5	ENSMUSG00000049336	missense	Y/C	2594	Tenm2	ENSMUST00000102801.7:c.7781A>G	ENSMUSP00000099865.1:p.Tyr2594Cys	H-2-Db	9	5	7	SVLNNACYL	SVLNNAYYL	NetMHCpan	29.4	22.1	0.752	115	0.078	NA	NA	NA	NA	NA	NA	58.079	41.36	0.712	16.41	35.69	22.1	29.4	60.6206	80.4674	79.5371	98.3037	09-2_par	0.514286	0.642857	FALSE	FALSE	FALSE
09-2_par	chr11	73940563	73940563	GT	G	ENSMUST00000214210.1	5	ENSMUSG00000069816	FS	F/X	106	Olfr23	ENSMUST00000214210.1:c.321del	ENSMUSP00000150593.1:p.Phe107LeufsTer30	H-2-Kb	8	5	8	QMYFFLFL	QMYFFLFF	SMM	18.482	300.428	16.255	292	0.041	NA	NA	NA	NA	NA	NA	20.74	280.064	13.504	248.7	21.08	259.7	20.4	300.428	18.4816	370.459	29.4944	09-2_par	2.37143	2.37143	TRUE	FALSE	FALSE
09-2_par	chr11	103497686	103497686	CA	C	ENSMUST00000153273.2	5	ENSMUSG00000078632	FS	F/X	2304	Lrrc37a	ENSMUST00000153273.2:c.6912del	ENSMUSP00000121903.2:p.Phe2304LeufsTer27	H-2-Db	9	25	0	ASHLNLWIL	NA	NetMHCpan	47.6	NA	NA	214	0.047	NA	NA	NA	NA	NA	NA	73.433	NA	NA	NA	70.02	NA	47.6	NA	76.8458	NA	95.8451	09-2_par	1.18571	1.18571	FALSE	FALSE	FALSE
09-2_par	chr10	130472110	130472110	CA	C	ENSMUST00000164227.3	5	ENSMUSG00000091511	FS	L/X	753	Vmn2r87	ENSMUST00000164227.3:c.2258del	ENSMUSP00000129215.2:p.Leu753TrpfsTer25	H-2-Kb	9	9	3	GSWLWGASL	NA	NetMHCpan	270.2	NA	NA	544	0.182	NA	NA	NA	NA	NA	NA	374.862	NA	NA	NA	300.72	NA	270.2	NA	563.78	NA	449.004	09-2_par	0.914286	0.914286	FALSE	FALSE	FALSE
09-2_par	chr11	49280252	49280252	T	C	ENSMUST00000213323.1	5	ENSMUSG00000059864	missense	Y/H	35	Olfr1393	ENSMUST00000213323.1:c.103T>C	ENSMUSP00000149358.1:p.Tyr35His	H-2-Kb	8	8	4	LIFHSITL	LIFYSITL	NetMHCpan	200.4	132.4	0.661	372	0.019	NA	NA	NA	NA	NA	NA	321.546	331.278	1.03	339.9	578.58	132.4	200.4	322.656	320.435	340.989	322.656	09-2_par	1.55714	1.55714	FALSE	FALSE	FALSE
09-2_par	chr12	65226339	65226339	T	C	ENSMUST00000046331.4	1	ENSMUSG00000035560	missense	L/P	192	Wdr20rt	ENSMUST00000046331.4:c.575T>C	ENSMUSP00000036682.4:p.Leu192Pro	H-2-Kb	8	5	7	TAPHYQPL	TAPHYQLL	NetMHC	22.18	72.01	3.247	281	0.018	NA	NA	NA	NA	NA	NA	70.891	170.898	2.411	72.01	22.18	104.8	52.3	236.995	89.4829	280.375	101.798	09-2_par	-0.8	-0.8	FALSE	FALSE	FALSE
09-2_par	chr11	34688463	34688463	A	T	ENSMUST00000093193.11	1	ENSMUSG00000020143	missense	L/M	708	Dock2	ENSMUST00000093193.11:c.2122T>A	ENSMUSP00000090884.5:p.Leu708Met	H-2-Kb	9	11	1	MAYKKLMTV	LAYKKLMTV	NetMHCpan	53.3	93.4	1.752	113	0.15	NA	NA	NA	NA	NA	NA	111.459	136.253	1.222	92.9	63.29	93.4	53.3	179.106	159.628	191.977	191.977	09-2_par	0.0142857	0.0428571	FALSE	FALSE	FALSE
09-2_par	chr11	67211360	67211360	C	A	ENSMUST00000124516.7	1	ENSMUSG00000056328	missense	R/S	826	Myh1	ENSMUST00000124516.7:c.2476C>A	ENSMUSP00000117569.1:p.Arg826Ser	H-2-Kb	9	6	6	IQYNVSAFM	IQYNVRAFM	NetMHC	125.35	144.71	1.154	210	0.1	NA	NA	NA	NA	NA	NA	385.659	420.869	1.091	144.71	125.35	131.9	140.2	830.061	631.117	697.028	656.523	09-2_par	0.728571	0.728571	FALSE	FALSE	FALSE
09-2_par	chr11	95969851	95969851	T	G	ENSMUST00000013559.2	1	ENSMUSG00000013415	missense	S/R	359	Igf2bp1	ENSMUST00000013559.2:c.1075A>C	ENSMUSP00000013559.2:p.Ser359Arg	H-2-Kb	9	8	4	AAMRLQSHL	AAMSLQSHL	NetMHC	159.08	222.94	1.401	80	0.087	NA	NA	NA	NA	NA	NA	409.595	316.523	0.773	222.94	159.08	226.5	212.3	406.546	606.89	544.816	635.697	09-2_par	-0.357143	0.0714286	FALSE	FALSE	FALSE
09-2_par	chr11	74206569	74206569	A	G	ENSMUST00000205664.2	3	ENSMUSG00000070377	missense	S/P	216	Olfr43	ENSMUST00000205664.2:c.646T>C	ENSMUSP00000145822.2:p.Ser216Pro	H-2-Kb	8	8	4	IIIPYVRV	IIISYVRV	NetMHC	19.76	12.73	0.644	221	0.045	NA	NA	NA	NA	NA	NA	41.401	25.1	0.606	12.73	19.76	29.1	41.9	26.2265	40.9016	23.974	44.7445	09-2_par	1.42857	1.47143	FALSE	FALSE	FALSE
09-2_par	chr11	109677242	109677242	A	T	ENSMUST00000020938.7	1	ENSMUSG00000020614	missense	S/T	341	Fam20a	ENSMUST00000020938.7:c.1021T>A	ENSMUSP00000020938.7:p.Ser341Thr	H-2-Kb	9	11	1	TAFLPSLNL	SAFLPSLNL	NetMHCpan	85.4	55.9	0.655	51	0.059	NA	NA	NA	NA	NA	NA	163.931	116.055	0.708	73.58	119.36	55.9	85.4	158.529	208.502	301.474	327.529	09-2_par	1.18571	1.3	FALSE	FALSE	FALSE
09-2_par	chr12	98275498	98275498	A	C	ENSMUST00000075072.5	1	ENSMUSG00000021886	missense	S/R	137	Gpr65	ENSMUST00000075072.5:c.409A>C	ENSMUSP00000074581.4:p.Ser137Arg	H-2-Kb	9	4	8	RRFAFITRL	RRFAFITSL	NetMHC	151.71	273.13	1.8	204	0.02	NA	NA	NA	NA	NA	NA	315.235	449.231	1.425	273.13	151.71	195.7	184.7	625.331	445.769	673.364	470.165	09-2_par	1.5	1.5	FALSE	FALSE	FALSE
09-2_par	chr11	69033235	69033235	T	C	ENSMUST00000116359.2	1	ENSMUSG00000020898	missense	C/R	903	Ctc1	ENSMUST00000116359.2:c.2707T>C	ENSMUSP00000112063.2:p.Cys903Arg	H-2-Kb	9	7	5	SRILREPPL	SRILCEPPL	SMM	281.91	783.628	2.78	221	0.023	NA	NA	NA	NA	NA	NA	544.914	1326.55	2.434	1708.5	754.67	3390	2474	783.628	281.91	944.604	335.158	09-2_par	0.128571	0.128571	FALSE	FALSE	FALSE
09-2_par	chr11	61546578	61546578	A	C	ENSMUST00000179936.7	1	ENSMUSG00000001036	missense	I/S	56	Epn2	ENSMUST00000179936.7:c.167T>G	ENSMUSP00000136950.1:p.Ile56Ser	H-2-Kb	9	6	6	VAFSESMSM	VAFSEIMSM	NetMHCpan	123.9	82.3	0.664	61	0.197	NA	NA	NA	NA	NA	NA	145.532	154.465	1.061	140.62	155.51	82.3	123.9	168.31	135.553	254.83	263.785	09-2_par	0.1	0.8	FALSE	FALSE	FALSE
09-2_par	chr12	13390999	13390999	AC	A	ENSMUST00000042953.9	5	ENSMUSG00000020576	FS	T/X	1110	Nbas	ENSMUST00000042953.9:c.3329del	ENSMUSP00000036082.8:p.Thr1110SerfsTer31	H-2-Kb	8	30	0	VAWKTSTL	NA	NetMHCpan	102.8	NA	NA	115	0.078	NA	NA	NA	NA	NA	NA	200.5	NA	NA	NA	164.55	NA	102.8	NA	289.561	NA	236.45	09-2_par	-0.2	-0.142857	FALSE	FALSE	FALSE
09-2_par	chr11	57528173	57528173	A	T	ENSMUST00000020830.13	1	ENSMUSG00000020522	missense	D/V	53	Mfap3	ENSMUST00000020830.13:c.158A>T	ENSMUSP00000020830.7:p.Asp53Val	H-2-Kb	8	4	8	SAGSYSGV	SAGSYSGD	NetMHC	397.02	22519.4	56.721	88	0.045	NA	NA	NA	NA	NA	NA	446.118	12796.8	28.685	22519.4	397.02	29869.5	1113.8	3074.26	459.981	2458.9	432.255	09-2_par	0.328571	0.328571	FALSE	FALSE	FALSE
09-2_par	chr12	108361203	108361203	T	C	ENSMUST00000021684.5	1	ENSMUSG00000021259	missense	F/L	425	Cyp46a1	ENSMUST00000021684.5:c.1273T>C	ENSMUSP00000021684.4:p.Phe425Leu	H-2-Kb	8	11	1	LTYFPFSL	FTYFPFSL	NetMHCpan	22.8	31.8	1.395	106	0.132	NA	NA	NA	NA	NA	NA	102.142	85.132	0.833	67.05	60.82	31.8	22.8	103.214	143.463	134.196	157.667	09-2_par	0.714286	0.714286	FALSE	FALSE	FALSE
09-2_par	chr11	78519180	78519180	T	C	ENSMUST00000001127.10	1	ENSMUSG00000001100	missense	W/R	263	Poldip2	ENSMUST00000001127.10:c.787T>C	ENSMUSP00000001127.4:p.Trp263Arg	H-2-Kb	9	9	3	YWRRYCIRL	YWWRYCIRL	NetMHC	209.58	111.24	0.531	108	0.056	NA	NA	NA	NA	NA	NA	256.583	133.321	0.52	111.24	209.58	283.6	415.3	123.342	215.829	143.301	297.338	09-2_par	-0.571429	-0.571429	FALSE	FALSE	FALSE
09-2_par	chr11	117772845	117772845	T	C	ENSMUST00000026659.9	1	ENSMUSG00000025572	missense	I/V	514	Tmc6	ENSMUST00000026659.9:c.1540A>G	ENSMUSP00000026659.3:p.Ile514Val	H-2-Kb	8	10	2	LVLKMAVL	LILKMAVL	SMMPMBEC	395.13	281.67	0.713	83	0.217	NA	NA	NA	NA	NA	NA	457.257	401.56	0.878	565.93	825.08	490.7	423.9	312.421	490.614	281.67	395.13	09-2_par	2.25714	2.25714	FALSE	FALSE	FALSE
09-2_par	chr13	67542395	67542395	TA	T	ENSMUST00000181892.8	1	ENSMUSG00000095432	FS	Y/X	249	Zfp748	ENSMUST00000181892.8:c.745del	ENSMUSP00000137928.1:p.Tyr249ThrfsTer47	H-2-Kb	9	44	0	VAMPFVHSI	NA	NetMHCpan	32.9	NA	NA	131	0.153	NA	NA	NA	NA	NA	NA	254.832	NA	NA	NA	98.41	NA	32.9	NA	411.254	NA	441.825	09-2_par	1.11429	1.44286	FALSE	FALSE	FALSE
09-2_par	chr13	30381285	30381285	A	C	ENSMUST00000066412.7	1	ENSMUSG00000049115	missense	N/T	111	Agtr1a	ENSMUST00000066412.7:c.332A>C	ENSMUSP00000070958.7:p.Asn111Thr	H-2-Kb	9	8	4	VSFTLYASV	VSFNLYASV	NetMHC	4.26	3.79	0.89	176	0.023	NA	NA	NA	NA	NA	NA	16.668	16.221	0.973	3.79	4.26	5.2	5.2	31.413	32.5919	27.2427	28.1352	09-2_par	1.4	1.4	FALSE	FALSE	FALSE
09-2_par	chr14	52036009	52036009	A	G	ENSMUST00000214071.1	5	ENSMUSG00000044286	missense	M/T	34	Olfr221	ENSMUST00000214071.1:c.101T>C	ENSMUSP00000150675.1:p.Met34Thr	H-2-Kb	8	10	2	VTYAITVL	VMYAITVL	NetMHCpan	26.2	23.8	0.908	55	0.327	NA	NA	NA	NA	NA	NA	60.149	92.464	1.537	54.39	47.73	23.8	26.2	137.322	75.638	130.539	72.5671	09-2_par	1.65714	1.71429	FALSE	FALSE	FALSE
09-2_par	chr13	100300288	100300288	A	G	ENSMUST00000118574.7	1	ENSMUSG00000078942	missense	C/R	576	Naip6	ENSMUST00000118574.7:c.1726T>C	ENSMUSP00000112867.1:p.Cys576Arg	H-2-Kb	9	4	8	KNYLFRTRL	KNYLFRTCL	NetMHCpan	5.2	10.4	2	622	0.014	NA	NA	NA	NA	NA	NA	20.306	43.171	2.126	15.53	5.85	10.4	5.2	70.8125	34.7624	81.7053	44.9004	09-2_par	-0.0857143	-0.0857143	FALSE	FALSE	FALSE
09-2_par	chr15	47696678	47696678	T	C	ENSMUST00000100670.9	5	ENSMUSG00000022311	missense	T/A	2330	Csmd3	ENSMUST00000100670.9:c.6988A>G	ENSMUSP00000098235.3:p.Thr2330Ala	H-2-Db	9	6	6	FTVLQAEPI	FTVLQTEPI	NetMHCpan	582.2	660.8	1.135	51	0.255	NA	NA	NA	NA	NA	NA	819.922	905.015	1.104	1149.23	1032.31	660.8	582.2	1163.11	1182.01	631.786	607.533	09-2_par	0.814286	0.814286	FALSE	FALSE	FALSE
09-2_par	chr15	3325898	3325898	C	A	ENSMUST00000069451.10	1	ENSMUSG00000055737	missense	R/M	301	Ghr	ENSMUST00000069451.10:c.902G>T	ENSMUSP00000069457.4:p.Arg301Met	H-2-Kb	9	4	8	VIFSKQQMI	VIFSKQQRI	NetMHC	128.02	112.77	0.881	77	0.208	NA	NA	NA	NA	NA	NA	167.824	129.667	0.773	112.77	128.02	141	229.5	118.334	147.608	149.022	188.04	09-2_par	-0.357143	-0.0285714	FALSE	FALSE	FALSE
09-2_par	chr13	54221267	54221267	TC	T	ENSMUST00000038101.3	1	ENSMUSG00000034987	FS	S/X	374	Hrh2	ENSMUST00000038101.3:c.1122del	ENSMUSP00000038170.3:p.Phe375SerfsTer53	H-2-Kb	9	26	0	SNHHYISVL	NA	NetMHCpan	68.7	NA	NA	43	0.209	NA	NA	NA	NA	NA	NA	178.271	NA	NA	NA	141.14	NA	68.7	NA	229.673	NA	215.402	09-2_par	0.571429	0.571429	FALSE	FALSE	FALSE
09-2_par	chr13	75878849	75878849	T	G	ENSMUST00000022078.11	1	ENSMUSG00000021589	missense	K/N	468	Rhobtb3	ENSMUST00000022078.11:c.1404A>C	ENSMUSP00000022078.5:p.Lys468Asn	H-2-Db	9	7	5	YGVSNETFL	YGVSKETFL	NetMHC	4.07	552.12	135.656	121	0.231	NA	NA	NA	NA	NA	NA	38.329	1708.94	44.587	552.12	4.07	1286.7	11.1	2131.18	65.5571	2236.51	66.6147	09-2_par	0.328571	0.328571	FALSE	FALSE	FALSE
09-2_par	chr14	123515710	123515710	C	A	ENSMUST00000000201.6	5	ENSMUSG00000000197	missense	R/I	288	Nalcn	ENSMUST00000000201.6:c.863G>T	ENSMUSP00000000201.5:p.Arg288Ile	H-2-Kb	8	6	6	VFLMYIAI	VFLMYRAI	SMM	80.675	70.265	0.871	55	0.109	NA	NA	NA	NA	NA	NA	117.27	70.672	0.603	62.95	152.93	94.9	239.3	70.2652	80.6752	71.0788	81.6094	09-2_par	2.57143	2.57143	FALSE	FALSE	FALSE
09-2_par	chr13	112962851	112962851	A	G	ENSMUST00000038574.6	1	ENSMUSG00000042426	missense	I/V	1137	Dhx29	ENSMUST00000038574.6:c.3409A>G	ENSMUSP00000035244.5:p.Ile1137Val	H-2-Kb	9	10	2	TVYNAYLGW	TIYNAYLGW	NetMHC	263.96	257.63	0.976	61	0.049	NA	NA	NA	NA	NA	NA	396.817	407.426	1.027	257.63	263.96	819.3	850.5	471.097	456.152	343.756	337.482	09-2_par	-0.257143	0.471429	FALSE	FALSE	FALSE
09-2_par	chr15	76185668	76185668	G	A	ENSMUST00000073418.12	5	ENSMUSG00000022565	missense	R/W	1153	Plec	ENSMUST00000073418.12:c.3457C>T	ENSMUSP00000073124.6:p.Arg1153Trp	H-2-Kb	8	7	5	VHRLWLPL	VHRLRLPL	SMM	145.794	747.722	5.129	25	0.24	NA	NA	NA	NA	NA	NA	184.366	805.542	4.369	756.53	292.75	951.2	214.3	747.722	145.794	854.555	154.433	09-2_par	0.171429	0.228571	FALSE	FALSE	FALSE
09-2_par	chr14	12297605	12297605	CT	C	ENSMUST00000163392.2	1	ENSMUSG00000033111	FS	A/X	67	3830406C13Rik	ENSMUST00000163392.2:c.204del	ENSMUSP00000126960.1:p.Gln69ArgfsTer23	H-2-Kb	9	21	0	SLRCFLLRL	NA	NetMHCpan	136.4	NA	NA	96	0.052	NA	NA	NA	NA	NA	NA	371.76	NA	NA	NA	319.77	NA	136.4	NA	423.75	NA	477.804	09-2_par	1.1	1.62857	FALSE	FALSE	FALSE
09-2_par	chr14	23436016	23436016	TA	T	ENSMUST00000188285.6	1	ENSMUSG00000063142	FS	Y/X	680	Kcnma1	ENSMUST00000188285.6:c.2038del	ENSMUSP00000140275.1:p.Tyr680ThrfsTer31	H-2-Kb	8	8	4	AFFTARPV	NA	SMM	285.588	NA	NA	81	0.321	NA	NA	NA	NA	NA	NA	464.476	NA	NA	NA	585.6	NA	996.8	NA	285.588	NA	343.352	09-2_par	0.685714	0.685714	FALSE	FALSE	FALSE
09-2_par	chr12	113490367	113490367	T	C	ENSMUST00000063317.3	NA	ENSMUSG00000051804	missense	V/A	268	Adam6b	ENSMUST00000063317.3:c.803T>C	ENSMUSP00000065529.2:p.Val268Ala	H-2-Db	9	10	2	TAYTNSDPF	TVYTNSDPF	NetMHCpan	15.4	81.5	5.292	334	0.024	NA	NA	NA	NA	NA	NA	23.883	201.28	8.428	445.31	19.02	81.5	15.4	219.089	34.2468	183.472	28.7455	09-2_par	-1.22857	-1.22857	FALSE	FALSE	FALSE
09-2_par	chr14	50413660	50413660	T	C	ENSMUST00000214320.1	5	ENSMUSG00000094692	missense	Y/H	39	Olfr738	ENSMUST00000214320.1:c.115T>C	ENSMUSP00000150067.1:p.Tyr39His	H-2-Kb	9	4	8	FVLFFIIHI	FVLFFIIYI	SMM	445.769	464.633	1.042	268	0.022	NA	NA	NA	NA	NA	NA	536.839	677.434	1.262	844.07	606.75	4001.4	2163.3	464.633	445.769	510.799	466.928	09-2_par	2.81429	3.62857	FALSE	FALSE	FALSE
09-2_par	chr13	24069691	24069691	C	T	ENSMUST00000072889.11	1	ENSMUSG00000021338	missense	R/H	819	Carmil1	ENSMUST00000072889.11:c.2456G>A	ENSMUSP00000072662.5:p.Arg819His	H-2-Kb	8	7	5	ISIPHTFV	ISIPRTFV	NetMHCpan	135	551.6	4.086	118	0.076	NA	NA	NA	NA	NA	NA	143.522	942.936	6.57	1291.3	147.17	551.6	135	911.465	139.875	974.406	185.669	09-2_par	0.742857	0.785714	FALSE	FALSE	FALSE
09-2_par	chr14	20723139	20723139	T	C	ENSMUST00000022358.8	1	ENSMUSG00000021819	missense	Y/H	1766	Zswim8	ENSMUST00000022358.8:c.5296T>C	ENSMUSP00000022358.7:p.Tyr1766His	H-2-Kb	8	9	3	MQHIHHRL	MQYIHHRL	SMM	299.737	25.453	0.085	146	0.041	NA	NA	NA	NA	NA	NA	447.386	26.352	0.059	27.25	1480.2	21.7	564.6	25.4531	299.737	32.4146	330.172	09-2_par	-1.32857	-1.32857	FALSE	FALSE	FALSE
09-2_par	chr14	20729276	20729276	A	G	ENSMUST00000223679.1	NA	ENSMUSG00000039308	missense	Y/H	299	Ndst2	ENSMUST00000223679.1:c.895T>C	ENSMUSP00000153036.1:p.Tyr299His	H-2-Kb	9	4	8	VFVDAVAHL	VFVDAVAYL	NetMHC	297.54	368.19	1.237	42	0.071	NA	NA	NA	NA	NA	NA	575.085	621.539	1.081	368.19	297.54	452.2	391.4	790.879	758.77	900.016	822.716	09-2_par	1.3	2.21429	FALSE	FALSE	FALSE
09-2_par	chr13	100316293	100316293	A	G	ENSMUST00000118574.7	1	ENSMUSG00000078942	missense	Y/H	87	Naip6	ENSMUST00000118574.7:c.259T>C	ENSMUSP00000112867.1:p.Tyr87His	H-2-Kb	8	8	4	AGFHHTGV	AGFYHTGV	NetMHCpan	133.8	59.9	0.448	951	0.008	NA	NA	NA	NA	NA	NA	270.002	202.493	0.75	126.54	377.09	59.9	133.8	278.445	276.529	278.445	263.475	09-2_par	-0.128571	-0.128571	FALSE	FALSE	FALSE
09-2_par	chr14	29170631	29170631	A	T	ENSMUST00000022567.8	1	ENSMUSG00000021991	missense	F/Y	418	Cacna2d3	ENSMUST00000022567.8:c.1253T>A	ENSMUSP00000022567.7:p.Phe418Tyr	H-2-Kb	9	6	6	ANKGFYTQI	ANKGFFTQI	NetMHCpan	153.5	133	0.866	93	0.043	NA	NA	NA	NA	NA	NA	222.545	313.745	1.41	417.88	298.99	133	153.5	384.689	273.596	242.801	171.494	09-2_par	-0.357143	-0.357143	FALSE	FALSE	FALSE
09-2_par	chr16	16673096	16673096	T	C	ENSMUST00000206365.2	3	ENSMUSG00000048101	missense	K/R	295	Olfr19	ENSMUST00000206365.2:c.884A>G	ENSMUSP00000145655.2:p.Lys295Arg	H-2-Db	9	6	6	YSLRNRDLM	YSLRNKDLM	NetMHC	3.3	4.46	1.352	77	0.234	NA	NA	NA	NA	NA	NA	5.853	8.806	1.505	4.46	3.3	5.9	4.6	11.7117	7.10591	14.2748	9.49664	09-2_par	-0.928571	-0.928571	FALSE	FALSE	FALSE
09-2_par	chr16	3592590	3592590	A	G	ENSMUST00000216259.1	5	ENSMUSG00000051003	missense	S/G	65	Olfr161	ENSMUST00000216259.1:c.193A>G	ENSMUSP00000150825.1:p.Ser65Gly	H-2-Kb	9	5	7	PMYFFLGNL	PMYFFLSNL	SMM	22.862	15.35	0.671	213	0.192	NA	NA	NA	NA	NA	NA	43.133	26.875	0.623	34.5	54.11	28.5	71.6	15.3501	22.8618	25.2493	32.1551	09-2_par	1.14286	1.14286	FALSE	FALSE	FALSE
09-2_par	chr16	20687417	20687417	CT	C	ENSMUST00000115460.7	5	ENSMUSG00000045983	FS	A/X	1372	Eif4g1	ENSMUST00000115460.7:c.4116del	ENSMUSP00000111120.1:p.Thr1373LeufsTer29	H-2-Kb	8	20	0	VSYARAWV	NA	NetMHC	43.89	NA	NA	106	0.038	NA	NA	NA	NA	NA	NA	71.702	NA	NA	NA	43.89	NA	73.3	NA	70.1035	NA	75.638	09-2_par	0.0428571	0.0428571	FALSE	FALSE	FALSE
09-2_par	chr16	3592523	3592523	GA	G	ENSMUST00000216259.1	5	ENSMUSG00000051003	FS	G/X	42	Olfr161	ENSMUST00000216259.1:c.128del	ENSMUSP00000150825.1:p.Asn43ThrfsTer46	H-2-Kb	9	39	0	WMYASPPPL	NA	NetMHCpan	187.9	NA	NA	148	0.209	NA	NA	NA	NA	NA	NA	209.738	NA	NA	NA	330.1	NA	187.9	NA	192.358	NA	227.117	09-2_par	-0.185714	-0.185714	FALSE	FALSE	FALSE
09-2_par	chr16	58915901	58915901	GA	G	ENSMUST00000171656.2	2	ENSMUSG00000090629	FS	S/X	247	Olfr180	ENSMUST00000171656.2:c.739del	ENSMUSP00000128358.1:p.Ser247LeufsTer31	H-2-Kb	8	29	0	VIKTYQWL	NA	SMM	154.433	NA	NA	163	0.233	NA	NA	NA	NA	NA	NA	282.366	NA	NA	NA	556.53	NA	386.6	NA	154.433	NA	178.131	09-2_par	-0.285714	-0.228571	FALSE	FALSE	FALSE
09-2_par	chr17	37751964	37751964	A	G	ENSMUST00000174675.3	5	ENSMUSG00000060017	missense	I/V	37	Olfr121	ENSMUST00000174675.3:c.109A>G	ENSMUSP00000133865.3:p.Ile37Val	H-2-Kb	9	11	1	VLLMFLVSL	ILLMFLVSL	NetMHC	127.87	166.59	1.303	370	0.143	NA	NA	NA	NA	NA	NA	185.568	235.147	1.267	166.59	127.87	243.7	206.3	294.517	200.037	226.595	171.1	09-2_par	2.78571	3.5	FALSE	FALSE	FALSE
09-2_par	chr17	22602492	22602492	A	G	ENSMUST00000097381.4	1	ENSMUSG00000094921	missense	T/A	149	Vmn2r112	ENSMUST00000097381.4:c.445A>G	ENSMUSP00000094994.3:p.Thr149Ala	H-2-Kb	9	10	2	TAVTLYTIL	TTVTLYTIL	NetMHCpan	171.1	159.6	0.933	217	0.032	NA	NA	NA	NA	NA	NA	247.205	307.665	1.245	316.62	263.07	159.6	171.1	382.041	277.402	298.71	231.34	09-2_par	1.94286	1.94286	FALSE	FALSE	FALSE
09-2_par	chr17	69238403	69238403	GA	G	ENSMUST00000080208.6	1	ENSMUSG00000024044	FS	E/X	155	Epb41l3	ENSMUST00000080208.6:c.468del	ENSMUSP00000079098.5:p.Asp157ThrfsTer38	H-2-Kb	9	41	0	AVLGIFHLM	NA	NetMHCpan	495.7	NA	NA	117	0.051	NA	NA	NA	NA	NA	NA	710.284	NA	NA	NA	1654.27	NA	495.7	NA	668.513	NA	752.056	09-2_par	1.88571	2.21429	FALSE	FALSE	FALSE
09-2_par	chr17	25861040	25861040	A	G	ENSMUST00000079461.14	5	ENSMUSG00000073434	missense	V/A	107	Wdr90	ENSMUST00000079461.14:c.320T>C	ENSMUSP00000078426.8:p.Val107Ala	H-2-Db	9	11	1	ASASNYIQL	VSASNYIQL	NetMHCpan	86.8	167.8	1.933	85	0.059	NA	NA	NA	NA	NA	NA	129.523	192.941	1.49	108.68	88.98	167.8	86.8	218.082	170.067	262.162	201.173	09-2_par	0.142857	0.242857	FALSE	FALSE	FALSE
09-2_par	chr17	37924208	37924208	T	G	ENSMUST00000216440.1	5	ENSMUSG00000059030	missense	I/S	214	Olfr128	ENSMUST00000216440.1:c.641T>G	ENSMUSP00000151065.1:p.Ile214Ser	H-2-Kb	8	11	1	SAFSYGQI	IAFSYGQI	NetMHC	11.81	7.95	0.673	719	0.013	NA	NA	NA	NA	NA	NA	28.127	14.12	0.502	7.95	11.81	8.3	14.4	26.6526	50.2042	19.9407	41.8543	09-2_par	0.442857	0.442857	FALSE	FALSE	FALSE
09-2_par	chr17	56632320	56632320	T	G	ENSMUST00000112979.3	1	ENSMUSG00000040828	missense	F/V	50	Catsperd	ENSMUST00000112979.3:c.148T>G	ENSMUSP00000108603.2:p.Phe50Val	H-2-Db	9	5	7	YAFPNTVVL	YAFPNTFVL	NetMHCpan	9.1	7.6	0.835	94	0.223	NA	NA	NA	NA	NA	NA	33.615	30.922	0.92	12.57	10.27	7.6	9.1	49.2742	62.0326	49.8391	56.96	09-2_par	1.31429	1.31429	FALSE	FALSE	FALSE
09-2_par	chr17	19053653	19053653	C	A	ENSMUST00000170424.2	5	ENSMUSG00000096717	missense	S/Y	54	Vmn2r98	ENSMUST00000170424.2:c.161C>A	ENSMUSP00000131261.1:p.Ser54Tyr	H-2-Kb	9	7	5	HTFYYLKKM	HTFYSLKKM	NetMHCpan	162.4	2676.5	16.481	147	0.177	NA	NA	NA	NA	NA	NA	315.655	1812.21	5.741	2171.47	303.78	2676.5	162.4	1432.55	345.231	1452.95	327.529	09-2_par	-0.271429	-0.271429	FALSE	FALSE	FALSE
09-2_par	chr16	32961669	32961669	A	G	ENSMUST00000135193.8	5	ENSMUSG00000022801	missense	Y/C	271	Lrch3	ENSMUST00000135193.8:c.812A>G	ENSMUSP00000130708.1:p.Tyr271Cys	H-2-Kb	8	5	7	KIHIFKCL	KIHIFKYL	SMMPMBEC	256.886	92.628	0.361	192	0.177	NA	NA	NA	NA	NA	NA	319.381	76.184	0.239	59.74	598.73	59.4	324.9	102.977	313.863	92.6275	256.886	09-2_par	1.57143	1.57143	FALSE	FALSE	FALSE
09-2_par	chr16	22961382	22961382	A	G	ENSMUST00000023590.8	1	ENSMUSG00000022877	missense	Y/C	470	Hrg	ENSMUST00000023590.8:c.1409A>G	ENSMUSP00000023590.8:p.Tyr470Cys	H-2-Kb	8	9	3	YVCRLPPL	YVYRLPPL	SMMPMBEC	430.269	43.225	0.1	106	0.16	NA	NA	NA	NA	NA	NA	653.828	30.613	0.047	12.01	1400.19	18.1	799.8	43.1261	507.855	43.2255	430.269	09-2_par	0.942857	0.942857	FALSE	FALSE	FALSE
09-2_par	chr17	20208582	20208582	G	T	ENSMUST00000167382.1	5	ENSMUSG00000091670	missense	S/Y	744	Vmn2r105	ENSMUST00000167382.1:c.2231C>A	ENSMUSP00000129762.1:p.Ser744Tyr	H-2-Kb	9	10	2	SYVAFHCVL	SSVAFHCVL	NetMHCpan	178.2	29.3	0.164	382	0.024	NA	NA	NA	NA	NA	NA	467.373	139.343	0.298	30.23	452.52	29.3	178.2	265.528	496.718	248.456	482.225	09-2_par	2.3	2.3	FALSE	FALSE	FALSE
09-2_par	chr17	40228805	40228805	A	G	ENSMUST00000026499.5	1	ENSMUSG00000025433	missense	V/A	167	Crisp3	ENSMUST00000026499.5:c.500T>C	ENSMUSP00000026499.5:p.Val167Ala	H-2-Kb	8	10	2	YACRYCPV	YVCRYCPV	SMMPMBEC	174.478	161.339	0.925	211	0.232	NA	NA	NA	NA	NA	NA	239.579	312.449	1.304	429.13	286.52	494.4	303	195.767	192.637	161.339	174.478	09-2_par	0.514286	0.514286	FALSE	FALSE	FALSE
09-2_par	chr17	18244283	18244283	T	A	ENSMUST00000172190.3	5	ENSMUSG00000090417	missense	S/C	582	Vmn2r94	ENSMUST00000172190.3:c.1744A>T	ENSMUSP00000126386.2:p.Ser582Cys	H-2-Kb	8	8	4	RALCYILL	RALSYILL	NetMHCpan	81.7	43.9	0.537	605	0.028	NA	NA	NA	NA	NA	NA	120.89	69.404	0.574	44.24	116.54	43.9	81.7	94.5671	125.239	104.65	151.266	09-2_par	2.7	2.7	FALSE	FALSE	FALSE
09-2_par	chr2	32096059	32096059	A	G	ENSMUST00000057423.5	1	ENSMUSG00000051373	missense	N/S	83	Plpp7	ENSMUST00000057423.5:c.248A>G	ENSMUSP00000054337.5:p.Asn83Ser	H-2-Kb	8	6	6	KGIAFSSL	KGIAFNSL	NetMHC	17.64	43.84	2.485	46	0.087	NA	NA	NA	NA	NA	NA	39.051	71.041	1.819	43.84	17.64	52.6	22.8	89.4829	55.3019	96.1037	55.6852	09-2_par	1.55714	1.55714	FALSE	FALSE	FALSE
09-2_par	chr19	13633635	13633635	CT	C	ENSMUST00000217182.2	5	ENSMUSG00000045678	FS	F/X	175	Olfr1489	ENSMUST00000217182.2:c.529del	ENSMUSP00000149711.1:p.Cys177ValfsTer16	H-2-Kb	8	13	1	VTFPHYWL	NA	NetMHCpan	13.9	NA	NA	314	0.061	NA	NA	NA	NA	NA	NA	31.617	NA	NA	NA	50.29	NA	13.9	NA	24.5324	NA	38.7026	09-2_par	-0.157143	-0.1	FALSE	FALSE	FALSE
09-2_par	chr2	76732118	76732118	GT	G	ENSMUST00000111846.8	5	ENSMUSG00000051747	FS	K/X	27048	Ttn	ENSMUST00000111846.8:c.81144del	ENSMUSP00000107477.2:p.Lys27048AsnfsTer39	H-2-Kb	8	24	0	KIWKSASL	NA	SMMPMBEC	197.124	NA	NA	159	0.069	NA	NA	NA	NA	NA	NA	216.815	NA	NA	NA	218.48	NA	312.2	NA	215.149	NA	197.124	09-2_par	0.528571	0.528571	FALSE	FALSE	FALSE
09-2_par	chr18	37402610	37402610	G	T	ENSMUST00000057228.1	NA	ENSMUSG00000051242	missense	R/S	552	Pcdhb9	ENSMUST00000057228.1:c.1656G>T	ENSMUSP00000058801.1:p.Arg552Ser	H-2-Kb	8	11	1	SALDYEAL	RALDYEAL	NetMHC	41.86	153.35	3.663	240	0.054	NA	NA	NA	NA	NA	NA	95.816	232.025	2.422	153.35	41.86	248.9	89.6	215.149	102.033	269.612	136.063	09-2_par	0.414286	0.414286	FALSE	FALSE	FALSE
09-2_par	chr19	5569855	5569855	GC	G	ENSMUST00000096318.3	1	ENSMUSG00000049562	FS	G/X	434	Ap5b1	ENSMUST00000096318.3:c.1304del	ENSMUSP00000094042.3:p.Pro435HisfsTer40	H-2-Kb	9	40	0	VSKPHTLLL	NA	NetMHCpan	263.8	NA	NA	128	0.039	NA	NA	NA	NA	NA	NA	279.773	NA	NA	NA	711.69	NA	263.8	NA	286.49	NA	273.055	09-2_par	0.285714	0.285714	FALSE	FALSE	FALSE
09-2_par	chr19	4290661	4290661	T	C	ENSMUST00000088737.10	1	ENSMUSG00000024858	missense	M/V	257	Grk2	ENSMUST00000088737.10:c.769A>G	ENSMUSP00000086114.4:p.Met257Val	H-2-Kb	8	11	1	VSYAFHTP	MSYAFHTP	SMM	26.348	56.2	2.133	181	0.055	NA	NA	NA	NA	NA	NA	43.101	101.595	2.357	223.64	50.66	127.9	54.8	56.2005	26.3475	75.2905	35.5418	09-2_par	-0.428571	0.4	FALSE	FALSE	TRUE
09-2_par	chr19	13705156	13705156	A	G	ENSMUST00000216366.1	5	ENSMUSG00000051156	missense	T/A	110	Olfr1491	ENSMUST00000216366.1:c.328A>G	ENSMUSP00000149071.1:p.Thr110Ala	H-2-Kb	8	5	7	QMFFFLAL	QMFFFLTL	NetMHCpan	14.6	11.8	0.808	281	0.043	NA	NA	NA	NA	NA	NA	24.739	38.93	1.574	42.4	28.16	11.8	14.6	35.4601	21.3177	51.1376	32.4893	09-2_par	2.81429	2.81429	TRUE	FALSE	FALSE
09-2_par	chr2	37202003	37202003	A	AT	ENSMUST00000218602.1	5	ENSMUSG00000059429	FS	Y/YX	254	Olfr365	ENSMUST00000218602.1:c.762dup	ENSMUSP00000151617.1:p.Gly255TrpfsTer9	H-2-Kb	9	8	5	VLFYWEYHL	NA	NetMHCpan	45.2	NA	NA	194	0.052	NA	NA	NA	NA	NA	NA	95.931	NA	NA	NA	82.69	NA	45.2	NA	109.172	NA	130.692	09-2_par	-0.514286	0.542857	FALSE	FALSE	FALSE
09-2_par	chr18	37680939	37680939	G	T	ENSMUST00000192931.1	1	ENSMUSG00000103037	missense	S/I	161	Pcdhgb1	ENSMUST00000192931.1:c.482G>T	ENSMUSP00000141348.1:p.Ser161Ile	H-2-Db	9	3	9	NSLKMYTVI	NSLKMYTVS	NetMHC	158.89	19903.2	125.264	154	0.455	NA	NA	NA	NA	NA	NA	356.594	9153.28	25.669	19903.2	158.89	14990.9	524.3	2996.54	391.399	3315.66	321.788	09-2_par	1.21429	1.21429	FALSE	FALSE	FALSE
09-2_par	chr19	16383254	16383254	G	A	ENSMUST00000025541.5	1	ENSMUSG00000024639	missense	V/M	314	Gnaq	ENSMUST00000025541.5:c.940G>A	ENSMUSP00000025541.5:p.Val314Met	H-2-Kb	9	5	7	FILKMFMDL	FILKMFVDL	NetMHC	268.8	623.27	2.319	176	0.176	NA	NA	NA	NA	NA	NA	358.268	502.216	1.402	623.27	268.8	645.4	411.6	381.162	362.335	317.87	354.201	09-2_par	0.971429	1.97143	FALSE	FALSE	FALSE
09-2_par	chr18	37941753	37941753	A	G	ENSMUST00000043498.8	1	ENSMUSG00000024454	missense	S/P	312	Hdac3	ENSMUST00000043498.8:c.934T>C	ENSMUSP00000037981.7:p.Ser312Pro	H-2-Kb	8	6	6	WTYETPLL	WTYETSLL	SMMPMBEC	359.534	238.638	0.664	170	0.165	NA	NA	NA	NA	NA	NA	430.684	272.762	0.633	289.23	493.46	348.5	494.9	256.295	367.909	238.638	359.534	09-2_par	-0.0285714	-0.0285714	FALSE	FALSE	FALSE
09-2_par	chr18	56491908	56491908	A	C	ENSMUST00000237355.1	NA	ENSMUSG00000001700	missense	I/L	358	Gramd3	ENSMUST00000237355.1:c.1072A>C	ENSMUSP00000157710.1:p.Ile358Leu	H-2-Kb	8	4	8	AIIVCALL	AIIVCALI	NetMHC	138.87	1449.26	10.436	61	0.066	NA	NA	NA	NA	NA	NA	182.51	1386.4	7.596	1449.26	138.87	2402.7	511.3	1323.55	204.052	924.145	160.968	09-2_par	3.58571	3.58571	FALSE	FALSE	FALSE
09-2_par	chr19	13502426	13502426	A	G	ENSMUST00000217001.1	2	ENSMUSG00000071629	missense	I/V	28	Olfr1477	ENSMUST00000217001.1:c.82A>G	ENSMUSP00000149565.1:p.Ile28Val	H-2-Kb	8	11	1	VIFTLIYL	IIFTLIYL	SMM	15.267	16.283	1.067	518	0.06	NA	NA	NA	NA	NA	NA	17.014	18.256	1.073	19.54	16.62	27.2	23.8	16.2832	15.2665	16.9723	17.4076	09-2_par	2.48571	2.54286	FALSE	FALSE	FALSE
09-2_par	chr2	6664045	6664045	T	C	ENSMUST00000114923.2	3	ENSMUSG00000002107	missense	S/G	147	Celf2	ENSMUST00000114923.2:c.439A>G	ENSMUSP00000110573.2:p.Ser147Gly	H-2-Kb	10	10	2	SGYGFLVPKM	SSYGFLVPKM	NetMHCpan	59.2	33	0.557	68	0.074	NA	NA	NA	NA	NA	NA	577.433	371.763	0.644	56.68	197.98	33	59.2	925.401	1456.57	686.847	956.886	09-2_par	0.971429	1.12857	FALSE	FALSE	FALSE
09-2_par	chr19	33556346	33556346	T	G	ENSMUST00000112508.8	1	ENSMUSG00000024766	missense	K/T	362	Lipo3	ENSMUST00000112508.8:c.1085A>C	ENSMUSP00000108127.2:p.Lys362Thr	H-2-Kb	9	5	7	HNLTYLTTI	HNLTYLKTI	NetMHCpan	316.1	1023.7	3.239	172	0.035	NA	NA	NA	NA	NA	NA	692.565	1366.73	1.973	1525.66	582.99	1023.7	316.1	1361.79	816.789	1371.67	802.14	09-2_par	1.24286	1.24286	FALSE	FALSE	FALSE
09-2_par	chr2	161014152	161014152	T	C	ENSMUST00000039782.13	1	ENSMUSG00000057133	missense	N/S	729	Chd6	ENSMUST00000039782.13:c.2186A>G	ENSMUSP00000042291.7:p.Asn729Ser	H-2-Db	10	10	2	HSMPNLINTM	HNMPNLINTM	NetMHCpan	101.2	1225.3	12.108	140	0.193	NA	NA	NA	NA	NA	NA	713.63	3053.59	4.279	2760.06	239.66	1225.3	101.2	4104.4	1294.94	3347.11	1187.6	09-2_par	0.128571	0.157143	FALSE	FALSE	FALSE
09-2_par	chr2	88959110	88959110	A	G	ENSMUST00000215781.1	5	ENSMUSG00000048226	missense	I/V	215	Olfr1212	ENSMUST00000215781.1:c.643A>G	ENSMUSP00000149781.1:p.Ile215Val	H-2-Kb	8	4	8	IIFSMLLV	IIFSMLLI	SMM	126.981	230.537	1.816	443	0.02	NA	NA	NA	NA	NA	NA	136.933	218.268	1.594	225.8	149.95	115.3	140.9	230.537	126.981	210.737	132.966	09-2_par	2.88571	2.92857	FALSE	FALSE	FALSE
09-2_par	chr2	89156435	89156435	G	A	ENSMUST00000216833.1	5	ENSMUSG00000075099	missense	L/F	247	Olfr1224-ps1	ENSMUST00000216833.1:c.739C>T	ENSMUSP00000149046.1:p.Leu247Phe	H-2-Kb	9	9	3	VVFLFFVPC	VVLLFFVPC	SMMPMBEC	36.162	100.288	2.773	473	0.023	NA	NA	NA	NA	NA	NA	50.143	148.756	2.967	174.17	56.32	765.2	166.4	123.342	43.9653	100.288	36.1618	09-2_par	2.47143	3.54286	FALSE	TRUE	FALSE
09-2_par	chr2	90296129	90296129	A	G	ENSMUST00000214356.2	3	ENSMUSG00000080809	missense	V/A	244	Olfr1273-ps	ENSMUST00000214356.2:c.731T>C	ENSMUSP00000150797.1:p.Val244Ala	H-2-Kb	9	10	2	VAILFFGPA	VVILFFGPA	NetMHC	27.49	37.64	1.369	372	0.022	NA	NA	NA	NA	NA	NA	72.942	107.929	1.48	37.64	27.49	98.3	44.2	120.257	106.933	117.557	101.683	09-2_par	1.95714	2.78571	FALSE	FALSE	FALSE
[truncated: 7,663 more rows]
[truncated: 20 more columns]
