# Supplementary material for: Mismatch repair deficiency is not sufficient to elicit tumor immunogenicity
Source: Nat Genet. 2023 Sep 14;55(10):1686–95. doi: 10.1038/s41588-023-01499-4 (PMC10562252; doi:10.1038/s41588-023-01499-4)
Supplement: Supplementary file 7 — Statistical source data for Fig. 4. [file 41588_2023_1499_MOESM7_ESM.xlsx]

## Sheet: Fig. 4a-b
Source Data Figure 4
Related to Figure 4a-b
Line	Treatment	Cells injected	Sex	Injected	Euthanized_or_found_dead	Weeks	Censor	Notes
13-1_par	none	100k	M	2017-04-15	2017-05-12	3.86	1
13-1_par	none	100k	M	2017-04-15	2017-06-05	7.29	1
13-1_par	none	100k	M	2017-04-15	2017-06-20	9.43	1
13-1_par	none	100k	M	2017-04-15	2017-08-22	18.43	1
13-1_par	none	100k	M	2017-04-15	2017-05-09	3.43	1
13-1_par	none	100k	M	2017-04-15	2017-07-05	11.57	1
13-1_par	none	100k	M	2017-04-15	2017-07-06	11.71	1
13-1_par	none	100k	M	2017-04-15	2017-05-14	4.14	1
13-1_par	none	100k	M	2017-04-15	2017-06-15	8.71	1
13-1_par	none	100k	M	2017-04-15	2017-08-09	16.57	1
13-1_par	none	100k	M	2017-04-15	2017-09-14	21.71	1
09-2_par	none	100k	M	2017-04-15	2017-06-17	9	1
09-2_par	none	100k	M	2017-04-15	2017-05-09	3.43	1
09-2_par	none	100k	M	2017-04-15	2017-07-27	14.71	1
09-2_par	none	100k	M	2017-04-15	2017-05-09	3.43	1
09-2_par	none	100k	M	2017-04-15	2017-05-31	6.57	1
09-2_par	none	100k	M	2017-04-15	2017-05-31	6.57	1
09-2_par	none	100k	M	2017-04-15	2017-06-13	8.43	1
13-1_par	none	100k	M	2016-08-17	2016-10-04	6.85714	1
13-1_par	none	100k	M	2016-08-17	2016-10-07	7.28571	1
13-1_par	none	100k	M	2016-08-17	2016-10-16	8.57143	1
13-1_par	none	100k	M	2016-08-17	2016-09-27	5.85714	1
09-2_par	none	100k	M	2016-08-17	2016-10-05	7	1
09-2_par	none	100k	M	2016-08-17	2016-09-29	6.14286	1
09-2_par	none	100k	M	2016-08-17	2016-10-09	7.57143	1
09-2_par	none	100k	M	2016-08-17	2016-10-07	7.28571	1
09-2_par	none	100k	M	2016-08-17	2016-10-20	9.14286	1
09-2_par	none	100k	M	2016-08-17	2016-09-29	6.14286	1
09-2_par	none	100k	M	2016-08-17	2016-10-05	7	1
13-1_par	none	100k	M	2016-08-17	2016-09-27	5.85714	1
13-1_par	none	100k	M	2016-08-17	2016-10-16	8.57143	1
09-2_par	none	100k	M	2016-08-17	2016-10-07	7.28571	1
09-2_par	none	100k	M	2016-08-17	2016-10-07	7.28571	1
09-2_par	none	100k	M	2016-08-17	2016-10-09	7.57143	1
13-1_par	none	100k	M	2016-08-17	2016-10-16	8.57143	1
13-1_par	none	100k	M	2016-08-17	2016-10-20	9.14286	1
13-1_par	none	100k	M	2016-08-17	2016-09-12	3.71429	1
13-1_par	none	100k	M	2016-08-17	2016-09-12	3.71429	1
13-1_par	none	100k	M	2016-08-17	2016-09-08	3.14286	1
13-1_par	none	100k	M	2016-08-17	2016-09-21	5	1
13-1_par	none	100k	M	2016-08-17	2016-09-08	3.14286	1
13-1_par	none	100k	M	2016-08-17	2016-09-01	2.14286	1
13-1_par	none	100k	M	2016-08-17	2016-09-05	2.71429	1
13-1_par	none	100k	M	2016-08-17	2016-09-08	3.14286	1
09-2_par	none	100k	M	2016-08-17	2016-09-07	3	1
09-2_par	none	100k	M	2016-08-17	2016-09-07	3	1
09-2_par	none	100k	M	2016-08-17	2016-09-12	3.71429	1
09-2_par	none	100k	M	2016-08-17	2016-09-04	2.57143	1
09-2_par	none	100k	M	2016-08-17	2016-09-02	2.28571	1
09-2_par	none	100k	M	2016-08-17	2016-09-08	3.14286	1
09-2_par	aCD4/8	100k	M	2018-02-23	2018-03-27	4.57143	1
09-2_par	aCD4/8	100k	M	2018-02-23	2018-03-31	5.14286	1
09-2_par	aCD4/8	100k	M	2018-02-23	2018-04-04	5.71429	1
09-2_par	aCD4/8	100k	M	2018-02-23	2018-03-31	5.14286	1
09-2_par	aCD4/8	100k	M	2018-02-23	2018-03-31	5.14286	1
09-2_par	aCD4/8	100k	M	2018-02-23	2018-03-23	4	1
09-2_par	aCD4/8	100k	M	2018-02-23	2018-03-27	4.57143	1
09-2_par	aCD4/8	100k	M	2018-02-23	2018-04-04	5.71429	1
09-2_par	aCD4/8	100k	M	2018-02-23	2018-03-31	5.14286	1
09-2_par	aCD4/8	100k	M	2018-02-23	2018-04-08	6.28571	1
13-1_par	aCD4/8	100k	M	2018-07-25	2018-08-20	3.71	1
13-1_par	aCD4/8	100k	M	2018-07-25	2018-08-21	3.86	1
13-1_par	aCD4/8	100k	M	2018-07-25	2018-08-24	4.29	1
13-1_par	aCD4/8	100k	M	2018-07-25	2018-09-05	6	1
13-1_par	aCD4/8	100k	M	2018-07-25	2018-09-05	6	1
13-1_par	aCD4/8	100k	M	2018-07-25	2018-09-05	6	1
13-1_par	aCD4/8	100k	M	2018-07-25	2018-09-14	7.29	1
13-1_par	aCD4/8	100k	M	2018-07-25	2018-09-16	7.57	1
13-1_par	aCD4/8	100k	M	2018-07-25	2018-09-26	9	1
13-1_par	aCD4/8	100k	M	2018-07-25	2018-10-15	11.71	1
22-2_par	aCD4/8	100k	M	2018-07-25	2018-09-23	8.57	1
22-2_par	aCD4/8	100k	M	2018-07-25	2018-10-08	10.71	1
22-2_par	aCD4/8	100k	M	2018-07-25	2018-10-16	11.86	1
22-2_par	aCD4/8	100k	M	2018-07-25	2018-10-24	13	1
22-2_par	aCD4/8	100k	M	2018-07-25	2018-10-30	13.86	1
22-2_par	aCD4/8	100k	M	2018-07-25	2018-10-30	13.86	1
22-2_par	aCD4/8	100k	M	2018-07-25	2018-11-02	14.29	1
22-2_par	aCD4/8	100k	M	2018-07-25	2018-11-21	17	1
22-2_par	aCD4/8	100k	M	2018-07-25	2018-12-09	19.57	1
22-2_par	aCD4/8	100k	M	2018-07-25	2019-03-04	31.71	1
22-2_par	none	100k	M	2018-07-25	2018-10-05	10.29	1
22-2_par	none	100k	M	2018-07-25	2018-10-16	11.86	1
22-2_par	none	100k	M	2018-07-25	2018-10-16	11.86	1
22-2_par	none	100k	M	2018-07-25	2018-10-30	13.86	1
22-2_par	none	100k	M	2018-07-25	2018-11-05	14.71	1
22-2_par	none	100k	M	2018-07-25	2018-11-05	14.71	1
22-2_par	none	100k	M	2018-07-25	2018-11-27	17.86	1
22-2_par	none	100k	M	2018-07-25	2018-12-18	20.86	1
22-2_par	none	100k	M	2018-07-25	2019-01-15	24.86	1
22-2_par	none	100k	M	2018-07-25	2019-01-29	26.86	1
M8	aCD4/8	100k	M	2018-11-07	2018-11-26	2.71	1
M8	aCD4/8	100k	M	2018-11-07	2018-11-30	3.29	1
M8	aCD4/8	100k	M	2018-11-07	2018-12-03	3.71	1
M8	aCD4/8	100k	M	2018-11-07	2018-12-11	4.86	1
M8	aCD4/8	100k	M	2018-11-07	2018-12-14	5.29	1
M8	none	100k	M	2018-11-07	2018-12-28	7.29	1
M8	none	100k	M	2018-11-07	2019-01-06	8.57	1
M8	none	100k	M	2018-11-07	2019-08-31	42.43	0	Censored, endpoint, no tumors
M8	none	100k	M	2018-11-07	2019-08-31	42.43	0	Censored, endpoint, no tumors
M8	none	100k	M	2018-11-07	2019-08-31	42.43	0	Censored, endpoint, no tumors
M8	none	100k	M	2018-11-07	2019-08-31	42.43	0	Censored, endpoint, no tumors
M5	aCD4/8	100k	M	2018-11-07	2018-11-30	3.29	1
M5	aCD4/8	100k	M	2018-11-07	2018-11-30	3.29	1
M5	aCD4/8	100k	M	2018-11-07	2018-11-30	3.29	1
M5	aCD4/8	100k	M	2018-11-07	2018-12-03	3.71	1
M5	aCD4/8	100k	M	2018-11-07	2018-12-03	3.71	1
M5	aCD4/8	100k	M	2018-11-07	2018-12-11	4.86	1
M5	none	100k	M	2018-11-07	2018-11-28	3	1
M5	none	100k	M	2018-11-07	2018-11-30	3.29	1
M5	none	100k	M	2018-11-07	2018-12-11	4.86	1
M5	none	100k	M	2018-11-07	2018-12-09	4.57	1
M5	none	100k	M	2018-11-07	2018-12-14	5.29	1
M3	aCD4/8	100k	M	2018-11-07	2018-12-19	6	1
M3	aCD4/8	100k	M	2018-11-07	2018-12-19	6	1
M3	aCD4/8	100k	M	2018-11-07	2018-12-19	6	1
M3	aCD4/8	100k	M	2018-11-07	2018-12-21	6.29	1
M3	aCD4/8	100k	M	2018-11-07	2018-12-28	7.29	1
M3	aCD4/8	100k	M	2018-11-07	2018-12-28	7.29	1
M3	none	100k	M	2018-11-07	2019-01-02	8	1
M3	none	100k	M	2018-11-07	2019-01-11	9.29	0	Censored, endpoint, no tumors
M3	none	100k	M	2018-11-07	2019-08-31	42.43	0	Censored, endpoint, no tumors
M3	none	100k	M	2018-11-07	2019-08-31	42.43	0	Censored, endpoint, no tumors
M3	none	100k	M	2018-11-07	2019-08-31	42.43	0	Censored, endpoint, no tumors
M3	none	100k	M	2018-11-07	2019-08-31	42.43	0	Censored, endpoint, no tumors
M3	none	100k	M	2018-11-07	2019-08-31	42.43	0	Censored, endpoint, no tumors
M6	aCD4/8	100k	M	2018-11-07	2018-12-04	3.86	1
M6	aCD4/8	100k	M	2018-11-07	2018-12-17	5.71	1
M6	aCD4/8	100k	M	2018-11-07	2018-12-18	5.86	1
M6	aCD4/8	100k	M	2018-11-07	2018-12-19	6	1
M6	aCD4/8	100k	M	2018-11-07	2019-01-11	9.29	1
M6	aCD4/8	100k	M	2018-11-07	2019-01-15	9.86	1
M6	none	100k	M	2018-11-07	2018-12-14	5.29	1
M6	none	100k	M	2018-11-07	2019-01-05	8.43	1
M6	none	100k	M	2018-11-07	2019-01-02	8	1
M6	none	100k	M	2018-11-07	2019-01-06	8.57	1
M6	none	100k	M	2018-11-07	2019-01-11	9.29	1
M6	none	100k	M	2018-11-07	2019-01-13	9.57	1
22-1_par	none	100k	M	2018-11-07	2019-01-18	10.29	1
22-1_par	none	100k	M	2018-11-07	2019-01-08	8.86	1
22-1_par	none	100k	M	2018-11-07	2019-01-11	9.29	1
22-1_par	none	100k	M	2018-11-07	2019-01-29	11.86	1
22-1_par	none	100k	M	2018-11-07	2019-02-04	12.71	1
22-1_par	none	100k	M	2018-11-07	2019-02-04	12.71	1
22-1_par	none	100k	M	2018-11-07	2019-02-04	12.71	1
22-1_par	none	100k	M	2018-11-07	2019-02-04	12.71	1
22-1_par	none	100k	M	2018-11-07	2019-02-10	13.57	1
22-1_par	none	100k	M	2018-11-07	2019-03-01	16.29	1
22-1_par	aCD4/8	100k	M	2018-11-07	2019-01-11	9.29	1
22-1_par	aCD4/8	100k	M	2018-11-07	2019-01-18	10.29	1
22-1_par	aCD4/8	100k	M	2018-11-07	2019-01-15	9.86	1
22-1_par	aCD4/8	100k	M	2018-11-07	2019-01-16	10	1
22-1_par	aCD4/8	100k	M	2018-11-07	2019-01-23	11	1
22-1_par	aCD4/8	100k	M	2018-11-07	2019-01-25	11.29	1
22-1_par	aCD4/8	100k	M	2018-11-07	2019-01-29	11.86	1
22-1_par	aCD4/8	100k	M	2018-11-07	2019-02-01	12.29	1
22-1_par	aCD4/8	100k	M	2018-11-07	2019-02-04	12.71	1
09-2_par	none	100k	M	2019-02-05	2019-02-25	2.86	1
09-2_par	none	100k	M	2019-02-05	2019-03-22	6.43	1
09-2_par	none	100k	M	2019-02-05	2019-03-25	6.86	0	Censored, euthanized early for tumors
09-2_par	aCD4/8	100k	M	2019-02-05	2019-03-13	5.14	1
09-2_par	aCD4/8	100k	M	2019-02-05	2019-03-27	7.14	1
M1	none	100k	M	2019-02-05	2019-02-25	2.86	1
M1	none	100k	M	2019-02-05	2019-03-22	6.43	1
M1	none	100k	M	2019-02-05	2019-03-23	6.57	1
M1	none	100k	M	2019-02-05	2019-03-23	6.57	1
M1	none	100k	M	2019-02-05	2019-03-18	5.86	1
M1	aCD4/8	100k	M	2019-02-05	2019-02-22	2.43	1
M1	aCD4/8	100k	M	2019-02-05	2019-02-26	3	1
M1	aCD4/8	100k	M	2019-02-05	2019-03-12	5	1
M1	aCD4/8	100k	M	2019-02-05	2019-03-22	6.43	1
M1	aCD4/8	100k	M	2019-02-05	2019-03-13	5.14	1
M2	none	100k	M	2019-02-05	2019-03-12	5	1
M2	none	100k	M	2019-02-05	2019-03-22	6.43	1
M2	none	100k	M	2019-02-05	2019-04-05	8.43	1
M2	none	100k	M	2019-02-05	2019-04-18	10.29	1
M2	aCD4/8	100k	M	2019-02-05	2019-03-04	3.86	1
M2	aCD4/8	100k	M	2019-02-05	2019-03-15	5.43	1
M2	aCD4/8	100k	M	2019-02-05	2019-03-22	6.43	1
M2	aCD4/8	100k	M	2019-02-05	2019-03-22	6.43	1
M2	aCD4/8	100k	M	2019-02-05	2019-04-01	7.86	1
M1-8	none	100k	M	2019-02-05	2019-03-01	3.43	1
M1-8	none	100k	M	2019-02-05	2019-03-20	6.14	1
M1-8	none	100k	M	2019-02-05	2019-03-22	6.43	1
M1-8	none	100k	M	2019-02-05	2019-03-22	6.43	1
M1-8	none	100k	M	2019-02-05	2019-03-12	5	1
M1-8	none	100k	M	2019-02-05	2019-03-25	6.86	0	Censored, euthanized early for tumors
M1-8	none	100k	M	2019-02-05	2019-04-15	9.86	1
M1-8	aCD4/8	100k	M	2019-02-05	2019-03-18	5.86	1
M1-8	aCD4/8	100k	M	2019-02-05	2019-02-25	2.86	1
M1-8	aCD4/8	100k	M	2019-02-05	2019-03-01	3.43	1
M1-8	aCD4/8	100k	M	2019-02-05	2019-03-13	5.14	1
M1-8	aCD4/8	100k	M	2019-02-05	2019-03-18	5.86	1
M1-8	aCD4/8	100k	M	2019-02-05	2019-03-01	3.43	1
M1-8	none	100k	M	2019-03-28	2019-05-14	6.71	1
M1-8	none	100k	M	2019-03-28	2019-05-14	6.71	1
M1-8	none	100k	M	2019-03-28	2019-06-28	13.14	1
M1-8	none	100k	M	2019-03-28	2019-07-31	17.86	1
M1-8	none	100k	M	2019-03-28	2019-08-30	22.14	1
M1-8	aCD4/8	100k	M	2019-03-28	2019-05-08	5.86	1
M1-8	aCD4/8	100k	M	2019-03-28	2019-05-14	6.71	1
M1-8	aCD4/8	100k	M	2019-03-28	2019-05-14	6.71	1
M1-8	aCD4/8	100k	M	2019-03-28	2019-05-18	7.29	1
09-2_par	none	100k	M	2019-03-28	2019-05-14	6.71	1
09-2_par	none	100k	M	2019-03-28	2019-07-17	15.86	1
09-2_par	none	100k	M	2019-03-28	2019-07-31	17.86	1
09-2_par	aCD4/8	100k	M	2019-03-28	2019-05-07	5.71	1
09-2_par	aCD4/8	100k	M	2019-03-28	2019-05-21	7.71	1
09-2_par	aCD4/8	100k	M	2019-03-28	2019-06-05	9.86	1
09-2_par	aCD4/8	100k	M	2019-03-28	2019-06-08	10.29	1
M4	none	100k	M	2019-03-28	2019-05-02	5	1
M4	none	100k	M	2019-03-28	2019-05-20	7.57	1
M4	none	100k	M	2019-03-28	2019-05-23	8	1
M4	none	100k	M	2019-03-28	2019-05-02	5	1
M4	none	100k	M	2019-03-28	2019-06-19	11.86	1
M4	none	100k	M	2019-03-28	2019-06-25	12.71	1
M4	aCD4/8	100k	M	2019-03-28	2019-04-12	2.14	1
M4	aCD4/8	100k	M	2019-03-28	2019-04-22	3.57	1
M4	aCD4/8	100k	M	2019-03-28	2019-05-18	7.29	1
M4	aCD4/8	100k	M	2019-03-28	2019-05-20	7.57	1
M4	aCD4/8	100k	M	2019-03-28	2019-06-04	9.71	1
M4	aCD4/8	100k	M	2019-03-28	2019-05-30	9	1
M7	none	100k	M	2019-03-28	2019-06-04	9.71	1
M7	none	100k	M	2019-03-28	2019-06-03	9.57	1
M7	none	100k	M	2019-03-28	2019-06-03	9.57	1
M7	none	100k	M	2019-03-28	2019-06-13	11	1
M7	none	100k	M	2019-03-28	2019-07-01	13.57	1
M7	none	100k	M	2019-03-28	2020-02-02	44.43	0	Censored, endpoint, no tumors
M7	aCD4/8	100k	M	2019-03-28	2019-04-29	4.57	1
M7	aCD4/8	100k	M	2019-03-28	2019-05-14	6.71	1
M7	aCD4/8	100k	M	2019-03-28	2019-05-26	8.43	1
M7	aCD4/8	100k	M	2019-03-28	2019-05-26	8.43	1
M7	aCD4/8	100k	M	2019-03-28	2019-05-30	9	1
M7	aCD4/8	100k	M	2019-03-28	2019-06-10	10.57	1
M1-8	aPD-1/CTLA-4	100k	M	2019-03-28	2019-04-17	2.86	1
M1-8	aPD-1/CTLA-4	100k	M	2019-03-28	2019-05-21	7.71	1
M1-8	aPD-1/CTLA-4	100k	M	2019-03-28	2019-06-04	9.71	1
M1-8	aPD-1/CTLA-4	100k	M	2019-03-28	2019-06-10	10.57	1
M1-8	aPD-1/CTLA-4	100k	M	2019-03-28	2019-06-22	12.29	1
M1-8	aPD-1/CTLA-4	100k	M	2019-03-28	2019-06-25	12.71	1
M1-8	aPD-1/CTLA-4	100k	M	2019-03-28	2019-06-30	13.43	1
M1-8	aPD-1/CTLA-4	100k	M	2019-03-28	2020-02-20	47	0	Censored, endpoint, no tumors
M1-8	aPD-1/CTLA-4	100k	M	2019-03-28	2020-02-20	47	0	Censored, endpoint, no tumors
M1-8	aPD-1/CTLA-4	100k	M	2019-03-28	2020-02-20	47	0	Censored, endpoint, no tumors
M1-8	none	100k	M	2019-07-04	2019-08-05	4.57	1
M1-8	none	100k	M	2019-07-04	2019-08-08	5	1
M1-8	none	100k	M	2019-07-04	2019-08-08	5	1
M1-8	none	100k	M	2019-07-04	2019-08-21	6.86	1
M1-8	none	100k	M	2019-07-04	2019-08-10	5.29	1
M1-8	none	100k	M	2019-07-04	2019-08-25	7.43	1
M1-8	none	100k	M	2019-07-04	2019-09-05	9	1
M1-8	none	100k	M	2019-07-04	2019-09-26	12	1
M1-8	none	100k	M	2019-07-04	2019-10-01	12.71	1
M1-8	none	100k	M	2019-07-04	2020-03-16	36.57	0	Censored, endpoint, no tumors
M1-8	aPD-1/CTLA-4	100k	M	2019-07-04	2019-07-26	3.14	1
M1-8	aPD-1/CTLA-4	100k	M	2019-07-04	2019-09-04	8.86	1
M1-8	aPD-1/CTLA-4	100k	M	2019-07-04	2019-09-04	8.86	1
M1-8	aPD-1/CTLA-4	100k	M	2019-07-04	2019-09-13	10.14	1
M1-8	aPD-1/CTLA-4	100k	M	2019-07-04	2019-10-01	12.71	0	Censored, euthanized for unrelated health reasons
M1-8	aPD-1/CTLA-4	100k	M	2019-07-04	2019-10-15	14.71	1
M1-8	aPD-1/CTLA-4	100k	M	2019-07-04	2019-10-15	14.71	1
M1-8	aPD-1/CTLA-4	100k	M	2019-07-04	2020-03-16	36.57	0	Censored, endpoint, no tumors
M1-8	aPD-1/CTLA-4	100k	M	2019-07-04	2020-03-16	36.57	0	Censored, endpoint, no tumors
M1-8	aPD-1/CTLA-4	100k	M	2019-07-04	2020-03-16	36.57	0	Censored, endpoint, no tumors
09-2_par	aPD-1/CTLA-4	100k	M	2019-07-04	2019-08-12	5.57	1
09-2_par	aPD-1/CTLA-4	100k	M	2019-07-04	2019-08-19	6.57	1
09-2_par	aPD-1/CTLA-4	100k	M	2019-07-04	2019-08-19	6.57	1
09-2_par	aPD-1/CTLA-4	100k	M	2019-07-04	2019-08-21	6.86	1
09-2_par	aPD-1/CTLA-4	100k	M	2019-07-04	2019-08-23	7.14	0	Censored, euthanized for unrelated health reasons
09-2_par	aPD-1/CTLA-4	100k	M	2019-07-04	2019-08-25	7.43	1
09-2_par	aPD-1/CTLA-4	100k	M	2019-07-04	2019-08-30	8.14	1
09-2_par	aPD-1/CTLA-4	100k	M	2019-07-04	2019-08-30	8.14	1
09-2_par	aPD-1/CTLA-4	100k	M	2019-07-04	2019-08-30	8.14	1
09-2_par	aPD-1/CTLA-4	100k	M	2019-07-04	2019-10-07	13.57	1
09-2_par	aPD-1/CTLA-4	100k	M	2019-07-04	2019-09-09	9.57	1
09-2_par	aPD-1/CTLA-4	100k	M	2019-07-04	2019-09-11	9.86	1
09-2_par	aPD-1/CTLA-4	100k	M	2019-07-04	2019-09-11	9.86	0	Censored, euthanized for unrelated health reasons
09-2_par	aPD-1/CTLA-4	100k	M	2019-07-04	2019-09-13	10.14	1
09-2_par	aPD-1/CTLA-4	100k	M	2019-07-04	2019-10-29	16.71	1
09-2_par	aPD-1/CTLA-4	100k	M	2019-07-04	2019-10-07	13.57	1
09-2_par	aPD-1/CTLA-4	100k	M	2019-07-04	2020-03-16	36.57	0	Censored, endpoint, no tumors
09-2_par	aPD-1/CTLA-4	100k	M	2019-07-04	2020-03-16	36.57	0	Censored, endpoint, no tumors
09-2_par	aPD-1/CTLA-4	100k	M	2019-07-04	2020-03-16	36.57	0	Censored, endpoint, no tumors
09-2_par	aPD-1/CTLA-4	100k	M	2019-07-04	2020-03-16	36.57	0	Censored, endpoint, no tumors
M7	none	100k	M	2019-07-04	2019-08-21	6.86	1
M7	none	100k	M	2019-07-04	2019-09-02	8.57	1
M7	none	100k	M	2019-07-04	2019-09-16	10.57	1
M7	none	100k	M	2019-07-04	2019-10-20	15.43	1
M7	none	100k	M	2019-07-04	2019-10-28	16.57	1
M7	none	100k	M	2019-07-04	2020-03-16	36.57	0	Censored, endpoint, no tumors
M1	none	100k	M	2019-10-30	2019-11-18	2.71	1	Excluded mice that died before treatment initiation
M1	none	100k	M	2019-10-30	2019-11-25	3.71	1	Excluded mice that died before treatment initiation
M1	none	100k	M	2019-10-30	2019-11-27	4	1	Excluded mice that died before treatment initiation
M1	none	100k	M	2019-10-30	2019-12-20	7.29	1	Excluded mice that died before treatment initiation
M1	none	100k	M	2019-10-30	2019-12-20	7.29	1	Excluded mice that died before treatment initiation
M1	none	100k	M	2019-10-30	2019-12-11	6	1	Excluded mice that died before treatment initiation
M1	none	100k	M	2019-10-30	2019-12-16	6.71	1	Excluded mice that died before treatment initiation
M1	none	100k	M	2019-10-30	2019-12-16	6.71	1	Excluded mice that died before treatment initiation
M1	none	100k	M	2019-10-30	2020-01-27	12.71	1	Excluded mice that died before treatment initiation
M1	none	100k	M	2019-10-30	2020-01-21	11.86	1	Excluded mice that died before treatment initiation
M1	none	100k	M	2019-10-30	2020-01-06	9.71	1	Excluded mice that died before treatment initiation
M1	none	100k	M	2019-10-30	2020-03-16	19.71	1	Excluded mice that died before treatment initiation
M1	aPD-1/CTLA-4	100k	M	2019-10-30	2019-11-18	2.71	1
M1	aPD-1/CTLA-4	100k	M	2019-10-30	2019-11-18	2.71	1
M1	aPD-1/CTLA-4	100k	M	2019-10-30	2019-11-25	3.71	1
M1	aPD-1/CTLA-4	100k	M	2019-10-30	2019-11-20	3	1
M1	aPD-1/CTLA-4	100k	M	2019-10-30	2019-12-05	5.14	1
M1	aPD-1/CTLA-4	100k	M	2019-10-30	2019-12-16	6.71	1
M1	aPD-1/CTLA-4	100k	M	2019-10-30	2020-01-03	9.29	1
M1	aPD-1/CTLA-4	100k	M	2019-10-30	2020-08-11	40.86	0	Censored, endpoint, no tumors
M1	aPD-1/CTLA-4	100k	M	2019-10-30	2020-08-11	40.86	0	Censored, endpoint, no tumors
M1	aPD-1/CTLA-4	100k	M	2019-10-30	2020-08-11	40.86	0	Censored, endpoint, no tumors
M1	aPD-1/CTLA-4	100k	M	2019-10-30	2020-08-11	40.86	0	Censored, endpoint, no tumors
M1	aPD-1/CTLA-4	100k	M	2019-10-30	2020-08-11	40.86	0	Censored, endpoint, no tumors
M1	aPD-1/CTLA-4	100k	M	2019-10-30	2020-08-11	40.86	0	Censored, endpoint, no tumors
M1	aPD-1/CTLA-4	100k	M	2019-10-30	2020-08-11	40.86	0	Censored, endpoint, no tumors
M5	none	100k	M	2019-10-30	2019-11-29	4.29	1
M5	none	100k	M	2019-10-30	2019-11-25	3.71	1
M5	none	100k	M	2019-10-30	2019-12-13	6.29	1
M5	none	100k	M	2019-10-30	2019-12-16	6.71	1
M5	none	100k	M	2019-10-30	2019-12-30	8.71	1
M5	aPD-1/CTLA-4	100k	M	2019-10-30	2019-11-18	2.71	1
M5	aPD-1/CTLA-4	100k	M	2019-10-30	2019-12-04	5	1
M5	aPD-1/CTLA-4	100k	M	2019-10-30	2019-12-10	5.86	1
M5	aPD-1/CTLA-4	100k	M	2019-10-30	2020-07-17	37.29	1
M5	aPD-1/CTLA-4	100k	M	2019-10-30	2020-08-04	39.86	0	Censored, euthanized for unrelated health reasons
M5	aPD-1/CTLA-4	100k	M	2019-10-30	2020-08-11	40.86	0	Censored, endpoint, no tumors
M5	aPD-1/CTLA-4	100k	M	2019-10-30	2020-08-11	40.86	0	Censored, endpoint, no tumors
M5	aPD-1/CTLA-4	100k	M	2019-10-30	2020-08-11	40.86	0	Censored, endpoint, no tumors
M5	aPD-1/CTLA-4	100k	M	2019-10-30	2020-08-11	40.86	0	Censored, endpoint, no tumors
M5	aPD-1/CTLA-4	100k	M	2019-10-30	2020-08-11	40.86	0	Censored, endpoint, no tumors
M5	aPD-1/CTLA-4	100k	M	2019-10-30	2020-08-11	40.86	0	Censored, endpoint, no tumors
M5	aPD-1/CTLA-4	100k	M	2019-10-30	2020-08-11	40.86	0	Censored, endpoint, no tumors
M5	aPD-1/CTLA-4	100k	M	2019-10-30	2020-08-11	40.86	0	Censored, endpoint, no tumors
M1	none	100k	M	2019-10-30	2019-11-18	2.71	1
M1	none	100k	M	2019-10-30	2019-11-25	3.71	1
M1	none	100k	M	2019-10-30	2019-11-27	4	1
M1	none	100k	M	2019-10-30	2019-12-20	7.29	1
M1	none	100k	M	2019-10-30	2019-12-20	7.29	1
M1	none	100k	M	2019-10-30	2019-12-11	6	1
M1	none	100k	M	2019-10-30	2019-12-16	6.71	1
M1	none	100k	M	2019-10-30	2019-12-16	6.71	1
M1	none	100k	M	2019-10-30	2020-01-27	12.71	1
M1	none	100k	M	2019-10-30	2020-01-21	11.86	1
M1	none	100k	M	2019-10-30	2020-01-06	9.71	1
M1	none	100k	M	2019-10-30	2020-03-16	19.71	1
M1	none	100k	M	2019-10-30	2019-11-16	2.43	1
M1	none	100k	M	2019-10-30	2019-11-16	2.43	1
M1	none	100k	M	2019-10-30	2019-11-16	2.43	1
M1	none	100k	M	2019-10-30	2019-11-16	2.43	1
M1	none	100k	M	2019-10-30	2019-11-12	1.86	1
M5	none	100k	M	2019-10-30	2019-11-29	4.29	1
M5	none	100k	M	2019-10-30	2019-11-25	3.71	1
M5	none	100k	M	2019-10-30	2019-12-13	6.29	1
M5	none	100k	M	2019-10-30	2019-12-16	6.71	1
M5	none	100k	M	2019-10-30	2019-12-30	8.71	1
M5	none	100k	M	2019-10-30	2019-11-15	2.29	1
M5	none	100k	M	2019-10-30	2019-11-16	2.43	1
M5	none	100k	M	2019-10-30	2019-11-14	2.14	1
M5	none	100k	M	2019-10-30	2019-11-15	2.29	1
M5	none	100k	M	2019-10-30	2019-11-16	2.43	1
M5	none	100k	M	2019-10-30	2019-11-15	2.29	1
M5	none	100k	M	2019-10-30	2019-11-16	2.43	1
M5	none	100k	M	2019-10-30	2019-11-16	2.43	1
M1-8	none	100K	M	2021-07-30	2021-08-24	3.57143	1
M1-8	none	100K	M	2021-07-30	2021-08-27	4	1
M1-8	none	100K	M	2021-07-30	2021-08-30	4.42857	1
M1-8	none	100K	M	2021-07-30	2021-09-01	4.71429	1
M1-8	none	100K	M	2021-07-30	2021-09-06	5.42857	1
M1-8	none	100K	M	2021-07-30	2021-09-16	6.85714	1
M1-8	none	100K	M	2021-07-30	2021-09-23	7.85714	1
M1-8	none	100K	M	2021-07-30	2021-09-29	8.71429	1
M1-8	none	100K	M	2021-07-30	2021-10-04	9.42857	1
M1-8	none	100K	M	2021-07-30	2021-10-22	12	1
M1-8	none	100K	M	2021-07-30	2021-10-22	12	1
M1-8	none	100K	M	2021-07-30	2022-05-05	39.8571	0
M1-8	none	100K	M	2021-07-30	2021-08-20	3	1
M1-8	none	100K	M	2021-07-30	2021-09-05	5.28571	1
M1-8	none	100K	M	2021-07-30	2021-09-03	5	1
M1-8	none	100K	M	2021-07-30	2021-09-04	5.14286	1
M1-8	none	100K	M	2021-07-30	2021-09-05	5.28571	1
M1-8	none	100K	M	2021-07-30	2021-09-08	5.71429	1
M1-8	none	100K	M	2021-07-30	2021-09-08	5.71429	1
M1-8	none	100K	M	2021-07-30	2021-09-09	5.85714	1
M1-8	none	100K	M	2021-07-30	2021-09-16	6.85714	1
M1-8	none	100K	M	2021-07-30	2021-09-16	6.85714	1
M1-8	none	100K	M	2021-07-30	2021-09-22	7.71429	1
M1-8	none	100K	M	2021-07-30	2022-02-09	27.7143	0
M1	none	100K	M	2021-07-30	2021-08-13	2	0	censored, harvested for flow
M1	none	100K	M	2021-07-30	2021-08-13	2	0	censored, harvested for flow
M1	none	100K	M	2021-07-30	2021-08-13	2	0	censored, harvested for flow
M3	none	100K	M	2021-07-30	2021-08-13	2	0	censored, harvested for flow
M3	none	100K	M	2021-07-30	2021-08-13	2	0	censored, harvested for flow
M3	none	100K	M	2021-07-30	2021-08-13	2	0	censored, harvested for flow
M5	none	100K	M	2021-07-30	2021-08-13	2	0	censored, harvested for flow
M5	none	100K	M	2021-07-30	2021-08-13	2	0	censored, harvested for flow
M5	none	100K	M	2021-07-30	2021-08-13	2	0	censored, harvested for flow
M6	none	100K	M	2021-07-30	2021-08-13	2	0	censored, harvested for flow
M6	none	100K	M	2021-07-30	2021-08-13	2	0	censored, harvested for flow
M6	none	100K	M	2021-07-30	2021-08-13	2	0	censored, harvested for flow
M7	none	100K	M	2021-07-30	2021-08-13	2	0	censored, harvested for flow
M7	none	100K	M	2021-07-30	2021-08-13	2	0	censored, harvested for flow
M7	none	100K	M	2021-07-30	2021-08-13	2	0	censored, harvested for flow
M3	none	100K	M	2021-07-30	2022-05-05	39.8571	0
M3	none	100K	M	2021-07-30	2022-05-05	39.8571	0
M3	none	100K	M	2021-07-30	2022-05-05	39.8571	0
M3	none	100K	M	2021-07-30	2022-05-05	39.8571	0
M3	none	100K	M	2021-07-30	2022-05-05	39.8571	0
M5	none	100K	M	2021-07-30	2021-08-16	2.42857	1
M5	none	100K	M	2021-07-30	2021-08-18	2.71429	1
M5	none	100K	M	2021-07-30	2021-08-20	3	1
M5	none	100K	M	2021-07-30	2021-09-03	5	1
M5	none	100K	M	2021-07-30	2021-09-06	5.42857	1
M1-8	none	100K	M	2021-08-27	2021-09-13	2.42857	1
M1-8	none	100K	M	2021-08-27	2021-09-17	3	1
M1-8	none	100K	M	2021-08-27	2021-09-20	3.42857	1
M1-8	none	100K	M	2021-08-27	2021-10-05	5.57143	1
M1-8	none	100K	M	2021-08-27	2021-10-05	5.57143	1
M1-8	none	100K	M	2021-08-27	2021-10-05	5.57143	1
M1-8	none	100K	M	2021-08-27	2021-10-07	5.85714	1
M1-8	none	100K	M	2021-08-27	2021-10-07	5.85714	1
M1-8	none	100K	M	2021-08-27	2021-10-07	5.85714	1
M1-8	none	100K	M	2021-08-27	2021-09-28	4.57143	1
M1-8	none	100K	M	2021-08-27	2021-10-13	6.71429	1
M1-8	none	100K	M	2021-08-27	2021-10-18	7.42857	1
M1-8	none	100K	M	2021-08-27	2021-10-20	7.71429	1
M1-8	none	100K	M	2021-08-27	2021-11-04	9.85714	1
M1-8	none	100K	M	2021-08-27	2021-11-12	11	1
M1-8	none	100K	M	2021-08-27	2022-05-03	35.5714	0
M1-8	none	100K	M	2021-08-27	2022-05-04	35.7143	0
M8	none	100K	M	2021-09-07	2022-05-05	34.2857	0
M8	none	100K	M	2021-09-07	2022-05-05	34.2857	0
M8	none	100K	M	2021-09-07	2022-05-05	34.2857	0
M8	none	100K	M	2021-09-07	2022-05-05	34.2857	0
M7	none	100K	M	2021-09-07	2022-01-18	19	1
M7	none	100K	M	2021-09-07	2022-05-05	34.2857	0
M7	none	100K	M	2021-09-07	2022-05-05	34.2857	0
M7	none	100K	M	2021-09-07	2022-01-18	19	1
M7	none	100K	M	2021-09-07	2022-01-24	19.8571	1
M1	none	100K	M	2021-09-07	2021-09-27	2.85714	1
M1	none	100K	M	2021-09-07	2021-09-27	2.85714	1
M1	none	100K	M	2021-09-07	2021-10-18	5.85714	1
M1	none	100K	M	2021-09-07	2021-10-25	6.85714	1
M1	none	100K	M	2021-09-07	2021-11-05	8.42857	1
M2	none	100K	M	2021-09-07	2021-09-29	3.14286	1
M2	none	100K	M	2021-09-07	2021-10-04	3.85714	1
M2	none	100K	M	2021-09-07	2021-10-19	6	1
M2	none	100K	M	2021-09-07	2021-10-26	7	1
M2	none	100K	M	2021-10-08	2021-10-25	2.42857	1
M2	none	100K	M	2021-10-08	2021-10-27	2.71429	1
M2	none	100K	M	2021-10-08	2021-11-01	3.42857	1
M2	none	100K	M	2021-10-08	2021-11-04	3.85714	1
M2	aPD-1/CTLA-4	100K	M	2021-10-08	2021-11-01	3.42857	1
M2	aPD-1/CTLA-4	100K	M	2021-10-08	2021-11-04	3.85714	0	censored, harvested for flow
M2	aPD-1/CTLA-4	100K	M	2021-10-08	2021-11-04	3.85714	0	censored, harvested for flow
M2	aPD-1/CTLA-4	100K	M	2021-10-08	2021-11-04	3.85714	0	censored, harvested for flow
M2	aPD-1/CTLA-4	100K	M	2021-10-08	2022-05-05	29.8571	0
M2	aPD-1/CTLA-4	100K	M	2021-10-08	2021-12-08	8.71429	1
M2	aPD-1/CTLA-4	100K	M	2021-10-08	2022-05-05	29.8571	0
M2	aPD-1/CTLA-4	100K	M	2021-10-08	2022-05-05	29.8571	0
M2	aPD-1/CTLA-4	100K	M	2021-10-08	2021-12-20	10.4286	1
M5	none	100K	M	2021-10-08	2021-10-22	2	1
M5	none	100K	M	2021-10-08	2021-10-24	2.28571	1
M5	none	100K	M	2021-10-08	2021-10-30	3.14286	1
M5	none	100K	M	2021-10-08	2021-11-04	3.85714	0	censored, harvested for flow
M5	aPD-1/CTLA-4	100K	M	2021-10-08	2021-11-04	3.85714	0	censored, harvested for flow
M5	aPD-1/CTLA-4	100K	M	2021-10-08	2021-11-04	3.85714	0	censored, harvested for flow
M5	aPD-1/CTLA-4	100K	M	2021-10-08	2021-11-04	3.85714	0	censored, harvested for flow
M5	aPD-1/CTLA-4	100K	M	2021-10-08	2021-11-04	3.85714	0	censored, harvested for flow
09-2_par	none	100K	M	2021-11-10	2021-12-01	3	1
09-2_par	none	100K	M	2021-11-10	2021-12-07	3.85714	1
09-2_par	none	100K	M	2021-11-10	2021-12-10	4.28571	1
09-2_par	none	100K	M	2021-11-10	2021-12-10	4.28571	1
09-2_par	none	100K	M	2021-11-10	2021-12-15	5	1
09-2_par	none	100K	M	2021-11-10	2021-12-22	6	1
09-2_par	aCD4/8	100K	M	2021-11-10	2021-11-26	2.28571	1
09-2_par	aCD4/8	100K	M	2021-11-10	2021-12-01	3	1
09-2_par	aCD4/8	100K	M	2021-11-10	2021-12-15	5	1
09-2_par	aCD4/8	100K	M	2021-11-10	2021-12-15	5	1
09-2_par	aCD4/8	100K	M	2021-11-10	2021-12-15	5	1
09-2_par	aCD4/8	100K	M	2021-11-10	2021-12-21	5.85714	1
09-2_par	aPD-1/CTLA-4	100K	M	2021-11-10	2021-12-01	3	1
09-2_par	aPD-1/CTLA-4	100K	M	2021-11-10	2021-12-13	4.71429	1
09-2_par	aPD-1/CTLA-4	100K	M	2021-11-10	2021-12-20	5.71429	1
09-2_par	aPD-1/CTLA-4	100K	M	2021-11-10	2021-12-22	6	1
09-2_par	aPD-1/CTLA-4	100K	M	2021-11-10	2021-12-28	6.85714	0
09-2_par	aPD-1/CTLA-4	100K	M	2021-11-10	2022-01-21	10.2857	1
09-2_par	aPD-1/CTLA-4	100K	M	2021-11-10	2022-01-31	11.7143	1
09-2_par	aPD-1/CTLA-4	100K	M	2021-11-10	2022-03-17	18.1429	1
M5	aPD-1/CTLA-4	100K	M	2021-11-12	2021-12-09	3.85714	0	censored, harvested for flow
M5	aPD-1/CTLA-4	100K	M	2021-11-12	2021-12-09	3.85714	0	censored, harvested for flow
M5	aPD-1/CTLA-4	100K	M	2021-11-12	2021-12-09	3.85714	0	censored, harvested for flow
M5 50%	aPD-1/CTLA-4	100K	M	2021-11-12	2021-12-09	3.85714	0	censored, harvested for flow
M5 50%	aPD-1/CTLA-4	100K	M	2021-11-12	2021-12-09	3.85714	0	censored, harvested for flow
M5 50%	aPD-1/CTLA-4	100K	M	2021-11-12	2021-12-09	3.85714	0	censored, harvested for flow
M1-8	aPD-1/CTLA-4	100K	M	2021-11-12	2021-12-09	3.85714	0	censored, harvested for flow
M1-8	aPD-1/CTLA-4	100K	M	2021-11-12	2021-12-09	3.85714	0	censored, harvested for flow
M1-8	aPD-1/CTLA-4	100K	M	2021-11-12	2021-12-09	3.85714	0	censored, harvested for flow
M5	aPD-1/CTLA-4	100K	M	2021-11-12	2021-12-09	3.85714	0	censored, harvested for flow
M5	aPD-1/CTLA-4	100K	M	2021-11-12	2021-12-09	3.85714	0	censored, harvested for flow
M5	aPD-1/CTLA-4	100K	M	2021-11-12	2021-11-26	2	1
M5	aPD-1/CTLA-4	100K	M	2021-11-12	2021-11-26	2	1
M5	aPD-1/CTLA-4	100K	M	2021-11-12	2021-12-09	3.85714	0	censored, harvested for flow
M5 50%	aPD-1/CTLA-4	100K	M	2021-11-12	2021-12-09	3.85714	0	censored, harvested for flow
M5 50%	aPD-1/CTLA-4	100K	M	2021-11-12	2021-12-09	3.85714	0	censored, harvested for flow
M5 50%	aPD-1/CTLA-4	100K	M	2021-11-12	2021-12-09	3.85714	0	censored, harvested for flow
M5 50%	aPD-1/CTLA-4	100K	M	2021-11-12	2021-12-09	3.85714	0	censored, harvested for flow
M5 50%	aPD-1/CTLA-4	100K	M	2021-11-12	2021-12-09	3.85714	0	censored, harvested for flow
M1-8	aPD-1/CTLA-4	100K	M	2021-11-12	2021-12-09	3.85714	0	censored, harvested for flow
M1-8	aPD-1/CTLA-4	100K	M	2021-11-12	2021-12-09	3.85714	0	censored, harvested for flow
M1-8	aPD-1/CTLA-4	100K	M	2021-11-12	2021-12-09	3.85714	0	censored, harvested for flow
M1-8	aPD-1/CTLA-4	100K	M	2021-11-12	2021-12-09	3.85714	0	censored, harvested for flow
M1-8	aPD-1/CTLA-4	100K	M	2021-11-12	2021-12-09	3.85714	0	censored, harvested for flow
M2 50%	aPD-1/CTLA-4	100K	M	2021-11-22	2021-12-20	4	0	censored, harvested for flow
M2 50%	aPD-1/CTLA-4	100K	M	2021-11-22	2021-12-20	4	0	censored, harvested for flow
M2 50%	aPD-1/CTLA-4	100K	M	2021-11-22	2021-12-20	4	0	censored, harvested for flow
M2 50%	aPD-1/CTLA-4	100K	M	2021-11-22	2021-12-20	4	0	censored, harvested for flow
M2	aPD-1/CTLA-4	100K	M	2021-11-22	2021-12-20	4	0	censored, harvested for flow
M2	aPD-1/CTLA-4	100K	M	2021-11-22	2021-12-20	4	0	censored, harvested for flow
M2	aPD-1/CTLA-4	100K	M	2021-11-22	2021-12-20	4	0	censored, harvested for flow
M2	aPD-1/CTLA-4	100K	M	2021-11-22	2021-12-20	4	0	censored, harvested for flow
M2	aPD-1/CTLA-4	100K	M	2021-11-22	2021-12-20	4	0	censored, harvested for flow
M2	aPD-1/CTLA-4	100K	M	2021-11-22	2021-12-20	4	0	censored, harvested for flow
M2	aPD-1/CTLA-4	100K	M	2021-11-22	2021-12-20	4	0	censored, harvested for flow
M2	aPD-1/CTLA-4	100K	M	2021-11-22	2021-12-20	4	0	censored, harvested for flow
M2 50%	aPD-1/CTLA-4	100K	M	2021-11-22	2021-12-20	4	0	censored, harvested for flow
M2 50%	aPD-1/CTLA-4	100K	M	2021-11-22	2021-12-20	4	0	censored, harvested for flow
M2 50%	aPD-1/CTLA-4	100K	M	2021-11-22	2021-12-20	4	0	censored, harvested for flow
M2 50%	aPD-1/CTLA-4	100K	M	2021-11-22	2021-12-20	4	0	censored, harvested for flow
M1-8	aPD-1/CTLA-4	100K	M	2021-11-22	2021-12-20	4	0	censored, harvested for flow
M1-8	aPD-1/CTLA-4	100K	M	2021-11-22	2021-12-20	4	0	censored, harvested for flow
M1-8	aPD-1/CTLA-4	100K	M	2021-11-22	2021-12-20	4	0	censored, harvested for flow
M1-8	aPD-1/CTLA-4	100K	M	2021-11-22	2021-12-20	4	0	censored, harvested for flow
M1-8	aPD-1/CTLA-4	100K	M	2021-11-22	2021-12-20	4	0	censored, harvested for flow
M1-8	aPD-1/CTLA-4	100K	M	2021-11-22	2021-12-15	3.28571	1
M1-8	aPD-1/CTLA-4	100K	M	2021-11-22	2021-12-20	4	0	censored, harvested for flow
M1-8	aPD-1/CTLA-4	100K	M	2021-11-22	2021-12-20	4	0	censored, harvested for flow
M1-8	aPD-1/CTLA-4	800K	M	2022-01-24	2022-02-09	2.28571	1
M1-8	aPD-1/CTLA-4	800K	M	2022-01-24	2022-02-09	2.28571	1
M1-8	aPD-1/CTLA-4	800K	M	2022-01-24	2022-02-09	2.28571	1
M1-8	aPD-1/CTLA-4	800K	M	2022-01-24	2022-02-09	2.28571	1
M1-8	aPD-1/CTLA-4	800K	M	2022-01-24	2022-02-14	3	1
M1-8	aPD-1/CTLA-4	800K	M	2022-01-24	2022-02-09	2.28571	1
M1-8	aPD-1/CTLA-4	800K	M	2022-01-24	2022-02-21	4	0	censored, harvested for flow
M5 50%	aPD-1/CTLA-4	200K	M	2022-01-24	2022-02-17	3.42857	1
M5 50%	aPD-1/CTLA-4	200K	M	2022-01-24	2022-02-09	2.28571	1
M5 50%	aPD-1/CTLA-4	200K	M	2022-01-24	2022-02-21	4	0	censored, harvested for flow
M5 50%	aPD-1/CTLA-4	200K	M	2022-01-24	2022-02-14	3	1
M5 50%	aPD-1/CTLA-4	200K	M	2022-01-24	2022-02-21	4	0	censored, harvested for flow
M5 50%	aPD-1/CTLA-4	200K	M	2022-01-24	2022-02-21	4	0	censored, harvested for flow
M5 50%	aPD-1/CTLA-4	200K	M	2022-01-24	2022-02-21	4	0	censored, harvested for flow
M5	aPD-1/CTLA-4	100K	M	2022-01-24	2022-02-21	4	0	censored, harvested for flow
M5	aPD-1/CTLA-4	100K	M	2022-01-24	2022-02-21	4	0	censored, harvested for flow
M5	aPD-1/CTLA-4	100K	M	2022-01-24	2022-02-21	4	0	censored, harvested for flow
M5	aPD-1/CTLA-4	100K	M	2022-01-24	2022-02-21	4	0	censored, harvested for flow
M5	aPD-1/CTLA-4	100K	M	2022-01-24	2022-02-21	4	0	censored, harvested for flow
M5	aPD-1/CTLA-4	100K	M	2022-01-24	2022-02-21	4	0	censored, harvested for flow
M1-8	aPD-1/CTLA-4	100K	M	2022-02-09	2022-02-28	2.71429	1
M1-8	aPD-1/CTLA-4	100K	M	2022-02-09	2022-03-08	3.85714	1
M1-8	aPD-1/CTLA-4	100K	M	2022-02-09	2022-03-21	5.71429	1
M1-8	aPD-1/CTLA-4	100K	M	2022-02-09	2022-03-15	4.85714	1
M1-8	aPD-1/CTLA-4	100K	M	2022-02-09	2022-04-01	7.28571	1
M1-8	aPD-1/CTLA-4	100K	M	2022-02-09	2022-04-11	8.71429	1
M1-8	aPD-1/CTLA-4	100K	M	2022-02-09	2022-05-10	12.8571	1
M1-8	aPD-1/CTLA-4	100K	M	2022-02-09	2022-05-12	13.1429	0
M1-8	aPD-1/CTLA-4	100K	M	2022-02-09	2022-05-12	13.1429	0
M1-8	aPD-1/CTLA-4	100K	M	2022-02-09	2022-05-12	13.1429	0
M4	aPD-1/CTLA-4	100K	M	2022-02-09	2022-03-04	3.28571	1
M4	aPD-1/CTLA-4	100K	M	2022-02-09	2022-03-17	5.14286	1
M4	aPD-1/CTLA-4	100K	M	2022-02-09	2022-03-21	5.71429	1
M4	aPD-1/CTLA-4	100K	M	2022-02-09	2022-04-09	8.42857	1
M4	aPD-1/CTLA-4	100K	M	2022-02-09	2022-04-11	8.71429	1
M4	aPD-1/CTLA-4	100K	M	2022-02-09	2022-05-23	14.7143	1
M4	aPD-1/CTLA-4	100K	M	2022-02-09	2022-05-23	14.7143	1
M4	aPD-1/CTLA-4	100K	M	2022-02-09	2022-08-15	26.7143	0
M4	aPD-1/CTLA-4	100K	M	2022-02-09	2022-08-15	26.7143	0
M4	aPD-1/CTLA-4	100K	M	2022-02-09	2022-08-15	26.7143	0
M6	aPD-1/CTLA-4	100K	M	2022-02-09	4/8/23	8.28571	1
M6	aPD-1/CTLA-4	100K	M	2022-02-09	2022-04-28	11.1429	1
M6	aPD-1/CTLA-4	100K	M	2022-02-09	2022-05-23	14.7143	1
M6	aPD-1/CTLA-4	100K	M	2022-02-09	2022-07-06	21	1
M6	aPD-1/CTLA-4	100K	M	2022-02-09	2022-08-15	26.7143	0
M6	aPD-1/CTLA-4	100K	M	2022-02-09	2022-08-15	26.7143	0
M6	aPD-1/CTLA-4	100K	M	2022-02-09	2022-08-15	26.7143	0
M6	aPD-1/CTLA-4	100K	M	2022-02-09	2022-08-15	26.7143	0
M6	aPD-1/CTLA-4	100K	M	2022-02-09	2022-08-15	26.7143	0
M6	aPD-1/CTLA-4	100K	M	2022-02-09	2022-08-15	26.7143	0
M1-8	aCD4/8	100K	M	2022-02-09	2022-03-01	2.85714	1
M1-8	aCD4/8	100K	M	2022-02-09	2022-03-02	3	1
M1-8	aCD4/8	100K	M	2022-02-09	2022-03-02	3	1
M1-8	aCD4/8	100K	M	2022-02-09	2022-03-15	4.85714	1
M1-8	aCD4/8	100K	M	2022-02-09	2022-03-17	5.14286	1
M1-8	aCD4/8	100K	M	2022-02-09	2022-03-21	5.71429	1
M1-8	aCD4/8	100K	M	2022-02-09	2022-03-21	5.71429	1
M1-8	aCD4/8	100K	M	2022-02-09	2022-04-08	8.28571	1
M1-8	aCD4/8	100K	M	2022-02-09	2022-04-15	9.28571	0	Censored, no tumors
M1-8	aCD4/8	100K	M	2022-02-09	2022-04-15	8.14286	0	Censored, no tumors
09-2_par	aCD4/8	100K	M	2022-02-17	2022-03-08	2.71429	1
09-2_par	aCD4/8	100K	M	2022-02-17	2022-03-11	3.14286	1
09-2_par	aCD4/8	100K	M	2022-02-17	2022-03-11	3.14286	1
09-2_par	aCD4/8	100K	M	2022-02-17	2022-03-17	4	1
09-2_par	aCD4/8	100K	M	2022-02-17	2022-03-17	4	1
09-2_par	aCD4/8	100K	M	2022-02-17	2022-03-15	3.71429	1
09-2_par	aCD4/8	100K	M	2022-02-17	2022-03-15	3.71429	1
13-1_C4	none	100K	M	2022-02-17	2022-03-09	2.85714	1
13-1_C4	none	100K	M	2022-02-17	2022-03-11	3.14286	1
13-1_C4	none	100K	M	2022-02-17	2022-03-15	3.71429	1
13-1_C4	none	100K	M	2022-02-17	2022-04-11	7.57143	1
13-1_C4	none	100K	M	2022-02-17	2022-05-07	11.2857	1
13-1_C4	none	100K	M	2022-02-17	2022-05-12	12	1
13-1_C4	aPD-1/CTLA-4	100K	M	2022-02-17	2022-03-15	3.71429	1
13-1_C4	aPD-1/CTLA-4	100K	M	2022-02-17	2022-03-15	3.71429	1
13-1_C4	aPD-1/CTLA-4	100K	M	2022-02-17	2022-03-17	4	1
13-1_C4	aPD-1/CTLA-4	100K	M	2022-02-17	2022-04-11	7.57143	1
13-1_C4	aPD-1/CTLA-4	100K	M	2022-02-17	2022-04-28	10	1
13-1_C4	aPD-1/CTLA-4	100K	M	2022-02-17	2022-04-28	10	1
13-1_C5	none	100K	M	2022-02-17	2022-04-26	9.71429	1
13-1_C5	none	100K	M	2022-02-17	2022-04-26	9.71429	1
13-1_C5	none	100K	M	2022-02-17	2022-05-04	10.8571	1
13-1_C5	none	100K	M	2022-02-17	2022-05-12	12	1
13-1_C5	none	100K	M	2022-02-17	2022-05-03	10.7143	1
13-1_C5	none	100K	M	2022-02-17	2022-04-21	9	1
13-1_C5	aPD-1/CTLA-4	100K	M	2022-02-17	2022-03-21	4.57143	1
13-1_C5	aPD-1/CTLA-4	100K	M	2022-02-17	2022-03-30	5.85714	1
13-1_C5	aPD-1/CTLA-4	100K	M	2022-02-17	2022-04-11	7.57143	1
13-1_C5	aPD-1/CTLA-4	100K	M	2022-02-17	2022-05-12	12	1
13-1_C5	aPD-1/CTLA-4	100K	M	2022-02-17	2022-05-12	12	1
13-1_C5	aPD-1/CTLA-4	100K	M	2022-02-17	2022-05-23	13.5714	1
13-1_C3	none	100K	M	2022-02-17	2022-03-19	4.28571	1
13-1_C3	none	100K	M	2022-02-17	2022-03-28	5.57143	1
13-1_C3	none	100K	M	2022-02-17	2022-04-11	7.57143	1
13-1_C3	none	100K	M	2022-02-17	2022-04-11	7.57143	1
13-1_C3	none	100K	M	2022-02-17	2022-04-29	10.1429	1
13-1_C3	none	100K	M	2022-02-17	2022-05-03	10.7143	1
13-1_C3	none	100K	M	2022-02-17	2022-04-27	9.85714	1
13-1_C3	aPD-1/CTLA-4	100K	M	2022-02-17	2022-04-11	7.57143	1
13-1_C3	aPD-1/CTLA-4	100K	M	2022-02-17	2022-04-26	9.71429	1
13-1_C3	aPD-1/CTLA-4	100K	M	2022-02-17	2022-04-24	9.42857	1
13-1_C3	aPD-1/CTLA-4	100K	M	2022-02-17	2022-04-29	10.1429	1
13-1_C3	aPD-1/CTLA-4	100K	M	2022-02-17	2022-05-13	12.1429	1
13-1_C3	aPD-1/CTLA-4	100K	M	2022-02-17	2022-05-13	12.1429	1
13-1_C2	none	100K	M	2022-02-17	2022-04-11	7.57143	1
13-1_C2	none	100K	M	2022-02-17	2022-04-11	7.57143	1
13-1_C2	none	100K	M	2022-02-17	2022-04-26	9.71429	1
13-1_C2	none	100K	M	2022-02-17	2022-04-26	9.71429	1
13-1_C2	none	100K	M	2022-02-17	2022-04-26	9.71429	1
13-1_C2	none	100K	M	2022-02-17	2022-04-29	10.1429	1
13-1_C2	aPD-1/CTLA-4	100K	M	2022-02-17	2022-03-17	4	1
13-1_C2	aPD-1/CTLA-4	100K	M	2022-02-17	2022-03-15	3.71429	1
13-1_C2	aPD-1/CTLA-4	100K	M	2022-02-17	2022-03-30	5.85714	1
13-1_C2	aPD-1/CTLA-4	100K	M	2022-02-17	2022-04-11	7.57143	1
13-1_C2	aPD-1/CTLA-4	100K	M	2022-02-17	2022-05-12	12	1
13-1_C2	aPD-1/CTLA-4	100K	M	2022-02-17	2022-03-08	2.71429	1
13-1_C1	none	100K	M	2022-02-17	2022-04-05	6.71429	1
13-1_C1	none	100K	M	2022-02-17	2022-04-26	9.71429	1
13-1_C1	none	100K	M	2022-02-17	2022-04-26	9.71429	1
13-1_C1	none	100K	M	2022-02-17	2022-04-26	9.71429	1
13-1_C1	none	100K	M	2022-02-17	2022-04-28	10	1
13-1_C1	none	100K	M	2022-02-17	2022-08-15	25.5714	0
13-1_C1	aPD-1/CTLA-4	100K	M	2022-02-17	2022-03-21	4.57143	1
13-1_C1	aPD-1/CTLA-4	100K	M	2022-02-17	2022-03-25	5.14286	1
13-1_C1	aPD-1/CTLA-4	100K	M	2022-02-17	2022-04-01	6.14286	1
13-1_C1	aPD-1/CTLA-4	100K	M	2022-02-17	2022-05-07	11.2857	1
13-1_C1	aPD-1/CTLA-4	100K	M	2022-02-17	2022-03-21	4.57143	1
13-1_C1	aPD-1/CTLA-4	100K	M	2022-02-17	2022-05-18	12.8571	1
M1-8	aPD-1/CTLA-4	100K	M	2022-04-11	2022-05-09	4	0	censored, harvested for flow
M1-8	aPD-1/CTLA-4	100K	M	2022-04-11	2022-05-09	4	0	censored, harvested for flow
M1-8	aPD-1/CTLA-4	100K	M	2022-04-11	2022-05-09	4	0	censored, harvested for flow
M1-8	aPD-1/CTLA-4	100K	M	2022-04-11	2022-05-09	4	0	censored, harvested for flow
M1-8	aPD-1/CTLA-4	100K	M	2022-04-11	2022-05-09	4	0	censored, harvested for flow
M1-8	aPD-1/CTLA-4	100K	M	2022-04-11	2022-05-09	4	0	censored, harvested for flow
M1-8	aPD-1/CTLA-4	100K	M	2022-04-11	2022-05-09	4	0	censored, harvested for flow
M1-8	aPD-1/CTLA-4	100K	M	2022-04-11	2022-05-09	4	0	censored, harvested for flow
M1-8	aPD-1/CTLA-4	100K	M	2022-04-11	2022-05-09	4	0	censored, harvested for flow
M1-8	aPD-1/CTLA-4	100K	M	2022-04-11	2022-05-09	4	0	censored, harvested for flow
M5	aPD-1/CTLA-4	100K	M	2022-04-11	2022-05-09	4	0	censored, harvested for flow
M5	aPD-1/CTLA-4	100K	M	2022-04-11	2022-05-09	4	0	censored, harvested for flow
M5	aPD-1/CTLA-4	100K	M	2022-04-11	2022-05-09	4	0	censored, harvested for flow
M5	aPD-1/CTLA-4	100K	M	2022-04-11	2022-05-09	4	0	censored, harvested for flow
M5	aPD-1/CTLA-4	100K	M	2022-04-11	2022-05-09	4	0	censored, harvested for flow
M5	aPD-1/CTLA-4	100K	M	2022-04-11	2022-05-09	4	0	censored, harvested for flow
M5	aPD-1/CTLA-4	100K	M	2022-04-11	2022-05-09	4	0	censored, harvested for flow
M5	aPD-1/CTLA-4	100K	M	2022-04-11	2022-04-28	2.42857	1
M5	aPD-1/CTLA-4	100K	M	2022-04-11	2022-05-09	4	0	censored, harvested for flow
M5	aPD-1/CTLA-4	100K	M	2022-04-11	2022-05-09	4	0	censored, harvested for flow
M5 50%	aPD-1/CTLA-4	100K	M	2022-04-11	2022-05-02	3	1
M5 50%	aPD-1/CTLA-4	100K	M	2022-04-11	2022-05-02	3	1
M5 50%	aPD-1/CTLA-4	100K	M	2022-04-11	2022-05-02	3	1
M5 50%	aPD-1/CTLA-4	100K	M	2022-04-11	2022-05-09	4	0	censored, harvested for flow
M5 50%	aPD-1/CTLA-4	100K	M	2022-04-11	2022-05-09	4	0	censored, harvested for flow
M5 50%	aPD-1/CTLA-4	100K	M	2022-04-11	2022-05-02	3	1
M5 50%	aPD-1/CTLA-4	100K	M	2022-04-11	2022-05-09	4	0	censored, harvested for flow
M5 50%	aPD-1/CTLA-4	100K	M	2022-04-11	2022-05-09	4	0	censored, harvested for flow
M5 50%	aPD-1/CTLA-4	100K	M	2022-04-11	2022-05-09	4	0	censored, harvested for flow
M5 50%	aPD-1/CTLA-4	100K	M	2022-04-11	2022-05-09	4	0	censored, harvested for flow
M5 50%	aPD-1/CTLA-4	100K	M	2022-04-11	2022-05-09	4	0	censored, harvested for flow
M5 50%	aPD-1/CTLA-4	100K	M	2022-04-11	2022-05-09	4	0	censored, harvested for flow
M5 50%	aPD-1/CTLA-4	100K	M	2022-04-11	2022-05-09	4	0	censored, harvested for flow
M5 50%	aPD-1/CTLA-4	100K	M	2022-04-11	2022-05-09	4	0	censored, harvested for flow
M5 50%	aPD-1/CTLA-4	200K	M	2022-04-11	2022-05-09	4	0	censored, harvested for flow
M5 50%	aPD-1/CTLA-4	200K	M	2022-04-11	2022-05-09	4	0	censored, harvested for flow
M5 50%	aPD-1/CTLA-4	200K	M	2022-04-11	2022-05-09	4	0	censored, harvested for flow
M5 50%	aPD-1/CTLA-4	200K	M	2022-04-11	2022-05-09	4	0	censored, harvested for flow
M5 50%	aPD-1/CTLA-4	200K	M	2022-04-11	2022-04-28	2.42857	1
M5 50%	aPD-1/CTLA-4	200K	M	2022-04-11	2022-05-09	4	0	censored, harvested for flow
M5 50%	aPD-1/CTLA-4	200K	M	2022-04-11	2022-05-09	4	0	censored, harvested for flow
M5 50%	aPD-1/CTLA-4	200K	M	2022-04-11	2022-05-09	4	0	censored, harvested for flow
M5 50%	aPD-1/CTLA-4	200K	M	2022-04-11	2022-05-09	4	0	censored, harvested for flow
M5 50%	aPD-1/CTLA-4	200K	M	2022-04-11	2022-05-09	4	0	censored, harvested for flow

## Sheet: Fig. 4c-e
Source Data Figure 4
Related to Figure 4c-e
Sample	Line_specific_SNVs	Avg_alt_frequency	Normalized_alt_percentage	Treatment	Group	Type	Simpson_diversity_index
A1	M1	-0.000236955	0	None	M1-8_mix	lung tumor	0
A1	M2	-2.33e-06	0	None	M1-8_mix	lung tumor	0
A1	M3	-1.57e-06	0	None	M1-8_mix	lung tumor	0
A1	M4	4.66e-05	0	None	M1-8_mix	lung tumor	0
A1	M5	0.000282483	0	None	M1-8_mix	lung tumor	0
A1	M6	0.119731	100	None	M1-8_mix	lung tumor	0
A1	M7	-1.64e-05	0	None	M1-8_mix	lung tumor	0
A1	M8	0.000107103	0	None	M1-8_mix	lung tumor	0
E1	M1	5.83e-05	0	None	M1-8_mix	lung tumor	0.264373
E1	M2	0.12492	85.1156	None	M1-8_mix	lung tumor	0.264373
E1	M3	-3.11e-05	0	None	M1-8_mix	lung tumor	0.264373
E1	M4	0.00147636	0	None	M1-8_mix	lung tumor	0.264373
E1	M5	0.0099738	6.79578	None	M1-8_mix	lung tumor	0.264373
E1	M6	7.71e-05	0	None	M1-8_mix	lung tumor	0.264373
E1	M7	0.0118713	8.08867	None	M1-8_mix	lung tumor	0.264373
E1	M8	0.000145374	0	None	M1-8_mix	lung tumor	0.264373
I1	M1	1.43e-05	0	None	M1-8_mix	lung tumor	0
I1	M2	-3.1e-05	0	None	M1-8_mix	lung tumor	0
I1	M3	0.000371987	0	None	M1-8_mix	lung tumor	0
I1	M4	0.152606	100	None	M1-8_mix	lung tumor	0
I1	M5	7.65e-05	0	None	M1-8_mix	lung tumor	0
I1	M6	2.94e-05	0	None	M1-8_mix	lung tumor	0
I1	M7	4.49e-05	0	None	M1-8_mix	lung tumor	0
I1	M8	2.77e-05	0	None	M1-8_mix	lung tumor	0
L	M1	0.0176095	11.0439	None	M1-8_mix	lung tumor	0.413477
L	M2	0.000755441	0	None	M1-8_mix	lung tumor	0.413477
L	M3	0.00497587	3.12064	None	M1-8_mix	lung tumor	0.413477
L	M4	0.120415	75.519	None	M1-8_mix	lung tumor	0.413477
L	M5	0.00466046	2.92283	None	M1-8_mix	lung tumor	0.413477
L	M6	0.00157585	0.988298	None	M1-8_mix	lung tumor	0.413477
L	M7	0.0057842	3.62759	None	M1-8_mix	lung tumor	0.413477
L	M8	0.0044291	2.77772	None	M1-8_mix	lung tumor	0.413477
M1	M1	-7.09e-05	0	None	M1-8_mix	lung tumor	0
M1	M2	-0.000185597	0	None	M1-8_mix	lung tumor	0
M1	M3	9.17e-06	0	None	M1-8_mix	lung tumor	0
M1	M4	-4.91e-05	0	None	M1-8_mix	lung tumor	0
M1	M5	0.000135523	0	None	M1-8_mix	lung tumor	0
M1	M6	-4.75e-06	0	None	M1-8_mix	lung tumor	0
M1	M7	0.000119927	0	None	M1-8_mix	lung tumor	0
M1	M8	0.110672	100	None	M1-8_mix	lung tumor	0
M1_met	M1	-0.000223475	0	None	M1-8_mix	liver metastasis	0
M1_met	M2	-5.62e-05	0	None	M1-8_mix	liver metastasis	0
M1_met	M3	1.18e-07	0	None	M1-8_mix	liver metastasis	0
M1_met	M4	0	0	None	M1-8_mix	liver metastasis	0
M1_met	M5	-4.47e-05	0	None	M1-8_mix	liver metastasis	0
M1_met	M6	-3.42e-06	0	None	M1-8_mix	liver metastasis	0
M1_met	M7	-9.27e-06	0	None	M1-8_mix	liver metastasis	0
M1_met	M8	0.128541	100	None	M1-8_mix	liver metastasis	0
W	M1	0.148851	89.1867	None	M1-8_mix	lung tumor	0.19288
W	M2	-3.93e-05	0	None	M1-8_mix	lung tumor	0.19288
W	M3	0.000405674	0	None	M1-8_mix	lung tumor	0.19288
W	M4	0.000108597	0	None	M1-8_mix	lung tumor	0.19288
W	M5	0.000222504	0	None	M1-8_mix	lung tumor	0.19288
W	M6	0.000153027	0	None	M1-8_mix	lung tumor	0.19288
W	M7	2.56e-05	0	None	M1-8_mix	lung tumor	0.19288
W	M8	0.0180471	10.8133	None	M1-8_mix	lung tumor	0.19288
W_met	M1	1.79e-05	0	None	M1-8_mix	liver metastasis	0
W_met	M2	-4.14e-05	0	None	M1-8_mix	liver metastasis	0
W_met	M3	-7.48e-06	0	None	M1-8_mix	liver metastasis	0
W_met	M4	2.25e-05	0	None	M1-8_mix	liver metastasis	0
W_met	M5	-4.45e-05	0	None	M1-8_mix	liver metastasis	0
W_met	M6	-1.21e-05	0	None	M1-8_mix	liver metastasis	0
W_met	M7	-2.29e-05	0	None	M1-8_mix	liver metastasis	0
W_met	M8	0.113267	100	None	M1-8_mix	liver metastasis	0
X	M1	0.0169964	13.2422	None	M1-8_mix	lung tumor	0.523399
X	M2	4.06e-05	0	None	M1-8_mix	lung tumor	0.523399
X	M3	0.0295744	23.0418	None	M1-8_mix	lung tumor	0.523399
X	M4	0.00011194	0	None	M1-8_mix	lung tumor	0.523399
X	M5	0.000226473	0	None	M1-8_mix	lung tumor	0.523399
X	M6	0.0817802	63.716	None	M1-8_mix	lung tumor	0.523399
X	M7	-1.89e-05	0	None	M1-8_mix	lung tumor	0.523399
X	M8	2.92e-05	0	None	M1-8_mix	lung tumor	0.523399
O	M1	0.128384	90.2239	aCD4/8	M1-8_mix	lung tumor	0.180923
O	M2	0.00858633	6.03419	aCD4/8	M1-8_mix	lung tumor	0.180923
O	M3	0.000222792	0	aCD4/8	M1-8_mix	lung tumor	0.180923
O	M4	0.00532447	3.74186	aCD4/8	M1-8_mix	lung tumor	0.180923
O	M5	0.000221875	0	aCD4/8	M1-8_mix	lung tumor	0.180923
O	M6	3.71e-05	0	aCD4/8	M1-8_mix	lung tumor	0.180923
O	M7	0.0010647	0	aCD4/8	M1-8_mix	lung tumor	0.180923
O	M8	0.000185595	0	aCD4/8	M1-8_mix	lung tumor	0.180923
P	M1	0.0984105	91.5097	aCD4/8	M1-8_mix	lung tumor	0.158979
P	M2	0.00426965	3.97025	aCD4/8	M1-8_mix	lung tumor	0.158979
P	M3	0.000158149	0	aCD4/8	M1-8_mix	lung tumor	0.158979
P	M4	1.96e-06	0	aCD4/8	M1-8_mix	lung tumor	0.158979
P	M5	0.00486096	4.5201	aCD4/8	M1-8_mix	lung tumor	0.158979
P	M6	0.000164906	0	aCD4/8	M1-8_mix	lung tumor	0.158979
P	M7	0.00107502	0	aCD4/8	M1-8_mix	lung tumor	0.158979
P	M8	0.000320318	0	aCD4/8	M1-8_mix	lung tumor	0.158979
Q	M1	0.0221707	14.2595	aCD4/8	M1-8_mix	lung tumor	0.409081
Q	M2	0.000592517	0	aCD4/8	M1-8_mix	lung tumor	0.409081
Q	M3	0.000175962	0	aCD4/8	M1-8_mix	lung tumor	0.409081
Q	M4	0.0171185	11.0101	aCD4/8	M1-8_mix	lung tumor	0.409081
Q	M5	0.000321803	0	aCD4/8	M1-8_mix	lung tumor	0.409081
Q	M6	2.73e-06	0	aCD4/8	M1-8_mix	lung tumor	0.409081
Q	M7	0.000312705	0	aCD4/8	M1-8_mix	lung tumor	0.409081
Q	M8	0.116191	74.7304	aCD4/8	M1-8_mix	lung tumor	0.409081
D1	M1	0.00294105	1.66075	aPD-1/CTLA-4	M1-8_mix	lung tumor	0.0326634
D1	M2	0.17415	98.3392	aPD-1/CTLA-4	M1-8_mix	lung tumor	0.0326634
D1	M3	0.000124795	0	aPD-1/CTLA-4	M1-8_mix	lung tumor	0.0326634
D1	M4	1.02e-06	0	aPD-1/CTLA-4	M1-8_mix	lung tumor	0.0326634
D1	M5	5.37e-05	0	aPD-1/CTLA-4	M1-8_mix	lung tumor	0.0326634
D1	M6	0.000453484	0	aPD-1/CTLA-4	M1-8_mix	lung tumor	0.0326634
D1	M7	0.0015832	0	aPD-1/CTLA-4	M1-8_mix	lung tumor	0.0326634
D1	M8	0.000512451	0	aPD-1/CTLA-4	M1-8_mix	lung tumor	0.0326634
D1_met	M1	-1.79e-05	0	aPD-1/CTLA-4	M1-8_mix	liver metastasis	0
D1_met	M2	0.159682	100	aPD-1/CTLA-4	M1-8_mix	liver metastasis	0
D1_met	M3	-1.75e-05	0	aPD-1/CTLA-4	M1-8_mix	liver metastasis	0
D1_met	M4	-2.26e-05	0	aPD-1/CTLA-4	M1-8_mix	liver metastasis	0
D1_met	M5	1.82e-05	0	aPD-1/CTLA-4	M1-8_mix	liver metastasis	0
D1_met	M6	0.000104293	0	aPD-1/CTLA-4	M1-8_mix	liver metastasis	0
D1_met	M7	6.58e-05	0	aPD-1/CTLA-4	M1-8_mix	liver metastasis	0
D1_met	M8	4.19e-06	0	aPD-1/CTLA-4	M1-8_mix	liver metastasis	0
G1	M1	0.000613657	0	aPD-1/CTLA-4	M1-8_mix	lung tumor	0
G1	M2	7.73e-05	0	aPD-1/CTLA-4	M1-8_mix	lung tumor	0
G1	M3	4.39e-05	0	aPD-1/CTLA-4	M1-8_mix	lung tumor	0
G1	M4	-2.4e-05	0	aPD-1/CTLA-4	M1-8_mix	lung tumor	0
G1	M5	4.95e-05	0	aPD-1/CTLA-4	M1-8_mix	lung tumor	0
G1	M6	-0.000160194	0	aPD-1/CTLA-4	M1-8_mix	lung tumor	0
G1	M7	0.17466	100	aPD-1/CTLA-4	M1-8_mix	lung tumor	0
G1	M8	4.45e-05	0	aPD-1/CTLA-4	M1-8_mix	lung tumor	0
S	M1	0.18426	100	aPD-1/CTLA-4	M1-8_mix	lung tumor	0
S	M2	0.000129231	0	aPD-1/CTLA-4	M1-8_mix	lung tumor	0
S	M3	0.000250875	0	aPD-1/CTLA-4	M1-8_mix	lung tumor	0
S	M4	0.00021559	0	aPD-1/CTLA-4	M1-8_mix	lung tumor	0
S	M5	0.000249833	0	aPD-1/CTLA-4	M1-8_mix	lung tumor	0
S	M6	3.39e-05	0	aPD-1/CTLA-4	M1-8_mix	lung tumor	0
S	M7	0.000137023	0	aPD-1/CTLA-4	M1-8_mix	lung tumor	0
S	M8	0.000215953	0	aPD-1/CTLA-4	M1-8_mix	lung tumor	0
S_met	M1	0.17488	100	aPD-1/CTLA-4	M1-8_mix	liver metastasis	0
S_met	M2	-1.5e-05	0	aPD-1/CTLA-4	M1-8_mix	liver metastasis	0
S_met	M3	7.77e-07	0	aPD-1/CTLA-4	M1-8_mix	liver metastasis	0
S_met	M4	0	0	aPD-1/CTLA-4	M1-8_mix	liver metastasis	0
S_met	M5	-3.49e-06	0	aPD-1/CTLA-4	M1-8_mix	liver metastasis	0
S_met	M6	-0.00020192	0	aPD-1/CTLA-4	M1-8_mix	liver metastasis	0
S_met	M7	-6.03e-07	0	aPD-1/CTLA-4	M1-8_mix	liver metastasis	0
S_met	M8	0	0	aPD-1/CTLA-4	M1-8_mix	liver metastasis	0
V	M1	0.0423017	26.5269	aPD-1/CTLA-4	M1-8_mix	lung tumor	0.389803
V	M2	0.117165	73.4731	aPD-1/CTLA-4	M1-8_mix	lung tumor	0.389803
V	M3	0.000122568	0	aPD-1/CTLA-4	M1-8_mix	lung tumor	0.389803
V	M4	-3.86e-05	0	aPD-1/CTLA-4	M1-8_mix	lung tumor	0.389803
V	M5	3.43e-05	0	aPD-1/CTLA-4	M1-8_mix	lung tumor	0.389803
V	M6	1.84e-05	0	aPD-1/CTLA-4	M1-8_mix	lung tumor	0.389803
V	M7	0.00129862	0	aPD-1/CTLA-4	M1-8_mix	lung tumor	0.389803
V	M8	0.000183113	0	aPD-1/CTLA-4	M1-8_mix	lung tumor	0.389803
V_met	M1	0.134697	100	aPD-1/CTLA-4	M1-8_mix	liver metastasis	0
V_met	M2	0.000282814	0	aPD-1/CTLA-4	M1-8_mix	liver metastasis	0
V_met	M3	6.72e-05	0	aPD-1/CTLA-4	M1-8_mix	liver metastasis	0
V_met	M4	-3.61e-05	0	aPD-1/CTLA-4	M1-8_mix	liver metastasis	0
V_met	M5	2.07e-05	0	aPD-1/CTLA-4	M1-8_mix	liver metastasis	0
V_met	M6	3.42e-06	0	aPD-1/CTLA-4	M1-8_mix	liver metastasis	0
V_met	M7	0.000106694	0	aPD-1/CTLA-4	M1-8_mix	liver metastasis	0
V_met	M8	-2.68e-05	0	aPD-1/CTLA-4	M1-8_mix	liver metastasis	0
AA	M1	0.00821896	5.52767	None	M1-8_mix	lung tumor	0.623603
AA	M2	0.0668342	44.9494	None	M1-8_mix	lung tumor	0.623603
AA	M3	0.000221095	0.148698	None	M1-8_mix	lung tumor	0.623603
AA	M4	0.00674193	4.53429	None	M1-8_mix	lung tumor	0.623603
AA	M5	0.0609224	40.9734	None	M1-8_mix	lung tumor	0.623603
AA	M6	4.42e-05	0.0297518	None	M1-8_mix	lung tumor	0.623603
AA	M7	0.000234173	0.157493	None	M1-8_mix	lung tumor	0.623603
AA	M8	0.00547067	3.6793	None	M1-8_mix	lung tumor	0.623603
AB	M1	0.00584807	7.36422	None	M1-8_mix	lung tumor	0.327424
AB	M2	0.00893619	11.253	None	M1-8_mix	lung tumor	0.327424
AB	M3	5.85e-05	0.0736318	None	M1-8_mix	lung tumor	0.327424
AB	M4	0.0642444	80.9001	None	M1-8_mix	lung tumor	0.327424
AB	M5	0.000123537	0.155565	None	M1-8_mix	lung tumor	0.327424
AB	M6	4.93e-05	0.0620813	None	M1-8_mix	lung tumor	0.327424
AB	M7	0.00013598	0.171234	None	M1-8_mix	lung tumor	0.327424
AB	M8	1.6e-05	0.0201694	None	M1-8_mix	lung tumor	0.327424
AC	M1	0.0140567	10.3316	None	M1-8_mix	lung tumor	0.622935
AC	M2	0.0740969	54.4609	None	M1-8_mix	lung tumor	0.622935
AC	M3	9.95e-05	0.0731593	None	M1-8_mix	lung tumor	0.622935
AC	M4	0.0329359	24.2077	None	M1-8_mix	lung tumor	0.622935
AC	M5	0.0143887	10.5756	None	M1-8_mix	lung tumor	0.622935
AC	M6	0.000117962	0.0867016	None	M1-8_mix	lung tumor	0.622935
AC	M7	0.000279459	0.205401	None	M1-8_mix	lung tumor	0.622935
AC	M8	8.02e-05	0.0589134	None	M1-8_mix	lung tumor	0.622935
AD	M1	0.0140164	18.0053	None	M1-8_mix	lung tumor	0.583597
AD	M2	0.000128278	0.164784	None	M1-8_mix	lung tumor	0.583597
AD	M3	0.00227016	2.91621	None	M1-8_mix	lung tumor	0.583597
AD	M4	0.012497	16.0535	None	M1-8_mix	lung tumor	0.583597
AD	M5	0.0464863	59.7155	None	M1-8_mix	lung tumor	0.583597
AD	M6	0.000138745	0.17823	None	M1-8_mix	lung tumor	0.583597
AD	M7	0.00016518	0.212187	None	M1-8_mix	lung tumor	0.583597
AD	M8	0.00214419	2.75439	None	M1-8_mix	lung tumor	0.583597
AD_liv	M1	0.000385728	0.284684	None	M1-8_mix	liver metastasis	0.0350637
AD_liv	M2	0.000311287	0.229743	None	M1-8_mix	liver metastasis	0.0350637
AD_liv	M3	0.000360064	0.265743	None	M1-8_mix	liver metastasis	0.0350637
AD_liv	M4	0.133093	98.2283	None	M1-8_mix	liver metastasis	0.0350637
AD_liv	M5	0.000282308	0.208355	None	M1-8_mix	liver metastasis	0.0350637
AD_liv	M6	6.53e-05	0.0482108	None	M1-8_mix	liver metastasis	0.0350637
AD_liv	M7	0.000288881	0.213207	None	M1-8_mix	liver metastasis	0.0350637
AD_liv	M8	0.000706968	0.521773	None	M1-8_mix	liver metastasis	0.0350637
AD_rc	M1	0.000170847	0.0841802	None	M1-8_mix	pleural metastasis	0.00984296
AD_rc	M2	0.000243814	0.120133	None	M1-8_mix	pleural metastasis	0.00984296
AD_rc	M3	7.75e-05	0.0381688	None	M1-8_mix	pleural metastasis	0.00984296
AD_rc	M4	0.000102175	0.0503438	None	M1-8_mix	pleural metastasis	0.00984296
AD_rc	M5	0.201952	99.5064	None	M1-8_mix	pleural metastasis	0.00984296
AD_rc	M6	0	0	None	M1-8_mix	pleural metastasis	0.00984296
AD_rc	M7	0.000348846	0.171885	None	M1-8_mix	pleural metastasis	0.00984296
AD_rc	M8	5.87e-05	0.0289354	None	M1-8_mix	pleural metastasis	0.00984296
AE	M1	0.000261939	0.148774	None	M1-8_mix	lung tumor	0.299653
AE	M2	0.144061	81.8225	None	M1-8_mix	lung tumor	0.299653
AE	M3	0.000117943	0.0669882	None	M1-8_mix	lung tumor	0.299653
AE	M4	4.28e-05	0.024293	None	M1-8_mix	lung tumor	0.299653
AE	M5	0.000255752	0.14526	None	M1-8_mix	lung tumor	0.299653
AE	M6	0.000112344	0.0638083	None	M1-8_mix	lung tumor	0.299653
AE	M7	0.000291019	0.16529	None	M1-8_mix	lung tumor	0.299653
AE	M8	0.0309224	17.563	None	M1-8_mix	lung tumor	0.299653
AE_liv	M1	0.00022367	0.0967567	None	M1-8_mix	liver metastasis	0.0100963
AE_liv	M2	0.229997	99.4936	None	M1-8_mix	liver metastasis	0.0100963
AE_liv	M3	0.000120602	0.052171	None	M1-8_mix	liver metastasis	0.0100963
AE_liv	M4	9.67e-05	0.0418404	None	M1-8_mix	liver metastasis	0.0100963
AE_liv	M5	0.000328857	0.142259	None	M1-8_mix	liver metastasis	0.0100963
AE_liv	M6	3.98e-05	0.0171989	None	M1-8_mix	liver metastasis	0.0100963
AE_liv	M7	0.000322618	0.13956	None	M1-8_mix	liver metastasis	0.0100963
AE_liv	M8	3.83e-05	0.0165791	None	M1-8_mix	liver metastasis	0.0100963
AE_rc	M1	0.00013376	0.062269	None	M1-8_mix	pleural metastasis	0.00909849
AE_rc	M2	0.213829	99.5438	None	M1-8_mix	pleural metastasis	0.00909849
AE_rc	M3	0.00022546	0.104958	None	M1-8_mix	pleural metastasis	0.00909849
AE_rc	M4	0.000146114	0.0680204	None	M1-8_mix	pleural metastasis	0.00909849
AE_rc	M5	0.000221378	0.103058	None	M1-8_mix	pleural metastasis	0.00909849
AE_rc	M6	6.55e-05	0.0304879	None	M1-8_mix	pleural metastasis	0.00909849
AE_rc	M7	0.00017232	0.0802201	None	M1-8_mix	pleural metastasis	0.00909849
AE_rc	M8	1.53e-05	0.00713849	None	M1-8_mix	pleural metastasis	0.00909849
AF	M1	0.0149583	8.56334	None	M1-8_mix	lung tumor	0.204079
AF	M2	0.00262212	1.50111	None	M1-8_mix	lung tumor	0.204079
AF	M3	0.000180561	0.103368	None	M1-8_mix	lung tumor	0.204079
AF	M4	0.00124468	0.712556	None	M1-8_mix	lung tumor	0.204079
AF	M5	0.155091	88.7866	None	M1-8_mix	lung tumor	0.204079
AF	M6	7.71e-05	0.0441615	None	M1-8_mix	lung tumor	0.204079
AF	M7	0.000181986	0.104184	None	M1-8_mix	lung tumor	0.204079
AF	M8	0.000322583	0.184673	None	M1-8_mix	lung tumor	0.204079
AG	M1	0.18429	99.2065	None	M1-8_mix	lung tumor	0.0157905
AG	M2	8.29e-05	0.0446181	None	M1-8_mix	lung tumor	0.0157905
AG	M3	5.77e-05	0.0310588	None	M1-8_mix	lung tumor	0.0157905
AG	M4	0.000634277	0.341442	None	M1-8_mix	lung tumor	0.0157905
AG	M5	0.000307854	0.165723	None	M1-8_mix	lung tumor	0.0157905
AG	M6	4.15e-05	0.022361	None	M1-8_mix	lung tumor	0.0157905
AG	M7	0.000294129	0.158335	None	M1-8_mix	lung tumor	0.0157905
AG	M8	5.57e-05	0.030001	None	M1-8_mix	lung tumor	0.0157905
AG_liv	M1	0.189131	99.4806	None	M1-8_mix	liver metastasis	0.0103558
AG_liv	M2	0.000261602	0.1376	None	M1-8_mix	liver metastasis	0.0103558
AG_liv	M3	0.000144137	0.0758144	None	M1-8_mix	liver metastasis	0.0103558
AG_liv	M4	7.83e-05	0.0411698	None	M1-8_mix	liver metastasis	0.0103558
AG_liv	M5	0.000235244	0.123736	None	M1-8_mix	liver metastasis	0.0103558
AG_liv	M6	6.15e-05	0.0323288	None	M1-8_mix	liver metastasis	0.0103558
AG_liv	M7	0.000150694	0.0792634	None	M1-8_mix	liver metastasis	0.0103558
AG_liv	M8	5.6e-05	0.0294784	None	M1-8_mix	liver metastasis	0.0103558
AG_rc	M1	0.209862	99.6699	None	M1-8_mix	pleural metastasis	0.00658934
AG_rc	M2	0.000113582	0.0539436	None	M1-8_mix	pleural metastasis	0.00658934
AG_rc	M3	0.000114827	0.0545348	None	M1-8_mix	pleural metastasis	0.00658934
AG_rc	M4	4.89e-05	0.023201	None	M1-8_mix	pleural metastasis	0.00658934
AG_rc	M5	0.000191804	0.0910934	None	M1-8_mix	pleural metastasis	0.00658934
AG_rc	M6	0	0	None	M1-8_mix	pleural metastasis	0.00658934
AG_rc	M7	0.000182098	0.0864841	None	M1-8_mix	pleural metastasis	0.00658934
AG_rc	M8	4.39e-05	0.0208681	None	M1-8_mix	pleural metastasis	0.00658934
AH	M1	0.0189223	10.8929	None	M1-8_mix	lung tumor	0.387304
AH	M2	0.018545	10.6758	None	M1-8_mix	lung tumor	0.387304
AH	M3	0.000177896	0.102409	None	M1-8_mix	lung tumor	0.387304
AH	M4	7.61e-05	0.0438039	None	M1-8_mix	lung tumor	0.387304
AH	M5	0.133344	76.7616	None	M1-8_mix	lung tumor	0.387304
AH	M6	0	0	None	M1-8_mix	lung tumor	0.387304
AH	M7	0.000217286	0.125084	None	M1-8_mix	lung tumor	0.387304
AH	M8	0.00242914	1.39837	None	M1-8_mix	lung tumor	0.387304
AH_liv	M1	0.0019997	1.18515	None	M1-8_mix	liver metastasis	0.0719777
AH_liv	M2	0.00111483	0.660716	None	M1-8_mix	liver metastasis	0.0719777
AH_liv	M3	0.000826985	0.490123	None	M1-8_mix	liver metastasis	0.0719777
AH_liv	M4	0.000622156	0.368729	None	M1-8_mix	liver metastasis	0.0719777
AH_liv	M5	0.000766776	0.45444	None	M1-8_mix	liver metastasis	0.0719777
AH_liv	M6	0.000681818	0.404088	None	M1-8_mix	liver metastasis	0.0719777
AH_liv	M7	0.000196309	0.116345	None	M1-8_mix	liver metastasis	0.0719777
AH_liv	M8	0.162521	96.3204	None	M1-8_mix	liver metastasis	0.0719777
AH_om	M1	0.219971	99.5451	None	M1-8_mix	omental metastasis	0.00907309
AH_om	M2	0.000307113	0.13898	None	M1-8_mix	omental metastasis	0.00907309
AH_om	M3	0.000118333	0.0535498	None	M1-8_mix	omental metastasis	0.00907309
AH_om	M4	6.46e-05	0.0292288	None	M1-8_mix	omental metastasis	0.00907309
AH_om	M5	0.000156318	0.0707394	None	M1-8_mix	omental metastasis	0.00907309
AH_om	M6	3.84e-05	0.0173872	None	M1-8_mix	omental metastasis	0.00907309
AH_om	M7	0.000290251	0.131349	None	M1-8_mix	omental metastasis	0.00907309
AH_om	M8	3.02e-05	0.0136838	None	M1-8_mix	omental metastasis	0.00907309
AI	M1	0.000965524	0.683797	None	M1-8_mix	lung tumor	0.205708
AI	M2	0.0148497	10.5168	None	M1-8_mix	lung tumor	0.205708
AI	M3	0.000112202	0.079463	None	M1-8_mix	lung tumor	0.205708
AI	M4	8.66e-05	0.0612989	None	M1-8_mix	lung tumor	0.205708
AI	M5	0.124959	88.4976	None	M1-8_mix	lung tumor	0.205708
AI	M6	8.29e-05	0.0587099	None	M1-8_mix	lung tumor	0.205708
AI	M7	0.000132583	0.0938974	None	M1-8_mix	lung tumor	0.205708
AI	M8	1.19e-05	0.00846012	None	M1-8_mix	lung tumor	0.205708
AJ	M1	0.000684948	0.672777	None	M1-8_mix	lung tumor	0.541964
AJ	M2	0.0640106	62.8732	None	M1-8_mix	lung tumor	0.541964
AJ	M3	0.000291313	0.286137	None	M1-8_mix	lung tumor	0.541964
AJ	M4	0.00361013	3.54598	None	M1-8_mix	lung tumor	0.541964
AJ	M5	0.0234905	23.0731	None	M1-8_mix	lung tumor	0.541964
AJ	M6	0.000208586	0.20488	None	M1-8_mix	lung tumor	0.541964
AJ	M7	0.000309604	0.304103	None	M1-8_mix	lung tumor	0.541964
AJ	M8	0.00920345	9.03991	None	M1-8_mix	lung tumor	0.541964
AK	M1	0.000231843	0.121617	None	M1-8_mix	lung tumor	0.06986
AK	M2	0.000204156	0.107093	None	M1-8_mix	lung tumor	0.06986
AK	M3	0.000252384	0.132392	None	M1-8_mix	lung tumor	0.06986
AK	M4	0.000155471	0.0815547	None	M1-8_mix	lung tumor	0.06986
AK	M5	0.183765	96.3969	None	M1-8_mix	lung tumor	0.06986
AK	M6	0.000142874	0.0749468	None	M1-8_mix	lung tumor	0.06986
AK	M7	0.000173857	0.0911996	None	M1-8_mix	lung tumor	0.06986
AK	M8	0.00570806	2.99425	None	M1-8_mix	lung tumor	0.06986
AL	M1	0.177823	99.2563	None	M1-8_mix	lung tumor	0.0148093
AL	M2	0.00032756	0.182836	None	M1-8_mix	lung tumor	0.0148093
AL	M3	0.000265466	0.148177	None	M1-8_mix	lung tumor	0.0148093
AL	M4	0	0	None	M1-8_mix	lung tumor	0.0148093
AL	M5	0.000270707	0.151102	None	M1-8_mix	lung tumor	0.0148093
AL	M6	0.000106226	0.0592925	None	M1-8_mix	lung tumor	0.0148093
AL	M7	0.000208149	0.116183	None	M1-8_mix	lung tumor	0.0148093
AL	M8	0.000154345	0.0861513	None	M1-8_mix	lung tumor	0.0148093
BA	M1	0.000125457	0.0711572	None	M1-8_mix	lung tumor	0.505603
BA	M2	0.000249405	0.141459	None	M1-8_mix	lung tumor	0.505603
BA	M3	0.0853524	48.4107	None	M1-8_mix	lung tumor	0.505603
BA	M4	0.0899052	50.993	None	M1-8_mix	lung tumor	0.505603
BA	M5	0.000139194	0.0789492	None	M1-8_mix	lung tumor	0.505603
BA	M6	0.00039351	0.223194	None	M1-8_mix	lung tumor	0.505603
BA	M7	0.00010012	0.0567868	None	M1-8_mix	lung tumor	0.505603
BA	M8	4.37e-05	0.0247604	None	M1-8_mix	lung tumor	0.505603
KPC118	M1	0.0995954	86.2129	aCD4/8	M1-8_mix	lung tumor	0.241695
KPC118	M2	0.000231976	0.200806	aCD4/8	M1-8_mix	lung tumor	0.241695
KPC118	M3	0.000202983	0.175708	aCD4/8	M1-8_mix	lung tumor	0.241695
KPC118	M4	0.000574751	0.497522	aCD4/8	M1-8_mix	lung tumor	0.241695
KPC118	M5	0.000319598	0.276654	aCD4/8	M1-8_mix	lung tumor	0.241695
KPC118	M6	0.000172972	0.14973	aCD4/8	M1-8_mix	lung tumor	0.241695
KPC118	M7	0.000280892	0.243149	aCD4/8	M1-8_mix	lung tumor	0.241695
KPC118	M8	0.014144	12.2435	aCD4/8	M1-8_mix	lung tumor	0.241695
KPC120	M1	0.000251407	0.129142	aCD4/8	M1-8_mix	lung tumor	0.0130843
KPC120	M2	0.000143788	0.0738603	aCD4/8	M1-8_mix	lung tumor	0.0130843
KPC120	M3	0.000153026	0.078606	aCD4/8	M1-8_mix	lung tumor	0.0130843
KPC120	M4	0.000139281	0.0715454	aCD4/8	M1-8_mix	lung tumor	0.0130843
KPC120	M5	0.193397	99.3433	aCD4/8	M1-8_mix	lung tumor	0.0130843
KPC120	M6	7.81e-05	0.0400997	aCD4/8	M1-8_mix	lung tumor	0.0130843
KPC120	M7	0.000235145	0.120789	aCD4/8	M1-8_mix	lung tumor	0.0130843
KPC120	M8	0.000277765	0.142681	aCD4/8	M1-8_mix	lung tumor	0.0130843
KPC120_pleur	M1	0.000349034	0.202124	aCD4/8	M1-8_mix	pleural metastasis	0.0651638
KPC120_pleur	M2	0.000258632	0.149773	aCD4/8	M1-8_mix	pleural metastasis	0.0651638
KPC120_pleur	M3	0.000277636	0.160778	aCD4/8	M1-8_mix	pleural metastasis	0.0651638
KPC120_pleur	M4	0.000177832	0.102982	aCD4/8	M1-8_mix	pleural metastasis	0.0651638
KPC120_pleur	M5	0.00436177	2.52589	aCD4/8	M1-8_mix	pleural metastasis	0.0651638
KPC120_pleur	M6	5.25e-05	0.0304211	aCD4/8	M1-8_mix	pleural metastasis	0.0651638
KPC120_pleur	M7	0.000301831	0.174789	aCD4/8	M1-8_mix	pleural metastasis	0.0651638
KPC120_pleur	M8	0.166904	96.6532	aCD4/8	M1-8_mix	pleural metastasis	0.0651638
KPC121	M1	0.000192353	0.111083	aCD4/8	M1-8_mix	lung tumor	0.0106135
KPC121	M2	0.000146247	0.0844565	aCD4/8	M1-8_mix	lung tumor	0.0106135
KPC121	M3	0.000132747	0.0766602	aCD4/8	M1-8_mix	lung tumor	0.0106135
KPC121	M4	6.48e-05	0.0374201	aCD4/8	M1-8_mix	lung tumor	0.0106135
KPC121	M5	0.000259436	0.149823	aCD4/8	M1-8_mix	lung tumor	0.0106135
KPC121	M6	3.13e-05	0.0180908	aCD4/8	M1-8_mix	lung tumor	0.0106135
KPC121	M7	9.49e-05	0.0548205	aCD4/8	M1-8_mix	lung tumor	0.0106135
KPC121	M8	0.17224	99.4676	aCD4/8	M1-8_mix	lung tumor	0.0106135
KPC122	M1	0.000191072	0.207226	aCD4/8	M1-8_mix	lung tumor	0.0208721
KPC122	M2	0.000184171	0.199741	aCD4/8	M1-8_mix	lung tumor	0.0208721
KPC122	M3	0.000168385	0.18262	aCD4/8	M1-8_mix	lung tumor	0.0208721
KPC122	M4	0.000113144	0.122709	aCD4/8	M1-8_mix	lung tumor	0.0208721
KPC122	M5	0.000138876	0.150617	aCD4/8	M1-8_mix	lung tumor	0.0208721
KPC122	M6	0.0912366	98.95	aCD4/8	M1-8_mix	lung tumor	0.0208721
KPC122	M7	0.000121108	0.131347	aCD4/8	M1-8_mix	lung tumor	0.0208721
KPC122	M8	5.14e-05	0.0557285	aCD4/8	M1-8_mix	lung tumor	0.0208721
KPC123	M1	0.000128136	0.0556611	aCD4/8	M1-8_mix	lung tumor	0.0154384
KPC123	M2	7.26e-05	0.0315371	aCD4/8	M1-8_mix	lung tumor	0.0154384
KPC123	M3	9.91e-05	0.0430271	aCD4/8	M1-8_mix	lung tumor	0.0154384
KPC123	M4	0.00129709	0.563447	aCD4/8	M1-8_mix	lung tumor	0.0154384
KPC123	M5	0.228419	99.2234	aCD4/8	M1-8_mix	lung tumor	0.0154384
KPC123	M6	9.15e-05	0.039744	aCD4/8	M1-8_mix	lung tumor	0.0154384
KPC123	M7	7.46e-05	0.0324111	aCD4/8	M1-8_mix	lung tumor	0.0154384
KPC123	M8	2.47e-05	0.0107382	aCD4/8	M1-8_mix	lung tumor	0.0154384
KPC88	M1	0.0959947	92.4992	aPD-1/CTLA-4	M1-8_mix	lung tumor	0.140144
KPC88	M2	0.000194909	0.187811	aPD-1/CTLA-4	M1-8_mix	lung tumor	0.140144
KPC88	M3	0.000249123	0.240052	aPD-1/CTLA-4	M1-8_mix	lung tumor	0.140144
KPC88	M4	8.64e-05	0.0832827	aPD-1/CTLA-4	M1-8_mix	lung tumor	0.140144
KPC88	M5	0.000193399	0.186357	aPD-1/CTLA-4	M1-8_mix	lung tumor	0.140144
KPC88	M6	9.7e-05	0.0935077	aPD-1/CTLA-4	M1-8_mix	lung tumor	0.140144
KPC88	M7	0.000216056	0.208188	aPD-1/CTLA-4	M1-8_mix	lung tumor	0.140144
KPC88	M8	0.00674727	6.50158	aPD-1/CTLA-4	M1-8_mix	lung tumor	0.140144
KPC88_liv	M1	0.142634	99.0028	aPD-1/CTLA-4	M1-8_mix	liver metastasis	0.0198256
KPC88_liv	M2	0.000347307	0.241068	aPD-1/CTLA-4	M1-8_mix	liver metastasis	0.0198256
KPC88_liv	M3	0.000179832	0.124823	aPD-1/CTLA-4	M1-8_mix	liver metastasis	0.0198256
KPC88_liv	M4	0.000109952	0.0763185	aPD-1/CTLA-4	M1-8_mix	liver metastasis	0.0198256
KPC88_liv	M5	0.000304972	0.211683	aPD-1/CTLA-4	M1-8_mix	liver metastasis	0.0198256
KPC88_liv	M6	6.28e-05	0.0435589	aPD-1/CTLA-4	M1-8_mix	liver metastasis	0.0198256
KPC88_liv	M7	0.000362753	0.251789	aPD-1/CTLA-4	M1-8_mix	liver metastasis	0.0198256
KPC88_liv	M8	6.91e-05	0.0479743	aPD-1/CTLA-4	M1-8_mix	liver metastasis	0.0198256
KPC88_om	M1	0.18884	99.4858	aPD-1/CTLA-4	M1-8_mix	omental metastasis	0.010252
KPC88_om	M2	0.000201024	0.105905	aPD-1/CTLA-4	M1-8_mix	omental metastasis	0.010252
KPC88_om	M3	0.000208456	0.10982	aPD-1/CTLA-4	M1-8_mix	omental metastasis	0.010252
KPC88_om	M4	0.000116427	0.0613367	aPD-1/CTLA-4	M1-8_mix	omental metastasis	0.010252
KPC88_om	M5	0.000135444	0.0713554	aPD-1/CTLA-4	M1-8_mix	omental metastasis	0.010252
KPC88_om	M6	6.6e-05	0.0347796	aPD-1/CTLA-4	M1-8_mix	omental metastasis	0.010252
KPC88_om	M7	0.000218532	0.115129	aPD-1/CTLA-4	M1-8_mix	omental metastasis	0.010252
KPC88_om	M8	3e-05	0.0158305	aPD-1/CTLA-4	M1-8_mix	omental metastasis	0.010252
KPC90	M1	0.000287164	16.3251	aPD-1/CTLA-4	M1-8_mix	lung tumor	0.778976
KPC90	M2	0.000696114	39.5736	aPD-1/CTLA-4	M1-8_mix	lung tumor	0.778976
KPC90	M3	0.000188606	10.7221	aPD-1/CTLA-4	M1-8_mix	lung tumor	0.778976
KPC90	M4	0.000125558	7.13786	aPD-1/CTLA-4	M1-8_mix	lung tumor	0.778976
KPC90	M5	0.000178785	10.1638	aPD-1/CTLA-4	M1-8_mix	lung tumor	0.778976
KPC90	M6	6.28e-05	3.57172	aPD-1/CTLA-4	M1-8_mix	lung tumor	0.778976
KPC90	M7	0.000162013	9.21028	aPD-1/CTLA-4	M1-8_mix	lung tumor	0.778976
KPC90	M8	5.8e-05	3.29561	aPD-1/CTLA-4	M1-8_mix	lung tumor	0.778976
KPC91	M1	0.000229142	0.137047	aPD-1/CTLA-4	M1-8_mix	lung tumor	0.138026
KPC91	M2	0.00074478	0.445445	aPD-1/CTLA-4	M1-8_mix	lung tumor	0.138026
KPC91	M3	0.00018804	0.112464	aPD-1/CTLA-4	M1-8_mix	lung tumor	0.138026
KPC91	M4	0.155016	92.7132	aPD-1/CTLA-4	M1-8_mix	lung tumor	0.138026
KPC91	M5	0.00355532	2.1264	aPD-1/CTLA-4	M1-8_mix	lung tumor	0.138026
KPC91	M6	5.01e-05	0.0299862	aPD-1/CTLA-4	M1-8_mix	lung tumor	0.138026
KPC91	M7	8.05e-05	0.0481218	aPD-1/CTLA-4	M1-8_mix	lung tumor	0.138026
KPC91	M8	0.00733561	4.38734	aPD-1/CTLA-4	M1-8_mix	lung tumor	0.138026
KPC91_kid	M1	0.000218986	0.16468	aPD-1/CTLA-4	M1-8_mix	kidney metastasis	0.0185685
KPC91_kid	M2	0.000219304	0.164919	aPD-1/CTLA-4	M1-8_mix	kidney metastasis	0.0185685
KPC91_kid	M3	9.73e-05	0.073176	aPD-1/CTLA-4	M1-8_mix	kidney metastasis	0.0185685
KPC91_kid	M4	0.000249818	0.187866	aPD-1/CTLA-4	M1-8_mix	kidney metastasis	0.0185685
KPC91_kid	M5	0.000199813	0.150262	aPD-1/CTLA-4	M1-8_mix	kidney metastasis	0.0185685
KPC91_kid	M6	6.36e-05	0.0478479	aPD-1/CTLA-4	M1-8_mix	kidney metastasis	0.0185685
KPC91_kid	M7	0.000192463	0.144735	aPD-1/CTLA-4	M1-8_mix	kidney metastasis	0.0185685
KPC91_kid	M8	0.131735	99.0665	aPD-1/CTLA-4	M1-8_mix	kidney metastasis	0.0185685
M1-8_mix_control	M1	0.0233867	10.2326	None	M1-8_mix	cell line	NA
M1-8_mix_control	M2	0.0445666	19.4996	None	M1-8_mix	cell line	NA
M1-8_mix_control	M3	0.0422024	18.4651	None	M1-8_mix	cell line	NA
M1-8_mix_control	M4	0.0263137	11.5132	None	M1-8_mix	cell line	NA
M1-8_mix_control	M5	0.0226601	9.91463	None	M1-8_mix	cell line	NA
M1-8_mix_control	M6	0.04853	21.2337	None	M1-8_mix	cell line	NA
M1-8_mix_control	M7	0.0102729	4.49479	None	M1-8_mix	cell line	NA
M1-8_mix_control	M8	0.0106195	4.64644	None	M1-8_mix	cell line	NA
09-2_par	M1	0.00617382	2.6171	None	09-2_par	cell line	NA
09-2_par	M2	-4.86e-06	0	None	09-2_par	cell line	NA
09-2_par	M3	0.000842298	0	None	09-2_par	cell line	NA
09-2_par	M4	-9.62e-05	0	None	09-2_par	cell line	NA
09-2_par	M5	0.000689366	0	None	09-2_par	cell line	NA
09-2_par	M6	-4.75e-06	0	None	09-2_par	cell line	NA
09-2_par	M7	0.000109309	0	None	09-2_par	cell line	NA
09-2_par	M8	6.47e-06	0	None	09-2_par	cell line	NA
