# Supplementary material for: Mismatch repair deficiency is not sufficient to elicit tumor immunogenicity
Source: Nat Genet. 2023 Sep 14;55(10):1686–95. doi: 10.1038/s41588-023-01499-4 (PMC10562252; doi:10.1038/s41588-023-01499-4)
Supplement: Supplementary file 8 — Statistical source data for Fig. 5. [file 41588_2023_1499_MOESM8_ESM.xlsx]

## Sheet: Fig. 5b-i
Source Data Figure 5
Related to Figure 5b-i
Line	MHC-I_Multimer	Condition	Tissue	CD8s_freq	CD8s_count	Counting_beads	Multimer_count	Multimer_count_exact	Multimer_perc	TCF1hi_GZMBlo	TCF1hi_GZMBhi	TCF1lo_GZMBhi	TCF1lo_GZMBlo	TCF1_MFI	GZMB_MFI
M2	AALQNAVTF tetramer	0.5 (100k)	lungs	13.7	7870	11449	0	0	0	0	0	0	0	NA	NA
M2	AALQNAVTF tetramer	0.5 (100k)	lungs	11.9	7034	9904	0	0	0	0	0	0	0	NA	NA
M2	AALQNAVTF tetramer	0.5 (100k)	lungs	18.7	20727	12575	1	1.59046	0.00482462	0	0	0	100	450	312
M2	AALQNAVTF tetramer	0.5 (100k)	lungs	15.3	7106	11096	3	5.40735	0.0422178	0	0	33.3	66.7	927	2517
M2	AALQNAVTF tetramer	1.0 (100k)	lungs	16	10037	10827	513	947.631	5.11109	14.6	0.97	3.9	80.5	877	178
M2	AALQNAVTF tetramer	1.0 (100k)	lungs	15.3	11265	11686	236	403.902	2.09498	17.4	2.97	5.51	74.2	975	260
M2	AALQNAVTF tetramer	1.0 (100k)	lungs	13.9	9392	10341	8	15.4724	0.0851789	12.5	0	0	87.5	794	127
M2	AALQNAVTF tetramer	0.125 (100k)	lungs	12.3	7000	11498	0	0	0	0	0	0	0	NA	NA
M2	AALQNAVTF tetramer	1.0 (100k)	lungs	16.8	7085	10574	0	0	0	0	0	0	0	NA	NA
M2	AALQNAVTF tetramer	1.0 (100k)	lungs	20.3	26398	10536	1	1.89825	0.00378817	100	0	0	0	1448	53.9
M2	AALQNAVTF tetramer	0.125 (100k)	lungs	17.3	6894	11619	0	0	0	0	0	0	0	NA	NA
M2	AALQNAVTF tetramer	0.125 (100k)	lungs	16.9	8981	11985	6	10.0125	0.0668077	66.7	16.7	0	16.7	2026	240
M2	AALQNAVTF tetramer	0.125 (100k)	lungs	16.4	12250	9457	8	16.9187	0.0653061	25	0	0	75	1110	81.4
M2	AALQNAVTF tetramer	0.125 (100k)	lungs	7.85	483	7718	0	0	0	0	0	0	0	NA	NA
M2	AALQNAVTF tetramer	0.125 (100k)	lungs	19	27733	10166	53	104.269	0.191108	67.9	15.1	9.43	7.55	1787	706
M2	AALQNAVTF tetramer	0.125 (100k)	lungs	15.8	24614	10027	1	1.99461	0.00406273	100	0	0	0	1481	316
M2	AALQNAVTF tetramer	0.5 (100k)	lungs	19.9	9903	11815	60	101.566	0.605877	28.3	6.67	1.67	63.3	1061	288
M2	AALQNAVTF tetramer	0.5 (100k)	lungs	10.5	17002	10908	3	5.50055	0.017645	0	0	0	100	535	146
M2	AALQNAVTF tetramer	0.5 (100k)	lungs	15.1	6611	11624	184	316.586	2.78324	7.61	1.09	2.72	88.6	872	174
M2	AALQNAVTF tetramer	0.5 (100k)	lungs	12	7333	11853	5	8.43668	0.0681849	0	20	0	80	934	244
M2	AALQNAVTF tetramer	1.0 (100k)	lungs	14.1	16682	10043	532	1059.44	3.18907	6.58	0.38	2.63	89.3	771	164
M2	AALQNAVTF tetramer	1.0 (100k)	lungs	14.6	18718	9725	182	374.293	0.972326	26.9	7.69	6.59	58.8	1106	328
M5	QAYAFLQHL dextramer	0.5 (200k)	lungs	5.77	7747	15045	406	1079.43	5.24074	0.99	0	5.17	93.8	2790	374
M5	QAYAFLQHL dextramer	0.5 (200k)	lungs	7.94	3235	15995	382	955.299	11.8083	8.38	0	1.57	90.1	3816	280
M5	QAYAFLQHL dextramer	0.5 (200k)	lungs	11.8	2998	16397	218	531.805	7.27151	11.5	0.46	1.83	86.2	4013	349
M5	QAYAFLQHL dextramer	0.5 (200k)	lungs	5.64	1413	16741	46	109.91	3.25548	15.2	0	4.35	80.4	4837	463
M5	QAYAFLQHL dextramer	0.5 (200k)	lungs	10.6	4475	15358	294	765.725	6.56983	12.6	0	1.36	86.1	3942	249
M5	QAYAFLQHL dextramer	0.5 (100k)	lungs	2.71	5218	15058	2	5.31279	0.0383289	0	0	0	100	3240	210
M5	QAYAFLQHL dextramer	0.5 (100k)	lungs	8.97	1370	17211	25	58.1024	1.82482	8	0	4	88	4697	442
M5	QAYAFLQHL dextramer	0.5 (100k)	lungs	6.04	6366	16242	232	571.358	3.64436	0.86	0	12.1	87.1	2973	542
M5	QAYAFLQHL dextramer	0.5 (200k)	lungs	3.99	4200	16528	110	266.215	2.61905	1.82	0	1.82	96.4	3567	373
M5	QAYAFLQHL dextramer	0.5 (100k)	lungs	7.08	3418	16373	98	239.419	2.86717	7.14	0	7.14	85.7	3628	468
M5	QAYAFLQHL dextramer	0.125 (100k)	lungs	4.49	1812	16158	20	49.5111	1.10375	0	0	0	100	3896	324
M5	QAYAFLQHL dextramer	0.125 (100k)	lungs	2.22	2443	15548	31	79.753	1.26893	6.45	0	0	93.5	2986	299
M5	QAYAFLQHL dextramer	0.125 (100k)	lungs	9.88	621	16176	2	4.9456	0.322061	0	50	0	50	6107	918
M5	QAYAFLQHL dextramer	0.125 (100k)	lungs	1.92	2330	15824	37	93.5288	1.58798	2.7	0	0	97.3	2570	375
M5	QAYAFLQHL dextramer	0.5 (100k)	lungs	2.97	3068	14286	2	5.59989	0.065189	0	0	0	100	4556	286
M5	QAYAFLQHL dextramer	0.5 (100k)	lungs	2.71	2345	15177	54	142.321	2.30277	1.85	0	13	85.2	3519	510
M5	QAYAFLQHL dextramer	0.125 (100k)	lungs	2.45	4873	14432	5	13.8581	0.102606	0	0	0	100	3501	209
M5	QAYAFLQHL dextramer	1.0 (100k)	lungs	4.31	3791	15568	128	328.88	3.37642	1.56	0	1.56	96.9	2780	293
M5	QAYAFLQHL dextramer	1.0 (100k)	lungs	1.68	1573	15596	232	595.024	14.7489	0.86	0	5.17	94	3007	364
M5	QAYAFLQHL dextramer	1.0 (100k)	lungs	8.76	7667	15834	104	262.726	1.35646	6.73	0	1.92	91.3	2931	306
M5	QAYAFLQHL dextramer	1.0 (100k)	lungs	8.79	2605	16965	171	403.183	6.5643	9.36	0.58	1.75	88.3	3754	389
M5	QAYAFLQHL dextramer	0.5 (100k)	lungs	1.41	3116	14111	114	323.152	3.65854	0	0	2.63	97.4	2238	334
M5	QAYAFLQHL dextramer	0.5 (100k)	lungs	2.36	1135	16126	99	245.566	8.72247	2.02	0	2.02	96	3322	390
M5	QAYAFLQHL dextramer	0.5 (100k)	lungs	4.18	3899	15740	46	116.9	1.17979	0	0	8.7	84.8	3110	399
M5	QAYAFLQHL dextramer	0.5 (100k)	lungs	10.3	6044	16057	51	127.047	0.843812	5.88	0	0	94.1	3705	328
M5	QAYAFLQHL dextramer	0.125 (100k)	lungs	5.34	2384	16413	0	0	0	0	0	0	0	NA	NA
M5	QAYAFLQHL dextramer	0.125 (100k)	lungs	5.37	6708	15639	0	0	0	0	0	0	0	NA	NA
M5	QAYAFLQHL dextramer	0.125 (100k)	lungs	3.96	3675	16485	15	36.3967	0.408163	0	0	0	100	3157	282
M5	QAYAFLQHL dextramer	0.125 (100k)	lungs	3.94	8347	15773	0	0	0	0	0	0	0	NA	NA
M5	QAYAFLQHL dextramer	0.125 (100k)	lungs	6.38	665	16580	0	0	0	0	0	0	0	NA	NA
M5	QAYAFLQHL dextramer	1.0 (100k)	lungs	2.86	3315	14090	418	1186.66	12.6094	0.48	0	3.11	96.4	2695	320
M5	QAYAFLQHL dextramer	1.0 (100k)	lungs	1.89	3566	14893	346	929.296	9.70275	0.29	0	5.49	94.2	2255	363
M5	QAYAFLQHL dextramer	1.0 (100k)	lungs	11.6	2116	16925	179	423.043	8.45936	15.1	0	3.35	81.6	4641	416
M5	QAYAFLQHL dextramer	1.0 (100k)	lungs	4.88	681	17001	51	119.993	7.48899	21.6	0	15.7	62.7	5078	677
M5	QAYAFLQHL dextramer	0.5 (200k)	lungs	8.35	6841	17062	3	7.03317	0.0438532	0	33.3	0	66.7	6418	682
M5	QAYAFLQHL dextramer	0.5 (200k)	lungs	6.42	2439	15790	72	182.394	2.95203	4.17	0	4.17	91.7	3707	369
M5	QAYAFLQHL dextramer	0.5 (200k)	lungs	3.25	9194	14687	120	326.82	1.3052	0	0	0.83	99.2	1734	272
M5	QAYAFLQHL dextramer	0.5 (200k)	lungs	5.77	1939	12718	413	649.473	21.2996	NA	NA	NA	NA	NA	408
M5	QAYAFLQHL dextramer	1.0 (100k)	lungs	2.62	2736	14524	640	881.3	23.3918	NA	NA	NA	NA	NA	274
M5	QAYAFLQHL dextramer	1.0 (100k)	lungs	12.6	12190	13467	2791	4144.95	22.8958	NA	NA	NA	NA	NA	546
M5	QAYAFLQHL dextramer	1.0 (100k)	lungs	12.1	21991	11827	7767	13134.4	35.319	NA	NA	NA	NA	NA	254
M5	QAYAFLQHL dextramer	1.0 (100k)	lungs	13.7	5414	13523	1919	2838.13	35.4451	NA	NA	NA	NA	NA	293
M5	QAYAFLQHL dextramer	0.5 (200k)	lungs	13.6	10573	15165	2120	2795.91	20.0511	NA	NA	NA	NA	NA	320
M5	QAYAFLQHL dextramer	0.5 (200k)	lungs	8.43	11621	14492	2555	3526.08	21.9861	NA	NA	NA	NA	NA	272
M5	QAYAFLQHL dextramer	1.0 (100k)	lungs	1.72	737	11799	216	366.133	29.308	NA	NA	NA	NA	NA	339
M5	QAYAFLQHL dextramer	0.5 (200k)	lungs	11.9	8242	14892	3819	5128.93	46.3358	NA	NA	NA	NA	NA	240
M2	AALQNAVTF tetramer	0.5 (100k)	mediastinal lymph node	19	126960	10432	1	1.91718	0.00078765	100	0	0	0	3902	52.6
M2	AALQNAVTF tetramer	0.5 (100k)	mediastinal lymph node	16.5	96486	9345	3	6.42055	0.00310926	33.3	33.3	0	33.3	3663	131
M2	AALQNAVTF tetramer	0.5 (100k)	mediastinal lymph node	21.3	174977	6830	8	23.4261	0.00457203	37.5	12.5	25	25	2240	416
M2	AALQNAVTF tetramer	0.5 (100k)	mediastinal lymph node	17.4	202143	9002	10	22.2173	0.00494699	30	0	30	40	1731	385
M2	AALQNAVTF tetramer	1.0 (100k)	mediastinal lymph node	11.9	186537	7764	640	1648.63	0.343095	36.6	0.62	17.7	45.2	649	192
M2	AALQNAVTF tetramer	1.0 (100k)	mediastinal lymph node	12.2	198585	6628	150	452.625	0.0755344	73.3	0	14.7	12	3483	122
M2	AALQNAVTF tetramer	1.0 (100k)	mediastinal lymph node	15.6	258960	6538	23	70.3579	0.00888168	39.1	17.4	17.4	26.1	2563	590
M2	AALQNAVTF tetramer	0.125 (100k)	mediastinal lymph node	17.2	77541	10980	1	1.82149	0.00128964	0	0	100	0	1738	83289
M2	AALQNAVTF tetramer	1.0 (100k)	mediastinal lymph node	18.7	147578	9106	2	4.39271	0.00135522	0	0	100	0	742	4882
M2	AALQNAVTF tetramer	1.0 (100k)	mediastinal lymph node	20.2	248403	8249	4	9.69815	0.00161029	100	0	0	0	3157	136
M2	AALQNAVTF tetramer	0.125 (100k)	mediastinal lymph node	11.5	312	11071	0	0	0	0	0	0	0	NA	NA
M2	AALQNAVTF tetramer	0.125 (100k)	mediastinal lymph node	23.3	322249	8954	17	37.9719	0.00527542	70.6	11.8	11.8	5.88	4416	191
M2	AALQNAVTF tetramer	0.125 (100k)	mediastinal lymph node	19.8	81752	4875	98	402.051	0.119875	76.5	1.02	0	22.4	3325	114
M2	AALQNAVTF tetramer	0.125 (100k)	mediastinal lymph node	14	92062	6062	1	3.29924	0.00108622	0	100	0	0	5451	794
M2	AALQNAVTF tetramer	0.125 (100k)	mediastinal lymph node	14.1	290575	5902	64	216.876	0.0220253	81.2	1.56	1.56	15.6	3266	105
M2	AALQNAVTF tetramer	0.125 (100k)	mediastinal lymph node	14.8	154296	7949	8	20.1283	0.00518484	25	25	25	25	1748	373
M2	AALQNAVTF tetramer	0.5 (100k)	mediastinal lymph node	18.8	195928	8481	42	99.0449	0.0214364	83.3	0	4.76	11.9	3663	88.7
M2	AALQNAVTF tetramer	0.5 (100k)	mediastinal lymph node	17.8	250783	8938	2	4.47527	0.000797502	100	0	0	0	4334	225
M2	AALQNAVTF tetramer	0.5 (100k)	mediastinal lymph node	20.2	131297	10527	14	26.5983	0.0106628	42.9	7.14	50	0	2189	6133
M2	AALQNAVTF tetramer	0.5 (100k)	mediastinal lymph node	23	147532	10458	1	1.91241	0.000677819	0	0	0	100	1325	614
M2	AALQNAVTF tetramer	1.0 (100k)	mediastinal lymph node	18	176831	8556	129	301.543	0.072951	54.3	0.78	4.65	40.3	2639	168
M2	AALQNAVTF tetramer	1.0 (100k)	mediastinal lymph node	19.2	180040	7706	293	760.446	0.162742	67.2	0	6.48	26.3	3902	148
M5	QAYAFLQHL dextramer	0.5 (200k)	mediastinal lymph node	14.8	157278	9843	699	1420.3	0.444436	68.1	0.14	8.73	23	6865	276
M5	QAYAFLQHL dextramer	0.5 (200k)	mediastinal lymph node	17.3	85010	14242	515	723.213	0.605811	48.5	0.58	8.16	42.7	5539	281
M5	QAYAFLQHL dextramer	0.5 (200k)	mediastinal lymph node	17.6	135563	12289	439	714.46	0.323835	49.7	0.21	11.9	38.2	5440	342
M5	QAYAFLQHL dextramer	0.5 (200k)	mediastinal lymph node	25.5	70520	15140	40	52.8402	0.0567215	77.5	2.5	12.5	7.5	9460	383
M5	QAYAFLQHL dextramer	0.5 (200k)	mediastinal lymph node	15.4	2160	16837	7	8.31502	0.324074	57.1	0	14.3	14.3	8057	425
M5	QAYAFLQHL dextramer	0.5 (100k)	mediastinal lymph node	16.2	187563	8571	34	79.3373	0.0181272	58.8	0	26.5	14.7	5571	791
M5	QAYAFLQHL dextramer	0.5 (100k)	mediastinal lymph node	15.4	253738	7129	190	533.034	0.0748804	81.6	3.68	8.95	5.79	9988	345
M5	QAYAFLQHL dextramer	0.5 (100k)	mediastinal lymph node	19.8	252674	8668	281	648.362	0.11121	67.6	0.71	15.7	16	6527	412
M5	QAYAFLQHL dextramer	0.5 (200k)	mediastinal lymph node	18.7	181300	10565	72	136.299	0.0397132	68.1	1.39	20.8	9.72	7588	508
M5	QAYAFLQHL dextramer	0.5 (100k)	mediastinal lymph node	16.9	139818	11326	120	211.902	0.0858259	85.8	1.67	2.5	10	8973	167
M5	QAYAFLQHL dextramer	0.125 (100k)	mediastinal lymph node	18.5	74109	13115	7	10.6748	0.00944555	71.4	0	28.6	0	8926	482
M5	QAYAFLQHL dextramer	0.125 (100k)	mediastinal lymph node	18.5	79431	13705	21	30.6457	0.026438	90.5	4.76	4.76	0	11018	379
M5	QAYAFLQHL dextramer	0.125 (100k)	mediastinal lymph node	15.2	89997	12166	16	26.3028	0.0177784	87.5	0	6.25	6.25	9333	225
M5	QAYAFLQHL dextramer	0.125 (100k)	mediastinal lymph node	20	122168	12927	13	20.1129	0.0106411	84.6	0	0	15.4	9767	124
M5	QAYAFLQHL dextramer	0.5 (100k)	mediastinal lymph node	31.4	72919	14492	41	56.5829	0.0562268	97.6	0	0	2.44	22675	270
M5	QAYAFLQHL dextramer	0.125 (100k)	mediastinal lymph node	17.5	147454	11038	31	56.1696	0.0210235	96.8	0	3.23	0	12225	149
M5	QAYAFLQHL dextramer	0.5 (100k)	mediastinal lymph node	29.4	52558	13398	27	40.3045	0.0513718	100	0	0	0	13229	155
M5	QAYAFLQHL dextramer	1.0 (100k)	mediastinal lymph node	17.8	27818	13118	21	32.0171	0.0754907	61.9	0	14.3	23.8	6817	439
M5	QAYAFLQHL dextramer	1.0 (100k)	mediastinal lymph node	22.6	92748	14213	65	91.4656	0.0700824	80	0	7.69	12.3	7961	311
M5	QAYAFLQHL dextramer	1.0 (100k)	mediastinal lymph node	16.9	36695	14530	103	141.776	0.280692	72.8	0	3.88	23.3	8762	176
M5	QAYAFLQHL dextramer	1.0 (100k)	mediastinal lymph node	19.3	67469	13933	143	205.268	0.211949	76.2	1.4	8.39	14	9387	289
M5	QAYAFLQHL dextramer	0.5 (100k)	mediastinal lymph node	18.7	79683	13333	68	102.003	0.0853382	89.7	0	1.47	8.82	10621	156
M5	QAYAFLQHL dextramer	0.5 (100k)	mediastinal lymph node	25.7	53128	14275	69	96.6725	0.129875	63.8	0	24.6	11.6	8369	634
M5	QAYAFLQHL dextramer	0.5 (100k)	mediastinal lymph node	25.7	63906	13724	72	104.926	0.112665	73.6	1.39	1.39	23.6	10264	226
M5	QAYAFLQHL dextramer	0.5 (100k)	mediastinal lymph node	22.2	93453	13457	66	98.0902	0.0706237	83.3	0	0	16.7	9771	174
M5	QAYAFLQHL dextramer	0.125 (100k)	mediastinal lymph node	21.8	67147	14080	4	5.68182	0.00595708	100	0	0	0	14078	140
M5	QAYAFLQHL dextramer	0.125 (100k)	mediastinal lymph node	16.4	146287	11162	12	21.5015	0.00820305	100	0	0	0	14183	64.1
M5	QAYAFLQHL dextramer	0.125 (100k)	mediastinal lymph node	23.8	24319	14864	14	18.8375	0.0575682	50	0	14.3	35.7	7954	449
M5	QAYAFLQHL dextramer	0.125 (100k)	mediastinal lymph node	19.9	51695	14981	2	2.67005	0.00386885	100	0	0	0	13804	504
M5	QAYAFLQHL dextramer	0.125 (100k)	mediastinal lymph node	15.6	28961	12925	14	21.6634	0.0483409	100	0	0	0	16678	183
M5	QAYAFLQHL dextramer	1.0 (100k)	mediastinal lymph node	21.7	76985	14062	198	281.61	0.257193	58.1	0	9.6	32.3	6722	294
M5	QAYAFLQHL dextramer	1.0 (100k)	mediastinal lymph node	20.9	39658	15621	40	51.2131	0.100862	60	5	15	20	7247	557
M5	QAYAFLQHL dextramer	1.0 (100k)	mediastinal lymph node	21.7	90543	13952	686	983.372	0.757651	54.5	0.29	9.62	35.6	6582	304
M5	QAYAFLQHL dextramer	1.0 (100k)	mediastinal lymph node	17.3	91040	14037	68	96.8868	0.0746924	73.5	0	4.41	22.1	7090	173
M5	QAYAFLQHL dextramer	0.5 (200k)	mediastinal lymph node	23.5	68290	13734	15	21.8436	0.0219651	100	0	0	0	21378	215
M5	QAYAFLQHL dextramer	0.5 (200k)	mediastinal lymph node	22.9	87513	12833	53	82.5995	0.0605624	54.7	0	18.9	26.4	7486	488
M5	QAYAFLQHL dextramer	0.5 (200k)	mediastinal lymph node	23.4	102244	13234	54	81.608	0.0528148	72.2	0	13	14.8	8694	412
M5	QAYAFLQHL dextramer	0.5 (200k)	mediastinal lymph node	13.7	43409	10314	35	67.8689	0.0806284	NA	NA	NA	NA	NA	501
M5	QAYAFLQHL dextramer	1.0 (100k)	mediastinal lymph node	15.6	148617	11955	632	1057.3	0.425254	NA	NA	NA	NA	NA	319
M5	QAYAFLQHL dextramer	1.0 (100k)	mediastinal lymph node	12.7	176279	10648	1341	2518.78	0.760726	NA	NA	NA	NA	NA	434
M5	QAYAFLQHL dextramer	1.0 (100k)	mediastinal lymph node	12.7	134632	9030	3358	7437.43	2.49421	NA	NA	NA	NA	NA	329
M5	QAYAFLQHL dextramer	1.0 (100k)	mediastinal lymph node	14.2	151941	9133	1785	3908.9	1.1748	NA	NA	NA	NA	NA	353
M5	QAYAFLQHL dextramer	1.0 (100k)	mediastinal lymph node	14.8	37728	3390	470	2772.86	1.24576	NA	NA	NA	NA	NA	303
M5	QAYAFLQHL dextramer	0.5 (200k)	mediastinal lymph node	10.4	181201	10398	384	738.604	0.211919	NA	NA	NA	NA	NA	256
M5	QAYAFLQHL dextramer	0.5 (200k)	mediastinal lymph node	14.6	182084	11193	783	1399.09	0.430021	NA	NA	NA	NA	NA	323
M5	QAYAFLQHL dextramer	1.0 (100k)	mediastinal lymph node	11.9	62678	10034	29	57.8035	0.0462682	NA	NA	NA	NA	NA	510
M5	QAYAFLQHL dextramer	0.5 (200k)	mediastinal lymph node	12.4	146745	11640	811	1393.47	0.552659	NA	NA	NA	NA	NA	290
