# Supplementary material for: Mismatch repair deficiency is not sufficient to elicit tumor immunogenicity
Source: Nat Genet. 2023 Sep 14;55(10):1686–95. doi: 10.1038/s41588-023-01499-4 (PMC10562252; doi:10.1038/s41588-023-01499-4)
Supplement: Supplementary file 9 — Statistical source data for Fig. 6. [file 41588_2023_1499_MOESM9_ESM.xlsx]

## Sheet: Fig. 6a-e
Source Data Figure 6
Related to Figure 6a-e
Patient_ID	Study	Response	Response_binary	Progression_free_survival_days	Total_TNB	Clonal_TNB	Subclonal_TNB	ITH_ratio	Total_TNB_outer_quartiles	Clonal_TNB_outer_quartiles	Subclonal_TNB_outer_quartiles	ITH_ratio_outer_quartiles
UH16	Bortolomeazzi, M, et al., Gastroenterology, 2021	stable disease	no response	578	2679	24	2298	95.75	NA	lower	upper	upper
UH10	Bortolomeazzi, M, et al., Gastroenterology, 2021	progressive disease	no response	194	2037	328	447	1.31737	NA	lower	upper	upper
UH2	Bortolomeazzi, M, et al., Gastroenterology, 2021	progressive disease	no response	56	64	32	28	0.875	lower	lower	lower	upper
EP-76	Kwon, M, et al., Cancer Discovery, 2021	stable disease	no response	377.167	972	535	299	0.557009	NA	NA	NA	upper
UH6	Bortolomeazzi, M, et al., Gastroenterology, 2021	progressive disease	no response	292	107	67	24	0.358209	lower	lower	lower	upper
EP-75	Kwon, M, et al., Cancer Discovery, 2021	stable disease	no response	121.667	941	516	147	0.278095	lower	lower	NA	upper
EP-77	Kwon, M, et al., Cancer Discovery, 2021	stable disease	no response	349.792	944	680	176	0.258824	lower	NA	NA	upper
UH1	Bortolomeazzi, M, et al., Gastroenterology, 2021	complete response	response	1223	3022	2337	596	0.255028	upper	upper	upper	NA
EP-65	Kwon, M, et al., Cancer Discovery, 2021	partial response	response	644.833	2173	1571	347	0.220878	NA	NA	upper	NA
EP-67	Kwon, M, et al., Cancer Discovery, 2021	complete response	response	830.375	1671	997	208	0.208626	NA	NA	NA	NA
UH5	Bortolomeazzi, M, et al., Gastroenterology, 2021	progressive disease	no response	113	2629	2001	361	0.18041	NA	NA	upper	NA
UH3	Bortolomeazzi, M, et al., Gastroenterology, 2021	progressive disease	no response	155	509	403	63	0.156328	lower	lower	lower	NA
EP-72	Kwon, M, et al., Cancer Discovery, 2021	partial response	response	590.083	2764	2018	292	0.14222	NA	NA	NA	NA
UH14	Bortolomeazzi, M, et al., Gastroenterology, 2021	complete response	response	392	3529	2825	381	0.134513	upper	upper	upper	NA
EP-78	Kwon, M, et al., Cancer Discovery, 2021	stable disease	no response	252.458	2277	1831	226	0.12343	NA	NA	NA	NA
UH15	Bortolomeazzi, M, et al., Gastroenterology, 2021	stable disease	no response	533	1364	1158	142	0.122625	NA	NA	NA	NA
EP-63	Kwon, M, et al., Cancer Discovery, 2021	stable disease	no response	60.8333	1633	1433	155	0.108165	NA	NA	NA	NA
UH12	Bortolomeazzi, M, et al., Gastroenterology, 2021	progressive disease	no response	84	2803	2218	230	0.103697	upper	upper	NA	NA
UH7	Bortolomeazzi, M, et al., Gastroenterology, 2021	complete response	response	802	3932	3479	350	0.100604	upper	upper	upper	NA
EP-80	Kwon, M, et al., Cancer Discovery, 2021	partial response	response	191.625	2300	1985	180	0.0901763	NA	NA	NA	NA
EP-79	Kwon, M, et al., Cancer Discovery, 2021	stable disease	no response	136.875	490	427	27	0.0632319	lower	lower	lower	NA
EP-69	Kwon, M, et al., Cancer Discovery, 2021	partial response	response	781.708	3267	2960	166	0.0560811	upper	upper	NA	NA
UH11	Bortolomeazzi, M, et al., Gastroenterology, 2021	progressive disease	no response	179	1859	1462	80	0.0547196	NA	NA	NA	lower
UH13	Bortolomeazzi, M, et al., Gastroenterology, 2021	stable disease	no response	365	1422	1306	63	0.0482389	NA	NA	NA	lower
UH9	Bortolomeazzi, M, et al., Gastroenterology, 2021	complete response	response	1103	3514	3147	145	0.0460317	upper	upper	NA	lower
EP-81	Kwon, M, et al., Cancer Discovery, 2021	stable disease	no response	176.417	1311	1102	33	0.0299456	NA	NA	lower	lower
UH4	Bortolomeazzi, M, et al., Gastroenterology, 2021	partial response	response	719	3498	3314	94	0.0283645	upper	upper	NA	lower
UH8	Bortolomeazzi, M, et al., Gastroenterology, 2021	complete response	response	1223	1390	1203	33	0.0274314	NA	NA	lower	lower
EP-68	Kwon, M, et al., Cancer Discovery, 2021	partial response	response	793.875	836	757	18	0.0237781	lower	NA	lower	lower
