# Supplementary material for: Mismatch repair deficiency is not sufficient to elicit tumor immunogenicity
Source: Nat Genet. 2023 Sep 14;55(10):1686–95. doi: 10.1038/s41588-023-01499-4 (PMC10562252; doi:10.1038/s41588-023-01499-4)
Supplement: Supplementary file 10 — Statistical source data for Extended Data Fig. 1. [file 41588_2023_1499_MOESM10_ESM.xlsx]

## Sheet: ED Fig. 1j-l,n,r
Source Data Extended Data Figure 1
Related to Extended Data Figure 1j-l,n,r
see Source Data Fig. 1e-f

## Sheet: ED Fig. 1b-c
Source Data Extended Data Figure 1
Related to Extended Data Figure 1b-c
Sample	Model	Class	Weeks	Area_um2	Percent_KO
AJ06-021.svs	KP; Msh2-fl/fl	MSH2 KO	12	1.70606e+07	98.0426
AJ06-022.svs	KP; Msh2-fl/fl	MSH2 KO	12	6.47522e+06	81.3425
AJ06-024.svs	KP; Msh2-fl/fl	MSH2 KO	12	8.17181e+06	95.7861
AJ06-027.svs	KP; Msh2-fl/fl	MSH2 KO	12	7.55827e+06	88.8955
AJ08-006.svs	KP; Msh2-fl/fl	MSH2 KO	16	3.40643e+07	91.3683
AJ08-007.svs	KP; Msh2-fl/fl	MSH2 KO	16	73339246	90.4638
AJ08-008.svs	KP; Msh2-fl/fl	MSH2 KO	16	2.27486e+07	80.9608
AJ08-010.svs	KP; Msh2-fl/fl	MSH2 KO	16	48354212	91.4048
AJ08-012.svs	KP; Msh2-fl/fl	MSH2 KO	16	27618920	84.3505
AJ08-014.svs	KP; Msh2-fl/fl	MSH2 KO	16	7.018e+07	87.738
PW1651	KP; Cas9	MSH2 KO	5	170884	70.5303
PW1653	KP; Cas9	MSH2 KO	5	165819	73.7284
PW1671	KP; Cas9	MSH2 KO	5	160719	40.2987
PW1728	KP; Cas9	MSH2 KO	5	62670.8	49.0754
PW1729	KP; Cas9	MSH2 KO	5	1.52849e+06	97.669
PW950	KP; Cas9	MSH2 KO	5	528382	80.7049
PW951	KP; Cas9	MSH2 KO	5	30162	77.0015
PW922	KP; Cas9	MSH2 KO	16	4.09883e+07	84.0521
TT7072	KP; Cas9	MSH2 KO	16	2.12837e+07	86.5331
TT7164	KP; Cas9	MSH2 KO	16	3.27504e+07	91.8755
TT7166	KP; Cas9	MSH2 KO	16	9.81354e+06	90.4785
TT7169	KP; Cas9	MSH2 KO	16	6.50068e+06	86.726

## Sheet: ED Fig. 1d
Source Data Extended Data Figure 1
Related to Extended Data Figure 1d
Line	Locus	Allele	Sequence	Chr	Start	End	Size	Frameshift	Percent
18-1	Msh2	WT	NA	17	NA	NA	NA	NA	55
18-1	Msh2	Ins	T	17	87718639	87718640	1	TRUE	23
18-1	Msh2	Ins, Del	T, ATCACCCCGGTCTG	17	87718636	87718649	13	TRUE	22
18-2	Msh2	WT	NA	NA	NA	NA	NA	NA	96.5
18-2	Msh2	Ins	T	17	87718639	87718640	1	TRUE	2
18-2	Msh2	Del	ACCCCGGTCTG	17	87718636	87718646	11	TRUE	1.5
19-1	Msh2	WT	NA	NA	NA	NA	NA	NA	100
22-1	Msh2	Del	GGTCTGAC	17	87718634	87718641	8	TRUE	47
22-1	Msh2	Ins, Del	GT, TCTGAC	17	87718634	87718639	4	TRUE	30
22-1	Msh2	Ins	T	17	87718639	87718640	1	TRUE	12.5
22-1	Msh2	Del	AATCACCCCGGTCTGACG	17	87718633	87718650	18	FALSE	10.5
22-2	Msh2	Ins	T	17	87718639	87718640	1	TRUE	44.7
22-2	Msh2	Del	GGTCTGAC	17	87718634	87718641	8	TRUE	37.9
22-2	Msh2	Ins, Del	AATCATA, GTC	17	87718638	87718640	4	TRUE	6.9
22-2	Msh2	Del	GGTC	17	87718638	87718641	4	TRUE	4.1
22-2	Msh2	Del	CCCCGG	17	87718640	87718645	6	FALSE	2.1
22-2	Msh2	Del	TC	17	87718638	87718639	2	TRUE	1.4
22-2	Msh2	Del	ATGAGTACAATCACCCCGGTCTGACGAATGTATGTTGATTTACC	17	87718615	87718658	44	TRUE	1.2
22-2	Msh2	Del	CCGGTCTGAC	17	87718634	87718643	10	TRUE	0.7
22-2	Msh2	Del	T	17	87718639	87718639	1	TRUE	0.4
22-2	Msh2	Del	ATCACCCCGGTC	17	87718638	87718649	12	FALSE	0.3
22-2	Msh2	Del	CCGGTC	17	87718638	87718643	6	FALSE	0.3
09-2	Msh2	Del	G	17	87672632	87672632	1	TRUE	100

## Sheet: ED Fig. 1f-g
Source Data Extended Data Figure 1
Related to Extended Data Figure 1f-g
Tumor	Locus	Percent	Consequence	Size	Type	Identity
PW3322T2	Mlh1	33.23	frameshift	-1	deletion	GCAGACATAGGCCACTAGGCCTGTACTGTGACTTTTATTTTTATGCTTTGGATAAGCATCTTGTTAGATACTAATAATCTTCTGTTTTCTGACTAGAGCAAGTTACTCAGATGGAAAGCTGCAAGCCCCTCCTAAACCCTGTGCAGGCAACCAGGGCACCCTGATCACGTGAGGATGGGACACGGGGGTAAAACTGCTGACAAACAGCTTAGGATGCTGAAGTAAAACTGAGATGCGCTCTGAG
PW3322T2	Mlh1	14.55	frameshift	1	insertion	GCAGACATAGGCCACTAGGCCTGTACTGTGACTTTTATTTTTATGCTTTGGATAAGCATCTTGTTAGATACTAATAATCTTCTGTTTTCTGACTAGAGCAAGTTACTCAGATGGAAAGCTGCAAGCCCCTCCTAAACCCTGTGCAGGCAACCAGGGCACCCTGATCACGGGTGAGGATGGGACACGGGGGTAAAACTGCTGACAAACAGCTTAGGATGCTGAAGTAAAACTGAGATGCGCTCTGAG
PW3322T2	Mlh1	7.16	frameshift	-25	deletion	GCAGACATAGGCCACTAGGCCTGTACTGTGACTTTTATTTTTATGCTTTGGATAAGCATCTTGTTAGATACTAATAATCTTCTGTTTTCTGACTAGAGCAAGTTACTCAGATGGAAAGCTGCAAGCCCCTCCTAAACCCTGTGCAGGCAACCAGGACACGGGGGTAAAACTGCTGACAAACAGCTTAGGATGCTGAAGTAAAACTGAGATGCGCTCTGAG
PW3322T2	Mlh1	0.64	frameshift	-20	deletion	GCAGACATAGGCCACTAGGCCTGTACTGTGACTTTTATTTTTATGCTTTGGATAAGCATCTTGTTAGATACTAATAATCTTCTGTTTTCTGACTAGAGCAAGTTACTCAGATGGAAAGCTGCAAGCCCCTCCTAAACCCTGTGCAGGCGGTGAGGATGGGACACGGGGGTAAAACTGCTGACAAACAGCTTAGGATGCTGAAGTAAAACTGAGATGCGCTCTGAG
PW3322T2	Mlh1	0.29	frameshift	-25	deletion	GCAGACATAGGCCACTAGGCCTGTACTGTGACTTTTATTTTTATGCTTTGGATAAGCATCTTGTTAGATACTAATAATCTTCTGTTTTCTGACTAGAGCAAGTTACTCAGATGGAAAGCTGCAAGCCCCTCCTAAACCCTGTGCAGGCAACCAGGGCACGGGGGTAAAACTGCTGACAAACAGCTTAGGATGCTGAAGTAAAACTGAGATGCGCTCTGAG
PW3322T2	Mlh1	3.6	inframe	-12	deletion	GCAGACATAGGCCACTAGGCCTGTACTGTGACTTTTATTTTTATGCTTTGGATAAGCATCTTGTTAGATACTAATAATCTTCTGTTTTCTGACTAGAGCAAGTTACTCAGATGGAAAGCTGCAAGCCCCTCCTAAACCCTGTGCAGGCAACCAGGGCACCCTGATGGGACACGGGGGTAAAACTGCTGACAAACAGCTTAGGATGCTGAAGTAAAACTGAGATGCGCTCTGAG
PW3322T2	Mlh1	2.79	inframe	-57	deletion	GCAGACATAGGCCACTAGGCCTGTACTGTGACTTTTATTTTTATGCTTTGGATAAGCATCTTGTTAGATACTAATAATCTTCTGTTTTCTGACTAGAGCAAGTTACTCAGATGGAAAGCTGCAAGCCCCTCCTAAAACTGCTGACAAACAGCTTAGGATGCTGAAGTAAAACTGAGATGCGCTCTGAG
PW3322T2	Mlh1	2.32	inframe	-27	deletion	GCAGACATAGGCCACTAGGCCTGTACTGTGACTTTTATTTTTATGCTTTGGATAAGCATCTTGTTAGATACTAATAATCTTCTGTTTTCTGACTAGAGCAAGTTACTCAGATGGAAAGCTGCAAGCCCCTCCTAAACCCTGTGCAGGCATGGGACACGGGGGTAAAACTGCTGACAAACAGCTTAGGATGCTGAAGTAAAACTGAGATGCGCTCTGAG
PW3322T2	Mlh1	0.5	inframe	-33	deletion	GCAGACATAGGCCACTAGGCCTGTACTGTGACTTTTATTTTTATGCTTTGGATAAGCATCTTGTTAGATACTAATAATCTTCTGTTTTCTGACTAGAGCAAGTTACTCAGATGGAAAGCTGCAAGCCCCTCCTAAACCCTGTGCAGGCAACCAGGGTAAAACTGCTGACAAACAGCTTAGGATGCTGAAGTAAAACTGAGATGCGCTCTGAG
PW3322T2	Mlh1	0.45	inframe	-54	deletion	GCAGACATAGGCCACTAGGCCTGTACTGTGACTTTTATTTTTATGCTTTGGATAAGCATCTTGTTAGATACTAATAATCTTCTGTTTTCTGACTAGAGCAAGTTACTCAGATGGAAAGCTGCAAGCCCCTCCTAAACCCTGTGCAGGCAAACAGCTTAGGATGCTGAAGTAAAACTGAGATGCGCTCTGAG
PW3322T2	Mlh1	34.42	WT	0	WT	GCAGACATAGGCCACTAGGCCTGTACTGTGACTTTTATTTTTATGCTTTGGATAAGCATCTTGTTAGATACTAATAATCTTCTGTTTTCTGACTAGAGCAAGTTACTCAGATGGAAAGCTGCAAGCCCCTCCTAAACCCTGTGCAGGCAACCAGGGCACCCTGATCACGGTGAGGATGGGACACGGGGGTAAAACTGCTGACAAACAGCTTAGGATGCTGAAGTAAAACTGAGATGCGCTCTGAG
PW2016T1	Msh2	47.23	WT	0	WT	GACTCGAGCAAGGATGCAATCCACAATGGACACTTCTGCCGACTCACAGGGCACAAAACACCCGATTTGGGCCATGAGTACAATCACCCCGGTCTGACGAATGTATGTTGATTTACCTCCCATATTGGGACCTATAAGTGAATTATATGCCAGGCCACTGATTTCTTTCACTACTAACAATTAAGCTACTAGTAGTCCAAAACTGCAATTGACAATTATTTAAGTCACAATGATATGCAAACCCACCC
PW2016T1	Msh2	21.26	frameshift	1	insertion	GACTCGAGCAAGGATGCAATCCACAATGGACACTTCTGCCGACTCACAGGGCACAAAACACCCGATTTGGGCCATGAGTACAATCACCCCGGTTCTGACGAATGTATGTTGATTTACCTCCCATATTGGGACCTATAAGTGAATTATATGCCAGGCCACTGATTTCTTTCACTACTAACAATTAAGCTACTAGTAGTCCAAAACTGCAATTGACAATTATTTAAGTCACAATGATATGCAAACCCACCC
PW2016T1	Msh2	7.87	frameshift	-1	deletion	GACTCGAGCAAGGATGCAATCCACAATGGACACTTCTGCCGACTCACAGGGCACAAAACACCCGATTTGGGCCATGAGTACAATCACCCCGTCTGACGAATGTATGTTGATTTACCTCCCATATTGGGACCTATAAGTGAATTATATGCCAGGCCACTGATTTCTTTCACTACTAACAATTAAGCTACTAGTAGTCCAAAACTGCAATTGACAATTATTTAAGTCACAATGATATGCAAACCCACCC
PW2016T1	Msh2	6.72	frameshift	-2	deletion	GACTCGAGCAAGGATGCAATCCACAATGGACACTTCTGCCGACTCACAGGGCACAAAACACCCGATTTGGGCCATGAGTACAATCACCCCGGTGACGAATGTATGTTGATTTACCTCCCATATTGGGACCTATAAGTGAATTATATGCCAGGCCACTGATTTCTTTCACTACTAACAATTAAGCTACTAGTAGTCCAAAACTGCAATTGACAATTATTTAAGTCACAATGATATGCAAACCCACCC
PW2016T1	Msh2	3.67	frameshift	-8	deletion	GACTCGAGCAAGGATGCAATCCACAATGGACACTTCTGCCGACTCACAGGGCACAAAACACCCGATTTGGGCCATGAGTACAATCACCCCGGATGTATGTTGATTTACCTCCCATATTGGGACCTATAAGTGAATTATATGCCAGGCCACTGATTTCTTTCACTACTAACAATTAAGCTACTAGTAGTCCAAAACTGCAATTGACAATTATTTAAGTCACAATGATATGCAAACCCACCC
PW2016T1	Msh2	3.59	frameshift	-13	deletion	GACTCGAGCAAGGATGCAATCCACAATGGACACTTCTGCCGACTCACAGGGCACAAAACACCCGATTTGGGCCATGAGTACAATCAAATGTATGTTGATTTACCTCCCATATTGGGACCTATAAGTGAATTATATGCCAGGCCACTGATTTCTTTCACTACTAACAATTAAGCTACTAGTAGTCCAAAACTGCAATTGACAATTATTTAAGTCACAATGATATGCAAACCCACCC
PW2016T1	Msh2	2.94	frameshift	-58	deletion	GACTCGAGCAAGGATGCAATCCACAATGGACACTTCTGCCGACTCACAGGGCACAAAACACCCGATTTGGGACCTATAAGTGAATTATATGCCAGGCCACTGATTTCTTTCACTACTAACAATTAAGCTACTAGTAGTCCAAAACTGCAATTGACAATTATTTAAGTCACAATGATATGCAAACCCACCC
PW2016T1	Msh2	2.66	inframe	-15	deletion	GACTCGAGCAAGGATGCAATCCACAATGGACACTTCTGCCGACTCACAGGGCACAAAACACCCGATTTGGGCCATGAGAATTATTATGTATGTTGATTTACCTCCCATATTGGGACCTATAAGTGAATTATATGCCAGGCCACTGATTTCTTTCACTACTAACAATTAAGCTACTAGTAGTCCAAAACTGCAATTGACAATTATTTAAGTCACAATGATATGCAAACCCACCC
PW2016T1	Msh2	1.62	inframe	-3	deletion	GACTCGAGCAAGGATGCAATCCACAATGGACACTTCTGCCGACTCACAGGGCACAAAACACCCGATTTGGGCCATGAGTACAATCACCCCCTGACGAATGTATGTTGATTTACCTCCCATATTGGGACCTATAAGTGAATTATATGCCAGGCCACTGATTTCTTTCACTACTAACAATTAAGCTACTAGTAGTCCAAAACTGCAATTGACAATTATTTAAGTCACAATGATATGCAAACCCACCC
PW2016T1	Msh2	1.58	frameshift	-58	deletion	GACTCGAGCAAGGATGCAATCCACAATGGACACTTCTGCCGACTCACAGGGCACAAAACACCCATATTGGGACCTATAAGTGAATTATATGCCAGGCCACTGATTTCTTTCACTACTAACAATTAAGCTACTAGTAGTCCAAAACTGCAATTGACAATTATTTAAGTCACAATGATATGCAAACCCACCC
PW2016T1	Msh2	0.81	frameshift	-5	deletion	GACTCGAGCAAGGATGCAATCCACAATGGACACTTCTGCCGACTCACAGGGCACAAAACACCCGATTTGGGCCATGAGTACAATCACCCTGACGAATGTATGTTGATTTACCTCCCATATTGGGACCTATAAGTGAATTATATGCCAGGCCACTGATTTCTTTCACTACTAACAATTAAGCTACTAGTAGTCCAAAACTGCAATTGACAATTATTTAAGTCACAATGATATGCAAACCCACCC
PW2016T1	Apc	46.28	WT	0	WT	TGATTGCCATGGGAAGTGCAGCAGCTTTAAGGAATCTCATGGCAAACAGACCTGCAAAGTATAAGGATGCCAATATCATGTCTCCCGGCTCAAGTCTGCCATCCCTTCACGTTAGGAAACAGAAAGCTCTAGAAGCTGAGCTAGATGCTCAGCATTTATCAGAAACCTTCGACAACATTGACAACCTAAGTCCCAAGGCCTCTCACCGGAGTAAGCAGAGACAC
PW2016T1	Apc	8.73	frameshift	2	insertion	TGATTGCCATGGGAAGTGCAGCAGCTTTAAGGAATCTCATGGCAAACAGACCTGCAAAGTATAAGGATGCCAATATCATGTCTCCCGGCTCAAGTCTGCCATCCCTTCACACGTTAGGAAACAGAAAGCTCTAGAAGCTGAGCTAGATGCTCAGCATTTATCAGAAACCTTCGACAACATTGACAACCTAAGTCCCAAGGCCTCTCACCGGAGTAAGCAGAGACAC
PW2016T1	Apc	8.23	frameshift	-10	deletion	TGATTGCCATGGGAAGTGCAGCAGCTTTAAGGAATCTCATGGCAAACAGACCTGCAAAGTATAAGGATGCCAATATCATGTCTCCCGGCTCAAGTCTGCCATCCCTTCACAGAAAGCTCTAGAAGCTGAGCTAGATGCTCAGCATTTATCAGAAACCTTCGACAACATTGACAACCTAAGTCCCAAGGCCTCTCACCGGAGTAAGCAGAGACAC
PW2016T1	Apc	6.5	frameshift	-4	deletion	TGATTGCCATGGGAAGTGCAGCAGCTTTAAGGAATCTCATGGCAAACAGACCTGCAAAGTATAAGGATGCCAATATCATGTCTCCCGGCTCAAGTCTGCCATCCCTTCACAGAAACAGAAAGCTCTAGAAGCTGAGCTAGATGCTCAGCATTTATCAGAAACCTTCGACAACATTGACAACCTAAGTCCCAAGGCCTCTCACCGGAGTAAGCAGAGACAC
PW2016T1	Apc	4.5	frameshift	-4	deletion	TGATTGCCATGGGAAGTGCAGCAGCTTTAAGGAATCTCATGGCAAACAGACCTGCAAAGTATAAGGATGCCAATATCATGTCTCCCGGCTCAAGTCTGCCATCCCTGTTAGGAAACAGAAAGCTCTAGAAGCTGAGCTAGATGCTCAGCATTTATCAGAAACCTTCGACAACATTGACAACCTAAGTCCCAAGGCCTCTCACCGGAGTAAGCAGAGACAC
PW2016T1	Apc	3.57	frameshift	1	insertion	TGATTGCCATGGGAAGTGCAGCAGCTTTAAGGAATCTCATGGCAAACAGACCTGCAAAGTATAAGGATGCCAATATCATGTCTCCCGGCTCAAGTCTGCCATCCCTTCACCGTTAGGAAACAGAAAGCTCTAGAAGCTGAGCTAGATGCTCAGCATTTATCAGAAACCTTCGACAACATTGACAACCTAAGTCCCAAGGCCTCTCACCGGAGTAAGCAGAGACAC
PW2016T1	Apc	3.31	frameshift	-1	deletion	TGATTGCCATGGGAAGTGCAGCAGCTTTAAGGAATCTCATGGCAAACAGACCTGCAAAGTATAAGGATGCCAATATCATGTCTCCCGGCTCAAGTCTGCCATCCCTTCTGTTAGGAAACAGAAAGCTCTAGAAGCTGAGCTAGATGCTCAGCATTTATCAGAAACCTTCGACAACATTGACAACCTAAGTCCCAAGGCCTCTCACCGGAGTAAGCAGAGACAC
PW2016T1	Apc	3.2	frameshift	-16	deletion	TGATTGCCATGGGAAGTGCAGCAGCTTTAAGGAATCTCATGGCAAACAGACCTGCAAAGTATAAGGATGCCAATATCATGTCTCCCGGCTCAAGGGATGGAAACAGAAAGCTCTAGAAGCTGAGCTAGATGCTCAGCATTTATCAGAAACCTTCGACAACATTGACAACCTAAGTCCCAAGGCCTCTCACCGGAGTAAGCAGAGACAC
PW2016T1	Apc	2.55	frameshift	-1	deletion	TGATTGCCATGGGAAGTGCAGCAGCTTTAAGGAATCTCATGGCAAACAGACCTGCAAAGTATAAGGATGCCAATATCATGTCTCCCGGCTCAAGTCTGCCATCCCTTCAGTTAGGAAACAGAAAGCTCTAGAAGCTGAGCTAGATGCTCAGCATTTATCAGAAACCTTCGACAACATTGACAACCTAAGTCCCAAGGCCTCTCACCGGAGTAAGCAGAGACAC
PW2016T1	Apc	1.95	frameshift	-28	deletion	TGATTGCCATGGGAAGTGCAGCAGCTTTAAGGAATCTCATGGCAAACAGACCTGCAAAGTATAAGGATGCCAATATCATGTCTCCCGGCTCAAGAAAGCTCTAGAAGCTGAGCTAGATGCTCAGCATTTATCAGAAACCTTCGACAACATTGACAACCTAAGTCCCAAGGCCTCTCACCGGAGTAAGCAGAGACAC
PW2016T1	Apc	1.73	frameshift	-2	deletion	TGATTGCCATGGGAAGTGCAGCAGCTTTAAGGAATCTCATGGCAAACAGACCTGCAAAGTATAAGGATGCCAATATCATGTCTCCCGGCTCAAGTCTGCCATCCCTTCGTTAGGAAACAGAAAGCTCTAGAAGCTGAGCTAGATGCTCAGCATTTATCAGAAACCTTCGACAACATTGACAACCTAAGTCCCAAGGCCTCTCACCGGAGTAAGCAGAGACAC
PW2016T1	Apc	1.53	frameshift	-5	deletion	TGATTGCCATGGGAAGTGCAGCAGCTTTAAGGAATCTCATGGCAAACAGACCTGCAAAGTATAAGGATGCCAATATCATGTCTCCCGGCTCAAGTCTGCCATCCCTTCAGGAAACAGAAAGCTCTAGAAGCTGAGCTAGATGCTCAGCATTTATCAGAAACCTTCGACAACATTGACAACCTAAGTCCCAAGGCCTCTCACCGGAGTAAGCAGAGACAC
PW2016T1	Apc	1.35	frameshift	-20	deletion	TGATTGCCATGGGAAGTGCAGCAGCTTTAAGGAATCTCATGGCAAACAGACCTGCAAAGTATAAGGATGCCAATATCATGTCTCCCGGCTCAAGTCTGCCAGAAAGCTCTAGAAGCTGAGCTAGATGCTCAGCATTTATCAGAAACCTTCGACAACATTGACAACCTAAGTCCCAAGGCCTCTCACCGGAGTAAGCAGAGACAC
PW2016T1	Apc	1.06	frameshift	-16	deletion	TGATTGCCATGGGAAGTGCAGCAGCTTTAAGGAATCTCATGGCAAACAGACCTGCAAAGTATAAGGATGCCAATATCATGTCTCCCGGCTCAAGTCTGCCATCCCTTCTGCTCTAGAAGCTGAGCTAGATGCTCAGCATTTATCAGAAACCTTCGACAACATTGACAACCTAAGTCCCAAGGCCTCTCACCGGAGTAAGCAGAGACAC
PW2016T1	Apc	0.98	frameshift	8	insertion	TGATTGCCATGGGAAGTGCAGCAGCTTTAAGGAATCTCATGGCAAACAGACCTGCAAAGTATAAGGATGCCAATATCATGTCTCCCGGCTCAAGTCTGCCATCCCTAGAGAAAGTCTGCCATTTCTAGAGAAAGCTCTAGAAGCTGAGCTAGATGCTCAGCATTTATCAGAAACCTTCGACAACATTGACAACCTAAGTCCCAAGGCCTCTCACCGGAGTAAGCAGAGACAC
PW2016T1	Apc	0.96	frameshift	-14	deletion	TGATTGCCATGGGAAGTGCAGCAGCTTTAAGGAATCTCATGGCAAACAGACCTGCAAAGTATAAGGATGCCAATATCATGTCTCCCGGCTCAAGTCTGCCATCCCTTGAAAGCTCTAGAAGCTGAGCTAGATGCTCAGCATTTATCAGAAACCTTCGACAACATTGACAACCTAAGTCCCAAGGCCTCTCACCGGAGTAAGCAGAGACAC
PW2016T1	Apc	0.93	frameshift	11	insertion	TGATTGCCATGGGAAGTGCAGCAGCTTTAAGGAATCTCATGGCAAACAGACCTGCAAAGTATAAGGATGCCAATATCATGTCTCCCGGCTCAAGTCTGCCATCCCTTTTAGGAATGTTTCTGTTAGGAAACAGAAAGCTCTAGAAGCTGAGCTAGATGCTCAGCATTTATCAGAAACCTTCGACAACATTGACAACCTAAGTCCCAAGGCCTCTCACCGGAGTAAGCAGAGACAC
PW2016T1	Apc	0.87	frameshift	10	insertion	TGATTGCCATGGGAAGTGCAGCAGCTTTAAGGAATCTCATGGCAAACAGACCTGCAAAGTATAAGGATGCCAATATCATGTCTCCCGGCTCAAGAAAGCTCTAGAAGCCAATATCATGTCTCCCGGCTCAAGAAAGCTCTAGAAGCTGAGCTAGATGCTCAGCATTTATCAGAAACCTTCGACAACATTGACAACCTAAGTCCCAAGGCCTCTCACCGGAGTAAGCAGAGACAC
PW2016T1	Apc	0.62	frameshift	7	insertion	TGATTGCCATGGGAAGTGCAGCAGCTTTAAGGAATCTCATGGCAAACAGACCTGCAAAGTATAAGGATGCCAATATCATGTCTCCCGGCTCAAGTCTGCCATCCCTTCATCCCTTCTGTTAGGAAACAGAAAGCTCTAGAAGCTGAGCTAGATGCTCAGCATTTATCAGAAACCTTCGACAACATTGACAACCTAAGTCCCAAGGCCTCTCACCGGAGTAAGCAGAGACAC
PW2016T1	Apc	0.59	frameshift	-2	deletion	TGATTGCCATGGGAAGTGCAGCAGCTTTAAGGAATCTCATGGCAAACAGACCTGCAAAGTATAAGGATGCCAATATCATGTCTCCCGGCTCAAGTCTGCCATCCCTTCATTAGGAAACAGAAAGCTCTAGAAGCTGAGCTAGATGCTCAGCATTTATCAGAAACCTTCGACAACATTGACAACCTAAGTCCCAAGGCCTCTCACCGGAGTAAGCAGAGACAC
PW2016T1	Apc	0.44	frameshift	25	insertion	TGATTGCCATGGGAAGTGCAGCAGCTTTAAGGAATCTCATGGCAAACAGACCTGCAAAGTATAAGGATGCCAATATCATGTCTCCCGGCTCAAGTCTGCCATCCCTTCACTGTTTAACCTTTCATCTGTTTCCCTGTTAGGAAACAGAAAGCTCTAGAAGCTGAGCTAGATGCTCAGCATTTATCAGAAACCTTCGACAACATTGACAACCTAAGTCCCAAGGCCTCTCACCGGAGTAAGCAGAGACAC

## Sheet: ED Fig. 1m
Source Data Extended Data Figure 1
Related to Extended Data Figure 1m
sampleID	MSI_sensor_score	Type	Group	Genotype
09-2_par	6.81	Lung cell lines	sgMsh2	KP; LSL-Cas9
13-1_par	0.33	Lung cell lines	sgCtl	KP; LSL-Cas9
19-1_par	0.17	Lung cell lines	sgCtl	KP; LSL-Cas9
20-1_par	0.13	Lung cell lines	sgCtl	KP; LSL-Cas9
22-1_par	1.72	Lung cell lines	sgMsh2	KP; LSL-Cas9
22-2_par	2.17	Lung cell lines	sgMsh2	KP; LSL-Cas9
AJ5645T1	4.68	Lung tumors	sgMsh2	KP; Msh2-fl/fl
AJ5794T1	0.03	Lung tumors	sgCtl	KP; Msh2-fl/fl
AJ5794T2	0	Lung tumors	sgCtl	KP; Msh2-fl/fl
AJ5794T3	0.07	Lung tumors	sgCtl	KP; Msh2-fl/fl
AJ5794T4	0.02	Lung tumors	sgCtl	KP; Msh2-fl/fl
AJ5794T5	0	Lung tumors	sgCtl	KP; Msh2-fl/fl
AJ5794T6	0.02	Lung tumors	sgCtl	KP; Msh2-fl/fl
AJ5805T1	1.36	Lung tumors	sgMsh2	KP; Msh2-fl/fl
AJ5805T2	0.92	Lung tumors	sgMsh2	KP; Msh2-fl/fl
AJ5805T3	1.68	Lung tumors	sgMsh2	KP; Msh2-fl/fl
AJ5805T4	3.01	Lung tumors	sgMsh2	KP; Msh2-fl/fl
AJ5867T1	0.34	Lung tumors	sgMsh2	KP; Msh2-fl/fl
AJ5867T2	0.34	Lung tumors	sgMsh2	KP; Msh2-fl/fl
AJ5867T3	2.24	Lung tumors	sgMsh2	KP; Msh2-fl/fl
AJ5871T1	1.81	Lung tumors	sgMsh2	KP; Msh2-fl/fl
AJ5871T2	2.02	Lung tumors	sgMsh2	KP; Msh2-fl/fl
AJ5871T3	0.79	Lung tumors	sgMsh2	KP; Msh2-fl/fl
AJ5874T1	5.84	Lung tumors	sgMsh2	KP; Msh2-fl/fl
AJ5874T2	1.02	Lung tumors	sgMsh2	KP; Msh2-fl/fl
AJ5874T3	0.89	Lung tumors	sgMsh2	KP; Msh2-fl/fl
AJ5880T2	3.8	Lung tumors	sgMsh2	KP; Msh2-fl/fl
CC8131T1	0.75	Lung tumors	sgMsh2	KP; LSL-Cas9
CC8266T1	1.08	Lung tumors	sgMsh2	KP; LSL-Cas9
CC8266T2	0.11	Lung tumors	sgMsh2	KP; LSL-Cas9
CC8266T3	0.67	Lung tumors	sgMsh2	KP; LSL-Cas9
CC8307T1	0.73	Lung tumors	sgMsh2	KP; LSL-Cas9
CC8307T2	0.53	Lung tumors	sgMsh2	KP; LSL-Cas9
CC8307T3	0.21	Lung tumors	sgMsh2	KP; LSL-Cas9
CC8381T1	0.91	Lung tumors	sgMsh2	KP; LSL-Cas9
CC8381T2	0.24	Lung tumors	sgMsh2	KP; LSL-Cas9
CC8457T2	0.94	Lung tumors	sgMsh2	KP; LSL-Cas9
DC1246T1	0.03	Lung tumors	sgCtl	KP; LSL-Cas9
DC1246T2	0.03	Lung tumors	sgCtl	KP; LSL-Cas9
DC1246T3	0.02	Lung tumors	sgCtl	KP; LSL-Cas9
DC1320T1	1.57	Lung tumors	sgMsh2	KP; LSL-Cas9
DC1320T2	2.19	Lung tumors	sgMsh2	KP; LSL-Cas9
DC1638T10	0.66	Lung tumors	sgMsh2	KP; LSL-Cas9
DC1638T3	0	Lung tumors	sgMsh2	KP; LSL-Cas9
DC1638T4	1.59	Lung tumors	sgMsh2	KP; LSL-Cas9
DC1638T5	5.4	Lung tumors	sgMsh2	KP; LSL-Cas9
DC1638T6	0.5	Lung tumors	sgMsh2	KP; LSL-Cas9
DC1638T7	0.64	Lung tumors	sgMsh2	KP; LSL-Cas9
DC1640T2	0.74	Lung tumors	sgMsh2	KP; LSL-Cas9
DC1640T8	1.73	Lung tumors	sgMsh2	KP; LSL-Cas9
JS9453T2	5.93	Lung tumors	sgMsh2	KP; LSL-Cas9
JS9453T3	2.91	Lung tumors	sgMsh2	KP; LSL-Cas9
PW10503T2	4.3	Lung tumors	sgMsh2	KP; LSL-Cas9
PW10504T2	3.25	Lung tumors	sgMsh2	KP; LSL-Cas9
PW10504T3	4.1	Lung tumors	sgMsh2	KP; LSL-Cas9
PW10504T4	3.54	Lung tumors	sgMsh2	KP; LSL-Cas9
PW2016T1	0.05	Colon tumors	sgMsh2	CC9
PW2017T1	5.87	Colon tumors	sgMsh2	CC9
PW2017T2	7.19	Colon tumors	sgMsh2	CC9
PW2019T1	2.9	Colon tumors	sgMsh2	CC9
PW2020T2	9.38	Colon tumors	sgMsh2	CC9
PW2613T1	0.18	Colon tumors	sgCtl	CC9
PW2613T2	0.22	Colon tumors	sgCtl	CC9
PW2619T1	0.16	Colon tumors	sgCtl	CC9
PW2716T1	0.22	Colon tumors	sgCtl	CC9
PW2716T2	0.19	Colon tumors	sgCtl	CC9
PW3319T1	0.12	Colon tumors	sgMsh3	CC9
PW3321T1	3.97	Colon tumors	sgMlh1	CC9
PW3322T1	4.78	Colon tumors	sgMlh1	CC9
PW3322T2	6.79	Colon tumors	sgMlh1	CC9
PW3325T1	4.89	Colon tumors	sgMlh1	CC9
PW3328T1	0.04	Colon tumors	sgMsh3	CC9
PW3328T2	0.04	Colon tumors	sgMsh3	CC9
PW3330T1	6.72	Colon tumors	sgMlh1	CC9
PW3330T2	5.84	Colon tumors	sgMlh1	CC9
PW3352T1	0.82	Colon tumors	sgMsh6	CC9
PW3357T1	1.22	Colon tumors	sgMsh6	CC9
PW3362T1	0.06	Colon tumors	sgMsh3	CC9
PW3362T2	0.06	Colon tumors	sgMsh3	CC9
PW3363T2	0.1	Colon tumors	sgMsh3	CC9

## Sheet: ED Fig. 1o
Source Data Extended Data Figure 1
Related to Extended Data Figure 1o
Group	Cosmic_v3.signature	Fraction_of_mutations
Msh2 flox	Other	0
sgMsh2	Other	0
Msh2 flox	SBS_MMRd	0.830865
sgMsh2	SBS_MMRd	0.753385
Msh2 flox	SBS_POLEd	0.045383
sgMsh2	SBS_POLEd	0.0511982
Msh2 flox	SBS1	0.022348
sgMsh2	SBS1	0.0452554
Msh2 flox	SBS17a	0.0171099
sgMsh2	SBS17a	0.0454894
Msh2 flox	SBS5/40	0.0842943
sgMsh2	SBS5/40	0.104672

## Sheet: ED Fig. 1p
Source Data Extended Data Figure 1
Related to Extended Data Figure 1p
Substitution	Context	Group	Relative_contribution
C>A	A.A	Msh2 flox	0.00204082
C>A	A.C	Msh2 flox	0.00408163
C>A	A.G	Msh2 flox	0.00306122
C>A	A.T	Msh2 flox	0.00510204
C>A	C.A	Msh2 flox	0.00408163
C>A	C.C	Msh2 flox	0.00612245
C>A	C.G	Msh2 flox	0.00612245
C>A	C.T	Msh2 flox	0.0244898
C>A	G.A	Msh2 flox	0.00510204
C>A	G.C	Msh2 flox	0.00918367
C>A	G.G	Msh2 flox	0.00714286
C>A	G.T	Msh2 flox	0.0214286
C>A	T.A	Msh2 flox	0.00306122
C>A	T.C	Msh2 flox	0.00306122
C>A	T.G	Msh2 flox	0
C>A	T.T	Msh2 flox	0.00816327
C>G	A.A	Msh2 flox	0.00102041
C>G	A.C	Msh2 flox	0.00204082
C>G	A.G	Msh2 flox	0
C>G	A.T	Msh2 flox	0.00204082
C>G	C.A	Msh2 flox	0.00102041
C>G	C.C	Msh2 flox	0
C>G	C.G	Msh2 flox	0.00102041
C>G	C.T	Msh2 flox	0
C>G	G.A	Msh2 flox	0
C>G	G.C	Msh2 flox	0.00204082
C>G	G.G	Msh2 flox	0
C>G	G.T	Msh2 flox	0.00102041
C>G	T.A	Msh2 flox	0
C>G	T.C	Msh2 flox	0.00204082
C>G	T.G	Msh2 flox	0
C>G	T.T	Msh2 flox	0.00102041
C>T	A.A	Msh2 flox	0.00816327
C>T	A.C	Msh2 flox	0.00714286
C>T	A.G	Msh2 flox	0.0336735
C>T	A.T	Msh2 flox	0.00918367
C>T	C.A	Msh2 flox	0.00510204
C>T	C.C	Msh2 flox	0.0112245
C>T	C.G	Msh2 flox	0.0234694
C>T	C.T	Msh2 flox	0.0122449
C>T	G.A	Msh2 flox	0.0285714
C>T	G.C	Msh2 flox	0.0642857
C>T	G.G	Msh2 flox	0.128571
C>T	G.T	Msh2 flox	0.027551
C>T	T.A	Msh2 flox	0.00510204
C>T	T.C	Msh2 flox	0.00918367
C>T	T.G	Msh2 flox	0.0142857
C>T	T.T	Msh2 flox	0.0102041
T>A	A.A	Msh2 flox	0
T>A	A.C	Msh2 flox	0.00510204
T>A	A.G	Msh2 flox	0.00408163
T>A	A.T	Msh2 flox	0.00816327
T>A	C.A	Msh2 flox	0.00204082
T>A	C.C	Msh2 flox	0.00612245
T>A	C.G	Msh2 flox	0.00510204
T>A	C.T	Msh2 flox	0.00816327
T>A	G.A	Msh2 flox	0.00408163
T>A	G.C	Msh2 flox	0.00408163
T>A	G.G	Msh2 flox	0.00204082
T>A	G.T	Msh2 flox	0.00306122
T>A	T.A	Msh2 flox	0.00102041
T>A	T.C	Msh2 flox	0.00204082
T>A	T.G	Msh2 flox	0.00204082
T>A	T.T	Msh2 flox	0.00306122
T>C	A.A	Msh2 flox	0.0163265
T>C	A.C	Msh2 flox	0.0214286
T>C	A.G	Msh2 flox	0.0397959
T>C	A.T	Msh2 flox	0.0102041
T>C	C.A	Msh2 flox	0.00816327
T>C	C.C	Msh2 flox	0.0142857
T>C	C.G	Msh2 flox	0.022449
T>C	C.T	Msh2 flox	0.0244898
T>C	G.A	Msh2 flox	0.0408163
T>C	G.C	Msh2 flox	0.0234694
T>C	G.G	Msh2 flox	0.0377551
T>C	G.T	Msh2 flox	0.0326531
T>C	T.A	Msh2 flox	0.00306122
T>C	T.C	Msh2 flox	0.00306122
T>C	T.G	Msh2 flox	0.00918367
T>C	T.T	Msh2 flox	0.0102041
T>G	A.A	Msh2 flox	0
T>G	A.C	Msh2 flox	0.00714286
T>G	A.G	Msh2 flox	0.00408163
T>G	A.T	Msh2 flox	0.00408163
T>G	C.A	Msh2 flox	0.00102041
T>G	C.C	Msh2 flox	0.0102041
T>G	C.G	Msh2 flox	0.00816327
T>G	C.T	Msh2 flox	0.0265306
T>G	G.A	Msh2 flox	0
T>G	G.C	Msh2 flox	0.00408163
T>G	G.G	Msh2 flox	0.00612245
T>G	G.T	Msh2 flox	0.0142857
T>G	T.A	Msh2 flox	0.00102041
T>G	T.C	Msh2 flox	0.00204082
T>G	T.G	Msh2 flox	0.00306122
T>G	T.T	Msh2 flox	0.00714286
C>A	A.A	sgMsh2	0.00665834
C>A	A.C	sgMsh2	0.00166459
C>A	A.G	sgMsh2	0.000832293
C>A	A.T	sgMsh2	0.00499376
C>A	C.A	sgMsh2	0.00249688
C>A	C.C	sgMsh2	0.0062422
C>A	C.G	sgMsh2	0.0062422
C>A	C.T	sgMsh2	0.0266334
C>A	G.A	sgMsh2	0.00416146
C>A	G.C	sgMsh2	0.00665834
C>A	G.G	sgMsh2	0.00457761
C>A	G.T	sgMsh2	0.014149
C>A	T.A	sgMsh2	0.00166459
C>A	T.C	sgMsh2	0.00332917
C>A	T.G	sgMsh2	0.000832293
C>A	T.T	sgMsh2	0.00499376
C>G	A.A	sgMsh2	0.00124844
C>G	A.C	sgMsh2	0.000832293
C>G	A.G	sgMsh2	0
C>G	A.T	sgMsh2	0.000416146
C>G	C.A	sgMsh2	0
C>G	C.C	sgMsh2	0.000416146
C>G	C.G	sgMsh2	0.000416146
C>G	C.T	sgMsh2	0.000416146
C>G	G.A	sgMsh2	0.000416146
C>G	G.C	sgMsh2	0.000832293
C>G	G.G	sgMsh2	0.000416146
C>G	G.T	sgMsh2	0.00124844
C>G	T.A	sgMsh2	0
C>G	T.C	sgMsh2	0.00124844
C>G	T.G	sgMsh2	0.000832293
C>G	T.T	sgMsh2	0.000832293
C>T	A.A	sgMsh2	0.00749064
C>T	A.C	sgMsh2	0.0108198
C>T	A.G	sgMsh2	0.0357886
C>T	A.T	sgMsh2	0.00832293
C>T	C.A	sgMsh2	0.00416146
C>T	C.C	sgMsh2	0.00707449
C>T	C.G	sgMsh2	0.028298
C>T	C.T	sgMsh2	0.00582605
C>T	G.A	sgMsh2	0.0162297
C>T	G.C	sgMsh2	0.0449438
C>T	G.G	sgMsh2	0.071161
C>T	G.T	sgMsh2	0.0224719
C>T	T.A	sgMsh2	0.00291303
C>T	T.C	sgMsh2	0.00832293
C>T	T.G	sgMsh2	0.0145651
C>T	T.T	sgMsh2	0.00374532
T>A	A.A	sgMsh2	0.00332917
T>A	A.C	sgMsh2	0.00499376
T>A	A.G	sgMsh2	0.00665834
T>A	A.T	sgMsh2	0.0137328
T>A	C.A	sgMsh2	0.00416146
T>A	C.C	sgMsh2	0.00665834
T>A	C.G	sgMsh2	0.0120682
T>A	C.T	sgMsh2	0.0124844
T>A	G.A	sgMsh2	0.00208073
T>A	G.C	sgMsh2	0.00291303
T>A	G.G	sgMsh2	0.00873908
T>A	G.T	sgMsh2	0.00499376
T>A	T.A	sgMsh2	0.00416146
T>A	T.C	sgMsh2	0.00249688
T>A	T.G	sgMsh2	0.00790678
T>A	T.T	sgMsh2	0.00582605
T>C	A.A	sgMsh2	0.0178943
T>C	A.C	sgMsh2	0.0158136
T>C	A.G	sgMsh2	0.031211
T>C	A.T	sgMsh2	0.014149
T>C	C.A	sgMsh2	0.017062
T>C	C.C	sgMsh2	0.0183104
T>C	C.G	sgMsh2	0.0395339
T>C	C.T	sgMsh2	0.034124
T>C	G.A	sgMsh2	0.0536829
T>C	G.C	sgMsh2	0.0212235
T>C	G.G	sgMsh2	0.0357886
T>C	G.T	sgMsh2	0.0332917
T>C	T.A	sgMsh2	0.00665834
T>C	T.C	sgMsh2	0.00416146
T>C	T.G	sgMsh2	0.00998752
T>C	T.T	sgMsh2	0.00790678
T>G	A.A	sgMsh2	0.00124844
T>G	A.C	sgMsh2	0.0104037
T>G	A.G	sgMsh2	0.00582605
T>G	A.T	sgMsh2	0.0129005
T>G	C.A	sgMsh2	0.00124844
T>G	C.C	sgMsh2	0.0145651
T>G	C.G	sgMsh2	0.0158136
T>G	C.T	sgMsh2	0.0262172
T>G	G.A	sgMsh2	0.00124844
T>G	G.C	sgMsh2	0.0124844
T>G	G.G	sgMsh2	0.00457761
T>G	G.T	sgMsh2	0.0124844
T>G	T.A	sgMsh2	0.00124844
T>G	T.C	sgMsh2	0.00499376
T>G	T.G	sgMsh2	0.00499376
T>G	T.T	sgMsh2	0.00790678

## Sheet: ED Fig. 1q
Source Data Extended Data Figure 1
Related to Extended Data Figure 1q
Substitution	Context	Group1	Fraction_of_mutations.Group1	Group2	Fraction_of_mutations.Group2	CHANGE	Pearson_correlation
C>A	A.A	Human - MMRd (colon)	0.00151766	Mouse - MMRd (lung)	0.00532229	A[C>A]A	Pearson's corr.: 0.77 | P-value = 9.65e-20
C>A	A.A	Human - MMRd (colon)	0.00151766	Mouse - MMRd (colon)	0.00243013	A[C>A]A	Pearson's corr.: 0.88 | P-value = 2.54e-32
C>A	A.C	Human - MMRd (colon)	0.00188558	Mouse - MMRd (colon)	0.00607533	A[C>A]C	Pearson's corr.: 0.88 | P-value = 2.54e-32
C>A	A.C	Human - MMRd (colon)	0.00188558	Mouse - MMRd (lung)	0.00236546	A[C>A]C	Pearson's corr.: 0.77 | P-value = 9.65e-20
C>A	A.G	Human - MMRd (colon)	0.000459897	Mouse - MMRd (colon)	0.0036452	A[C>A]G	Pearson's corr.: 0.88 | P-value = 2.54e-32
C>A	A.G	Human - MMRd (colon)	0.000459897	Mouse - MMRd (lung)	0.00147842	A[C>A]G	Pearson's corr.: 0.77 | P-value = 9.65e-20
C>A	A.T	Human - MMRd (colon)	0.00156365	Mouse - MMRd (lung)	0.00502661	A[C>A]T	Pearson's corr.: 0.77 | P-value = 9.65e-20
C>A	A.T	Human - MMRd (colon)	0.00156365	Mouse - MMRd (colon)	0.00425273	A[C>A]T	Pearson's corr.: 0.88 | P-value = 2.54e-32
C>A	C.A	Human - MMRd (colon)	0.0075883	Mouse - MMRd (lung)	0.00295683	C[C>A]A	Pearson's corr.: 0.77 | P-value = 9.65e-20
C>A	C.A	Human - MMRd (colon)	0.0075883	Mouse - MMRd (colon)	0.009113	C[C>A]A	Pearson's corr.: 0.88 | P-value = 2.54e-32
C>A	C.C	Human - MMRd (colon)	0.013567	Mouse - MMRd (lung)	0.00620934	C[C>A]C	Pearson's corr.: 0.77 | P-value = 9.65e-20
C>A	C.C	Human - MMRd (colon)	0.013567	Mouse - MMRd (colon)	0.0127582	C[C>A]C	Pearson's corr.: 0.88 | P-value = 2.54e-32
C>A	C.G	Human - MMRd (colon)	0.0100717	Mouse - MMRd (colon)	0.00850547	C[C>A]G	Pearson's corr.: 0.88 | P-value = 2.54e-32
C>A	C.G	Human - MMRd (colon)	0.0100717	Mouse - MMRd (lung)	0.00620934	C[C>A]G	Pearson's corr.: 0.77 | P-value = 9.65e-20
C>A	C.T	Human - MMRd (colon)	0.0323767	Mouse - MMRd (colon)	0.0431349	C[C>A]T	Pearson's corr.: 0.88 | P-value = 2.54e-32
C>A	C.T	Human - MMRd (colon)	0.0323767	Mouse - MMRd (lung)	0.0260201	C[C>A]T	Pearson's corr.: 0.77 | P-value = 9.65e-20
C>A	G.A	Human - MMRd (colon)	0.0035872	Mouse - MMRd (lung)	0.00443525	G[C>A]A	Pearson's corr.: 0.77 | P-value = 9.65e-20
C>A	G.A	Human - MMRd (colon)	0.0035872	Mouse - MMRd (colon)	0.00425273	G[C>A]A	Pearson's corr.: 0.88 | P-value = 2.54e-32
C>A	G.C	Human - MMRd (colon)	0.00556475	Mouse - MMRd (lung)	0.00739208	G[C>A]C	Pearson's corr.: 0.77 | P-value = 9.65e-20
C>A	G.C	Human - MMRd (colon)	0.00556475	Mouse - MMRd (colon)	0.00486027	G[C>A]C	Pearson's corr.: 0.88 | P-value = 2.54e-32
C>A	G.G	Human - MMRd (colon)	0.00331126	Mouse - MMRd (colon)	0.0018226	G[C>A]G	Pearson's corr.: 0.88 | P-value = 2.54e-32
C>A	G.G	Human - MMRd (colon)	0.00331126	Mouse - MMRd (lung)	0.00532229	G[C>A]G	Pearson's corr.: 0.77 | P-value = 9.65e-20
C>A	G.T	Human - MMRd (colon)	0.00878403	Mouse - MMRd (colon)	0.0164034	G[C>A]T	Pearson's corr.: 0.88 | P-value = 2.54e-32
C>A	G.T	Human - MMRd (colon)	0.00878403	Mouse - MMRd (lung)	0.0162626	G[C>A]T	Pearson's corr.: 0.77 | P-value = 9.65e-20
C>A	T.A	Human - MMRd (colon)	0.00188558	Mouse - MMRd (lung)	0.00206978	T[C>A]A	Pearson's corr.: 0.77 | P-value = 9.65e-20
C>A	T.A	Human - MMRd (colon)	0.00188558	Mouse - MMRd (colon)	0.00303767	T[C>A]A	Pearson's corr.: 0.88 | P-value = 2.54e-32
C>A	T.C	Human - MMRd (colon)	0.0035872	Mouse - MMRd (lung)	0.00325251	T[C>A]C	Pearson's corr.: 0.77 | P-value = 9.65e-20
C>A	T.C	Human - MMRd (colon)	0.0035872	Mouse - MMRd (colon)	0.0072904	T[C>A]C	Pearson's corr.: 0.88 | P-value = 2.54e-32
C>A	T.G	Human - MMRd (colon)	0.00105776	Mouse - MMRd (colon)	0.0018226	T[C>A]G	Pearson's corr.: 0.88 | P-value = 2.54e-32
C>A	T.G	Human - MMRd (colon)	0.00105776	Mouse - MMRd (lung)	0.000591366	T[C>A]G	Pearson's corr.: 0.77 | P-value = 9.65e-20
C>A	T.T	Human - MMRd (colon)	0.00510486	Mouse - MMRd (colon)	0.0072904	T[C>A]T	Pearson's corr.: 0.88 | P-value = 2.54e-32
C>A	T.T	Human - MMRd (colon)	0.00510486	Mouse - MMRd (lung)	0.00591366	T[C>A]T	Pearson's corr.: 0.77 | P-value = 9.65e-20
C>G	A.A	Human - MMRd (colon)	0.00124172	Mouse - MMRd (lung)	0.00118273	A[C>G]A	Pearson's corr.: 0.77 | P-value = 9.65e-20
C>G	A.A	Human - MMRd (colon)	0.00124172	Mouse - MMRd (colon)	0	A[C>G]A	Pearson's corr.: 0.88 | P-value = 2.54e-32
C>G	A.C	Human - MMRd (colon)	0.00119573	Mouse - MMRd (lung)	0.00118273	A[C>G]C	Pearson's corr.: 0.77 | P-value = 9.65e-20
C>G	A.C	Human - MMRd (colon)	0.00119573	Mouse - MMRd (colon)	0.00303767	A[C>G]C	Pearson's corr.: 0.88 | P-value = 2.54e-32
C>G	A.G	Human - MMRd (colon)	0.000137969	Mouse - MMRd (lung)	0	A[C>G]G	Pearson's corr.: 0.77 | P-value = 9.65e-20
C>G	A.G	Human - MMRd (colon)	0.000137969	Mouse - MMRd (colon)	0.00121507	A[C>G]G	Pearson's corr.: 0.88 | P-value = 2.54e-32
C>G	A.T	Human - MMRd (colon)	0.00101177	Mouse - MMRd (lung)	0.000887049	A[C>G]T	Pearson's corr.: 0.77 | P-value = 9.65e-20
C>G	A.T	Human - MMRd (colon)	0.00101177	Mouse - MMRd (colon)	0.0018226	A[C>G]T	Pearson's corr.: 0.88 | P-value = 2.54e-32
C>G	C.A	Human - MMRd (colon)	0.000321928	Mouse - MMRd (colon)	0	C[C>G]A	Pearson's corr.: 0.88 | P-value = 2.54e-32
C>G	C.A	Human - MMRd (colon)	0.000321928	Mouse - MMRd (lung)	0.000295683	C[C>G]A	Pearson's corr.: 0.77 | P-value = 9.65e-20
C>G	C.C	Human - MMRd (colon)	0.000321928	Mouse - MMRd (lung)	0.000295683	C[C>G]C	Pearson's corr.: 0.77 | P-value = 9.65e-20
C>G	C.C	Human - MMRd (colon)	0.000321928	Mouse - MMRd (colon)	0.000607533	C[C>G]C	Pearson's corr.: 0.88 | P-value = 2.54e-32
C>G	C.G	Human - MMRd (colon)	0.000321928	Mouse - MMRd (lung)	0.000591366	C[C>G]G	Pearson's corr.: 0.77 | P-value = 9.65e-20
C>G	C.G	Human - MMRd (colon)	0.000321928	Mouse - MMRd (colon)	0.00121507	C[C>G]G	Pearson's corr.: 0.88 | P-value = 2.54e-32
C>G	C.T	Human - MMRd (colon)	0.000505887	Mouse - MMRd (lung)	0.000295683	C[C>G]T	Pearson's corr.: 0.77 | P-value = 9.65e-20
C>G	C.T	Human - MMRd (colon)	0.000505887	Mouse - MMRd (colon)	0	C[C>G]T	Pearson's corr.: 0.88 | P-value = 2.54e-32
C>G	G.A	Human - MMRd (colon)	0.000827815	Mouse - MMRd (colon)	0.00243013	G[C>G]A	Pearson's corr.: 0.88 | P-value = 2.54e-32
C>G	G.A	Human - MMRd (colon)	0.000827815	Mouse - MMRd (lung)	0.000295683	G[C>G]A	Pearson's corr.: 0.77 | P-value = 9.65e-20
C>G	G.C	Human - MMRd (colon)	0.00308131	Mouse - MMRd (lung)	0.00118273	G[C>G]C	Pearson's corr.: 0.77 | P-value = 9.65e-20
C>G	G.C	Human - MMRd (colon)	0.00308131	Mouse - MMRd (colon)	0.0036452	G[C>G]C	Pearson's corr.: 0.88 | P-value = 2.54e-32
C>G	G.G	Human - MMRd (colon)	0.00119573	Mouse - MMRd (colon)	0	G[C>G]G	Pearson's corr.: 0.88 | P-value = 2.54e-32
C>G	G.G	Human - MMRd (colon)	0.00119573	Mouse - MMRd (lung)	0.000295683	G[C>G]G	Pearson's corr.: 0.77 | P-value = 9.65e-20
C>G	G.T	Human - MMRd (colon)	0.000919794	Mouse - MMRd (lung)	0.00118273	G[C>G]T	Pearson's corr.: 0.77 | P-value = 9.65e-20
C>G	G.T	Human - MMRd (colon)	0.000919794	Mouse - MMRd (colon)	0.000607533	G[C>G]T	Pearson's corr.: 0.88 | P-value = 2.54e-32
C>G	T.A	Human - MMRd (colon)	0.000137969	Mouse - MMRd (colon)	0	T[C>G]A	Pearson's corr.: 0.88 | P-value = 2.54e-32
C>G	T.A	Human - MMRd (colon)	0.000137969	Mouse - MMRd (lung)	0	T[C>G]A	Pearson's corr.: 0.77 | P-value = 9.65e-20
C>G	T.C	Human - MMRd (colon)	0.000827815	Mouse - MMRd (lung)	0.00147842	T[C>G]C	Pearson's corr.: 0.77 | P-value = 9.65e-20
C>G	T.C	Human - MMRd (colon)	0.000827815	Mouse - MMRd (colon)	0.00121507	T[C>G]C	Pearson's corr.: 0.88 | P-value = 2.54e-32
C>G	T.G	Human - MMRd (colon)	0.000183959	Mouse - MMRd (lung)	0.000591366	T[C>G]G	Pearson's corr.: 0.77 | P-value = 9.65e-20
C>G	T.G	Human - MMRd (colon)	0.000183959	Mouse - MMRd (colon)	0	T[C>G]G	Pearson's corr.: 0.88 | P-value = 2.54e-32
C>G	T.T	Human - MMRd (colon)	0.00105776	Mouse - MMRd (lung)	0.000887049	T[C>G]T	Pearson's corr.: 0.77 | P-value = 9.65e-20
C>G	T.T	Human - MMRd (colon)	0.00105776	Mouse - MMRd (colon)	0.000607533	T[C>G]T	Pearson's corr.: 0.88 | P-value = 2.54e-32
C>T	A.A	Human - MMRd (colon)	0.0137049	Mouse - MMRd (lung)	0.00768776	A[C>T]A	Pearson's corr.: 0.77 | P-value = 9.65e-20
C>T	A.A	Human - MMRd (colon)	0.0137049	Mouse - MMRd (colon)	0.0188335	A[C>T]A	Pearson's corr.: 0.88 | P-value = 2.54e-32
C>T	A.C	Human - MMRd (colon)	0.0110835	Mouse - MMRd (colon)	0.0157959	A[C>T]C	Pearson's corr.: 0.88 | P-value = 2.54e-32
C>T	A.C	Human - MMRd (colon)	0.0110835	Mouse - MMRd (lung)	0.00975754	A[C>T]C	Pearson's corr.: 0.77 | P-value = 9.65e-20
C>T	A.G	Human - MMRd (colon)	0.110927	Mouse - MMRd (colon)	0.0419198	A[C>T]G	Pearson's corr.: 0.88 | P-value = 2.54e-32
C>T	A.G	Human - MMRd (colon)	0.110927	Mouse - MMRd (lung)	0.0351863	A[C>T]G	Pearson's corr.: 0.77 | P-value = 9.65e-20
C>T	A.T	Human - MMRd (colon)	0.00735835	Mouse - MMRd (lung)	0.00857481	A[C>T]T	Pearson's corr.: 0.77 | P-value = 9.65e-20
C>T	A.T	Human - MMRd (colon)	0.00735835	Mouse - MMRd (colon)	0.0157959	A[C>T]T	Pearson's corr.: 0.88 | P-value = 2.54e-32
C>T	C.A	Human - MMRd (colon)	0.0075883	Mouse - MMRd (lung)	0.00443525	C[C>T]A	Pearson's corr.: 0.77 | P-value = 9.65e-20
C>T	C.A	Human - MMRd (colon)	0.0075883	Mouse - MMRd (colon)	0.0121507	C[C>T]A	Pearson's corr.: 0.88 | P-value = 2.54e-32
C>T	C.C	Human - MMRd (colon)	0.00869205	Mouse - MMRd (colon)	0.0176185	C[C>T]C	Pearson's corr.: 0.88 | P-value = 2.54e-32
C>T	C.C	Human - MMRd (colon)	0.00869205	Mouse - MMRd (lung)	0.00827912	C[C>T]C	Pearson's corr.: 0.77 | P-value = 9.65e-20
C>T	C.G	Human - MMRd (colon)	0.113916	Mouse - MMRd (colon)	0.0400972	C[C>T]G	Pearson's corr.: 0.88 | P-value = 2.54e-32
C>T	C.G	Human - MMRd (colon)	0.113916	Mouse - MMRd (lung)	0.0269072	C[C>T]G	Pearson's corr.: 0.77 | P-value = 9.65e-20
C>T	C.T	Human - MMRd (colon)	0.00749632	Mouse - MMRd (lung)	0.00768776	C[C>T]T	Pearson's corr.: 0.77 | P-value = 9.65e-20
C>T	C.T	Human - MMRd (colon)	0.00749632	Mouse - MMRd (colon)	0.0139733	C[C>T]T	Pearson's corr.: 0.88 | P-value = 2.54e-32
C>T	G.A	Human - MMRd (colon)	0.0285136	Mouse - MMRd (lung)	0.0198108	G[C>T]A	Pearson's corr.: 0.77 | P-value = 9.65e-20
C>T	G.A	Human - MMRd (colon)	0.0285136	Mouse - MMRd (colon)	0.0431349	G[C>T]A	Pearson's corr.: 0.88 | P-value = 2.54e-32
C>T	G.C	Human - MMRd (colon)	0.0539459	Mouse - MMRd (colon)	0.0704739	G[C>T]C	Pearson's corr.: 0.88 | P-value = 2.54e-32
C>T	G.C	Human - MMRd (colon)	0.0539459	Mouse - MMRd (lung)	0.0505618	G[C>T]C	Pearson's corr.: 0.77 | P-value = 9.65e-20
C>T	G.G	Human - MMRd (colon)	0.190259	Mouse - MMRd (colon)	0.139125	G[C>T]G	Pearson's corr.: 0.88 | P-value = 2.54e-32
C>T	G.G	Human - MMRd (colon)	0.190259	Mouse - MMRd (lung)	0.0878179	G[C>T]G	Pearson's corr.: 0.77 | P-value = 9.65e-20
C>T	G.T	Human - MMRd (colon)	0.0294334	Mouse - MMRd (lung)	0.0239503	G[C>T]T	Pearson's corr.: 0.77 | P-value = 9.65e-20
C>T	G.T	Human - MMRd (colon)	0.0294334	Mouse - MMRd (colon)	0.045565	G[C>T]T	Pearson's corr.: 0.88 | P-value = 2.54e-32
C>T	T.A	Human - MMRd (colon)	0.00574871	Mouse - MMRd (lung)	0.0035482	T[C>T]A	Pearson's corr.: 0.77 | P-value = 9.65e-20
C>T	T.A	Human - MMRd (colon)	0.00574871	Mouse - MMRd (colon)	0.00486027	T[C>T]A	Pearson's corr.: 0.88 | P-value = 2.54e-32
C>T	T.C	Human - MMRd (colon)	0.00850809	Mouse - MMRd (lung)	0.00857481	T[C>T]C	Pearson's corr.: 0.77 | P-value = 9.65e-20
C>T	T.C	Human - MMRd (colon)	0.00850809	Mouse - MMRd (colon)	0.0109356	T[C>T]C	Pearson's corr.: 0.88 | P-value = 2.54e-32
C>T	T.G	Human - MMRd (colon)	0.0516004	Mouse - MMRd (colon)	0.0170109	T[C>T]G	Pearson's corr.: 0.88 | P-value = 2.54e-32
C>T	T.G	Human - MMRd (colon)	0.0516004	Mouse - MMRd (lung)	0.0144885	T[C>T]G	Pearson's corr.: 0.77 | P-value = 9.65e-20
C>T	T.T	Human - MMRd (colon)	0.00501288	Mouse - MMRd (colon)	0.0054678	T[C>T]T	Pearson's corr.: 0.88 | P-value = 2.54e-32
C>T	T.T	Human - MMRd (colon)	0.00501288	Mouse - MMRd (lung)	0.00561798	T[C>T]T	Pearson's corr.: 0.77 | P-value = 9.65e-20
T>A	A.A	Human - MMRd (colon)	0.000965784	Mouse - MMRd (lung)	0.00236546	A[T>A]A	Pearson's corr.: 0.77 | P-value = 9.65e-20
T>A	A.A	Human - MMRd (colon)	0.000965784	Mouse - MMRd (colon)	0	A[T>A]A	Pearson's corr.: 0.88 | P-value = 2.54e-32
T>A	A.C	Human - MMRd (colon)	0.0031273	Mouse - MMRd (lung)	0.00502661	A[T>A]C	Pearson's corr.: 0.77 | P-value = 9.65e-20
T>A	A.C	Human - MMRd (colon)	0.0031273	Mouse - MMRd (colon)	0.00486027	A[T>A]C	Pearson's corr.: 0.88 | P-value = 2.54e-32
T>A	A.G	Human - MMRd (colon)	0.000965784	Mouse - MMRd (colon)	0.0018226	A[T>A]G	Pearson's corr.: 0.88 | P-value = 2.54e-32
T>A	A.G	Human - MMRd (colon)	0.000965784	Mouse - MMRd (lung)	0.00591366	A[T>A]G	Pearson's corr.: 0.77 | P-value = 9.65e-20
T>A	A.T	Human - MMRd (colon)	0.00280537	Mouse - MMRd (colon)	0.00486027	A[T>A]T	Pearson's corr.: 0.88 | P-value = 2.54e-32
T>A	A.T	Human - MMRd (colon)	0.00280537	Mouse - MMRd (lung)	0.012123	A[T>A]T	Pearson's corr.: 0.77 | P-value = 9.65e-20
T>A	C.A	Human - MMRd (colon)	0.000275938	Mouse - MMRd (lung)	0.0035482	C[T>A]A	Pearson's corr.: 0.77 | P-value = 9.65e-20
T>A	C.A	Human - MMRd (colon)	0.000275938	Mouse - MMRd (colon)	0	C[T>A]A	Pearson's corr.: 0.88 | P-value = 2.54e-32
T>A	C.C	Human - MMRd (colon)	0.00308131	Mouse - MMRd (lung)	0.00650503	C[T>A]C	Pearson's corr.: 0.77 | P-value = 9.65e-20
T>A	C.C	Human - MMRd (colon)	0.00308131	Mouse - MMRd (colon)	0.0036452	C[T>A]C	Pearson's corr.: 0.88 | P-value = 2.54e-32
T>A	C.G	Human - MMRd (colon)	0.00137969	Mouse - MMRd (colon)	0.00121507	C[T>A]G	Pearson's corr.: 0.88 | P-value = 2.54e-32
T>A	C.G	Human - MMRd (colon)	0.00137969	Mouse - MMRd (lung)	0.0100532	C[T>A]G	Pearson's corr.: 0.77 | P-value = 9.65e-20
T>A	C.T	Human - MMRd (colon)	0.00128771	Mouse - MMRd (colon)	0.00121507	C[T>A]T	Pearson's corr.: 0.88 | P-value = 2.54e-32
T>A	C.T	Human - MMRd (colon)	0.00128771	Mouse - MMRd (lung)	0.011236	C[T>A]T	Pearson's corr.: 0.77 | P-value = 9.65e-20
T>A	G.A	Human - MMRd (colon)	0.000689845	Mouse - MMRd (lung)	0.00266115	G[T>A]A	Pearson's corr.: 0.77 | P-value = 9.65e-20
T>A	G.A	Human - MMRd (colon)	0.000689845	Mouse - MMRd (colon)	0	G[T>A]A	Pearson's corr.: 0.88 | P-value = 2.54e-32
T>A	G.C	Human - MMRd (colon)	0.00326527	Mouse - MMRd (lung)	0.00325251	G[T>A]C	Pearson's corr.: 0.77 | P-value = 9.65e-20
T>A	G.C	Human - MMRd (colon)	0.00326527	Mouse - MMRd (colon)	0.00121507	G[T>A]C	Pearson's corr.: 0.88 | P-value = 2.54e-32
T>A	G.G	Human - MMRd (colon)	0.00110375	Mouse - MMRd (lung)	0.00680071	G[T>A]G	Pearson's corr.: 0.77 | P-value = 9.65e-20
T>A	G.G	Human - MMRd (colon)	0.00110375	Mouse - MMRd (colon)	0.000607533	G[T>A]G	Pearson's corr.: 0.88 | P-value = 2.54e-32
T>A	G.T	Human - MMRd (colon)	0.00110375	Mouse - MMRd (lung)	0.00443525	G[T>A]T	Pearson's corr.: 0.77 | P-value = 9.65e-20
T>A	G.T	Human - MMRd (colon)	0.00110375	Mouse - MMRd (colon)	0.00243013	G[T>A]T	Pearson's corr.: 0.88 | P-value = 2.54e-32
T>A	T.A	Human - MMRd (colon)	0.000781825	Mouse - MMRd (colon)	0.000607533	T[T>A]A	Pearson's corr.: 0.88 | P-value = 2.54e-32
T>A	T.A	Human - MMRd (colon)	0.000781825	Mouse - MMRd (lung)	0.00325251	T[T>A]A	Pearson's corr.: 0.77 | P-value = 9.65e-20
T>A	T.C	Human - MMRd (colon)	0.00128771	Mouse - MMRd (lung)	0.00236546	T[T>A]C	Pearson's corr.: 0.77 | P-value = 9.65e-20
T>A	T.C	Human - MMRd (colon)	0.00128771	Mouse - MMRd (colon)	0.000607533	T[T>A]C	Pearson's corr.: 0.88 | P-value = 2.54e-32
T>A	T.G	Human - MMRd (colon)	0.000321928	Mouse - MMRd (lung)	0.00620934	T[T>A]G	Pearson's corr.: 0.77 | P-value = 9.65e-20
T>A	T.G	Human - MMRd (colon)	0.000321928	Mouse - MMRd (colon)	0.000607533	T[T>A]G	Pearson's corr.: 0.88 | P-value = 2.54e-32
T>A	T.T	Human - MMRd (colon)	0.000505887	Mouse - MMRd (lung)	0.00502661	T[T>A]T	Pearson's corr.: 0.77 | P-value = 9.65e-20
T>A	T.T	Human - MMRd (colon)	0.000505887	Mouse - MMRd (colon)	0.00121507	T[T>A]T	Pearson's corr.: 0.88 | P-value = 2.54e-32
T>C	A.A	Human - MMRd (colon)	0.00915195	Mouse - MMRd (colon)	0.009113	A[T>C]A	Pearson's corr.: 0.88 | P-value = 2.54e-32
T>C	A.A	Human - MMRd (colon)	0.00915195	Mouse - MMRd (lung)	0.0174453	A[T>C]A	Pearson's corr.: 0.77 | P-value = 9.65e-20
T>C	A.C	Human - MMRd (colon)	0.00763429	Mouse - MMRd (lung)	0.0174453	A[T>C]C	Pearson's corr.: 0.77 | P-value = 9.65e-20
T>C	A.C	Human - MMRd (colon)	0.00763429	Mouse - MMRd (colon)	0.0133657	A[T>C]C	Pearson's corr.: 0.88 | P-value = 2.54e-32
T>C	A.G	Human - MMRd (colon)	0.0162344	Mouse - MMRd (colon)	0.0236938	A[T>C]G	Pearson's corr.: 0.88 | P-value = 2.54e-32
T>C	A.G	Human - MMRd (colon)	0.0162344	Mouse - MMRd (lung)	0.0337079	A[T>C]G	Pearson's corr.: 0.77 | P-value = 9.65e-20
T>C	A.T	Human - MMRd (colon)	0.004461	Mouse - MMRd (lung)	0.0130101	A[T>C]T	Pearson's corr.: 0.77 | P-value = 9.65e-20
T>C	A.T	Human - MMRd (colon)	0.004461	Mouse - MMRd (colon)	0.00607533	A[T>C]T	Pearson's corr.: 0.88 | P-value = 2.54e-32
T>C	C.A	Human - MMRd (colon)	0.00643856	Mouse - MMRd (colon)	0.0139733	C[T>C]A	Pearson's corr.: 0.88 | P-value = 2.54e-32
T>C	C.A	Human - MMRd (colon)	0.00643856	Mouse - MMRd (lung)	0.0144885	C[T>C]A	Pearson's corr.: 0.77 | P-value = 9.65e-20
T>C	C.C	Human - MMRd (colon)	0.00869205	Mouse - MMRd (lung)	0.0171496	C[T>C]C	Pearson's corr.: 0.77 | P-value = 9.65e-20
T>C	C.C	Human - MMRd (colon)	0.00869205	Mouse - MMRd (colon)	0.0127582	C[T>C]C	Pearson's corr.: 0.88 | P-value = 2.54e-32
T>C	C.G	Human - MMRd (colon)	0.0258462	Mouse - MMRd (lung)	0.0345949	C[T>C]G	Pearson's corr.: 0.77 | P-value = 9.65e-20
T>C	C.G	Human - MMRd (colon)	0.0258462	Mouse - MMRd (colon)	0.0382746	C[T>C]G	Pearson's corr.: 0.88 | P-value = 2.54e-32
T>C	C.T	Human - MMRd (colon)	0.00708241	Mouse - MMRd (lung)	0.0313424	C[T>C]T	Pearson's corr.: 0.77 | P-value = 9.65e-20
T>C	C.T	Human - MMRd (colon)	0.00708241	Mouse - MMRd (colon)	0.0127582	C[T>C]T	Pearson's corr.: 0.88 | P-value = 2.54e-32
T>C	G.A	Human - MMRd (colon)	0.0197756	Mouse - MMRd (lung)	0.0499704	G[T>C]A	Pearson's corr.: 0.77 | P-value = 9.65e-20
T>C	G.A	Human - MMRd (colon)	0.0197756	Mouse - MMRd (colon)	0.0243013	G[T>C]A	Pearson's corr.: 0.88 | P-value = 2.54e-32
T>C	G.C	Human - MMRd (colon)	0.0144408	Mouse - MMRd (colon)	0.0267315	G[T>C]C	Pearson's corr.: 0.88 | P-value = 2.54e-32
T>C	G.C	Human - MMRd (colon)	0.0144408	Mouse - MMRd (lung)	0.0218805	G[T>C]C	Pearson's corr.: 0.77 | P-value = 9.65e-20
T>C	G.G	Human - MMRd (colon)	0.0191777	Mouse - MMRd (colon)	0.0267315	G[T>C]G	Pearson's corr.: 0.88 | P-value = 2.54e-32
T>C	G.G	Human - MMRd (colon)	0.0191777	Mouse - MMRd (lung)	0.036369	G[T>C]G	Pearson's corr.: 0.77 | P-value = 9.65e-20
T>C	G.T	Human - MMRd (colon)	0.0129691	Mouse - MMRd (lung)	0.0331165	G[T>C]T	Pearson's corr.: 0.77 | P-value = 9.65e-20
T>C	G.T	Human - MMRd (colon)	0.0129691	Mouse - MMRd (colon)	0.0109356	G[T>C]T	Pearson's corr.: 0.88 | P-value = 2.54e-32
T>C	T.A	Human - MMRd (colon)	0.00538079	Mouse - MMRd (lung)	0.00561798	T[T>C]A	Pearson's corr.: 0.77 | P-value = 9.65e-20
T>C	T.A	Human - MMRd (colon)	0.00538079	Mouse - MMRd (colon)	0.00303767	T[T>C]A	Pearson's corr.: 0.88 | P-value = 2.54e-32
T>C	T.C	Human - MMRd (colon)	0.00731236	Mouse - MMRd (colon)	0.0072904	T[T>C]C	Pearson's corr.: 0.88 | P-value = 2.54e-32
T>C	T.C	Human - MMRd (colon)	0.00731236	Mouse - MMRd (lung)	0.00384388	T[T>C]C	Pearson's corr.: 0.77 | P-value = 9.65e-20
T>C	T.G	Human - MMRd (colon)	0.00910596	Mouse - MMRd (colon)	0.0121507	T[T>C]G	Pearson's corr.: 0.88 | P-value = 2.54e-32
T>C	T.G	Human - MMRd (colon)	0.00910596	Mouse - MMRd (lung)	0.00975754	T[T>C]G	Pearson's corr.: 0.77 | P-value = 9.65e-20
T>C	T.T	Human - MMRd (colon)	0.00418506	Mouse - MMRd (lung)	0.00857481	T[T>C]T	Pearson's corr.: 0.77 | P-value = 9.65e-20
T>C	T.T	Human - MMRd (colon)	0.00418506	Mouse - MMRd (colon)	0.0018226	T[T>C]T	Pearson's corr.: 0.88 | P-value = 2.54e-32
T>G	A.A	Human - MMRd (colon)	0.000321928	Mouse - MMRd (lung)	0.000887049	A[T>G]A	Pearson's corr.: 0.77 | P-value = 9.65e-20
T>G	A.A	Human - MMRd (colon)	0.000321928	Mouse - MMRd (colon)	0.00121507	A[T>G]A	Pearson's corr.: 0.88 | P-value = 2.54e-32
T>G	A.C	Human - MMRd (colon)	0.000735835	Mouse - MMRd (colon)	0.00243013	A[T>G]C	Pearson's corr.: 0.88 | P-value = 2.54e-32
T>G	A.C	Human - MMRd (colon)	0.000735835	Mouse - MMRd (lung)	0.00946186	A[T>G]C	Pearson's corr.: 0.77 | P-value = 9.65e-20
T>G	A.G	Human - MMRd (colon)	0.000689845	Mouse - MMRd (colon)	0.000607533	A[T>G]G	Pearson's corr.: 0.88 | P-value = 2.54e-32
T>G	A.G	Human - MMRd (colon)	0.000689845	Mouse - MMRd (lung)	0.00532229	A[T>G]G	Pearson's corr.: 0.77 | P-value = 9.65e-20
T>G	A.T	Human - MMRd (colon)	0.00142568	Mouse - MMRd (lung)	0.0103489	A[T>G]T	Pearson's corr.: 0.77 | P-value = 9.65e-20
T>G	A.T	Human - MMRd (colon)	0.00142568	Mouse - MMRd (colon)	0.00668287	A[T>G]T	Pearson's corr.: 0.88 | P-value = 2.54e-32
T>G	C.A	Human - MMRd (colon)	0.000459897	Mouse - MMRd (lung)	0.00118273	C[T>G]A	Pearson's corr.: 0.77 | P-value = 9.65e-20
T>G	C.A	Human - MMRd (colon)	0.000459897	Mouse - MMRd (colon)	0.00121507	C[T>G]A	Pearson's corr.: 0.88 | P-value = 2.54e-32
T>G	C.C	Human - MMRd (colon)	0.00565673	Mouse - MMRd (lung)	0.0133057	C[T>G]C	Pearson's corr.: 0.77 | P-value = 9.65e-20
T>G	C.C	Human - MMRd (colon)	0.00565673	Mouse - MMRd (colon)	0.009113	C[T>G]C	Pearson's corr.: 0.88 | P-value = 2.54e-32
T>G	C.G	Human - MMRd (colon)	0.00464496	Mouse - MMRd (colon)	0.0103281	C[T>G]G	Pearson's corr.: 0.88 | P-value = 2.54e-32
T>G	C.G	Human - MMRd (colon)	0.00464496	Mouse - MMRd (lung)	0.0136014	C[T>G]G	Pearson's corr.: 0.77 | P-value = 9.65e-20
T>G	C.T	Human - MMRd (colon)	0.00837013	Mouse - MMRd (colon)	0.0127582	C[T>G]T	Pearson's corr.: 0.88 | P-value = 2.54e-32
T>G	C.T	Human - MMRd (colon)	0.00837013	Mouse - MMRd (lung)	0.0260201	C[T>G]T	Pearson's corr.: 0.77 | P-value = 9.65e-20
T>G	G.A	Human - MMRd (colon)	0.000229948	Mouse - MMRd (lung)	0.000887049	G[T>G]A	Pearson's corr.: 0.77 | P-value = 9.65e-20
T>G	G.A	Human - MMRd (colon)	0.000229948	Mouse - MMRd (colon)	0	G[T>G]A	Pearson's corr.: 0.88 | P-value = 2.54e-32
T>G	G.C	Human - MMRd (colon)	0.000689845	Mouse - MMRd (lung)	0.0100532	G[T>G]C	Pearson's corr.: 0.77 | P-value = 9.65e-20
T>G	G.C	Human - MMRd (colon)	0.000689845	Mouse - MMRd (colon)	0.0036452	G[T>G]C	Pearson's corr.: 0.88 | P-value = 2.54e-32
T>G	G.G	Human - MMRd (colon)	0.00101177	Mouse - MMRd (colon)	0.0018226	G[T>G]G	Pearson's corr.: 0.88 | P-value = 2.54e-32
T>G	G.G	Human - MMRd (colon)	0.00101177	Mouse - MMRd (lung)	0.00502661	G[T>G]G	Pearson's corr.: 0.77 | P-value = 9.65e-20
T>G	G.T	Human - MMRd (colon)	0.0026674	Mouse - MMRd (colon)	0.0103281	G[T>G]T	Pearson's corr.: 0.88 | P-value = 2.54e-32
T>G	G.T	Human - MMRd (colon)	0.0026674	Mouse - MMRd (lung)	0.0130101	G[T>G]T	Pearson's corr.: 0.77 | P-value = 9.65e-20
T>G	T.A	Human - MMRd (colon)	0.000229948	Mouse - MMRd (lung)	0.00118273	T[T>G]A	Pearson's corr.: 0.77 | P-value = 9.65e-20
T>G	T.A	Human - MMRd (colon)	0.000229948	Mouse - MMRd (colon)	0	T[T>G]A	Pearson's corr.: 0.88 | P-value = 2.54e-32
T>G	T.C	Human - MMRd (colon)	0.000781825	Mouse - MMRd (lung)	0.00413956	T[T>G]C	Pearson's corr.: 0.77 | P-value = 9.65e-20
T>G	T.C	Human - MMRd (colon)	0.000781825	Mouse - MMRd (colon)	0.0018226	T[T>G]C	Pearson's corr.: 0.88 | P-value = 2.54e-32
T>G	T.G	Human - MMRd (colon)	0.00114974	Mouse - MMRd (colon)	0.000607533	T[T>G]G	Pearson's corr.: 0.88 | P-value = 2.54e-32
T>G	T.G	Human - MMRd (colon)	0.00114974	Mouse - MMRd (lung)	0.00443525	T[T>G]G	Pearson's corr.: 0.77 | P-value = 9.65e-20
T>G	T.T	Human - MMRd (colon)	0.00110375	Mouse - MMRd (colon)	0.0036452	T[T>G]T	Pearson's corr.: 0.88 | P-value = 2.54e-32
T>G	T.T	Human - MMRd (colon)	0.00110375	Mouse - MMRd (lung)	0.00768776	T[T>G]T	Pearson's corr.: 0.77 | P-value = 9.65e-20

## Sheet: ED Fig. 1s-t
Source Data Extended Data Figure 1
Related to Extended Data Figure 1s-t
chrom	start	end	pos	ref	obs	variant_type	SCC_P1_VAF	09-2_PAR_VAF	13-1_PAR_VAF
chr1	100141145	100141145	100141145	-	T	Insertion	0.232704	0.0857143	0
chr1	10037740	10037740	10037740	T	C	SNV	0.204545	0.0136986	0
chr1	10408369	10408369	10408369	G	A	SNV	0	0.0331126	0
chr1	104934359	104934359	104934359	A	G	SNV	0.25641	0	0
chr1	104941122	104941122	104941122	A	G	SNV	0	0.0375	0
chr1	105637490	105637490	105637489	A	-	Deletion	0.25	0	0
chr1	106004165	106004165	106004165	T	C	SNV	0.241667	0.0263158	0
chr1	106780675	106780675	106780674	A	-	Deletion	0.218487	0	0
chr1	107000780	107000780	107000780	T	C	SNV	0.255814	0	0
chr1	107159045	107159045	107159045	T	C	SNV	0.242424	0.00990099	0
chr1	107277017	107277017	107277017	T	A	SNV	0.26257	0.0151515	0
chr1	109994171	109994171	109994170	A	-	Deletion	0.15625	0.16129	0
chr1	110052960	110052960	110052960	C	T	SNV	0.280488	0	0
chr1	110919620	110919620	110919620	T	G	SNV	0.244444	0	0
chr1	110925064	110925064	110925064	T	C	SNV	0.297468	0	0
chr1	110932144	110932144	110932144	A	G	SNV	0.184211	0.125	0
chr1	11101050	11101050	11101049	T	-	Deletion	0.362745	0.108696	0.0163934
chr1	11185964	11185964	11185964	T	G	SNV	0.256098	0.0327869	0.0183486
chr1	115685184	115685184	115685184	A	G	SNV	0.21573	0.0238806	0
chr1	116117615	116117615	116117615	-	T	Insertion	0	0.0555556	0
chr1	118309772	118309772	118309772	C	G	SNV	0.21	0.016129	0
chr1	119528045	119528045	119528045	T	C	SNV	0.215768	0.0179641	0
chr1	119550503	119550503	119550503	A	T	SNV	0	0.043956	0
chr1	119667687	119667687	119667687	T	C	SNV	0.25	0	0
chr1	119691821	119691821	119691821	A	G	SNV	0.29697	0.0075188	0
chr1	11974924	11974924	11974924	T	C	SNV	0	0.0346821	0
chr1	119995046	119995046	119995046	T	C	SNV	0.255814	0.0377358	0
chr1	121482637	121482637	121482637	C	A	SNV	0.2625	0.171429	0
chr1	121557468	121557468	121557468	C	T	SNV	0	0.0535714	0
chr1	121557479	121557479	121557479	T	C	SNV	0.089172	0	0
chr1	121559351	121559351	121559351	T	C	SNV	0.352941	0	0
chr1	123341296	123341296	123341296	T	A	SNV	0.185185	0.210526	0
chr1	123411866	123411866	123411865	T	-	Deletion	0.253521	0.0416667	0
chr1	123854202	123854202	123854202	A	C	SNV	0.190722	0.153846	0
chr1	125394098	125394098	125394097	A	-	Deletion	0.296296	0.177419	0.0222222
chr1	125403589	125403589	125403588	T	-	Deletion	0.188679	0.182927	0
chr1	125982235	125982235	125982235	A	G	SNV	0.204082	0.0952381	0
chr1	127412243	127412243	127412243	G	T	SNV	0.17284	0.166667	0
chr1	127795232	127795232	127795231	A	-	Deletion	0.230769	0.0365854	0
chr1	128193486	128193486	128193486	T	C	SNV	0.306122	0	0
chr1	128202418	128202418	128202418	T	C	SNV	0.287081	0.017316	0
chr1	128216564	128216564	128216564	T	C	SNV	0.204301	0	0
chr1	128236639	128236639	128236639	T	C	SNV	0.206704	0.0144928	0
chr1	128275018	128275018	128275018	T	C	SNV	0.255814	0.0851064	0
chr1	128291951	128291951	128291951	T	C	SNV	0.125	0.0111111	0
chr1	128300744	128300744	128300744	T	C	SNV	0.227273	0.0319149	0
chr1	128304111	128304111	128304111	T	A	SNV	0.268657	0	0
chr1	128348373	128348373	128348373	T	C	SNV	0.197183	0	0
chr1	130049748	130049748	130049747	T	-	Deletion	0.512	0.433735	0.011236
chr1	130440277	130440277	130440277	T	C	SNV	0.342105	0	0
chr1	130655982	130655982	130655982	G	A	SNV	0.234375	0	0
chr1	130813146	130813146	130813146	T	G	SNV	0.225225	0.0681818	0
chr1	13125490	13125490	13125490	T	C	SNV	0.281046	0.011236	0.00684932
chr1	131670829	131670829	131670829	A	G	SNV	0.298246	0.0277778	0
chr1	131977145	131977145	131977145	T	A	SNV	0.216867	0.0240964	0
chr1	132458394	132458394	132458394	G	A	SNV	0.152778	0.296296	0
chr1	132492609	132492609	132492609	T	C	SNV	0	0.0490196	0
chr1	133274382	133274382	133274382	A	G	SNV	0.225	0.322581	0
chr1	133382585	133382586	133382584	GA	-	Deletion	0.15625	0.0862069	0
chr1	133382586	133382586	133382585	A	-	Deletion	0.381818	0.363636	0.0701754
chr1	133393216	133393216	133393216	T	G	SNV	0.384615	0.142857	0
chr1	134746867	134746867	134746867	A	C	SNV	0.22807	0.0588235	0
chr1	134879721	134879721	134879721	T	C	SNV	0.274336	0.0114943	0
chr1	134999360	134999360	134999360	T	C	SNV	0.265487	0.0131579	0
chr1	135112349	135112349	135112349	A	G	SNV	0	0.0952381	0
chr1	135119407	135119407	135119407	A	G	SNV	0	0.0597015	0
chr1	135301934	135301934	135301934	T	C	SNV	0.226415	0.0285714	0
chr1	135386820	135386820	135386819	A	-	Deletion	0	0.0588235	0
chr1	135390670	135390670	135390669	A	-	Deletion	0.369565	0.257143	0.030303
chr1	135420265	135420265	135420265	T	C	SNV	0.324324	0	0
chr1	135460367	135460367	135460367	T	C	SNV	0	0.0485437	0
chr1	135460369	135460369	135460369	T	A	SNV	0	0.0510204	0
chr1	135825906	135825906	135825906	T	C	SNV	0.168831	0.101695	0
chr1	135831076	135831076	135831076	T	C	SNV	0	0.0654206	0
chr1	136070638	136070639	136070638	TT	AA	DBS	0.237288	0.0227273	0
chr1	138498589	138498589	138498589	T	G	SNV	0.251613	0	0
chr1	139432013	139432013	139432013	T	C	SNV	0.299213	0	0
chr1	139456816	139456816	139456816	T	C	SNV	0.325397	0.00884956	0
chr1	139464212	139464212	139464211	T	-	Deletion	0.242424	0	0
chr1	139479633	139479633	139479633	T	C	SNV	0.25	0.0147059	0
chr1	139490455	139490455	139490455	T	C	SNV	0.194631	0.01	0
chr1	139493630	139493630	139493629	T	-	Deletion	0.243902	0.0736842	0.0166667
chr1	139507581	139507581	139507581	T	C	SNV	0.297753	0.00699301	0
chr1	139740416	139740416	139740415	T	-	Deletion	0	0.107595	0
chr1	139810826	139810826	139810826	T	C	SNV	0.247706	0	0
chr1	139866002	139866002	139866002	T	C	SNV	0.234266	0	0
chr1	140533841	140533841	140533841	C	T	SNV	0.272727	0	0
chr1	140596025	140596025	140596025	T	C	SNV	0.21608	0.00740741	0.00510204
chr1	141256778	141256778	141256778	C	T	SNV	0.195489	0.00485437	0
chr1	141256922	141256922	141256922	A	G	SNV	0.0200803	0	0
chr1	143670071	143670071	143670070	A	-	Deletion	0.511628	0.116279	0
chr1	143800036	143800036	143800036	T	C	SNV	0.293333	0	0
chr1	144139554	144139554	144139554	T	G	SNV	0.270936	0	0
chr1	150583142	150583142	150583142	T	C	SNV	0.333333	0	0
chr1	150626993	150626993	150626993	T	G	SNV	0.308642	0	0
chr1	151351131	151351131	151351131	A	G	SNV	0.19863	0	0
chr1	151811612	151811612	151811612	T	C	SNV	0.228571	0	0
chr1	152540038	152540038	152540038	G	T	SNV	0.283951	0	0
chr1	152844296	152844296	152844296	T	C	SNV	0.235772	0.0190476	0
chr1	153464417	153464417	153464416	A	-	Deletion	0.0769231	0.032967	0
chr1	153760822	153760822	153760821	A	-	Deletion	0.2	0	0.0181818
chr1	153850771	153850771	153850771	T	C	SNV	0.224242	0	0
chr1	153874743	153874743	153874743	G	A	SNV	0.0309278	0	0
chr1	153892064	153892064	153892064	T	A	SNV	0.254658	0.00869565	0
chr1	153908199	153908199	153908199	G	A	SNV	0.169811	0	0
chr1	154413041	154413041	154413041	G	A	SNV	0.236559	0	0
chr1	154450862	154450862	154450862	G	T	SNV	0.196429	0.0322581	0
chr1	154633618	154633618	154633618	A	G	SNV	0	0.0851064	0
chr1	155615842	155615842	155615841	T	-	Deletion	0.604651	0.483146	0.0530303
chr1	156007718	156007718	156007717	A	-	Deletion	0.306122	0.227273	0.0263158
chr1	156635122	156635122	156635122	T	A	SNV	0.254237	0.048	0
chr1	157488373	157488373	157488373	T	G	SNV	0	0.0490196	0
chr1	157554720	157554720	157554720	T	C	SNV	0.2	0.015873	0
chr1	15838291	15838291	15838291	A	G	SNV	0.25	0.0151515	0
chr1	158969657	158969657	158969657	G	T	SNV	0.0434783	0	0
chr1	160077136	160077136	160077136	A	G	SNV	0.1875	0	0
chr1	160453721	160453721	160453721	A	G	SNV	0.208955	0.0434783	0
chr1	160577654	160577654	160577654	A	G	SNV	0	0.0380952	0
chr1	16078719	16078719	16078718	A	-	Deletion	0.444444	0.325581	0
chr1	161085971	161085971	161085970	T	-	Deletion	0.269231	0.00990099	0
chr1	161971908	161971908	161971908	A	T	SNV	0.216867	0	0
chr1	162677426	162677426	162677426	A	G	SNV	0.267327	0.0120482	0
chr1	162681219	162681219	162681219	A	G	SNV	0.291339	0	0
chr1	162716371	162716371	162716370	A	-	Deletion	0.183099	0.204082	0
chr1	162954403	162954403	162954403	T	C	SNV	0.153846	0.015625	0
chr1	164076126	164076126	164076125	T	-	Deletion	0.186047	0.191781	0
chr1	164161866	164161866	164161866	T	C	SNV	0.253165	0.0147059	0
chr1	164194057	164194057	164194057	A	G	SNV	0.235955	0	0
chr1	164257135	164257135	164257135	T	C	SNV	0.243697	0.016129	0.00411523
chr1	164257255	164257255	164257255	T	G	SNV	0.153846	0.048	0
chr1	165330026	165330026	165330026	A	G	SNV	0.243697	0	0
chr1	165539831	165539831	165539831	A	G	SNV	0.298507	0.201835	0
chr1	166238632	166238632	166238632	T	C	SNV	0.21875	0	0
chr1	166382165	166382165	166382165	T	G	SNV	0	0.0483871	0
chr1	166663412	166663412	166663412	A	G	SNV	0	0.0852713	0
chr1	169655604	169655604	169655604	G	A	SNV	0.206349	0.04	0
chr1	169676889	169676889	169676889	T	C	SNV	0.097561	0	0
chr1	169744490	169744490	169744490	A	G	SNV	0.275591	0.0215054	0
chr1	170200050	170200050	170200050	A	T	SNV	0.287879	0	0
chr1	170867593	170867593	170867592	A	-	Deletion	0	0.0961538	0
chr1	170874579	170874579	170874578	A	-	Deletion	0.00952381	0.133333	0.0105263
chr1	171285592	171285592	171285592	T	C	SNV	0.243902	0.140496	0
chr1	171286521	171286521	171286521	T	C	SNV	0.3125	0.0545455	0
chr1	171384812	171384812	171384812	A	G	SNV	0.272727	0	0
chr1	171460557	171460557	171460557	C	A	SNV	0.251572	0.00671141	0
chr1	171886312	171886312	171886312	A	G	SNV	0.267606	0	0
chr1	172246733	172246733	172246732	A	-	Deletion	0.252033	0	0
chr1	172251460	172251460	172251460	T	C	SNV	0.202128	0.011236	0
chr1	172257731	172257731	172257731	A	C	SNV	0.21875	0.0333333	0
chr1	172319308	172319308	172319308	T	C	SNV	0.147541	0	0
chr1	172498149	172498149	172498149	T	C	SNV	0.203704	0.0188679	0
chr1	172538507	172538507	172538507	T	C	SNV	0.0471698	0	0
chr1	173203796	173203796	173203796	T	C	SNV	0.203046	0	0.00529101
chr1	173203798	173203798	173203798	T	C	SNV	0.19797	0	0.00518135
chr1	173215959	173215959	173215958	T	-	Deletion	0.177305	0.160194	0
chr1	173341241	173341241	173341241	T	C	SNV	0.243902	0	0
chr1	173642702	173642702	173642702	C	T	SNV	0.237864	0	0
chr1	173798032	173798032	173798031	T	-	Deletion	0.217949	0.0322581	0
chr1	173937892	173937892	173937891	T	-	Deletion	0.194245	0.03125	0
chr1	174041940	174041940	174041940	C	A	SNV	0.177966	0.189873	0
chr1	174041991	174041991	174041991	C	T	SNV	0.262821	0	0
chr1	174137279	174137279	174137279	C	T	SNV	0.246445	0.00613497	0
chr1	174158781	174158781	174158781	T	C	SNV	0.207692	0.0410959	0
chr1	174184685	174184685	174184685	C	T	SNV	0	0.0574713	0
chr1	174250193	174250193	174250193	G	A	SNV	0.333333	0	0
chr1	174448814	174448814	174448814	A	G	SNV	0.17341	0	0
chr1	174666635	174666635	174666634	C	-	Deletion	0.230769	0	0.0136986
chr1	174699594	174699594	174699594	A	G	SNV	0.198347	0.0106383	0
chr1	175149711	175149711	175149711	-	A	Insertion	0.256881	0.0652174	0
chr1	175153188	175153188	175153188	T	C	SNV	0.225166	0	0
chr1	175270894	175270894	175270894	C	T	SNV	0.353535	0.0597015	0
chr1	175607803	175607803	175607803	A	T	SNV	0.222222	0	0
chr1	175620475	175620475	175620475	T	C	SNV	0.282609	0	0
chr1	175647071	175647071	175647071	A	T	SNV	0.266234	0	0
chr1	175688141	175688141	175688141	G	A	SNV	0.205128	0	0
chr1	17621635	17621635	17621635	T	G	SNV	0	0.038961	0
chr1	176756424	176756424	176756424	T	G	SNV	0	0.0287356	0
chr1	176874584	176874584	176874584	T	C	SNV	0.19697	0.1875	0
chr1	177050128	177050128	177050128	A	G	SNV	0.234375	0.0227273	0
chr1	177067198	177067198	177067197	T	-	Deletion	0.254545	0.05	0
chr1	177772194	177772194	177772194	T	C	SNV	0.271429	0	0
chr1	178141392	178141392	178141391	T	-	Deletion	0.349515	0.108696	0
chr1	178915747	178915747	178915746	T	-	Deletion	0.232955	0.00632911	0
chr1	179604611	179604611	179604611	T	A	SNV	0.247253	0.016129	0
chr1	179768987	179768987	179768987	A	G	SNV	0.316901	0.00892857	0.00591716
chr1	179795942	179795942	179795941	A	-	Deletion	0.206897	0	0
chr1	180067107	180067107	180067107	A	G	SNV	0.231481	0.0149254	0
chr1	180327947	180327947	180327947	G	A	SNV	0	0.0389864	0
chr1	180599051	180599051	180599051	A	G	SNV	0.242718	0.116883	0.00847458
chr1	180814670	180814670	180814670	A	G	SNV	0.231183	0.184932	0
chr1	180861192	180861192	180861191	A	-	Deletion	0.361446	0.2	0
chr1	180962330	180962330	180962330	T	G	SNV	0.242105	0.0434783	0
chr1	181101591	181101591	181101591	T	G	SNV	0.298507	0.0140845	0
chr1	181181474	181181474	181181474	A	G	SNV	0.283333	0	0
chr1	18130241	18130241	18130241	A	G	SNV	0.280303	0.11236	0
chr1	181750200	181750200	181750200	A	G	SNV	0.256757	0.0138889	0
chr1	182341335	182341335	182341335	G	T	SNV	0.139535	0	0
chr1	182408906	182408906	182408906	T	G	SNV	0.333333	0.0612245	0
chr1	184919705	184919705	184919705	A	G	SNV	0	0.0683761	0
chr1	185258555	185258555	185258555	T	C	SNV	0.311475	0.0283019	0
chr1	185313682	185313682	185313682	T	C	SNV	0.188776	0.00636943	0
chr1	185322975	185322975	185322975	A	T	SNV	0.242938	0.0266667	0
chr1	185323128	185323128	185323128	T	C	SNV	0.192488	0.00621118	0
chr1	185323752	185323752	185323752	A	G	SNV	0.168831	0.016129	0
chr1	185356503	185356503	185356503	T	A	SNV	0.169643	0	0
chr1	185356646	185356646	185356646	A	G	SNV	0.116505	0	0
chr1	185395997	185395997	185395997	T	C	SNV	0.27907	0	0
chr1	185428030	185428030	185428030	G	A	SNV	0.257143	0.0172414	0
chr1	185464395	185464395	185464395	A	C	SNV	0.281818	0	0
chr1	187142949	187142949	187142949	C	T	SNV	0	0.0645161	0
chr1	187192998	187192998	187192998	T	C	SNV	0.233918	0.0547945	0
chr1	187304286	187304286	187304286	T	C	SNV	0.184615	0	0
chr1	188358052	188358052	188358052	T	C	SNV	0.2	0	0
chr1	188443396	188443396	188443396	T	C	SNV	0.236842	0.0253165	0
chr1	188537827	188537827	188537827	C	T	SNV	0.194444	0	0
chr1	188784788	188784788	188784788	T	A	SNV	0.265487	0.0111111	0
chr1	188822750	188822750	188822750	G	T	SNV	0.2	0.15942	0
chr1	189339813	189339813	189339813	T	C	SNV	0.12381	0.0116279	0
chr1	189658609	189658609	189658609	A	T	SNV	0.0276498	0	0
chr1	189850865	189850865	189850865	C	T	SNV	0.263158	0.0227273	0
chr1	190123278	190123278	190123278	C	A	SNV	0.19469	0	0
chr1	190161612	190161612	190161612	T	C	SNV	0.231405	0	0
chr1	191163797	191163797	191163796	T	-	Deletion	0.231579	0.0491803	0.0416667
chr1	19212385	19212385	19212384	T	-	Deletion	0.166667	0	0
chr1	192128022	192128022	192128022	T	C	SNV	0.190476	0.00900901	0
chr1	192434723	192434723	192434723	G	A	SNV	0.290698	0.131579	0
chr1	192847134	192847134	192847134	A	G	SNV	0.26087	0	0
chr1	194644882	194644882	194644882	T	C	SNV	0.258065	0	0
chr1	195150055	195150055	195150054	A	-	Deletion	0.2375	0	0
chr1	20199327	20199327	20199327	T	C	SNV	0.212121	0	0
chr1	20288271	20288271	20288270	A	-	Deletion	0.25	0.25	0.0227273
chr1	20391626	20391626	20391625	A	-	Deletion	0.129032	0	0
chr1	20523881	20523881	20523881	A	G	SNV	0.279188	0.01875	0
chr1	20547551	20547555	20547550	GGGGT	-	Deletion	0.289474	0.027027	0
chr1	20679019	20679019	20679019	A	G	SNV	0.266667	0.016129	0
chr1	20935005	20935005	20935005	T	G	SNV	0.264368	0.011236	0
chr1	21457504	21457504	21457504	G	A	SNV	0	0.131148	0
chr1	23370041	23370041	23370040	T	-	Deletion	0.208861	0.0243902	0.00515464
chr1	24205137	24205137	24205136	T	-	Deletion	0.180723	0.0133333	0
chr1	24337860	24337862	24337859	CAA	-	Deletion	0.0958904	0.0169492	0.0116279
chr1	24612681	24612681	24612681	T	G	SNV	0.153846	0.0196078	0
chr1	24714861	24714861	24714861	A	C	SNV	0.178082	0	0
chr1	25126728	25126728	25126728	A	G	SNV	0.210526	0	0
chr1	25431528	25431528	25431528	-	A	Insertion	0.136364	0.0571429	0
chr1	25487563	25487563	25487563	G	T	SNV	0.158879	0.0921053	0
chr1	25531852	25531852	25531852	G	A	SNV	0.567568	0.486486	0
chr1	26682136	26682136	26682136	A	G	SNV	0	0.0583942	0
chr1	26684572	26684572	26684572	G	A	SNV	0.217391	0.00819672	0
chr1	28777461	28777461	28777461	T	C	SNV	0.222222	0	0
chr1	30944665	30944665	30944665	T	C	SNV	0.036036	0	0
chr1	3216056	3216056	3216056	A	C	SNV	0.340206	0.0128205	0
chr1	32472575	32472575	32472575	G	T	SNV	0.190476	0.0625	0
chr1	32472689	32472689	32472689	C	A	SNV	0.375	0.25	0
chr1	33762217	33762217	33762216	A	-	Deletion	0.338028	0.0344828	0.0634921
chr1	33783881	33783881	33783881	C	A	SNV	0.0298507	0	0
chr1	34181935	34181935	34181935	A	G	SNV	0	0.0344828	0
chr1	34182130	34182130	34182130	A	G	SNV	0.178808	0.019802	0.00689655
chr1	34213058	34213058	34213058	A	G	SNV	0	0.0333333	0
chr1	34229207	34229207	34229207	A	G	SNV	0.2	0.0151515	0
chr1	34537173	34537173	34537173	T	C	SNV	0.23913	0	0
chr1	34807634	34807634	34807634	T	C	SNV	0.142857	0	0
chr1	36104040	36104040	36104040	A	G	SNV	0.232558	0	0
chr1	36195844	36195844	36195844	A	G	SNV	0.291139	0.182692	0
chr1	36197621	36197621	36197621	A	G	SNV	0	0.158537	0
chr1	36209954	36209954	36209954	A	G	SNV	0.158333	0.0416667	0
chr1	36316314	36316314	36316314	C	A	SNV	0.243243	0.0333333	0
chr1	36808131	36808131	36808131	T	C	SNV	0.217391	0	0
chr1	36811512	36811512	36811512	T	C	SNV	0.274336	0	0
chr1	37261918	37261918	37261918	A	G	SNV	0.208955	0.015625	0
chr1	37398835	37398835	37398835	G	A	SNV	0	0.0851064	0
chr1	37432679	37432679	37432679	C	T	SNV	0.0289855	0	0
chr1	37807068	37807068	37807068	T	C	SNV	0.235294	0	0
chr1	38040625	38040625	38040625	A	G	SNV	0.208333	0.025641	0
chr1	38041677	38041677	38041676	T	-	Deletion	0.0973451	0.0434783	0.00952381
chr1	38804324	38804324	38804324	A	T	SNV	0	0.0714286	0
chr1	39330915	39330915	39330915	G	T	SNV	0.204918	0	0.00806452
chr1	39370176	39370176	39370176	C	T	SNV	0.267327	0.181208	0
chr1	39539904	39539904	39539904	A	G	SNV	0.206897	0	0
chr1	39672272	39672272	39672272	T	C	SNV	0.213333	0	0
chr1	40743926	40743926	40743926	T	C	SNV	0	0.0307692	0
chr1	42230762	42230762	42230762	A	C	SNV	0.212766	0	0
chr1	43093124	43093124	43093124	C	T	SNV	0.19697	0	0
chr1	4346756	4346756	4346756	G	T	SNV	0.225806	0	0
chr1	4346883	4346883	4346883	A	G	SNV	0.163043	0.0271739	0
chr1	44142866	44142866	44142866	T	C	SNV	0.189655	0.00806452	0
chr1	44142889	44142889	44142889	T	G	SNV	0.193277	0.00735294	0
chr1	44179110	44179110	44179109	A	-	Deletion	0.428571	0.16129	0
chr1	44206380	44206380	44206380	T	C	SNV	0.311688	0.0196078	0
chr1	44708633	44708633	44708633	T	C	SNV	0.296089	0.0145985	0
chr1	44780994	44780994	44780994	T	G	SNV	0.210526	0	0
chr1	45322501	45322501	45322501	A	G	SNV	0	0.105263	0
chr1	45329099	45329099	45329099	G	A	SNV	0.314286	0	0
chr1	45391148	45391148	45391148	T	C	SNV	0.344828	0.030303	0
chr1	45396504	45396504	45396503	T	-	Deletion	0.282353	0.0212766	0
chr1	45402107	45402107	45402107	T	C	SNV	0.23913	0.0294118	0
chr1	45429864	45429864	45429864	C	A	SNV	0.285714	0.205128	0
chr1	45819582	45819582	45819582	A	G	SNV	0	0.148515	0
chr1	46225940	46225940	46225940	A	G	SNV	0.236364	0	0
chr1	46299840	46299840	46299840	A	G	SNV	0.276923	0	0
chr1	46455844	46455844	46455844	T	C	SNV	0.233766	0	0.0142857
chr1	46515309	46515309	46515309	T	C	SNV	0	0.0441176	0
chr1	46524078	46524078	46524078	A	G	SNV	0.0567686	0	0
chr1	46775247	46775247	46775247	A	G	SNV	0.235294	0.00900901	0
chr1	49335404	49335404	49335404	-	T	Insertion	0.207792	0	0
chr1	51769071	51769071	51769071	T	C	SNV	0.295775	0.0196078	0
chr1	51793624	51793624	51793623	A	-	Deletion	0.45	0.0240964	0
chr1	52078460	52078460	52078459	A	-	Deletion	0.363636	0.333333	0.0645161
chr1	52212343	52212343	52212343	A	G	SNV	0.222222	0.0144928	0
chr1	52464785	52464785	52464785	C	A	SNV	0	0.136364	0
chr1	53064068	53064068	53064068	A	G	SNV	0	0.0310078	0
chr1	53181857	53181857	53181857	T	C	SNV	0	0.0337838	0
chr1	53196791	53196791	53196790	A	-	Deletion	0.304762	0.15942	0.0103093
chr1	53567158	53567158	53567158	A	G	SNV	0.232323	0	0
chr1	53567203	53567203	53567203	A	G	SNV	0.243243	0	0
chr1	53832628	53832628	53832627	A	-	Deletion	0.00540541	0.0746269	0
chr1	54512725	54512725	54512725	A	G	SNV	0	0.04	0
chr1	54994469	54994469	54994468	A	-	Deletion	0.721519	0.484848	0.040404
chr1	55000690	55000690	55000690	A	G	SNV	0	0.0576923	0
chr1	55214191	55214191	55214191	T	C	SNV	0	0.0597015	0
chr1	55355724	55355724	55355724	A	G	SNV	0.165049	0	0
chr1	5598941	5598941	5598941	A	G	SNV	0.211679	0.0121951	0.00819672
chr1	56891225	56891225	56891225	T	G	SNV	0.228571	0.00826446	0
chr1	57406795	57406795	57406795	T	C	SNV	0.130435	0	0
chr1	58016226	58016226	58016226	T	C	SNV	0.333333	0.00980392	0
chr1	58105151	58105151	58105150	A	-	Deletion	0.363636	0.2	0
chr1	58167686	58167686	58167686	A	C	SNV	0.190476	0.1	0
chr1	58476438	58476438	58476438	A	G	SNV	0.264574	0.0718563	0
chr1	59051047	59051047	59051047	A	G	SNV	0.0344828	0	0
chr1	60305257	60305257	60305256	T	-	Deletion	0.279279	0.0746269	0
chr1	60328118	60328118	60328118	T	C	SNV	0.323529	0.144928	0
chr1	60371190	60371190	60371190	A	G	SNV	0.276786	0.0138889	0
chr1	60978008	60978008	60978007	T	-	Deletion	0.0625	0	0
chr1	62164145	62164145	62164145	T	C	SNV	0	0.0612245	0
chr1	6245667	6245667	6245666	T	-	Deletion	0.269231	0.111111	0.0175439
chr1	6248375	6248375	6248375	C	T	SNV	0	0.0253165	0
chr1	6248953	6248953	6248953	A	C	SNV	0.272727	0.210526	0
chr1	6263166	6263166	6263166	T	C	SNV	0.268519	0.0121951	0
chr1	62764999	62764999	62764998	G	-	Deletion	0.625	0.615385	0.08
chr1	62771686	62771686	62771685	T	-	Deletion	0.0677966	0.195876	0.0137931
chr1	63585429	63585429	63585429	C	T	SNV	0.195402	0	0
chr1	63664856	63664856	63664856	A	G	SNV	0.215686	0	0
chr1	64702408	64702408	64702408	T	C	SNV	0.349057	0.0447761	0
chr1	65238425	65238425	65238424	T	-	Deletion	0.252101	0.148148	0
chr1	65351502	65351502	65351502	T	A	SNV	0.2	0.00943396	0
chr1	65363233	65363233	65363232	T	-	Deletion	0.354839	0.0612245	0.0265487
chr1	65388737	65388737	65388737	T	C	SNV	0.322917	0	0
chr1	66469535	66469535	66469535	T	C	SNV	0.0306748	0	0
chr1	66672782	66672782	66672782	G	T	SNV	0.104651	0	0
chr1	6820123	6820123	6820123	A	C	SNV	0.207547	0	0
chr1	68290468	68290468	68290468	G	A	SNV	0.248175	0	0
chr1	70461128	70461128	70461128	T	C	SNV	0.356643	0	0
chr1	71309929	71309929	71309928	T	-	Deletion	0.06	0	0
chr1	71612453	71612453	71612453	T	C	SNV	0.20438	0	0
chr1	71650713	71650713	71650712	A	-	Deletion	0.693878	0.482759	0
chr1	7169594	7169594	7169594	G	T	SNV	0.297297	0.0357143	0
chr1	72161038	72161038	72161038	A	G	SNV	0	0.0675676	0
chr1	72534805	72534805	72534805	A	G	SNV	0	0.0517241	0
chr1	74191855	74191855	74191854	A	-	Deletion	0.253012	0.0192308	0
chr1	74517087	74517087	74517086	A	-	Deletion	0	0.0833333	0
chr1	74517092	74517092	74517092	A	C	SNV	0	0.0833333	0
chr1	74562726	74562726	74562726	T	C	SNV	0.1875	0.203883	0
chr1	74594618	74594618	74594617	T	-	Deletion	0.178571	0	0
chr1	74735719	74735719	74735719	A	G	SNV	0.165775	0.15748	0
chr1	74948459	74948459	74948459	T	C	SNV	0.0310078	0	0
chr1	75217222	75217222	75217222	A	G	SNV	0	0.0555556	0
chr1	75254576	75254576	75254576	A	G	SNV	0.191083	0	0
chr1	75274470	75274470	75274470	T	C	SNV	0.241935	0.0185185	0
chr1	75316699	75316699	75316699	T	C	SNV	0.240876	0.125	0
chr1	75402461	75402461	75402461	C	A	SNV	0.306122	0	0
chr1	75411103	75411103	75411103	C	A	SNV	0.162162	0	0
chr1	75530105	75530105	75530105	G	A	SNV	0.282051	0	0
chr1	77374917	77374917	77374917	T	C	SNV	0.195652	0	0
chr1	78443700	78443700	78443700	A	C	SNV	0.274648	0.112069	0
chr1	78471060	78471060	78471060	A	G	SNV	0.186992	0	0
chr1	78482289	78482289	78482289	A	T	SNV	0.179245	0.27381	0
chr1	79435569	79435569	79435569	T	G	SNV	0.261194	0.019802	0
chr1	79821560	79821560	79821559	A	-	Deletion	0.434783	0.194444	0.0212766
chr1	80592675	80592675	80592674	A	-	Deletion	0.346939	0.0406504	0
chr1	82286841	82286841	82286841	T	C	SNV	0	0.0543478	0
chr1	82531646	82531646	82531645	A	-	Deletion	0.285714	0.0909091	0
chr1	84159243	84159243	84159243	T	C	SNV	0.295775	0.0196078	0
chr1	85113167	85113167	85113167	C	A	SNV	0.0270758	0.00227273	0
chr1	85248322	85248322	85248321	T	-	Deletion	0.208054	0.00884956	0
chr1	85550229	85550229	85550229	A	G	SNV	0.273438	0	0
chr1	85579187	85579187	85579186	T	-	Deletion	0.0932203	0.120879	0
chr1	85586282	85586282	85586281	T	-	Deletion	0.211454	0	0
chr1	85601127	85601127	85601127	C	T	SNV	0	0.0217391	0
chr1	85665357	85665357	85665357	T	C	SNV	0.214286	0	0
chr1	86026523	86026523	86026523	C	T	SNV	0.211429	0.0127389	0
chr1	86085228	86085228	86085228	A	G	SNV	0	0.0559006	0
chr1	86110599	86110599	86110599	A	T	SNV	0.271429	0.0210526	0
chr1	86353314	86353314	86353314	T	C	SNV	0	0.0625	0
chr1	86357432	86357432	86357431	T	-	Deletion	0.2	0	0
chr1	86427988	86427988	86427988	C	A	SNV	0.191781	0	0
chr1	86473890	86473890	86473890	A	G	SNV	0.245614	0.0546448	0
chr1	87150690	87150690	87150689	G	-	Deletion	0.4375	0.410256	0.0421053
chr1	87407650	87407650	87407650	A	G	SNV	0.173228	0.0185185	0.00806452
chr1	87683860	87683860	87683859	A	-	Deletion	0.133333	0	0.00724638
chr1	87881933	87881933	87881933	T	C	SNV	0	0.0617284	0
chr1	87982016	87982016	87982016	A	T	SNV	0.22	0	0
chr1	88228246	88228246	88228246	C	A	SNV	0.0428016	0.00684932	0
chr1	88249724	88249724	88249724	T	C	SNV	0.0472222	0.0411985	0
chr1	89993235	89993235	89993235	A	G	SNV	0.285714	0	0
chr1	91319076	91319076	91319076	A	T	SNV	0.283019	0.060241	0
chr1	91370451	91370451	91370451	T	C	SNV	0.262626	0.00961538	0
chr1	91378455	91378455	91378455	T	C	SNV	0	0.03125	0
chr1	91541106	91541106	91541106	T	C	SNV	0	0.0545455	0
chr1	92451976	92451976	92451976	T	C	SNV	0.2375	0.0163934	0
chr1	92573497	92573497	92573497	T	C	SNV	0.225589	0.0152091	0
chr1	92588592	92588592	92588592	A	C	SNV	0.21147	0.0798122	0
chr1	92596593	92596593	92596592	G	-	Deletion	0.206612	0	0.00367647
chr1	93019119	93019119	93019119	T	C	SNV	0.360656	0	0
chr1	93056263	93056263	93056263	C	T	SNV	0	0.0448718	0.00568182
chr1	93159815	93159815	93159815	A	G	SNV	0.283019	0.116667	0
chr1	93282827	93282827	93282827	G	A	SNV	0.276923	0.0185185	0
chr1	93334531	93334531	93334531	A	G	SNV	0.283333	0	0.00641026
chr1	93335703	93335703	93335703	A	G	SNV	0.255102	0	0
chr1	93346286	93346286	93346286	A	G	SNV	0.25	0.175926	0
chr1	93394445	93394445	93394445	T	C	SNV	0	0.0614035	0
chr1	93408929	93408929	93408929	T	G	SNV	0.355769	0.0120482	0
chr1	93792853	93792853	93792853	G	T	SNV	0.133333	0.0273973	0
chr1	93835278	93835278	93835278	T	A	SNV	0.117647	0.254237	0
chr1	95667162	95667162	95667162	T	A	SNV	0.25	0.00877193	0
chr1	9687675	9687675	9687675	A	C	SNV	0.284916	0.2	0.00555556
chr1	9690155	9690155	9690155	A	G	SNV	0.27907	0.0138889	0
chr1	97119948	97119948	97119947	T	-	Deletion	0.173333	0.16129	0
chr1	97730083	97730083	97730083	T	A	SNV	0.211765	0	0
chr1	97792262	97792262	97792262	A	C	SNV	0.211538	0	0
chr1	97853082	97853082	97853081	A	-	Deletion	0.703125	0.509434	0.0192308
chr1	97895951	97895951	97895951	A	G	SNV	0.308642	0	0
chr1	98499712	98499712	98499711	T	-	Deletion	0.357143	0.0909091	0.0384615
chr1	9879100	9879100	9879100	T	A	SNV	0	0.0892857	0
chr10	100341341	100341341	100341341	T	C	SNV	0.25	0.25	0
chr10	100610559	100610559	100610559	T	C	SNV	0.271523	0	0
chr10	102482413	102482413	102482413	A	G	SNV	0.21978	0	0
chr10	103214549	103214549	103214548	T	-	Deletion	0.0620155	0	0
chr10	105823174	105823174	105823173	T	-	Deletion	0.181818	0	0
chr10	106859743	106859743	106859743	T	G	SNV	0.28972	0.0113636	0
chr10	106893471	106893471	106893470	T	-	Deletion	0.19697	0	0
chr10	10719305	10719305	10719305	C	T	SNV	0	0.0458015	0
chr10	107382515	107382515	107382515	A	G	SNV	0.103448	0.0508475	0
chr10	107572986	107572986	107572986	A	G	SNV	0	0.032967	0
chr10	108690913	108690913	108690913	T	A	SNV	0.307692	0	0
chr10	109707907	109707907	109707907	T	C	SNV	0.285714	0	0
chr10	109764494	109764494	109764494	A	C	SNV	0.208955	0	0
chr10	109764975	109764975	109764975	C	T	SNV	0.23913	0	0
chr10	111492892	111492892	111492892	A	G	SNV	0.205607	0	0
chr10	111980040	111980040	111980040	C	A	SNV	0	0.0695652	0
chr10	112199612	112199612	112199611	T	-	Deletion	0.347222	0.291667	0.0192308
chr10	11290372	11290372	11290372	T	C	SNV	0.342657	0.0218978	0
chr10	11290755	11290755	11290755	T	C	SNV	0.325444	0.0136054	0
chr10	115179501	115179501	115179500	A	-	Deletion	0.295918	0	0
chr10	115239240	115239240	115239240	A	G	SNV	0.32381	0.209877	0
chr10	115302794	115302794	115302793	A	-	Deletion	0.203947	0.0144928	0
chr10	115414285	115414285	115414285	T	C	SNV	0	0.0566038	0
chr10	116510460	116510460	116510459	A	-	Deletion	0.513514	0.607143	0.03125
chr10	116834660	116834660	116834660	T	C	SNV	0.254902	0.0350877	0
chr10	117051298	117051298	117051298	A	G	SNV	0.325581	0.0645161	0
chr10	117670187	117670187	117670187	A	G	SNV	0.266667	0.195122	0
chr10	117671739	117671739	117671739	A	G	SNV	0.371429	0.0337079	0
chr10	117690486	117690486	117690486	A	C	SNV	0.358491	0	0
chr10	117777127	117777127	117777127	A	G	SNV	0.12987	0	0
chr10	120784086	120784086	120784086	T	C	SNV	0.344262	0.109091	0
chr10	121596189	121596189	121596189	T	C	SNV	0.263158	0	0
chr10	121828715	121828715	121828715	G	A	SNV	0.2	0	0
chr10	122081458	122081458	122081457	G	-	Deletion	0.382353	0	0
chr10	122096942	122096942	122096942	T	C	SNV	0.272727	0	0
chr10	123127812	123127812	123127812	G	A	SNV	0.245763	0	0
chr10	12413993	12413993	12413993	T	C	SNV	0.4	0.030303	0
chr10	125231093	125231093	125231093	C	T	SNV	0	0.0428571	0
chr10	125233605	125233605	125233604	A	-	Deletion	0.0895522	0	0
chr10	125996729	125996729	125996729	T	C	SNV	0.288889	0	0
chr10	126008573	126008573	126008573	C	A	SNV	0.232323	0	0.00970874
chr10	12686289	12686289	12686289	T	A	SNV	0.5	0	0.0333333
chr10	12686428	12686428	12686428	T	C	SNV	0.441176	0	0.030303
chr10	126894228	126894228	126894228	C	T	SNV	0.265306	0.25	0
chr10	127170557	127170557	127170556	T	-	Deletion	0.203704	0.255814	0
chr10	127208847	127208847	127208847	T	C	SNV	0.263158	0	0
chr10	127276685	127276685	127276685	T	C	SNV	0.184211	0	0
chr10	127283710	127283710	127283710	T	C	SNV	0.191489	0.0172414	0
chr10	127328167	127328168	127328166	AA	-	Deletion	0.413793	0.25	0.0416667
chr10	127333574	127333574	127333574	A	G	SNV	0.315789	0.0784314	0
chr10	12745284	12745284	12745284	A	G	SNV	0.0775862	0	0
chr10	127462204	127462204	127462204	A	G	SNV	0.268519	0	0
chr10	127498509	127498509	127498508	G	-	Deletion	0.304348	0.0869565	0
chr10	127515430	127515430	127515430	G	C	SNV	0	0	0.0762712
chr10	127517971	127517971	127517971	G	T	SNV	0.232558	0	0
chr10	127568478	127568478	127568478	A	G	SNV	0	0.0568182	0
chr10	127572499	127572499	127572499	A	G	SNV	0	0.0566038	0
chr10	127692992	127692992	127692992	T	C	SNV	0.21519	0	0
chr10	128015983	128015983	128015983	A	G	SNV	0	0.0588235	0
chr10	128209424	128209424	128209424	A	G	SNV	0	0.0540541	0
chr10	128291234	128291234	128291234	G	T	SNV	0.275	0	0
chr10	128474958	128474958	128474958	T	C	SNV	0.153846	0	0
chr10	128523042	128523042	128523041	A	-	Deletion	0.409091	0.2	0
chr10	128523056	128523056	128523056	A	T	SNV	0.468085	0.215686	0
chr10	128634570	128634570	128634570	T	G	SNV	0.307692	0	0
chr10	128699547	128699547	128699547	A	G	SNV	0.310345	0.0227273	0
chr10	128765139	128765139	128765139	C	T	SNV	0.342105	0	0
chr10	129238632	129238632	129238632	T	G	SNV	0.29683	0.0814815	0
chr10	129437268	129437268	129437268	T	C	SNV	0.265734	0.0185185	0
chr10	129501642	129501642	129501642	G	A	SNV	0.265432	0	0
chr10	129607790	129607790	129607790	A	C	SNV	0.272727	0.0136986	0
chr10	129607852	129607852	129607852	T	C	SNV	0.157895	0	0
chr10	129625486	129625486	129625486	A	C	SNV	0.291667	0	0
chr10	129670245	129670245	129670245	G	T	SNV	0.234127	0.0548523	0
chr10	129738207	129738207	129738206	A	-	Deletion	0	0.0164474	0
chr10	129754686	129754686	129754686	T	A	SNV	0.26738	0.0328947	0
chr10	129754909	129754909	129754908	G	-	Deletion	0.223684	0	0
chr10	129776068	129776068	129776068	C	T	SNV	0	0.0330189	0
chr10	129902186	129902186	129902186	A	G	SNV	0.205742	0.14094	0
chr10	130112476	130112476	130112476	A	G	SNV	0.264865	0	0
chr10	130270579	130270579	130270579	G	T	SNV	0.296296	0	0
chr10	130271413	130271413	130271413	C	A	SNV	0.287879	0.144928	0
chr10	130361899	130361899	130361899	G	A	SNV	0.19685	0	0.01
chr10	130446269	130446269	130446269	T	C	SNV	0	0.0202899	0
chr10	130446820	130446820	130446820	A	G	SNV	0.259508	0	0.00273973
chr10	130472110	130472110	130472109	A	-	Deletion	0.217544	0.163599	0
chr10	13562796	13562796	13562795	T	-	Deletion	0.379747	0.379747	0.0277778
chr10	13562796	13562797	13562795	TT	-	Deletion	0.379747	0.379747	0.0277778
chr10	14438399	14438399	14438398	A	-	Deletion	0.0675676	0	0
chr10	17915302	17915302	17915302	T	C	SNV	0.256198	0.0241935	0
chr10	18523873	18523873	18523873	T	C	SNV	0.28125	0.015873	0
chr10	19849139	19849139	19849139	G	A	SNV	0.333333	0.039604	0
chr10	19849510	19849510	19849510	A	G	SNV	0.42	0	0.0588235
chr10	20056450	20056450	20056450	T	G	SNV	0.4	0	0
chr10	20257220	20257220	20257220	T	C	SNV	0.305556	0.402778	0
chr10	20278172	20278172	20278172	A	T	SNV	0	0.0714286	0
chr10	20965905	20965905	20965904	T	-	Deletion	0	0.0900901	0
chr10	21139393	21139393	21139393	A	C	SNV	0.375	0	0
chr10	21425425	21425425	21425425	A	C	SNV	0	0.0923077	0
chr10	22180803	22180803	22180803	C	G	SNV	0.0625	0.0675676	0.0104167
chr10	22694079	22694079	22694079	G	A	SNV	0	0.120301	0
chr10	23897365	23897365	23897365	T	C	SNV	0.416667	0.382353	0
chr10	24180070	24180070	24180070	A	G	SNV	0	0.0727273	0
chr10	24657061	24657061	24657061	T	C	SNV	0.380435	0.154639	0
chr10	24660255	24660255	24660255	A	G	SNV	0.267717	0.016	0
chr10	24669678	24669678	24669678	A	G	SNV	0	0.0375	0
chr10	24784951	24784951	24784951	T	C	SNV	0	0.0789474	0
chr10	24916814	24916814	24916814	A	T	SNV	0.379747	0.252747	0
chr10	25220767	25220767	25220767	G	A	SNV	0.292683	0.236842	0
chr10	25471610	25471610	25471610	A	G	SNV	0.428571	0.318182	0
chr10	26079324	26079324	26079323	A	-	Deletion	0.243902	0.229508	0
chr10	26327738	26327738	26327738	T	C	SNV	0	0.0291971	0
chr10	26336234	26336234	26336234	T	A	SNV	0.373333	0	0
chr10	27176845	27176845	27176845	G	T	SNV	0	0.0454545	0
chr10	28782135	28782135	28782135	T	C	SNV	0.301205	0	0
chr10	28782219	28782219	28782218	A	-	Deletion	0.0481928	0	0
chr10	29150332	29150332	29150332	T	C	SNV	0.3375	0	0
chr10	30558996	30558996	30558995	A	-	Deletion	0	0.0438596	0
chr10	30559134	30559134	30559134	A	G	SNV	0.39823	0.190909	0
chr10	31320314	31320314	31320314	A	C	SNV	0.252101	0.00806452	0
chr10	34044091	34044091	34044091	G	A	SNV	0.300971	0	0
chr10	34126118	34126118	34126117	T	-	Deletion	0.0526316	0.125	0
chr10	34152208	34152208	34152208	C	T	SNV	0	0.0677966	0
chr10	34313632	34313632	34313632	T	C	SNV	0.323077	0	0
chr10	3540451	3540451	3540451	A	G	SNV	0.366667	0	0
chr10	3554013	3554013	3554013	G	A	SNV	0.369565	0	0
chr10	3554068	3554068	3554068	C	A	SNV	0	0.0519481	0
chr10	39795028	39795028	39795028	C	T	SNV	0	0.0291262	0
chr10	39947799	39947799	39947799	T	C	SNV	0.315574	0.00716846	0
chr10	4016756	4016756	4016756	A	C	SNV	0	0.0909091	0
chr10	4030735	4030735	4030735	A	G	SNV	0	0.05625	0
chr10	41488241	41488241	41488241	C	T	SNV	0	0.247312	0
chr10	41524147	41524147	41524147	T	C	SNV	0.361233	0.24569	0
chr10	42197436	42197436	42197436	T	C	SNV	0.297297	0.159091	0
chr10	42197496	42197496	42197496	G	A	SNV	0.310345	0	0
chr10	43158103	43158103	43158102	A	-	Deletion	0.407407	0.125	0
chr10	43175142	43175142	43175142	T	C	SNV	0.307692	0.0169492	0
chr10	45125980	45125980	45125980	C	T	SNV	0.343284	0.0802469	0.00735294
chr10	45153135	45153135	45153135	T	C	SNV	0.305085	0.0338983	0
chr10	45588367	45588367	45588366	T	-	Deletion	0.323308	0.00724638	0
chr10	4784027	4784027	4784027	T	C	SNV	0.376344	0.01	0
chr10	49113635	49113635	49113635	T	A	SNV	0.283784	0.0684932	0
chr10	49113637	49113637	49113637	T	G	SNV	0.28169	0.0555556	0
chr10	5030431	5030431	5030431	G	A	SNV	0.0280899	0	0
chr10	50690073	50690073	50690073	A	G	SNV	0.367347	0.0227273	0
chr10	50699920	50699920	50699919	T	-	Deletion	0.395349	0.117647	0.0588235
chr10	50754122	50754122	50754122	G	T	SNV	0.383562	0.176471	0
chr10	50842202	50842202	50842202	T	C	SNV	0	0.0526316	0
chr10	50842211	50842211	50842211	T	C	SNV	0	0.0526316	0
chr10	50845693	50845693	50845693	T	A	SNV	0	0.047619	0
chr10	51491491	51491491	51491491	C	T	SNV	0	0.041958	0
chr10	51756756	51756756	51756756	A	G	SNV	0.392857	0	0
chr10	52027972	52027972	52027972	C	T	SNV	0.833333	0.166667	0
chr10	52078024	52078024	52078023	T	-	Deletion	0	0.116667	0
chr10	52095961	52095961	52095960	A	-	Deletion	0.222222	0.025974	0
chr10	52155111	52155111	52155111	A	G	SNV	0.23913	0	0
chr10	5228100	5228100	5228100	T	G	SNV	0.283333	0.0882353	0
chr10	52284199	52284199	52284199	G	A	SNV	0	0.045977	0
chr10	5259244	5259244	5259244	C	T	SNV	0.319149	0.0793651	0
chr10	53343900	53343900	53343900	A	G	SNV	0.295455	0.0103093	0
chr10	53349103	53349103	53349103	A	G	SNV	0.333333	0	0
chr10	5367576	5367576	5367576	A	G	SNV	0	0.175439	0
chr10	54074410	54074410	54074410	A	G	SNV	0.298387	0.148148	0
chr10	56049781	56049781	56049780	T	-	Deletion	0.351955	0.0233918	0
chr10	56051348	56051348	56051348	T	C	SNV	0	0.0707071	0
chr10	56195525	56195525	56195524	A	-	Deletion	0.333333	0.230769	0
chr10	57811208	57811208	57811208	T	C	SNV	0.341772	0.0106383	0
chr10	5805268	5805268	5805268	T	C	SNV	0.227273	0	0
chr10	58457650	58457650	58457650	G	T	SNV	0.308411	0.0689655	0
chr10	58478749	58478749	58478749	A	G	SNV	0	0.0943396	0
chr10	58528443	58528443	58528442	T	-	Deletion	0	0.0888889	0
chr10	59192281	59192281	59192280	A	-	Deletion	0	0.0659341	0
chr10	59223408	59223408	59223408	A	C	SNV	0	0.0405405	0
chr10	59448817	59448817	59448817	T	C	SNV	0.305882	0.01	0
chr10	59491042	59491042	59491041	A	-	Deletion	0.351351	0.348837	0.0238095
chr10	60013797	60013797	60013796	A	-	Deletion	0.285714	0	0
chr10	60406270	60406270	60406270	T	C	SNV	0.225	0.0555556	0
chr10	60928388	60928388	60928388	G	A	SNV	0.0465116	0	0
chr10	61475753	61475753	61475753	T	C	SNV	0.333333	0	0
chr10	62401722	62401722	62401722	A	G	SNV	0.439394	0.0689655	0
chr10	62879676	62879676	62879676	T	C	SNV	0	0.0458015	0
chr10	62966742	62966742	62966742	A	G	SNV	0.338462	0.015625	0.0169492
chr10	63047447	63047448	63047446	TT	-	Deletion	0.453125	0.206897	0.0645161
chr10	63152767	63152767	63152767	T	C	SNV	0.218182	0	0
chr10	64675921	64675921	64675921	G	T	SNV	0.303571	0	0
chr10	67034593	67034593	67034593	A	T	SNV	0.233333	0.0784314	0
chr10	68097065	68097065	68097065	G	T	SNV	0.221053	0	0
chr10	6890487	6890487	6890487	T	C	SNV	0.255814	0	0
chr10	69987560	69987560	69987560	C	G	SNV	0.277778	0.271845	0
chr10	69990283	69990283	69990283	A	G	SNV	0	0.0930233	0
chr10	69990845	69990845	69990844	G	-	Deletion	0.298246	0.0147059	0
chr10	70283983	70283983	70283983	T	C	SNV	0.293578	0	0
chr10	71262056	71262056	71262056	T	G	SNV	0	0.108911	0
chr10	71980712	71980712	71980712	A	G	SNV	0.367188	0.175	0
chr10	75125037	75125037	75125037	A	T	SNV	0.336538	0	0
chr10	75642257	75642257	75642256	T	-	Deletion	0.277778	0.0212766	0
chr10	75784155	75784155	75784155	C	T	SNV	0.345455	0	0
chr10	76040580	76040580	76040580	A	G	SNV	0	0.0791367	0
chr10	76470107	76470107	76470107	C	T	SNV	0	0.0898876	0
chr10	76584502	76584502	76584502	-	C	Insertion	0.234043	0	0.0232558
chr10	76605074	76605074	76605074	T	C	SNV	0.357143	0.0196078	0
chr10	76613271	76613271	76613271	C	T	SNV	0.245763	0	0.00680272
chr10	76721327	76721327	76721327	T	C	SNV	0.380435	0	0
chr10	76781881	76781882	76781880	AG	-	Deletion	0.275862	0.147541	0.0263158
chr10	77057349	77057349	77057348	A	-	Deletion	0.55814	0.4	0
chr10	77259006	77259006	77259006	C	T	SNV	0.294118	0	0
chr10	77547133	77547133	77547133	T	C	SNV	0.377358	0.196078	0
chr10	7804941	7804941	7804940	T	-	Deletion	0.359551	0.14433	0.0136986
chr10	7804941	7804941	7804941	T	A	SNV	0.474576	0.117647	0
chr10	78202959	78202959	78202959	A	G	SNV	0.419355	0	0
chr10	78393466	78393466	78393466	T	C	SNV	0.327103	0.173228	0
chr10	78486854	78486854	78486854	T	G	SNV	0.342857	0.132353	0
chr10	78748680	78748680	78748680	A	C	SNV	0.260417	0.235294	0
chr10	79293627	79293627	79293627	A	C	SNV	0	0.0494118	0
chr10	79542552	79542552	79542551	C	-	Deletion	0	0.0983607	0
chr10	79623918	79623918	79623918	A	G	SNV	0	0.111111	0
chr10	79739630	79739630	79739630	A	G	SNV	0.358974	0	0
chr10	79743534	79743534	79743534	T	C	SNV	0.261905	0	0
chr10	79950897	79950897	79950897	C	G	SNV	0	0	0.0833333
chr10	80011990	80011990	80011989	G	-	Deletion	0.263158	0.027027	0
chr10	80020721	80020721	80020721	T	C	SNV	0.195122	0.0135135	0
chr10	80060376	80060376	80060376	T	G	SNV	0.418605	0.0615385	0
chr10	80068771	80068771	80068771	T	C	SNV	0	0.0322581	0
chr10	80274827	80274827	80274827	T	G	SNV	0.242424	0	0
chr10	80312014	80312014	80312014	G	A	SNV	0.461538	0.171429	0
chr10	80315174	80315174	80315174	A	G	SNV	0.2	0.111111	0
chr10	80315539	80315539	80315539	T	C	SNV	0.4	0.0526316	0
chr10	80326183	80326183	80326183	A	T	SNV	0.377778	0	0
chr10	80387165	80387165	80387165	C	T	SNV	0.25	0	0
chr10	80415290	80415290	80415290	T	C	SNV	0.365854	0.197531	0
chr10	80536760	80536760	80536760	T	C	SNV	0	0.0454545	0
chr10	80668035	80668035	80668035	C	A	SNV	0	0.166667	0
chr10	80703896	80703896	80703896	C	G	SNV	0	0.0413793	0
chr10	80712880	80712880	80712880	T	C	SNV	0.270492	0.0967742	0
chr10	80905207	80905207	80905207	C	A	SNV	0.325581	0	0
chr10	81092437	81092437	81092437	T	C	SNV	0.409091	0.0588235	0
chr10	81212521	81212521	81212521	T	C	SNV	0.25	0	0
chr10	81271396	81271396	81271396	T	C	SNV	0.323529	0	0
chr10	81315971	81315971	81315971	C	T	SNV	0.310345	0.347826	0
chr10	81587516	81587516	81587516	T	A	SNV	0.366667	0	0
chr10	81639267	81639267	81639267	C	G	SNV	0.138462	0.166667	0
chr10	83506667	83506667	83506667	A	G	SNV	0.242424	0.0133333	0
chr10	83586621	83586621	83586621	T	C	SNV	0.309091	0.0116279	0
chr10	83591052	83591052	83591052	T	A	SNV	0.228261	0.0240964	0
chr10	83594249	83594249	83594249	T	C	SNV	0.244604	0	0.00990099
chr10	83608723	83608723	83608723	T	C	SNV	0.12	0	0
chr10	84528116	84528116	84528116	T	C	SNV	0.25	0	0
chr10	84656068	84656068	84656068	T	A	SNV	0.29661	0	0
chr10	84725752	84725752	84725752	G	T	SNV	0	0.0681818	0
chr10	86064868	86064868	86064868	A	G	SNV	0	0.075	0
chr10	86701955	86701955	86701954	T	-	Deletion	0.1875	0	0
chr10	86703085	86703085	86703085	T	G	SNV	0.315534	0.00628931	0
chr10	86719641	86719641	86719641	T	C	SNV	0.232704	0	0
chr10	86850611	86850611	86850611	A	T	SNV	0.274194	0	0
chr10	86958345	86958345	86958345	T	C	SNV	0	0.0769231	0
chr10	87225881	87225881	87225881	T	C	SNV	0.234848	0	0
chr10	8729291	8729291	8729291	T	C	SNV	0.238095	0.02	0
chr10	87913683	87913683	87913683	T	C	SNV	0.258278	0.0150376	0
chr10	88160925	88160925	88160925	A	C	SNV	0.0566038	0	0
chr10	88434059	88434059	88434058	A	-	Deletion	0.160714	0	0
chr10	88536393	88536393	88536393	G	A	SNV	0.287879	0	0
chr10	88737081	88737081	88737080	T	-	Deletion	0.23125	0.226562	0
chr10	89669810	89669810	89669809	A	-	Deletion	0.346154	0.193548	0
chr10	89712524	89712524	89712524	T	C	SNV	0	0.0615385	0
chr10	89811435	89811435	89811434	T	-	Deletion	0.241935	0	0
chr10	93490077	93490077	93490077	T	A	SNV	0.221239	0.0125	0
chr10	93582421	93582422	93582420	TA	-	Deletion	0.0619469	0.147368	0.0121951
chr10	93861650	93861650	93861650	A	G	SNV	0.328571	0.0266667	0
chr10	94719573	94719573	94719572	T	-	Deletion	0.175	0.142857	0
chr10	94719583	94719583	94719583	T	A	SNV	0.0263158	0.130435	0
chr10	95500362	95500362	95500361	A	-	Deletion	0.338235	0.111111	0.025
chr10	97517618	97517618	97517618	A	T	SNV	0.27027	0.0151515	0
chr10	9812303	9812303	9812303	T	C	SNV	0	0.0686275	0
chr10	99009590	99009590	99009589	T	-	Deletion	0.192308	0.216667	0
chr11	100121513	100121514	100121512	GA	-	Deletion	0.181818	0.12766	0.0606061
chr11	100132047	100132047	100132047	T	A	SNV	0.172414	0	0
chr11	100413732	100413732	100413732	T	C	SNV	0.232558	0.0144928	0
chr11	100442235	100442235	100442234	G	-	Deletion	0.611111	0.0789474	0
chr11	100498252	100498252	100498252	A	G	SNV	0.327586	0	0
chr11	100554072	100554072	100554072	G	A	SNV	0.153846	0	0
chr11	100697181	100697181	100697180	G	-	Deletion	0.0816327	0	0
chr11	100706015	100706015	100706015	A	T	SNV	0.286432	0.0308642	0
chr11	100741796	100741796	100741796	G	T	SNV	0.263158	0	0
chr11	101076238	101076238	101076238	T	C	SNV	0.235955	0	0
chr11	101165151	101165151	101165151	G	T	SNV	0.260417	0	0
chr11	101374724	101374724	101374724	C	T	SNV	0.213793	0	0
chr11	101534039	101534039	101534038	T	-	Deletion	0.0625	0.108108	0.0322581
chr11	101569690	101569690	101569690	A	G	SNV	0.23301	0.236559	0
chr11	102193393	102193393	102193393	T	A	SNV	0	0.047619	0
chr11	102205371	102205371	102205371	G	A	SNV	0	0.0769231	0
chr11	102260172	102260172	102260172	A	G	SNV	0	0.0581395	0
chr11	102268883	102268883	102268883	G	T	SNV	0.272727	0	0
chr11	102361135	102361135	102361135	T	G	SNV	0.214286	0.314286	0
chr11	102435775	102435775	102435775	T	C	SNV	0.255814	0.0204082	0
chr11	102466479	102466479	102466478	A	-	Deletion	0.19697	0.0793651	0
chr11	102579475	102579475	102579475	A	T	SNV	0.23913	0.190476	0
chr11	102886351	102886351	102886351	A	G	SNV	0.297101	0.00884956	0
chr11	103334054	103334054	103334054	T	C	SNV	0.28125	0.195122	0
chr11	103374087	103374087	103374087	T	C	SNV	0.247934	0.0267857	0
chr11	103497686	103497686	103497685	A	-	Deletion	0	0.0412844	0
chr11	103504198	103504198	103504197	T	-	Deletion	0.163158	0.0273224	0
chr11	103504405	103504405	103504405	A	G	SNV	0.273543	0.00970874	0
chr11	104335734	104335734	104335734	T	C	SNV	0.297619	0.140351	0
chr11	104517477	104517477	104517477	C	A	SNV	0.038835	0	0
chr11	105260228	105260228	105260228	T	C	SNV	0	0.0833333	0
chr11	105281103	105281103	105281103	C	A	SNV	0.202899	0	0
chr11	105396753	105396753	105396752	A	-	Deletion	0.255814	0.0277778	0.047619
chr11	106149600	106149600	106149599	C	-	Deletion	0.0544218	0	0
chr11	106245359	106245359	106245359	A	G	SNV	0.28655	0	0
chr11	106248171	106248171	106248171	T	C	SNV	0.350877	0	0
chr11	106261910	106261910	106261910	T	C	SNV	0	0.0374332	0
chr11	106320885	106320885	106320885	A	G	SNV	0.238636	0.0120482	0.0133333
chr11	106324595	106324595	106324595	T	G	SNV	0.25	0	0
chr11	106429091	106429091	106429090	A	-	Deletion	0.5	0.409091	0.0588235
chr11	106992695	106992695	106992694	A	-	Deletion	0.184211	0.146341	0
chr11	107073916	107073916	107073916	T	C	SNV	0.269406	0.0481928	0
chr11	107076633	107076633	107076632	T	-	Deletion	0.172131	0.0105263	0.0172414
chr11	107183531	107183531	107183530	A	-	Deletion	0.222222	0.0217391	0
chr11	107670145	107670145	107670145	T	C	SNV	0	0.0362319	0
chr11	108440611	108440611	108440611	T	C	SNV	0.258065	0.0277778	0
chr11	109458615	109458615	109458614	A	-	Deletion	0.181818	0.0454545	0
chr11	109673589	109673589	109673589	C	G	SNV	0	0.0517241	0
chr11	109677242	109677242	109677242	A	T	SNV	0	0.06	0
chr11	110026910	110026910	110026909	A	-	Deletion	0.262295	0.1625	0.0361446
chr11	110086558	110086558	110086558	A	G	SNV	0.225806	0	0
chr11	110136017	110136017	110136016	A	-	Deletion	0	0.0649351	0
chr11	110208856	110208856	110208855	A	-	Deletion	0.296296	0.0232558	0
chr11	110219643	110219643	110219643	A	G	SNV	0	0.0676692	0
chr11	110292081	110292081	110292081	T	A	SNV	0.26087	0	0
chr11	110310288	110310288	110310288	T	C	SNV	0	0.0681818	0
chr11	110399403	110399403	110399402	G	-	Deletion	0.210526	0	0
chr11	111025789	111025789	111025789	C	A	SNV	0.240741	0.00909091	0
chr11	111026343	111026343	111026343	A	G	SNV	0	0.043956	0
chr11	113833085	113833085	113833084	C	-	Deletion	0.219512	0.214286	0.037037
chr11	114198906	114198906	114198906	A	G	SNV	0	0.0625	0
chr11	115184987	115184987	115184986	G	-	Deletion	0.285714	0	0
chr11	115250473	115250473	115250473	A	G	SNV	0.259259	0	0
chr11	115609286	115609286	115609286	G	A	SNV	0.217391	0	0
chr11	115822071	115822071	115822070	A	-	Deletion	0.12766	0	0
chr11	115864820	115864820	115864820	G	A	SNV	0.287356	0	0
chr11	115894538	115894538	115894538	G	T	SNV	0.202247	0.137255	0
chr11	116008765	116008765	116008764	C	-	Deletion	0.4	0.204545	0.0810811
chr11	116023510	116023510	116023510	C	A	SNV	0.172414	0.0162602	0
chr11	116106676	116106676	116106676	A	C	SNV	0	0.0833333	0
chr11	116135250	116135250	116135250	T	G	SNV	0	0.0714286	0
chr11	116221959	116221959	116221959	C	T	SNV	0.40678	0	0
chr11	116446431	116446431	116446431	A	G	SNV	0.190476	0	0
chr11	116607343	116607343	116607343	T	C	SNV	0.242424	0.0888889	0
chr11	117141495	117141495	117141495	T	C	SNV	0	0.123077	0
chr11	117290585	117290585	117290585	T	A	SNV	0.230769	0.121212	0
chr11	117487049	117487049	117487049	C	A	SNV	0.134021	0	0
chr11	117760838	117760838	117760838	G	A	SNV	0	0.166667	0
chr11	117772845	117772845	117772845	T	C	SNV	0.25974	0.222222	0
chr11	117773074	117773074	117773073	C	-	Deletion	0.145455	0	0
chr11	118066351	118066351	118066351	T	C	SNV	0.216667	0	0
chr11	118276729	118276729	118276729	C	T	SNV	0.268293	0	0
chr11	11863633	11863633	11863633	A	G	SNV	0.220779	0	0
chr11	119234842	119234842	119234841	G	-	Deletion	0.419355	0.35	0.105263
chr11	119351006	119351006	119351006	C	T	SNV	0.320513	0.012987	0
chr11	119425980	119425980	119425979	T	-	Deletion	0.488095	0.106061	0
chr11	119434674	119434674	119434674	T	C	SNV	0.265823	0.0875	0
chr11	119437033	119437033	119437033	A	T	SNV	0.258065	0.0886076	0.0153846
chr11	119440808	119440808	119440808	A	G	SNV	0.258883	0.0239521	0
chr11	119466411	119466411	119466411	G	A	SNV	0	0.05	0
chr11	119477343	119477343	119477343	T	C	SNV	0.238806	0	0
chr11	119499548	119499548	119499548	A	G	SNV	0.225806	0	0
chr11	119507304	119507304	119507304	A	C	SNV	0.12	0.130435	0
chr11	119917017	119917017	119917017	C	T	SNV	0.306667	0.0222222	0
chr11	120011210	120011210	120011210	C	A	SNV	0.267857	0.0727273	0
chr11	120105448	120105448	120105448	T	A	SNV	0.248826	0.0121951	0
chr11	120134832	120134832	120134832	A	G	SNV	0	0.0298507	0
chr11	120284409	120284409	120284409	C	T	SNV	0.295455	0	0
chr11	120287172	120287172	120287172	A	G	SNV	0.194805	0.123077	0
chr11	120346700	120346700	120346700	T	C	SNV	0.233333	0.21519	0
chr11	120362203	120362203	120362203	T	C	SNV	0	0.0561798	0
chr11	120377089	120377089	120377088	A	-	Deletion	0.285714	0	0
chr11	120471537	120471537	120471537	C	A	SNV	0.304348	0.254545	0
chr11	120536390	120536390	120536390	G	A	SNV	0.245283	0	0
chr11	120594827	120594827	120594827	T	G	SNV	0	0.101351	0
chr11	120595036	120595036	120595036	T	C	SNV	0.265625	0.0163934	0
chr11	120795452	120795452	120795452	G	T	SNV	0.225	0	0
chr11	121217002	121217002	121217002	T	C	SNV	0.289855	0.22449	0
chr11	121290723	121290723	121290722	T	-	Deletion	0.266667	0.115385	0.0588235
chr11	121448988	121448988	121448988	T	C	SNV	0.275	0	0
chr11	121556987	121556987	121556987	T	C	SNV	0.232143	0	0
chr11	121580198	121580198	121580198	T	C	SNV	0	0.0454545	0
chr11	14599478	14599478	14599478	C	A	SNV	0.04	0	0
chr11	17194643	17194644	17194642	CC	-	Deletion	0.163934	0.0638298	0.0540541
chr11	19014221	19014221	19014221	-	T	Insertion	0.238095	0	0
chr11	21857566	21857566	21857566	A	G	SNV	0.29078	0.212766	0
chr11	22007069	22007069	22007069	A	T	SNV	0	0.0422535	0
chr11	22137982	22137982	22137982	T	C	SNV	0.270833	0	0
chr11	22138040	22138040	22138040	T	C	SNV	0.188034	0.00847458	0
chr11	22994399	22994399	22994399	T	C	SNV	0.240741	0	0
chr11	23261835	23261835	23261835	T	C	SNV	0.22449	0	0
chr11	23333806	23333806	23333806	A	G	SNV	0.277228	0	0
chr11	23426659	23426659	23426659	A	G	SNV	0.105263	0	0
chr11	23494986	23494986	23494986	T	C	SNV	0	0.056	0
chr11	23625036	23625036	23625036	A	C	SNV	0.186813	0.0138889	0
chr11	23625084	23625084	23625084	A	T	SNV	0.246753	0	0
chr11	23744435	23744435	23744435	A	G	SNV	0.245211	0.0112994	0
chr11	24085488	24085488	24085488	C	A	SNV	0.201923	0	0
chr11	26483301	26483301	26483301	A	T	SNV	0.323077	0	0
chr11	28910630	28910630	28910630	G	T	SNV	0.266667	0.0114943	0
chr11	29174650	29174650	29174649	T	-	Deletion	0.484375	0.438596	0.046875
chr11	29422615	29422615	29422615	T	G	SNV	0.247423	0.012987	0
chr11	29821791	29821791	29821790	C	-	Deletion	0.297619	0.0945946	0.016129
chr11	30454689	30454689	30454689	A	G	SNV	0.317073	0.00884956	0
chr11	30792076	30792076	30792076	T	C	SNV	0.228571	0	0.0136986
chr11	30804275	30804275	30804274	T	-	Deletion	0.272727	0	0
chr11	30845277	30845277	30845277	A	G	SNV	0.196319	0	0
chr11	30845305	30845305	30845305	A	C	SNV	0.2125	0	0.00819672
chr11	30891948	30891948	30891948	A	C	SNV	0.269231	0.00666667	0
chr11	31058897	31058897	31058897	G	A	SNV	0.239631	0.20438	0
chr11	32499394	32499394	32499394	T	G	SNV	0.209877	0.219178	0
chr11	3262663	3262663	3262663	A	C	SNV	0.292035	0.016129	0
chr11	32680304	32680304	32680304	T	C	SNV	0	0.0980392	0
chr11	3291041	3291041	3291041	T	A	SNV	0.26875	0	0
chr11	33213420	33213420	33213420	G	A	SNV	0.2125	0	0
chr11	34300450	34300450	34300450	A	G	SNV	0.254902	0	0
chr11	34363823	34363823	34363823	A	T	SNV	0	0.103448	0
chr11	34688463	34688463	34688463	A	T	SNV	0.278689	0.157895	0
chr11	34809820	34809820	34809820	G	A	SNV	0.362069	0	0
chr11	34825436	34825436	34825436	T	A	SNV	0.237705	0.0119048	0
chr11	3489699	3489699	3489699	T	C	SNV	0.303371	0.00854701	0.0186916
chr11	35632828	35632828	35632828	A	G	SNV	0.189873	0.0114943	0
chr11	35841755	35841755	35841755	T	C	SNV	0.236364	0.0576923	0
chr11	35841799	35841799	35841799	A	G	SNV	0.207317	0.202899	0
chr11	36008549	36008549	36008549	T	C	SNV	0	0.0862069	0
chr11	36047474	36047474	36047474	T	C	SNV	0.219178	0.205882	0.00826446
chr11	36068389	36068389	36068389	A	G	SNV	0.238462	0.00961538	0
chr11	36221410	36221411	36221410	TT	AA	DBS	0.223214	0.012987	0.0327869
chr11	36944085	36944085	36944085	C	A	SNV	0.205128	0.02	0
chr11	3819913	3819913	3819913	C	A	SNV	0.262295	0.261905	0
chr11	3976369	3976369	3976369	T	C	SNV	0.205128	0	0
chr11	40687251	40687251	40687250	C	-	Deletion	0.183908	0.0153846	0
chr11	40710181	40710181	40710181	T	C	SNV	0.246073	0.020979	0
chr11	40736514	40736514	40736514	T	C	SNV	0	0.0283019	0
chr11	40751073	40751073	40751072	A	-	Deletion	0.196429	0	0.0285714
chr11	4146243	4146243	4146242	G	-	Deletion	0.166667	0	0
chr11	42000229	42000229	42000229	T	C	SNV	0	0.101695	0
chr11	4215006	4215006	4215006	A	G	SNV	0.254902	0	0
chr11	43445438	43445438	43445438	A	C	SNV	0	0.047619	0
chr11	43776045	43776045	43776045	T	C	SNV	0.222222	0	0
chr11	43835686	43835686	43835686	T	C	SNV	0.25	0.0655738	0
chr11	4427237	4427237	4427237	A	G	SNV	0.169643	0.2	0
chr11	45895045	45895045	45895045	T	C	SNV	0.228758	0	0
chr11	45895052	45895052	45895052	T	C	SNV	0.228758	0	0
chr11	46150613	46150613	46150613	T	G	SNV	0.234783	0.0116279	0
chr11	46367801	46367801	46367801	T	C	SNV	0.275229	0.0246914	0
chr11	47125635	47125635	47125635	T	C	SNV	0.247706	0.208955	0
chr11	4816104	4816104	4816104	G	A	SNV	0.241176	0	0
chr11	49173284	49173284	49173283	T	-	Deletion	0.193878	0.0481928	0.0416667
chr11	49280252	49280252	49280252	T	C	SNV	0	0.0193906	0
chr11	49317642	49317642	49317642	T	A	SNV	0	0.025	0
chr11	49341357	49341357	49341356	T	-	Deletion	0.213699	0.0162866	0
chr11	49341398	49341398	49341398	T	C	SNV	0.241192	0.163333	0
chr11	49430691	49430691	49430691	T	C	SNV	0.266892	0.00444444	0
chr11	49430856	49430856	49430856	T	A	SNV	0.264493	0.00390625	0
chr11	49564852	49564852	49564852	A	G	SNV	0.252747	0	0
chr11	49681178	49681178	49681178	T	A	SNV	0.267176	0	0
chr11	49815343	49815343	49815343	T	C	SNV	0.25	0.0245902	0
chr11	49823183	49823183	49823182	T	-	Deletion	0.166667	0.131148	0
chr11	50146190	50146190	50146190	G	A	SNV	0	0.0705882	0
chr11	50234500	50234500	50234500	C	T	SNV	0.20398	0	0
chr11	50859375	50859375	50859375	C	T	SNV	0	0.0357143	0
chr11	51280350	51280350	51280349	T	-	Deletion	0.0313725	0.0108696	0
chr11	51571205	51571205	51571205	A	G	SNV	0	0.102564	0
chr11	51733762	51733762	51733762	T	A	SNV	0.282609	0.0294118	0
chr11	51825013	51825013	51825013	G	A	SNV	0.354167	0.116279	0
chr11	52033503	52033504	52033502	TC	-	Deletion	0.216667	0.027027	0
chr11	52037476	52037476	52037475	T	-	Deletion	0.214502	0.0304348	0.00796813
chr11	53404337	53404337	53404336	T	-	Deletion	0.2	0.147059	0
chr11	53430103	53430103	53430102	A	-	Deletion	0.336449	0.0779221	0.0506329
chr11	53537784	53537784	53537784	G	A	SNV	0.0657895	0	0
chr11	53586882	53586882	53586882	G	A	SNV	0.241935	0.0512821	0
chr11	53618245	53618245	53618245	A	G	SNV	0.223881	0.0151515	0
chr11	54466070	54466070	54466069	T	-	Deletion	0.109091	0.197531	0
chr11	54853256	54853256	54853256	A	C	SNV	0.237113	0.259259	0.0136986
chr11	55164188	55164188	55164188	T	C	SNV	0.142857	0	0
chr11	55409869	55409869	55409869	T	C	SNV	0.242857	0	0
chr11	57505391	57505391	57505390	A	-	Deletion	0.205882	0.133333	0.0416667
chr11	57528173	57528173	57528173	A	T	SNV	0	0.045977	0
chr11	58189698	58189698	58189698	T	C	SNV	0	0.0454545	0
chr11	58220139	58220139	58220139	G	T	SNV	0.261261	0	0
chr11	58423788	58423788	58423787	T	-	Deletion	0.294643	0.0352941	0
chr11	58597595	58597595	58597595	T	C	SNV	0.254902	0.00746269	0
chr11	5867682	5867682	5867682	A	G	SNV	0	0.0779221	0
chr11	58720914	58720914	58720914	G	A	SNV	0	0.031348	0
chr11	5872430	5872430	5872430	A	C	SNV	0.194805	0.0169492	0
chr11	5874012	5874012	5874012	T	C	SNV	0.0759494	0	0
chr11	58861288	58861288	58861288	A	G	SNV	0.214953	0	0
chr11	58918897	58918897	58918897	A	G	SNV	0.176471	0.00854701	0.0108696
chr11	58994422	58994422	58994422	G	A	SNV	0.243243	0	0
chr11	59042160	59042160	59042160	A	G	SNV	0.191011	0.0365854	0
chr11	59063667	59063667	59063666	A	-	Deletion	0.203883	0.0116279	0
chr11	59080685	59080685	59080684	T	-	Deletion	0.133333	0.0263158	0
chr11	59082657	59082657	59082657	A	G	SNV	0.255814	0.0434783	0
chr11	59131555	59131555	59131555	A	T	SNV	0.208333	0.0666667	0
chr11	59184498	59184498	59184498	G	T	SNV	0.236686	0	0
chr11	59503502	59503502	59503502	A	G	SNV	0.217391	0.0153846	0
chr11	59525426	59525426	59525425	A	-	Deletion	0.393939	0.254545	0.03125
chr11	59769987	59769987	59769987	A	G	SNV	0.168539	0.0119048	0.0125
chr11	59976887	59976887	59976887	A	C	SNV	0.259259	0	0
chr11	60242870	60242870	60242869	A	-	Deletion	0.113636	0	0
chr11	60476821	60476821	60476821	A	G	SNV	0.211111	0	0
chr11	60547665	60547665	60547665	T	C	SNV	0.266667	0.0125	0
chr11	60865023	60865023	60865023	G	T	SNV	0.0526316	0	0
chr11	61141199	61141199	61141199	T	G	SNV	0.244898	0.0178571	0.0188679
chr11	61214285	61214285	61214285	C	T	SNV	0.142857	0.1	0
chr11	61449691	61449691	61449691	A	G	SNV	0.190476	0	0
chr11	61492914	61492914	61492914	A	T	SNV	0.186667	0	0
chr11	61546578	61546578	61546578	A	C	SNV	0.153846	0.193548	0
chr11	61701769	61701769	61701769	T	C	SNV	0.236111	0	0
chr11	61779733	61779733	61779733	A	T	SNV	0.259259	0	0
chr11	61781763	61781763	61781763	G	T	SNV	0.175926	0.0576923	0
chr11	61824628	61824628	61824628	A	C	SNV	0.230769	0	0
chr11	61834867	61834867	61834867	T	C	SNV	0.4	0	0
chr11	61865836	61865836	61865835	G	-	Deletion	0.202899	0.019802	0
chr11	62118270	62118270	62118270	T	C	SNV	0.253012	0.00763359	0
chr11	62119127	62119127	62119127	A	G	SNV	0.25	0	0
chr11	62249372	62249372	62249372	A	C	SNV	0.291667	0.0465116	0
chr11	62325485	62325485	62325485	A	G	SNV	0.233333	0	0
chr11	62334572	62334572	62334572	T	C	SNV	0.222222	0	0
chr11	62369452	62369452	62369452	A	C	SNV	0.235294	0	0
chr11	62552867	62552867	62552867	T	G	SNV	0	0.0603448	0
chr11	62595216	62595216	62595216	G	A	SNV	0.035503	0	0
chr11	62603466	62603466	62603466	C	A	SNV	0.210526	0.0135135	0
chr11	63070310	63070310	63070310	T	C	SNV	0.251185	0.00578035	0
chr11	63094781	63094781	63094780	A	-	Deletion	0.225806	0	0
chr11	6402416	6402416	6402416	C	A	SNV	0.208333	0	0
chr11	6402468	6402468	6402468	T	C	SNV	0	0.0684932	0
chr11	65184614	65184614	65184614	T	G	SNV	0	0.0533333	0
chr11	6598026	6598026	6598026	A	G	SNV	0.180451	0	0
chr11	66133546	66133546	66133546	T	C	SNV	0.185185	0	0
chr11	66145267	66145267	66145267	C	T	SNV	0.217949	0.0294118	0
chr11	66145269	66145269	66145269	A	T	SNV	0.2	0.0289855	0
chr11	66155402	66155402	66155402	C	A	SNV	0.253521	0	0
chr11	66155422	66155422	66155422	T	A	SNV	0.133333	0.0275229	0
chr11	66926545	66926545	66926545	T	C	SNV	0.223077	0	0
chr11	67025212	67025212	67025212	T	C	SNV	0.230769	0	0
chr11	67088752	67088752	67088752	T	C	SNV	0.138249	0	0
chr11	67100859	67100859	67100859	T	C	SNV	0.204082	0.00775194	0
chr11	67175101	67175101	67175101	T	C	SNV	0.257732	0.00598802	0
chr11	67180770	67180770	67180770	T	G	SNV	0.258278	0.126214	0
chr11	67185256	67185256	67185256	T	A	SNV	0.19802	0.026738	0
chr11	67197288	67197288	67197288	T	C	SNV	0.341317	0	0
chr11	67202093	67202093	67202093	A	G	SNV	0.231959	0.220126	0
chr11	67207592	67207592	67207592	T	G	SNV	0.276243	0.0298507	0
chr11	67211360	67211360	67211360	C	A	SNV	0.198473	0.101942	0
chr11	67243457	67243457	67243457	T	G	SNV	0.197411	0.0113636	0
chr11	67279068	67279068	67279068	T	C	SNV	0.142857	0	0
chr11	67289796	67289796	67289796	T	C	SNV	0.212766	0.0140845	0
chr11	67330842	67330842	67330841	T	-	Deletion	0.39726	0.0816327	0.0363636
chr11	67344985	67344985	67344985	A	G	SNV	0	0.0353982	0
chr11	67881220	67881220	67881220	G	T	SNV	0.223684	0	0
chr11	67966449	67966449	67966449	T	C	SNV	0.16129	0	0
chr11	68590905	68590905	68590904	A	-	Deletion	0.261538	0	0
chr11	68784960	68784960	68784960	A	G	SNV	0.247525	0	0
chr11	68793263	68793263	68793263	A	G	SNV	0.202899	0.262295	0
chr11	68807105	68807105	68807105	A	G	SNV	0.292308	0	0
chr11	68814480	68814480	68814480	A	G	SNV	0.2	0.046875	0
chr11	68815110	68815110	68815110	A	G	SNV	0.245614	0	0
chr11	68990363	68990363	68990363	C	T	SNV	0.188406	0.12766	0
chr11	69026058	69026058	69026058	C	T	SNV	0	0.037037	0
chr11	69033235	69033235	69033235	T	C	SNV	0	0.0229358	0
chr11	69033366	69033366	69033366	G	T	SNV	0	0.0833333	0.00813008
chr11	69106725	69106725	69106725	T	G	SNV	0.333333	0	0
chr11	69186146	69186146	69186146	T	C	SNV	0.19697	0.275	0
chr11	69314742	69314743	69314741	TC	-	Deletion	0.195652	0	0
chr11	69318919	69318919	69318919	A	G	SNV	0.107143	0.190476	0
chr11	69355376	69355376	69355376	A	G	SNV	0.204082	0	0
chr11	69478799	69478799	69478799	T	G	SNV	0.142857	0	0
chr11	69496471	69496471	69496471	G	T	SNV	0.342857	0	0
chr11	69670761	69670761	69670760	A	-	Deletion	0.231884	0.191489	0
chr11	69674118	69674118	69674118	A	G	SNV	0.271429	0.166667	0
chr11	69736805	69736805	69736805	T	C	SNV	0.267606	0.0212766	0
chr11	69741013	69741013	69741013	A	G	SNV	0.245098	0.15942	0
chr11	69795867	69795867	69795866	C	-	Deletion	0.191176	0.0204082	0
chr11	69850370	69850370	69850370	A	C	SNV	0	0.0416667	0
chr11	69909053	69909053	69909053	T	C	SNV	0.229167	0.0126582	0
chr11	69917415	69917415	69917415	T	C	SNV	0.243243	0.12	0
chr11	69967052	69967052	69967052	C	G	SNV	0	0	0.175439
chr11	70010666	70010666	70010666	A	G	SNV	0	0.0377358	0
chr11	70030599	70030599	70030599	T	A	SNV	0.173913	0.0839161	0
chr11	70465054	70465055	70465053	GA	-	Deletion	0.285714	0.012987	0.046875
chr11	70514560	70514560	70514559	C	-	Deletion	0.261682	0	0
chr11	70607790	70607790	70607790	T	C	SNV	0.323529	0	0
chr11	70652989	70652989	70652989	T	G	SNV	0.296296	0	0
chr11	70944037	70944037	70944037	T	G	SNV	0.261044	0.248485	0
chr11	70961672	70961672	70961671	G	-	Deletion	0.138889	0.191489	0
chr11	7139118	7139118	7139118	A	G	SNV	0.259259	0	0
chr11	7146495	7146495	7146495	C	T	SNV	0.27	0	0.010989
chr11	72058021	72058021	72058021	G	A	SNV	0.235294	0.271186	0
chr11	72208338	72208338	72208338	A	G	SNV	0	0.0779221	0
chr11	72454163	72454163	72454163	T	G	SNV	0.173077	0	0
chr11	72550138	72550138	72550138	T	C	SNV	0.328125	0	0
chr11	72689974	72689974	72689974	T	A	SNV	0	0.06	0
chr11	72988154	72988154	72988154	A	T	SNV	0.277778	0	0
chr11	73008459	73008459	73008459	A	C	SNV	0.29932	0.00990099	0
chr11	73029097	73029097	73029097	C	T	SNV	0.0133333	0	0.0645161
chr11	73048053	73048053	73048053	G	A	SNV	0.222222	0	0
chr11	73343885	73343885	73343885	T	C	SNV	0.234375	0.0555556	0
chr11	73711263	73711263	73711263	T	C	SNV	0.28821	0.0118343	0
chr11	73787214	73787214	73787214	T	C	SNV	0.246628	0.00875274	0.00234192
chr11	73940563	73940563	73940562	T	-	Deletion	0	0.0375	0
chr11	74206569	74206569	74206569	A	G	SNV	0	0.0560748	0
chr11	74365244	74365244	74365244	A	G	SNV	0.24375	0	0
chr11	74690190	74690190	74690190	A	C	SNV	0.241071	0.168675	0
chr11	75167229	75167229	75167229	A	G	SNV	0.444444	0	0
chr11	75339785	75339785	75339784	A	-	Deletion	0.375	0.173913	0
chr11	75339790	75339790	75339790	A	T	SNV	0.333333	0.0930233	0
chr11	75444437	75444437	75444437	A	T	SNV	0.181818	0.2	0
chr11	75638128	75638128	75638127	T	-	Deletion	0.182927	0.370968	0
chr11	75669017	75669017	75669017	A	G	SNV	0.292857	0.230159	0
chr11	75670627	75670627	75670627	G	A	SNV	0.0425532	0	0
chr11	76022158	76022158	76022158	A	G	SNV	0	0.057971	0
chr11	76046584	76046584	76046584	T	C	SNV	0.166667	0	0
chr11	76472457	76472457	76472456	G	-	Deletion	0.545455	0	0
chr11	76797605	76797605	76797605	T	C	SNV	0.186567	0.0384615	0
chr11	76949975	76949975	76949975	T	G	SNV	0.253846	0.0566038	0
chr11	77054892	77054892	77054892	T	C	SNV	0	0.0804598	0
chr11	77078398	77078398	77078398	T	G	SNV	0.27907	0.030303	0
chr11	77425269	77425269	77425268	A	-	Deletion	0.340659	0.269231	0.0232558
chr11	77785694	77785694	77785694	T	C	SNV	0.297297	0	0
chr11	77824228	77824228	77824228	G	A	SNV	0.282051	0	0
chr11	77829565	77829565	77829565	A	C	SNV	0.294118	0.208333	0
chr11	77846442	77846442	77846442	A	C	SNV	0.181818	0.0631579	0
chr11	77953372	77953372	77953372	A	G	SNV	0.2	0.0392157	0
chr11	77962904	77962904	77962904	-	G	Insertion	0.272727	0	0
chr11	78181750	78181750	78181750	A	T	SNV	0.25	0	0.00666667
chr11	78191357	78191357	78191357	T	A	SNV	0	0.030303	0
chr11	78219960	78219960	78219960	G	T	SNV	0.209877	0	0
chr11	78255078	78255078	78255078	A	G	SNV	0	0.0340909	0
chr11	78271976	78271976	78271976	T	C	SNV	0	0.0512821	0
chr11	78399131	78399131	78399131	T	C	SNV	0.237288	0.186047	0
chr11	78519180	78519180	78519180	T	C	SNV	0	0.0545455	0
chr11	78751006	78751011	78751005	CCAAGG	-	Deletion	0.108108	0.0172414	0.1
chr11	78959674	78959674	78959674	A	C	SNV	0	0.0410959	0
chr11	78967963	78967964	78967962	AC	-	Deletion	0.321429	0.0232558	0.0697674
chr11	79545550	79545550	79545550	A	G	SNV	0.225989	0.0806452	0
chr11	79935988	79935988	79935988	T	C	SNV	0.388889	0.214286	0
chr11	79959082	79959082	79959081	A	-	Deletion	0.205882	0.0444444	0
chr11	79959205	79959205	79959205	A	G	SNV	0.305085	0.0263158	0
chr11	80170715	80170715	80170715	G	A	SNV	0.103704	0	0
chr11	80242112	80242112	80242112	T	G	SNV	0.238095	0.0075188	0
chr11	82115224	82115224	82115224	C	T	SNV	0.16129	0	0
chr11	82722359	82722359	82722358	T	-	Deletion	0.225434	0.241667	0.0078125
chr11	82722463	82722463	82722463	A	C	SNV	0.238866	0.0857143	0
chr11	82789697	82789697	82789697	C	T	SNV	0.22449	0	0
chr11	82808546	82808546	82808545	A	-	Deletion	0.210084	0.025641	0.0138889
chr11	82898806	82898806	82898806	A	T	SNV	0.25	0	0
chr11	82908314	82908314	82908314	C	T	SNV	0.351351	0	0
chr11	83704064	83704064	83704064	T	G	SNV	0.183673	0.0769231	0
chr11	83753866	83753866	83753866	C	T	SNV	0.217391	0	0
chr11	83767055	83767055	83767054	T	-	Deletion	0.0540541	0.28125	0.0294118
chr11	83955095	83955095	83955095	T	C	SNV	0.230769	0	0
chr11	83955226	83955226	83955226	A	G	SNV	0.232143	0.18239	0
chr11	8434671	8434671	8434671	T	C	SNV	0.315789	0	0
chr11	8435779	8435779	8435778	T	-	Deletion	0.413462	0.273973	0
chr11	84522199	84522199	84522199	T	C	SNV	0.19697	0	0
chr11	84878147	84878147	84878146	T	-	Deletion	0.238095	0.0521739	0
chr11	84964433	84964433	84964432	C	-	Deletion	0.25	0.0707071	0.0120482
chr11	84988413	84988413	84988413	T	G	SNV	0.24026	0.293103	0
chr11	85039167	85039167	85039167	A	G	SNV	0.196721	0.118421	0
chr11	85457925	85457925	85457924	A	-	Deletion	0.0558376	0	0
chr11	85838514	85838514	85838513	G	-	Deletion	0.333333	0	0
chr11	86319335	86319335	86319334	A	-	Deletion	0.214286	0	0
chr11	86504273	86504273	86504273	G	A	SNV	0.204082	0	0.00952381
chr11	87035223	87035223	87035223	T	C	SNV	0.243478	0.194805	0
chr11	87167423	87167423	87167423	T	G	SNV	0.324561	0.0235294	0
chr11	87402658	87402658	87402658	A	G	SNV	0.343511	0	0
chr11	87512089	87512089	87512089	A	C	SNV	0	0.0485437	0
chr11	87542566	87542566	87542566	G	A	SNV	0.190141	0.018018	0
chr11	87567526	87567526	87567526	T	G	SNV	0.176056	0.00787402	0
chr11	87730197	87730197	87730197	G	A	SNV	0.235714	0.00769231	0
chr11	87738148	87738148	87738147	T	-	Deletion	0.301887	0.0634921	0.0131579
chr11	87766375	87766375	87766375	G	A	SNV	0.290323	0.0833333	0
chr11	87782697	87782697	87782697	T	C	SNV	0	0.0410959	0
chr11	88952463	88952463	88952463	A	G	SNV	0.235294	0	0
chr11	88964817	88964817	88964816	G	-	Deletion	0.195219	0.00549451	0
chr11	89042241	89042241	89042241	T	C	SNV	0.23622	0.225806	0
chr11	89440739	89440739	89440739	T	C	SNV	0.223301	0	0
chr11	90276863	90276863	90276863	A	C	SNV	0	0.0909091	0
chr11	9030181	9030181	9030181	T	C	SNV	0.319444	0.0140845	0.0144928
chr11	9273928	9273928	9273928	T	A	SNV	0.18	0.00649351	0
chr11	94098998	94098998	94098997	T	-	Deletion	0.23913	0.215909	0
chr11	94334532	94334532	94334532	A	G	SNV	0.272727	0	0
chr11	94465827	94465827	94465827	A	T	SNV	0.219178	0	0
chr11	94491389	94491389	94491389	A	G	SNV	0.28	0	0
chr11	94512334	94512334	94512334	T	C	SNV	0	0.0444444	0
chr11	94650042	94650042	94650042	A	G	SNV	0.273381	0.259615	0.0163934
chr11	94695668	94695668	94695668	A	G	SNV	0	0.0517241	0
chr11	94946744	94946744	94946744	A	T	SNV	0.214286	0.06	0
chr11	94967950	94967950	94967950	A	G	SNV	0.299065	0.141593	0
chr11	95023386	95023386	95023386	A	T	SNV	0.244898	0	0
chr11	95059741	95059741	95059740	G	-	Deletion	0.254545	0.0555556	0.0606061
chr11	95065939	95065939	95065939	T	C	SNV	0	0.0618557	0
chr11	95303339	95303339	95303338	A	-	Deletion	0.314286	0.0555556	0
chr11	95389257	95389257	95389257	C	T	SNV	0.230769	0.030303	0
chr11	9567801	9567801	9567801	C	A	SNV	0.244755	0	0
chr11	95726757	95726758	95726756	TT	-	Deletion	0.4375	0.25	0
chr11	95969851	95969851	95969851	T	G	SNV	0	0.0897436	0
chr11	9622002	9622002	9622002	A	T	SNV	0.241379	0	0
chr11	96581344	96581344	96581344	A	C	SNV	0.232877	0.00515464	0
chr11	96854033	96854033	96854033	G	T	SNV	0.0629921	0	0
chr11	96961477	96961477	96961476	C	-	Deletion	0.155172	0	0
chr11	97022316	97022316	97022316	T	C	SNV	0.139241	0	0
chr11	97181660	97181660	97181660	T	C	SNV	0.216495	0.0231481	0
chr11	97316727	97316727	97316726	T	-	Deletion	0.175	0	0
chr11	98152811	98152811	98152810	A	-	Deletion	0	0.155556	0
chr11	98152821	98152821	98152820	C	-	Deletion	0.203704	0.02	0.0277778
chr11	98210931	98210931	98210931	T	C	SNV	0.187919	0	0
chr11	98250334	98250334	98250333	G	-	Deletion	0.0684932	0	0
chr11	98488928	98488928	98488927	T	-	Deletion	0.219178	0.0131579	0.0166667
chr11	98710832	98710832	98710832	A	G	SNV	0.309091	0.129032	0
chr11	98799086	98799086	98799086	A	G	SNV	0	0	0.111111
chr11	98831395	98831395	98831395	-	C	Insertion	0.194805	0	0
chr11	99051393	99051393	99051393	A	G	SNV	0.354167	0.0357143	0
chr11	99282616	99282616	99282616	A	G	SNV	0.261194	0.213483	0
chr11	99780487	99780487	99780487	C	T	SNV	0.236923	0.0526316	0
chr11	99873936	99873936	99873936	T	C	SNV	0.244681	0.0136986	0
chr12	100850195	100850195	100850195	C	T	SNV	0.165138	0	0
chr12	100853268	100853268	100853268	A	G	SNV	0.09319	0.00502513	0
chr12	101021850	101021850	101021850	T	C	SNV	0.269231	0	0
chr12	101678566	101678566	101678565	A	-	Deletion	0.174312	0.0918367	0
chr12	101706587	101706587	101706587	A	G	SNV	0.192308	0.0162602	0
chr12	102395821	102395821	102395820	A	-	Deletion	0.179487	0.08	0
chr12	102474577	102474577	102474577	T	G	SNV	0.208861	0.160305	0
chr12	102675386	102675386	102675386	A	G	SNV	0.123077	0	0
chr12	102840181	102840181	102840180	T	-	Deletion	0.142857	0.0138889	0
chr12	103095083	103095083	103095083	C	A	SNV	0.171975	0	0
chr12	103241372	103241372	103241372	A	G	SNV	0.0806452	0	0
chr12	103241383	103241383	103241383	A	G	SNV	0.0819672	0	0
chr12	103558371	103558371	103558371	T	C	SNV	0.148148	0	0
chr12	10375604	10375604	10375604	G	A	SNV	0.0294118	0	0
chr12	103984816	103984816	103984816	-	A	Insertion	0.103448	0.0740741	0
chr12	104105365	104105365	104105365	T	C	SNV	0.112299	0.0223464	0
chr12	104218354	104218354	104218354	G	T	SNV	0.031746	0	0
chr12	104696727	104696727	104696727	A	G	SNV	0.0948276	0	0
chr12	104943411	104943411	104943411	C	A	SNV	0	0.0505051	0
chr12	105191204	105191204	105191204	T	C	SNV	0	0.029703	0
chr12	105639212	105639212	105639212	-	T	Insertion	0.232759	0.106667	0.0123457
chr12	105666683	105666683	105666683	A	G	SNV	0.124031	0.00980392	0
chr12	105700594	105700594	105700594	A	G	SNV	0.106977	0	0
chr12	108361203	108361203	108361203	T	C	SNV	0.198347	0.126214	0
chr12	108502364	108502364	108502363	T	-	Deletion	0.151899	0.0847458	0
chr12	108679805	108679805	108679804	T	-	Deletion	0.192308	0	0
chr12	108853343	108853343	108853343	T	C	SNV	0	0.0992908	0
chr12	108898193	108898193	108898193	T	C	SNV	0.215686	0	0
chr12	110279741	110279741	110279741	A	G	SNV	0.112782	0	0
chr12	110641993	110641993	110641992	C	-	Deletion	0.4375	0.175	0.0882353
chr12	110654769	110654769	110654769	A	G	SNV	0.193069	0.115578	0
chr12	110666605	110666605	110666605	A	G	SNV	0.149123	0.0380952	0
chr12	111108913	111108913	111108913	T	C	SNV	0.123529	0.015625	0
chr12	111302031	111302031	111302031	A	G	SNV	0.162162	0	0
chr12	111446171	111446171	111446171	T	C	SNV	0.0967742	0	0.0285714
chr12	111710911	111710911	111710911	T	A	SNV	0.12037	0.0218579	0
chr12	111772323	111772323	111772323	T	C	SNV	0.160305	0	0
chr12	111841027	111841027	111841027	T	G	SNV	0.185185	0.112903	0
chr12	11208443	11208443	11208443	A	G	SNV	0.0240964	0	0
chr12	11221938	11221938	11221938	A	G	SNV	0.115385	0.0217391	0
chr12	112606974	112606974	112606974	T	C	SNV	0.188811	0.136	0
chr12	112656465	112656465	112656465	T	C	SNV	0	0.0265487	0
chr12	112977954	112977954	112977954	G	A	SNV	0.18894	0.139896	0
chr12	113059699	113059699	113059699	A	G	SNV	0.220779	0	0
chr12	113144308	113144308	113144308	C	T	SNV	0.153257	0.0233645	0
chr12	113157677	113157677	113157677	T	C	SNV	0.173077	0	0
chr12	113307083	113307083	113307083	G	A	SNV	0	0.0243056	0
chr12	113357518	113357518	113357518	T	C	SNV	0.157895	0.0253165	0
chr12	113421649	113421649	113421648	G	-	Deletion	0.102362	0.115385	0
chr12	113490367	113490367	113490367	T	C	SNV	0	0.0242424	0
chr12	113544680	113544680	113544680	C	A	SNV	0.0163934	0	0
chr12	113838569	113838569	113838569	T	C	SNV	0	0.0273224	0
chr12	113964695	113964695	113964695	C	A	SNV	0.0336391	0.0213675	0
chr12	114033835	114033835	114033835	A	C	SNV	0.15331	0	0
chr12	114034109	114034109	114034109	C	A	SNV	0.0901163	0.0365854	0
chr12	114322664	114322664	114322664	C	A	SNV	0.188742	0.135802	0
chr12	114538595	114538595	114538595	T	C	SNV	0	0.0821256	0
chr12	116142882	116142882	116142882	A	G	SNV	0.104348	0	0
chr12	116357934	116357934	116357934	G	A	SNV	0.155556	0.075188	0
chr12	116407279	116407279	116407279	T	C	SNV	0.108303	0.0248756	0
chr12	116427848	116427848	116427848	A	G	SNV	0.140845	0.0363636	0
chr12	117575529	117575529	117575528	T	-	Deletion	0.127778	0.00793651	0
chr12	117739648	117739648	117739647	A	-	Deletion	0.157447	0.0871795	0
chr12	117870089	117870089	117870089	T	C	SNV	0.118812	0.0304569	0
chr12	117974938	117974938	117974938	G	A	SNV	0	0.0230769	0
chr12	118023945	118023945	118023945	A	G	SNV	0.0755814	0	0
chr12	118027426	118027426	118027426	T	C	SNV	0	0.0425532	0
chr12	118043749	118043749	118043749	C	A	SNV	0.155172	0	0
chr12	119262715	119262715	119262715	T	C	SNV	0.226351	0	0
chr12	13219641	13219641	13219641	A	G	SNV	0	0.056	0
chr12	13390999	13390999	13390998	C	-	Deletion	0.188679	0.0689655	0
chr12	16961577	16961577	16961576	T	-	Deletion	0.141026	0	0
chr12	17355225	17355225	17355224	T	-	Deletion	0.105882	0.0117647	0
chr12	17373600	17373600	17373600	T	C	SNV	0	0.0240385	0
chr12	18216864	18216864	18216864	T	G	SNV	0	0.0393258	0
chr12	19387849	19387849	19387849	C	T	SNV	0.195122	0.1875	0
chr12	20415910	20415910	20415910	C	T	SNV	0.11194	0	0
chr12	21271470	21271470	21271470	T	G	SNV	0.104294	0	0
chr12	21290291	21290291	21290291	T	C	SNV	0.2	0	0
chr12	21297728	21297728	21297728	T	G	SNV	0.1875	0.0461538	0
chr12	21326201	21326201	21326200	T	-	Deletion	0.112299	0.102564	0
chr12	24096961	24096961	24096961	T	C	SNV	0.183333	0.0421053	0
chr12	28737836	28737836	28737836	T	C	SNV	0.230769	0	0
chr12	28863069	28863069	28863069	G	T	SNV	0.129534	0	0
chr12	29827788	29827788	29827788	A	C	SNV	0.177083	0	0
chr12	29851625	29851625	29851625	C	T	SNV	0.0879121	0	0
chr12	30226882	30226882	30226882	G	A	SNV	0.182927	0.027027	0
chr12	30588570	30588570	30588570	A	G	SNV	0.144737	0	0
chr12	31340331	31340331	31340330	T	-	Deletion	0.131944	0.12	0
chr12	31630817	31630817	31630817	T	C	SNV	0.161616	0	0
chr12	31933338	31933338	31933337	A	-	Deletion	0.0991736	0.00990099	0
chr12	32379867	32379867	32379867	C	A	SNV	0	0.038835	0
chr12	32850497	32850497	32850497	A	G	SNV	0.16055	0	0
chr12	33141104	33141104	33141104	C	T	SNV	0.2	0	0
chr12	33217697	33217697	33217697	T	G	SNV	0.198582	0.015748	0
chr12	33401260	33401260	33401260	C	A	SNV	0.165468	0	0
chr12	3407886	3407886	3407886	T	G	SNV	0	0.0655738	0
chr12	3501299	3501299	3501299	A	G	SNV	0.161616	0.00492611	0
chr12	3591924	3591924	3591924	T	C	SNV	0.13198	0.0150754	0
chr12	36091606	36091606	36091606	A	G	SNV	0	0.0208333	0
chr12	36314357	36314357	36314357	T	C	SNV	0.128655	0	0
chr12	37581501	37581501	37581501	T	G	SNV	0.17341	0.121739	0
chr12	38166812	38166812	38166812	A	C	SNV	0.230769	0.0526316	0
chr12	38438687	38438687	38438687	A	G	SNV	0.134921	0.0175439	0
chr12	40060648	40060648	40060647	A	-	Deletion	0.115385	0.0705882	0
chr12	40668380	40668380	40668380	A	C	SNV	0.217391	0	0
chr12	40672877	40672877	40672877	A	G	SNV	0	0.025	0
chr12	41453142	41453142	41453142	T	C	SNV	0.130208	0.150943	0.020202
chr12	44571709	44571709	44571709	A	C	SNV	0.140187	0.0462963	0.0114943
chr12	44584900	44584900	44584900	A	G	SNV	0	0.0292683	0
chr12	44855903	44855903	44855902	A	-	Deletion	0.175926	0	0
chr12	46700491	46700491	46700491	T	C	SNV	0.132075	0	0
chr12	4671547	4671547	4671547	A	C	SNV	0	0.0294118	0
chr12	4718737	4718737	4718736	A	-	Deletion	0.107143	0.0731707	0
chr12	4973973	4973973	4973973	T	G	SNV	0.208955	0	0
chr12	5091439	5091439	5091439	T	C	SNV	0.238462	0	0
chr12	51371627	51371627	51371627	A	C	SNV	0.142857	0.0113636	0
chr12	51392277	51392277	51392276	A	-	Deletion	0.0769231	0	0
chr12	51396675	51396675	51396675	A	G	SNV	0.140187	0.0208333	0
chr12	51447623	51447623	51447623	A	G	SNV	0	0.0857143	0
chr12	51610072	51610072	51610071	T	-	Deletion	0.113924	0	0
chr12	51722925	51722925	51722924	T	-	Deletion	0.346457	0.336538	0.0352941
chr12	51750327	51750327	51750327	A	G	SNV	0	0.0328947	0
chr12	51774736	51774736	51774736	A	C	SNV	0.134454	0	0
chr12	51794571	51794571	51794571	C	T	SNV	0.0934579	0.113772	0
chr12	52516677	52516677	52516677	T	G	SNV	0	0.0162866	0
chr12	53142056	53142056	53142056	T	C	SNV	0.0267857	0	0
chr12	54069070	54069070	54069070	A	C	SNV	0.107843	0.0106383	0
chr12	54071716	54071716	54071715	A	-	Deletion	0.0806452	0.163934	0
chr12	54685943	54685943	54685942	G	-	Deletion	0.313725	0.315789	0
chr12	54768005	54768005	54768005	A	G	SNV	0	0.0496894	0
chr12	55057221	55057221	55057220	A	-	Deletion	0.194444	0	0
chr12	55407597	55407597	55407596	A	-	Deletion	0.157895	0	0
chr12	55490467	55490467	55490467	A	G	SNV	0.114286	0	0
chr12	55566643	55566643	55566642	T	-	Deletion	0.258065	0.105882	0
chr12	56345810	56345810	56345809	A	-	Deletion	0.227273	0	0
chr12	56718313	56718313	56718313	G	T	SNV	0.156863	0	0
chr12	57706773	57706773	57706773	T	C	SNV	0.171717	0.133803	0
chr12	57714046	57714046	57714046	A	T	SNV	0.122222	0	0
chr12	59016937	59016937	59016936	T	-	Deletion	0.0286885	0	0
chr12	59061204	59061204	59061204	A	G	SNV	0	0.0405405	0
chr12	59189790	59189790	59189790	G	A	SNV	0	0.0727273	0
chr12	61843818	61843818	61843818	C	T	SNV	0.17284	0	0
chr12	64473084	64473084	64473084	G	A	SNV	0.00892857	0.0301724	0
chr12	64967667	64967667	64967667	T	C	SNV	0	0.0365854	0
chr12	65043265	65043265	65043265	A	G	SNV	0	0.0752688	0
chr12	65056424	65056424	65056423	T	-	Deletion	0.166667	0.165289	0
chr12	65148719	65148719	65148719	T	C	SNV	0.170984	0	0
chr12	65161578	65161578	65161578	T	G	SNV	0.173077	0	0
chr12	65226339	65226339	65226339	T	C	SNV	0	0.0180505	0
chr12	65226601	65226601	65226601	A	G	SNV	0.169916	0.00296736	0
chr12	66283963	66283963	66283963	C	T	SNV	0.251497	0.117241	0
chr12	66284012	66284012	66284012	G	A	SNV	0.341935	0.323077	0
chr12	69212966	69212966	69212965	T	-	Deletion	0.185185	0.163636	0
chr12	69307199	69307199	69307199	A	G	SNV	0.191919	0.0121951	0
chr12	69357022	69357022	69357022	A	G	SNV	0.2	0	0
chr12	69373288	69373288	69373288	G	C	SNV	0	0.0238095	0
chr12	69373463	69373463	69373463	T	C	SNV	0.126214	0.0168539	0
chr12	69588758	69588758	69588758	A	G	SNV	0	0.0326797	0
chr12	69607335	69607335	69607335	T	C	SNV	0.247312	0	0
chr12	69740987	69740987	69740987	G	T	SNV	0.1875	0	0
chr12	69818044	69818044	69818044	T	G	SNV	0.191136	0.0235294	0
chr12	69825804	69825804	69825804	T	C	SNV	0.0961538	0.104762	0
chr12	70251979	70251979	70251979	T	A	SNV	0.224242	0.171779	0
chr12	70464483	70464483	70464483	A	C	SNV	0.152174	0.026455	0
chr12	70878392	70878392	70878392	C	A	SNV	0.142157	0.0925926	0
chr12	70897432	70897432	70897432	A	G	SNV	0.141791	0	0
chr12	70983294	70983294	70983293	A	-	Deletion	0.111111	0.0322581	0
chr12	70983395	70983395	70983395	G	T	SNV	0.021978	0	0
chr12	71086518	71086518	71086518	A	G	SNV	0.186916	0	0
chr12	71121913	71121913	71121913	T	C	SNV	0.189873	0	0
chr12	71179179	71179179	71179179	T	C	SNV	0.0833333	0	0
chr12	71975237	71975237	71975237	A	C	SNV	0.102273	0	0
chr12	72217490	72217490	72217490	T	G	SNV	0.00568182	0.0506329	0
chr12	72304133	72304133	72304133	A	T	SNV	0.107692	0.0357143	0
chr12	72449680	72449680	72449680	T	C	SNV	0.0743802	0.00578035	0
chr12	72477207	72477207	72477207	A	G	SNV	0.196429	0.0126582	0
chr12	73108786	73108786	73108786	G	A	SNV	0.119658	0.0120482	0
chr12	73112526	73112526	73112526	A	G	SNV	0.162791	0.0181818	0
chr12	74295368	74295368	74295368	T	C	SNV	0	0.0422535	0
chr12	75893095	75893095	75893095	T	C	SNV	0	0.0490798	0
chr12	76025625	76025625	76025625	A	G	SNV	0.123711	0	0
chr12	76033570	76033570	76033570	A	G	SNV	0.210526	0.0212766	0
chr12	76329067	76329067	76329067	A	T	SNV	0.110592	0.00199203	0
chr12	76329094	76329094	76329094	T	C	SNV	0.024	0	0
chr12	76329312	76329312	76329312	C	T	SNV	0.136986	0	0
chr12	76333066	76333066	76333066	A	G	SNV	0.172131	0.133333	0
chr12	76404802	76404802	76404802	A	G	SNV	0.190909	0.00900901	0
chr12	76406380	76406380	76406380	G	C	SNV	0.142857	0	0
chr12	76564382	76564382	76564382	T	C	SNV	0.133758	0.0070922	0
chr12	76577852	76577852	76577852	T	G	SNV	0	0.0382514	0
chr12	78494002	78494002	78494002	C	T	SNV	0	0.0263158	0
chr12	78613057	78613057	78613057	A	C	SNV	0	0	0.0568182
chr12	78820777	78820777	78820777	T	G	SNV	0.193676	0.151042	0
chr12	78845245	78845245	78845245	C	T	SNV	0.149038	0	0
chr12	78845307	78845307	78845307	A	G	SNV	0.122807	0	0
chr12	79261656	79261656	79261656	C	T	SNV	0.184713	0.139535	0
chr12	79273555	79273555	79273555	A	G	SNV	0.134146	0	0
chr12	79303506	79303506	79303505	A	-	Deletion	0.28125	0.1	0.0434783
chr12	79325126	79325126	79325126	T	C	SNV	0.268657	0	0
chr12	80205051	80205051	80205051	T	C	SNV	0.102041	0.0140845	0
chr12	81314369	81314369	81314369	T	C	SNV	0.165563	0.167832	0
chr12	81734093	81734093	81734093	C	A	SNV	0.292683	0	0
chr12	81912637	81912637	81912636	T	-	Deletion	0.424528	0.236842	0.0233918
chr12	82425457	82425457	82425457	T	C	SNV	0.130435	0	0
chr12	83052430	83052430	83052430	A	T	SNV	0.102941	0	0
chr12	83052476	83052476	83052476	A	G	SNV	0.08867	0	0
chr12	83226323	83226323	83226323	T	G	SNV	0	0.0229358	0
chr12	83554908	83554908	83554908	A	G	SNV	0.156863	0	0
chr12	83555047	83555047	83555047	A	G	SNV	0.2	0.00458716	0
chr12	83773804	83773804	83773803	C	-	Deletion	0.197917	0.162791	0.0210526
chr12	83774985	83774985	83774984	G	-	Deletion	0.175	0.241379	0
chr12	83811287	83811287	83811287	T	C	SNV	0.0841121	0	0
chr12	83988044	83988044	83988044	T	A	SNV	0	0.0769231	0
chr12	84121272	84121272	84121272	C	A	SNV	0.169811	0	0
chr12	84126991	84126991	84126990	A	-	Deletion	0.111111	0	0
chr12	84127060	84127060	84127060	T	C	SNV	0.136364	0.0263158	0
chr12	84258879	84258879	84258879	A	G	SNV	0	0.0291971	0
chr12	84356325	84356325	84356325	C	T	SNV	0.15873	0	0
chr12	84382411	84382411	84382411	-	G	Insertion	0.184615	0.0491803	0
chr12	84426677	84426677	84426676	A	-	Deletion	0.380952	0.403509	0.0185185
chr12	84920789	84920789	84920789	A	G	SNV	0.198347	0.0104167	0
chr12	85224537	85224537	85224536	T	-	Deletion	0.171548	0.162562	0
chr12	85235703	85235703	85235703	G	T	SNV	0.189873	0	0
chr12	85268127	85268127	85268127	A	T	SNV	0.226891	0	0
chr12	85269125	85269125	85269125	C	A	SNV	0.220408	0	0
chr12	85290268	85290268	85290268	A	G	SNV	0.179487	0	0
chr12	85296435	85296435	85296435	T	C	SNV	0	0.038674	0
chr12	8535558	8535558	8535558	T	C	SNV	0.18595	0.164384	0
chr12	85608172	85608172	85608172	C	A	SNV	0.137255	0	0
chr12	85783013	85783013	85783012	C	-	Deletion	0.186207	0	0
chr12	85876550	85876550	85876550	T	C	SNV	0.195402	0.00641026	0
chr12	86111625	86111625	86111625	A	C	SNV	0.159574	0	0
chr12	86758429	86758429	86758428	C	-	Deletion	0.192	0.0560748	0.0136986
chr12	86846059	86846059	86846059	T	C	SNV	0	0.058651	0
chr12	87249466	87249466	87249465	A	-	Deletion	0.0909091	0	0
chr12	87369043	87369043	87369043	A	G	SNV	0.17316	0.005	0
chr12	87443626	87443626	87443626	A	C	SNV	0.138889	0.0425532	0
chr12	87517428	87517428	87517428	G	T	SNV	0	0.0276873	0
chr12	88084000	88084000	88084000	A	G	SNV	0.224652	0.00271003	0
chr12	91083649	91083649	91083649	T	C	SNV	0	0.0456621	0
chr12	91296201	91296201	91296201	A	G	SNV	0.1	0.00609756	0
chr12	91299010	91299010	91299010	C	T	SNV	0.143312	0.0165289	0
chr12	91572646	91572646	91572645	A	-	Deletion	0.0978261	0	0.0131579
chr12	98275498	98275498	98275498	A	C	SNV	0	0.0195122	0
chr12	98669232	98669232	98669231	A	-	Deletion	0.0914286	0.00662252	0
chr12	98669251	98669251	98669251	T	C	SNV	0.0890052	0.121019	0
chr12	98689429	98689429	98689429	G	T	SNV	0.0682927	0.163636	0
chr12	98763954	98763954	98763954	G	A	SNV	0.049505	0	0.012987
chr12	99388707	99388707	99388707	A	G	SNV	0.164706	0.00613497	0
chr13	100027516	100027516	100027516	A	G	SNV	0.297619	0	0
chr13	100038291	100038291	100038290	G	-	Deletion	0.075	0	0
chr13	100044209	100044209	100044209	A	G	SNV	0.316327	0	0
chr13	100055207	100055207	100055207	A	G	SNV	0.0964912	0	0
chr13	100061007	100061007	100061007	T	A	SNV	0.343558	0.0206897	0
chr13	100070241	100070241	100070240	A	-	Deletion	0.222222	0.09375	0
chr13	100137406	100137406	100137406	G	A	SNV	0.0792079	0.2	0
chr13	100300288	100300288	100300288	A	G	SNV	0	0.0143541	0
chr13	100316293	100316293	100316293	A	G	SNV	0	0.00869565	0
chr13	100425786	100425786	100425786	A	G	SNV	0.0848214	0.0102041	0
chr13	100489157	100489157	100489157	A	G	SNV	0.0921053	0	0
chr13	100600570	100600570	100600570	T	C	SNV	0.0825688	0	0
chr13	100701044	100701044	100701044	A	G	SNV	0	0.0451128	0
chr13	100803340	100803340	100803340	T	G	SNV	0.356164	0	0
chr13	100803403	100803403	100803403	T	G	SNV	0.333333	0.0163934	0
chr13	100811369	100811369	100811368	A	-	Deletion	0.106667	0	0
chr13	103833663	103833663	103833663	A	G	SNV	0.101562	0	0
chr13	103862243	103862243	103862243	A	C	SNV	0.0932203	0	0
chr13	104178479	104178479	104178479	A	T	SNV	0	0.045977	0
chr13	104192178	104192178	104192178	T	G	SNV	0	0.0632911	0
chr13	104205535	104205535	104205535	T	C	SNV	0.05	0.027027	0
chr13	104230904	104230904	104230904	T	G	SNV	0.192308	0	0
chr13	104242711	104242711	104242711	A	G	SNV	0.26087	0.0140845	0
chr13	105054023	105054023	105054022	A	-	Deletion	0.18	0	0
chr13	105445360	105445360	105445360	T	C	SNV	0	0.0638298	0
chr13	106834609	106834609	106834609	A	T	SNV	0.289308	0	0.00487805
chr13	106876971	106876971	106876970	A	-	Deletion	0.26	0.225806	0
chr13	109925200	109925200	109925200	A	T	SNV	0.232558	0.184211	0
chr13	109936673	109936673	109936673	C	A	SNV	0.107843	0	0
chr13	110061816	110061816	110061816	T	G	SNV	0.363636	0.0833333	0
chr13	110399390	110399390	110399390	T	C	SNV	0.331707	0	0
chr13	112527458	112527458	112527458	A	G	SNV	0.294118	0.021978	0
chr13	112929615	112929615	112929615	T	A	SNV	0.326087	0	0
chr13	112941655	112941655	112941654	T	-	Deletion	0.175	0.210526	0
chr13	112962851	112962851	112962851	A	G	SNV	0	0.0483871	0
chr13	113209982	113209982	113209982	T	C	SNV	0	0.0615385	0
chr13	116868112	116868112	116868111	A	-	Deletion	0.226277	0.119565	0
chr13	11721743	11721743	11721743	T	A	SNV	0.115385	0	0
chr13	11790274	11790274	11790274	G	T	SNV	0.258621	0	0
chr13	11799810	11799810	11799810	T	C	SNV	0.0987654	0.0574713	0
chr13	11801963	11801963	11801963	T	C	SNV	0.225806	0.0136986	0
chr13	118639887	118639887	118639887	T	C	SNV	0	0.046875	0
chr13	12434499	12434499	12434499	A	G	SNV	0.333333	0.00952381	0
chr13	13708070	13708070	13708070	T	C	SNV	0.166667	0	0
chr13	13775544	13775544	13775544	A	G	SNV	0.256757	0.0126582	0
chr13	13775992	13775992	13775992	T	C	SNV	0.282051	0	0
chr13	14248417	14248417	14248417	C	A	SNV	0.233333	0	0
chr13	14317081	14317081	14317081	A	C	SNV	0.133333	0	0
chr13	17728018	17728018	17728017	A	-	Deletion	0.564286	0.124031	0.0210526
chr13	17772540	17772540	17772540	A	G	SNV	0.0813953	0	0
chr13	19120558	19120558	19120558	T	C	SNV	0.183099	0	0
chr13	19627315	19627315	19627315	G	T	SNV	0	0.1	0
chr13	19660673	19660673	19660673	A	G	SNV	0.339286	0	0
chr13	21787561	21787561	21787561	A	C	SNV	0.317568	0.0694444	0
chr13	22179382	22179382	22179382	T	C	SNV	0.0736842	0.012474	0
chr13	22179385	22179385	22179385	T	C	SNV	0.0749129	0.0126316	0
chr13	22293541	22293541	22293541	T	C	SNV	0	0.100559	0
chr13	22293996	22293996	22293996	T	C	SNV	0	0.0733333	0
chr13	22442145	22442145	22442145	G	A	SNV	0	0.0238095	0
chr13	23482748	23482748	23482748	T	A	SNV	0.369231	0	0
chr13	23815081	23815081	23815081	A	T	SNV	0	0.0318471	0
chr13	23876634	23876635	23876633	TT	-	Deletion	0.3	0.137931	0.0308642
chr13	23934081	23934081	23934081	T	C	SNV	0.336538	0.0176991	0
chr13	24069691	24069691	24069691	C	T	SNV	0.238938	0.0769231	0
chr13	24073941	24073941	24073941	T	G	SNV	0.247706	0	0
chr13	24137141	24137141	24137141	A	C	SNV	0.156627	0.00714286	0
chr13	24701748	24701748	24701747	A	-	Deletion	0.548387	0.04	0
chr13	24705831	24705832	24705830	CC	-	Deletion	0.4	0.2	0.145299
chr13	24919866	24919866	24919866	-	A	Insertion	0.166667	0.0833333	0
chr13	24948072	24948072	24948072	A	G	SNV	0	0.038961	0
chr13	27121794	27121794	27121794	T	C	SNV	0.0481928	0.0140845	0
chr13	27202423	27202423	27202423	T	C	SNV	0.103774	0.00970874	0
chr13	27574214	27574214	27574214	T	A	SNV	0.283951	0	0
chr13	30195689	30195689	30195689	T	C	SNV	0.174419	0.305882	0
chr13	30381285	30381285	30381285	A	C	SNV	0	0.0224719	0.00438596
chr13	30872267	30872267	30872267	G	A	SNV	0.26087	0	0
chr13	31809734	31809734	31809733	T	-	Deletion	0.0862944	0.0493827	0.00384615
chr13	32721974	32721974	32721974	T	C	SNV	0	0.0689655	0
chr13	32806806	32806806	32806806	T	C	SNV	0.275862	0.02	0
chr13	33332229	33332229	33332228	T	-	Deletion	0.176471	0	0
chr13	34163247	34163247	34163247	T	C	SNV	0.3125	0.416667	0
chr13	34919785	34919785	34919785	T	C	SNV	0.208333	0.02	0
chr13	35683738	35683738	35683738	T	C	SNV	0.347826	0.0140845	0
chr13	3577004	3577004	3577004	C	T	SNV	0	0.0466667	0
chr13	3634195	3634195	3634195	A	G	SNV	0.304348	0	0
chr13	38011432	38011432	38011431	T	-	Deletion	0.325581	0.0983607	0
chr13	38012358	38012358	38012358	T	C	SNV	0.171429	0	0
chr13	38023126	38023126	38023126	T	C	SNV	0.0928571	0.0204082	0
chr13	3854304	3854304	3854304	T	C	SNV	0.0571429	0.0635838	0
chr13	3941251	3941251	3941251	T	C	SNV	0.346154	0.00990099	0
chr13	40180497	40180497	40180497	A	G	SNV	0.285714	0.104478	0
chr13	41017221	41017221	41017221	C	T	SNV	0.341772	0	0
chr13	41109964	41109964	41109963	C	-	Deletion	0.266667	0	0
chr13	41135198	41135198	41135198	A	G	SNV	0.269841	0	0
chr13	41141668	41141668	41141668	G	A	SNV	0.350746	0.216981	0
chr13	41656666	41656666	41656666	A	G	SNV	0	0.0310559	0
chr13	42184532	42184532	42184531	T	-	Deletion	0.257143	0.185185	0.0227273
chr13	4233762	4233762	4233762	T	C	SNV	0.105769	0.0537634	0
chr13	43554991	43554991	43554991	T	C	SNV	0.350877	0	0
chr13	4389324	4389324	4389323	T	-	Deletion	0.222222	0.19403	0.583333
chr13	4389420	4389420	4389420	T	C	SNV	0.108333	0	0
chr13	44902585	44902585	44902584	G	-	Deletion	0.384615	0	0
chr13	44923269	44923269	44923269	T	C	SNV	0.0952381	0.0175439	0
chr13	45520960	45520960	45520960	T	C	SNV	0.169811	0	0
chr13	4593636	4593636	4593636	A	G	SNV	0	0.037037	0
chr13	46778973	46778973	46778973	T	A	SNV	0.314136	0.0903614	0
chr13	47100157	47100157	47100157	T	C	SNV	0.0625	0	0
chr13	47101934	47101934	47101934	T	C	SNV	0.297619	0.0204082	0
chr13	47228983	47228983	47228983	G	A	SNV	0	0.0493827	0
chr13	47239870	47239870	47239870	T	C	SNV	0.34188	0.0285714	0
chr13	47239901	47239901	47239901	G	A	SNV	0.0430108	0.00990099	0
chr13	48826109	48826109	48826109	T	C	SNV	0.305882	0	0
chr13	48889928	48889928	48889928	G	A	SNV	0.189189	0	0
chr13	48945919	48945919	48945919	A	G	SNV	0	0.0285714	0
chr13	49044351	49044351	49044350	A	-	Deletion	0.4375	0.121951	0.0149254
chr13	49057244	49057244	49057244	A	G	SNV	0.275862	0	0
chr13	49369177	49369177	49369177	T	C	SNV	0.35	0.133858	0.00480769
chr13	49441907	49441907	49441907	A	C	SNV	0.337349	0.0246914	0
chr13	49446385	49446385	49446385	T	G	SNV	0.241935	0.0958904	0
chr13	49464769	49464769	49464769	A	G	SNV	0.313953	0.0142857	0
chr13	49622886	49622886	49622886	T	C	SNV	0	0.040404	0
chr13	49715706	49715706	49715706	T	C	SNV	0.294118	0	0
chr13	49732431	49732431	49732431	C	A	SNV	0.358209	0	0
chr13	50469912	50469912	50469912	A	G	SNV	0.178571	0.17284	0
chr13	50701766	50701766	50701766	A	G	SNV	0	0.0359712	0
chr13	50703043	50703043	50703043	T	C	SNV	0.347826	0.0208333	0
chr13	53344835	53344835	53344835	T	C	SNV	0.407407	0	0
chr13	54105819	54105819	54105818	T	-	Deletion	0.246377	0.384615	0.0151515
chr13	54105819	54105820	54105818	TT	-	Deletion	0.246377	0.384615	0.0151515
chr13	54105828	54105829	54105827	TG	-	Deletion	0.220339	0	0
chr13	54221267	54221267	54221266	C	-	Deletion	0.444444	0.204545	0
chr13	54638225	54638225	54638225	A	G	SNV	0.306122	0.0107527	0
chr13	54738506	54738506	54738506	T	C	SNV	0	0.039604	0
chr13	54795402	54795402	54795402	T	G	SNV	0.253521	0.0138889	0.00909091
chr13	55014386	55014386	55014386	T	C	SNV	0.254098	0.133858	0
chr13	55532017	55532017	55532017	T	G	SNV	0.227273	0.0555556	0
chr13	55828462	55828462	55828462	T	G	SNV	0.269231	0	0
chr13	56104303	56104303	56104303	T	C	SNV	0.252336	0.0263158	0
chr13	56733079	56733079	56733079	T	C	SNV	0.396226	0	0
chr13	56804540	56804540	56804540	C	T	SNV	0.283582	0	0
chr13	58238650	58238650	58238650	C	T	SNV	0.254902	0.0163934	0
chr13	58259514	58259514	58259513	A	-	Deletion	0.00689655	0.106667	0.00581395
chr13	58409075	58409075	58409075	T	C	SNV	0.272727	0	0
chr13	58558259	58558259	58558259	T	C	SNV	0.101124	0.0144928	0
chr13	59782315	59782315	59782315	T	C	SNV	0.2	0.0394737	0
chr13	60729528	60729528	60729528	T	C	SNV	0.278481	0	0.0117647
chr13	60896121	60896121	60896121	T	C	SNV	0	0.0872483	0
chr13	60902020	60902020	60902020	A	G	SNV	0.231638	0	0
chr13	61197629	61197629	61197629	T	G	SNV	0.385321	0.0108696	0
chr13	63015916	63015916	63015916	T	C	SNV	0	0.0508475	0
chr13	63033045	63033045	63033045	T	C	SNV	0.305556	0.0120482	0
chr13	63543180	63543180	63543180	T	C	SNV	0.0625	0.0447761	0
chr13	64794243	64794243	64794243	T	C	SNV	0.296296	0.020202	0
chr13	64920572	64920572	64920572	A	C	SNV	0	0.0327869	0
chr13	65259996	65259996	65259996	T	A	SNV	0.3	0.0227273	0
chr13	65295740	65295740	65295740	T	C	SNV	0.267327	0.0229885	0
chr13	6614712	6614712	6614712	T	C	SNV	0.327103	0	0
chr13	66874305	66874305	66874305	T	G	SNV	0.0447761	0.0291971	0
chr13	67542395	67542395	67542394	A	-	Deletion	0.34965	0.157895	0
chr13	68734592	68734592	68734592	C	T	SNV	0.446809	0	0
chr13	70592640	70592640	70592639	C	-	Deletion	0.284722	0	0
chr13	70602885	70602885	70602885	C	T	SNV	0	0.043956	0
chr13	73982678	73982678	73982678	T	C	SNV	0.0392157	0	0
chr13	73982683	73982683	73982683	C	A	SNV	0.038835	0	0
chr13	75724938	75724938	75724937	T	-	Deletion	0.310345	0.47619	0
chr13	75878849	75878849	75878849	T	G	SNV	0.0630631	0.237288	0
chr13	76741237	76741237	76741237	T	C	SNV	0.275362	0.0338983	0
chr13	77259933	77259933	77259933	C	A	SNV	0.287671	0	0
chr13	77761927	77761927	77761927	G	A	SNV	0.38806	0	0
chr13	81397397	81397397	81397397	T	G	SNV	0	0.05	0
chr13	81479769	81479769	81479769	G	A	SNV	0.341463	0.0423729	0
chr13	81523753	81523753	81523753	T	G	SNV	0.311688	0.0144928	0
chr13	81523782	81523782	81523782	T	G	SNV	0.097561	0.0746269	0
chr13	81559465	81559465	81559465	A	G	SNV	0.0733945	0.105882	0
chr13	81669464	81669464	81669464	G	A	SNV	0.0659341	0	0
chr13	81711523	81711523	81711523	A	G	SNV	0	0.0769231	0
chr13	83625432	83625432	83625431	T	-	Deletion	0.0878378	0.0153846	0
chr13	83656366	83656366	83656366	A	G	SNV	0.233333	0.107143	0
chr13	83740318	83740318	83740318	T	G	SNV	0.222222	0.00970874	0
chr13	84260122	84260122	84260122	T	C	SNV	0.344262	0.0106383	0
chr13	84294754	84294754	84294753	A	-	Deletion	0.212766	0	0
chr13	86045853	86045853	86045853	A	G	SNV	0.342857	0.0630631	0
chr13	91154211	91154211	91154211	A	G	SNV	0.0377358	0	0
chr13	91772770	91772770	91772770	A	C	SNV	0	0.0681818	0
chr13	92342317	92342317	92342317	A	C	SNV	0	0.05	0
chr13	92368285	92368285	92368285	A	G	SNV	0.0795455	0	0
chr13	95632131	95632131	95632131	T	C	SNV	0.0576923	0.028169	0
chr13	95707884	95707884	95707884	T	G	SNV	0.356164	0.00869565	0
chr13	95707886	95707886	95707886	T	G	SNV	0.337748	0.00854701	0
chr13	95716096	95716096	95716096	T	A	SNV	0.130435	0	0
chr13	95716136	95716136	95716136	T	C	SNV	0.195876	0	0
chr13	96616459	96616459	96616459	A	G	SNV	0.343137	0	0
chr13	9662244	9662244	9662243	A	-	Deletion	0.319672	0	0
chr13	96634855	96634855	96634855	T	C	SNV	0.357143	0.00877193	0
chr13	96949754	96949754	96949753	A	-	Deletion	0.416667	0.0833333	0.0241935
chr13	97961393	97961393	97961393	G	A	SNV	0.345455	0.0131579	0
chr13	98272726	98272726	98272726	T	C	SNV	0.274725	0.0125	0
chr13	98748220	98748220	98748220	T	C	SNV	0.0757576	0	0
chr13	99434640	99434640	99434640	C	T	SNV	0.0697674	0.00662252	0
chr14	101458697	101458697	101458697	G	T	SNV	0.320513	0.0172414	0
chr14	101933866	101933866	101933866	T	C	SNV	0.21875	0.0416667	0
chr14	101933868	101933868	101933868	T	C	SNV	0.238462	0.0412371	0
chr14	103051324	103051324	103051324	A	T	SNV	0.288462	0	0
chr14	103123316	103123316	103123316	A	G	SNV	0.233333	0.1	0
chr14	103140915	103140915	103140915	A	T	SNV	0.0251572	0	0.00970874
chr14	103152172	103152172	103152172	T	G	SNV	0	0.025974	0
chr14	103276396	103276396	103276396	A	G	SNV	0.0294118	0	0
chr14	103285363	103285363	103285363	A	G	SNV	0.149425	0	0.0131579
chr14	104478934	104478934	104478934	A	G	SNV	0.17931	0.019802	0
chr14	105892785	105892785	105892785	T	C	SNV	0.228261	0.202381	0
chr14	110750452	110750452	110750452	C	A	SNV	0.306818	0	0
chr14	110751677	110751677	110751677	A	G	SNV	0	0.0483871	0
chr14	113315746	113315746	113315746	T	G	SNV	0.295775	0.0625	0
chr14	115044100	115044100	115044099	T	-	Deletion	0.255682	0.103175	0
chr14	115133135	115133135	115133135	T	C	SNV	0.201754	0	0
chr14	115370033	115370033	115370033	A	G	SNV	0.254545	0.00952381	0
chr14	118043133	118043133	118043133	A	G	SNV	0.188235	0	0
chr14	118114303	118114303	118114303	T	C	SNV	0.202614	0.00840336	0
chr14	118627722	118627722	118627721	T	-	Deletion	0.25	0.25	0
chr14	118886584	118886584	118886584	T	A	SNV	0.238532	0.230088	0
chr14	119026552	119026552	119026552	T	C	SNV	0.225806	0.0806452	0
chr14	119139009	119139009	119139009	T	C	SNV	0.196078	0	0
chr14	121238753	121238753	121238753	G	T	SNV	0.176101	0	0
chr14	121276256	121276256	121276256	A	G	SNV	0.372093	0.0384615	0
chr14	121276490	121276490	121276490	A	G	SNV	0.289474	0.025974	0
chr14	121475940	121475940	121475940	A	G	SNV	0.0449438	0	0
chr14	121983326	121983326	121983325	T	-	Deletion	0.19375	0	0
chr14	12211681	12211681	12211681	G	T	SNV	0.247423	0	0
chr14	122142379	122142379	122142379	A	G	SNV	0.203488	0.185484	0
chr14	122491967	122491967	122491967	T	C	SNV	0	0.0533333	0
chr14	122891529	122891529	122891529	T	C	SNV	0.248	0.0133333	0
chr14	12297605	12297605	12297604	T	-	Deletion	0	0.0526316	0
chr14	12344339	12344339	12344339	T	C	SNV	0.217391	0	0
chr14	123507512	123507512	123507512	T	C	SNV	0.214876	0	0
chr14	123515710	123515710	123515710	C	A	SNV	0.245455	0.105263	0
chr14	123972201	123972201	123972201	T	C	SNV	0.280576	0.175573	0
chr14	12489489	12489489	12489489	T	C	SNV	0.224638	0	0
chr14	12705816	12705816	12705816	C	A	SNV	0	0.114583	0
chr14	13493535	13493535	13493535	T	C	SNV	0.3	0	0
chr14	14355034	14355034	14355034	A	C	SNV	0.227273	0	0
chr14	16418484	16418484	16418484	A	T	SNV	0.27551	0	0
chr14	16574837	16574837	16574837	-	A	Insertion	0	0.1	0
chr14	18270459	18270459	18270459	A	G	SNV	0.247059	0.0496454	0
chr14	20409065	20409065	20409065	A	G	SNV	0.216867	0.183908	0
chr14	20409302	20409302	20409302	T	C	SNV	0.248649	0	0
chr14	20550115	20550115	20550115	A	T	SNV	0	0.0387597	0
chr14	20586018	20586018	20586018	A	G	SNV	0.224	0.0208333	0
chr14	20723139	20723139	20723139	T	C	SNV	0	0.0410959	0
chr14	20727453	20727453	20727453	T	G	SNV	0.237805	0.00869565	0
chr14	20729276	20729276	20729276	A	G	SNV	0	0.0666667	0
chr14	20729830	20729830	20729830	C	A	SNV	0.21519	0.0819672	0.00826446
chr14	21628980	21628980	21628980	A	G	SNV	0.271739	0	0
chr14	21664671	21664671	21664671	A	G	SNV	0.271186	0	0
chr14	21668379	21668379	21668379	A	G	SNV	0.192982	0	0
chr14	21837886	21837886	21837886	T	C	SNV	0.222707	0.0257732	0
chr14	21847322	21847322	21847322	T	C	SNV	0.217391	0	0
chr14	23432157	23432157	23432157	-	AA	Insertion	0.235294	0.242424	0
chr14	23436016	23436016	23436015	A	-	Deletion	0.175824	0.304878	0
chr14	24470666	24470666	24470666	T	C	SNV	0.271739	0.352941	0
chr14	24913368	24913368	24913368	T	C	SNV	0	0.0491803	0
chr14	25461720	25461720	25461719	T	-	Deletion	0.18	0	0
chr14	25646689	25646689	25646688	T	-	Deletion	0.289474	0.0322581	0.047619
chr14	25651309	25651309	25651309	C	T	SNV	0.5	0	0
chr14	26422496	26422496	26422496	T	G	SNV	0.243902	0	0
chr14	26459396	26459396	26459395	T	-	Deletion	0.240876	0.00833333	0
chr14	27472387	27472387	27472387	T	C	SNV	0.302326	0	0
chr14	27505583	27505583	27505583	T	C	SNV	0.268293	0	0
chr14	29124715	29124715	29124714	A	-	Deletion	0.25	0.191489	0.02
chr14	29170631	29170631	29170631	A	T	SNV	0	0.0430108	0
chr14	30123122	30123122	30123121	C	-	Deletion	0.185185	0.15	0
chr14	30559770	30559770	30559770	T	C	SNV	0.26	0	0
chr14	30599307	30599307	30599307	C	T	SNV	0.116279	0	0
chr14	30896617	30896617	30896617	C	T	SNV	0.318841	0.316667	0
chr14	30940873	30940873	30940872	T	-	Deletion	0	0.0909091	0
chr14	31135318	31135318	31135318	A	G	SNV	0.222222	0.292683	0
chr14	31140432	31140432	31140432	C	T	SNV	0.04	0	0
chr14	31145357	31145357	31145357	A	T	SNV	0.160377	0.25	0
chr14	31149372	31149372	31149372	A	G	SNV	0	0.0567376	0
chr14	31163844	31163844	31163844	A	G	SNV	0.3125	0	0
chr14	31209866	31209866	31209866	-	G	Insertion	0.17284	0.0185185	0
chr14	31294410	31294410	31294410	G	A	SNV	0.278689	0.194444	0
chr14	31711903	31711903	31711903	A	G	SNV	0.166667	0	0
chr14	31746911	31746911	31746911	A	G	SNV	0.0178571	0	0
chr14	32058330	32058330	32058330	C	T	SNV	0.234043	0	0
chr14	32177268	32177268	32177268	T	C	SNV	0.27957	0	0
chr14	32214549	32214549	32214548	T	-	Deletion	0.00719424	0.0309278	0
chr14	32426153	32426153	32426153	T	C	SNV	0.216216	0.204082	0
chr14	32661078	32661078	32661078	C	A	SNV	0.236842	0	0
chr14	35323401	35323401	35323401	C	A	SNV	0.295455	0.00763359	0.0105263
chr14	35569503	35569503	35569503	T	G	SNV	0.232558	0.227848	0
chr14	35811953	35811953	35811952	T	-	Deletion	0.236559	0.0384615	0
chr14	37081391	37081391	37081391	T	C	SNV	0.163934	0	0
chr14	37082803	37082803	37082803	T	C	SNV	0	0.0393701	0
chr14	40860639	40860639	40860639	A	C	SNV	0.190476	0.205128	0
chr14	41091192	41091192	41091192	C	A	SNV	0.278689	0.0240964	0
chr14	4351194	4351194	4351194	T	C	SNV	0	0.049505	NA
chr14	44989291	44989291	44989291	G	T	SNV	0.290323	0.0151515	0
chr14	45295944	45295944	45295944	A	G	SNV	0.232558	0.173077	0
chr14	45346726	45346726	45346725	T	-	Deletion	0.166667	0.152174	0
chr14	46760703	46760703	46760703	A	G	SNV	0.32	0	0
chr14	46768847	46768847	46768847	A	T	SNV	0.281481	0.0186916	0.00970874
chr14	47548957	47548957	47548957	T	C	SNV	0.226804	0	0
chr14	47551350	47551350	47551350	T	C	SNV	0.247619	0.282051	0
chr14	48252693	48252694	48252692	GA	-	Deletion	0.264151	0.425926	0
chr14	49080873	49080873	49080873	G	A	SNV	0	0.0701754	0
chr14	49682393	49682393	49682393	T	G	SNV	0	0.0511364	0
chr14	50034672	50034672	50034672	T	C	SNV	0.225806	0.00641026	0
chr14	50127283	50127283	50127283	G	T	SNV	0.230321	0.0221402	0
chr14	50281451	50281451	50281451	A	G	SNV	0.220408	0	0
chr14	50346213	50346213	50346213	A	G	SNV	0	0.0353982	0
chr14	50361509	50361509	50361509	A	T	SNV	0.231156	0	0
chr14	50361523	50361523	50361523	T	G	SNV	0.228155	0	0
chr14	50413660	50413660	50413660	T	C	SNV	0	0.0223048	0
chr14	50453867	50453867	50453867	G	T	SNV	0	0.021645	0
chr14	50619132	50619132	50619132	A	G	SNV	0.278689	0.128205	0
chr14	50843777	50843777	50843777	T	C	SNV	0.317073	0.0144928	0
chr14	5088786	5088786	5088786	C	A	SNV	0.391304	0	NA
chr14	50892464	50892464	50892464	G	A	SNV	0.309278	0.169231	0
chr14	51049874	51049874	51049874	T	C	SNV	0.287179	0	0
chr14	51130482	51130482	51130482	T	G	SNV	0.262712	0.0102041	0.0119048
chr14	51195767	51195767	51195767	T	C	SNV	0	0.0509259	0
chr14	51416673	51416673	51416673	G	A	SNV	0	0.0197368	0
chr14	51895031	51895031	51895031	A	G	SNV	0.202532	0	0
chr14	52036009	52036009	52036009	A	G	SNV	0.209302	0.321429	0
chr14	52176699	52176699	52176699	T	G	SNV	0.244755	0.276786	0
chr14	52206853	52206853	52206853	T	C	SNV	0.303571	0	0
chr14	52298096	52298096	52298095	A	-	Deletion	0.178571	0.131313	0
chr14	52300184	52300184	52300184	C	T	SNV	0.274194	0	0
chr14	52463354	52463354	52463354	T	C	SNV	0.265	0.056962	0.00543478
chr14	52580892	52580892	52580892	T	C	SNV	0.273684	0.00561798	0
chr14	53704220	53704220	53704220	A	T	SNV	0	0.0746269	0
chr14	53757773	53757773	53757773	A	G	SNV	0.465409	0.0193548	0
chr14	54242847	54242847	54242847	T	G	SNV	0.121951	0.0185185	0
chr14	54625640	54625640	54625640	A	G	SNV	0.2	0.1875	0
chr14	54662304	54662304	54662304	C	A	SNV	0.309859	0	0
chr14	54897220	54897220	54897220	C	T	SNV	0.23622	0	0
chr14	54953351	54953351	54953351	T	C	SNV	0	0.0582524	0
chr14	55234740	55234740	55234740	G	A	SNV	0.272727	0.0196078	0
chr14	55565805	55565805	55565805	A	G	SNV	0.201754	0	0
chr14	55651657	55651657	55651657	T	C	SNV	0.0432099	0	0
chr14	55718447	55718447	55718447	T	C	SNV	0.228346	0.0392157	0
chr14	55751244	55751244	55751244	T	C	SNV	0.229508	0.183333	0.0149254
chr14	55754538	55754538	55754538	T	C	SNV	0.222222	0.157143	0
chr14	55769194	55769194	55769194	T	C	SNV	0.30137	0	0
chr14	56157458	56157458	56157458	T	C	SNV	0	0.0337079	0
chr14	56382482	56382482	56382482	C	A	SNV	0	0.0735294	0
chr14	56487023	56487023	56487023	G	A	SNV	0.0765766	0	0
chr14	56503935	56503935	56503935	T	C	SNV	0.229839	0.0121212	0
chr14	56620490	56620490	56620490	G	A	SNV	0.293478	0	0
chr14	56697113	56697113	56697113	A	G	SNV	0	0.0625	0
chr14	56761852	56761852	56761852	A	C	SNV	0.210084	0.300971	0
chr14	56771844	56771844	56771844	A	C	SNV	0.268908	0	0
chr14	57597081	57597081	57597081	A	G	SNV	0.203704	0	0
chr14	57856593	57856593	57856592	A	-	Deletion	0.04	0.125	0.15
chr14	57954155	57954155	57954154	A	-	Deletion	0.196429	0.242857	0
chr14	59412089	59412089	59412089	A	G	SNV	0	0.1875	0
chr14	60017558	60017558	60017558	A	G	SNV	0.260274	0.0617284	0
chr14	60221659	60221659	60221659	A	G	SNV	0.186813	0	0
chr14	60875207	60875207	60875207	A	G	SNV	0.204819	0.0181818	0
chr14	61374261	61374261	61374261	A	T	SNV	0	0.0757576	0
chr14	61384781	61384781	61384780	A	-	Deletion	0.156863	0.135135	0
chr14	62364044	62364044	62364044	T	C	SNV	0.20614	0.00507614	0
chr14	62759371	62759371	62759370	T	-	Deletion	0.410526	0.30303	0.030303
chr14	63203273	63203273	63203273	T	C	SNV	0	0.0666667	0
chr14	63973377	63973377	63973377	T	C	SNV	0.226667	0	0
chr14	64029195	64029195	64029195	A	G	SNV	0.173077	0	0
chr14	64034146	64034146	64034146	T	C	SNV	0.368421	0.025974	0
chr14	64852056	64852057	64852055	TT	-	Deletion	0.37931	0.21875	0
chr14	64852056	64852056	64852055	T	-	Deletion	0.37931	0.21875	0
chr14	65551437	65551437	65551437	T	C	SNV	0.202703	0	0
chr14	65582934	65582934	65582934	T	C	SNV	0.178571	0	0
chr14	65605029	65605029	65605029	T	C	SNV	0.294118	0.0540541	0
chr14	65975611	65975611	65975611	T	G	SNV	0.147651	0.181818	0
chr14	66057603	66057603	66057603	A	G	SNV	0	0.0671642	0
chr14	66059954	66059954	66059954	G	A	SNV	0.0353982	0	0
chr14	66107208	66107208	66107208	A	C	SNV	0	0.0816327	0
chr14	67431141	67431141	67431141	T	A	SNV	0.213333	0	0
chr14	68571494	68571494	68571494	T	C	SNV	0.205357	0.0337079	0
chr14	68571814	68571814	68571814	T	C	SNV	0.2	0.189873	0
chr14	70184940	70184940	70184940	G	A	SNV	0.34375	0.0434783	0
chr14	70649428	70649428	70649428	T	G	SNV	0.152174	0	0
chr14	70701673	70701673	70701672	A	-	Deletion	0.25	0.183099	0
chr14	73198597	73198597	73198596	A	-	Deletion	0.616071	0.0879121	0
chr14	73287647	73287647	73287647	A	G	SNV	0.204301	0.145455	0
chr14	73796834	73796834	73796834	C	T	SNV	0.450355	0.547414	0
chr14	75126519	75126519	75126519	A	G	SNV	0.3	0.247191	0
chr14	75719827	75719827	75719826	A	-	Deletion	0.27907	0.102564	0
chr14	75724715	75724715	75724715	A	G	SNV	0.235849	0	0
chr14	75848142	75848142	75848142	T	C	SNV	0	0.0414747	0
chr14	76506610	76506610	76506610	A	G	SNV	0.357143	0	0
chr14	76556911	76556911	76556911	T	C	SNV	0.3125	0.117647	0
chr14	77632550	77632550	77632550	T	C	SNV	0.169231	0	0
chr14	78849255	78849255	78849255	-	A	Insertion	0.3125	0	0
chr14	79062635	79062635	79062635	T	A	SNV	0.214286	0	0
chr14	7927374	7927374	7927374	C	A	SNV	0	0.0761905	0
chr14	79339486	79339486	79339486	T	C	SNV	0.365854	0.0545455	0
chr14	79381641	79381641	79381640	T	-	Deletion	0.254237	0.0357143	0
chr14	79610248	79610248	79610248	T	C	SNV	0.265957	0	0
chr14	84477294	84477294	84477294	T	C	SNV	0.25	0.038961	0
chr14	84533362	84533362	84533362	G	A	SNV	0	0.0707071	0
chr14	86981639	86981639	86981639	T	G	SNV	0.27027	0.037037	0
chr14	86984883	86984883	86984883	A	C	SNV	0	0.03	0
chr14	89897953	89897953	89897953	T	A	SNV	0.0311005	0	0
chr14	89899473	89899473	89899473	C	T	SNV	0.229508	0	0
chr14	99088770	99088770	99088770	T	C	SNV	0.285714	0.0408163	0
chr15	100000965	100000965	100000965	A	G	SNV	0	0.0480769	0
chr15	100001771	100001771	100001771	-	T	Insertion	0.115385	0.0425532	0
chr15	100005290	100005290	100005290	A	G	SNV	0.172414	0.0731707	0
chr15	100209633	100209633	100209633	G	A	SNV	0.142857	0	0
chr15	100285436	100285436	100285436	C	T	SNV	0	0.0761905	0
chr15	100399370	100399370	100399370	T	C	SNV	0.247312	0	0
chr15	100401578	100401578	100401578	T	C	SNV	0.172093	0.0409836	0
chr15	100403145	100403145	100403145	T	C	SNV	0.19	0.107143	0
chr15	100472642	100472642	100472642	A	G	SNV	0	0.0659341	0
chr15	100513159	100513159	100513159	A	G	SNV	0.191919	0	0
chr15	100580942	100580942	100580942	T	C	SNV	0.135135	0.146341	0
chr15	101040059	101040059	101040059	G	T	SNV	0.0320285	0	0
chr15	101232019	101232019	101232019	G	C	SNV	0	0.117647	0
chr15	101463426	101463426	101463426	A	G	SNV	0	0.0291262	0
chr15	101479562	101479562	101479562	T	G	SNV	0	0.0727273	0
chr15	101624082	101624082	101624082	A	G	SNV	0	0.0425532	0
chr15	101624117	101624117	101624117	T	C	SNV	0	0.0521739	0
chr15	101643595	101643595	101643595	T	A	SNV	0.235294	0.0319149	0
chr15	102319787	102319787	102319787	A	G	SNV	0	0.0428571	0
chr15	102488824	102488824	102488823	A	-	Deletion	0.423529	0.253165	0.047619
chr15	102501533	102501533	102501533	A	G	SNV	0.479167	0.02	0
chr15	103103069	103103069	103103068	T	-	Deletion	0.458599	0.295455	0
chr15	103199732	103199732	103199732	T	G	SNV	0	0.0480769	0
chr15	103308984	103308984	103308984	A	G	SNV	0.174419	0	0
chr15	103345364	103345364	103345364	G	A	SNV	0.20122	0	0
chr15	103354010	103354010	103354010	A	C	SNV	0.190045	0.0421687	0
chr15	103356947	103356947	103356947	T	C	SNV	0	0.0523256	0
chr15	103462798	103462798	103462798	A	C	SNV	0.266129	0	0
chr15	103475757	103475757	103475756	T	-	Deletion	0	0.0362319	0
chr15	103525165	103525165	103525164	C	-	Deletion	0.171233	0.079646	0
chr15	10371626	10371626	10371626	A	G	SNV	0.339286	0	0
chr15	10377393	10377393	10377392	A	-	Deletion	0.217391	0	0
chr15	10388116	10388116	10388115	C	-	Deletion	0.156425	0	0
chr15	10463846	10463846	10463846	A	G	SNV	0.165644	0.040404	0
chr15	10591622	10591622	10591621	A	-	Deletion	0.215909	0.216667	0.0188679
chr15	11215691	11215691	11215691	A	G	SNV	0.376812	0.0847458	0
chr15	12149561	12149561	12149560	A	-	Deletion	0.156627	0	0
chr15	12263796	12263796	12263796	A	C	SNV	0.173228	0.172043	0
chr15	12375226	12375226	12375226	T	C	SNV	0.1375	0	0
chr15	12815810	12815810	12815810	G	A	SNV	0.168142	0.056338	0
chr15	12842449	12842449	12842449	A	G	SNV	0.418919	0	0.0169492
chr15	12866646	12866646	12866646	T	C	SNV	0.10582	0	0
chr15	12889610	12889610	12889610	T	C	SNV	0.27044	0.0113636	0
chr15	13064587	13064587	13064586	A	-	Deletion	0.405405	0.0344828	0
chr15	21575779	21575779	21575778	T	-	Deletion	0.0410959	0.0909091	0.0277778
chr15	23259570	23259570	23259570	T	C	SNV	0	0.0740741	0
chr15	23474231	23474231	23474231	T	C	SNV	0.252525	0	0
chr15	25964273	25964273	25964273	T	A	SNV	0.177122	0.00666667	0
chr15	25986906	25986906	25986906	T	C	SNV	0	0.0526316	0
chr15	26552887	26552887	26552887	T	C	SNV	0.193548	0	0
chr15	27744208	27744208	27744208	G	A	SNV	0.195312	0.149425	0
chr15	27758401	27758401	27758400	A	-	Deletion	0.248	0	0
chr15	28333059	28333059	28333059	T	G	SNV	0	0.0406091	0
chr15	28346829	28346829	28346829	T	C	SNV	0.2	0	0
chr15	28378471	28378471	28378471	T	C	SNV	0	0.0533333	0
chr15	28383542	28383542	28383542	T	G	SNV	0.144578	0	0
chr15	28411584	28411584	28411584	T	C	SNV	0.152381	0	0
chr15	31601602	31601602	31601602	T	C	SNV	0	0.1	0
chr15	31617121	31617121	31617121	T	G	SNV	0	0.115385	0
chr15	3280573	3280573	3280572	A	-	Deletion	0.684211	0.6	0
chr15	3325898	3325898	3325898	C	A	SNV	0.322581	0.207792	0.0306122
chr15	34433110	34433112	34433109	GAA	-	Deletion	0.203704	0.168421	0.00714286
chr15	34506692	34506692	34506692	A	G	SNV	0.356522	0.0348837	0
chr15	3457888	3457888	3457888	T	C	SNV	0.218487	0	0
chr15	34839711	34839711	34839711	A	G	SNV	0.181818	0.00952381	0
chr15	35576361	35576361	35576360	T	-	Deletion	0.336957	0.25	0
chr15	35793877	35793877	35793877	A	G	SNV	0.201835	0	0
chr15	36176697	36176697	36176697	A	T	SNV	0.427027	0.0298507	0
chr15	36234870	36234870	36234870	A	C	SNV	0.191176	0	0
chr15	36601020	36601020	36601019	A	-	Deletion	0	0.112245	0
chr15	37989662	37989662	37989661	A	-	Deletion	0.0588235	0.139535	0
chr15	38022377	38022377	38022377	A	G	SNV	0.236111	0.00862069	0
chr15	38024902	38024902	38024902	A	G	SNV	0.144737	0	0
chr15	39437851	39437851	39437851	A	G	SNV	0.180328	0.0289855	0
chr15	39511363	39511363	39511363	A	T	SNV	0.189873	0	0
chr15	39679291	39679291	39679291	A	G	SNV	0.0967742	0	0.0153846
chr15	3991830	3991830	3991830	T	G	SNV	0.207143	0	0
chr15	43507826	43507826	43507826	T	C	SNV	0.19403	0	0
chr15	44380131	44380131	44380131	G	A	SNV	0.142857	0.0166667	0
chr15	44396537	44396537	44396537	A	G	SNV	0.309392	0.00862069	0
chr15	44405800	44405800	44405800	A	G	SNV	0.362069	0	0
chr15	44405825	44405825	44405825	A	G	SNV	0.378788	0	0
chr15	44546608	44546608	44546608	A	G	SNV	0.149733	0.00813008	0
chr15	45114359	45114359	45114359	G	A	SNV	0.205882	0	0
chr15	4518222	4518222	4518222	A	G	SNV	0.160305	0.25	0
chr15	4739934	4739934	4739934	A	G	SNV	0.166667	0	0
chr15	4759828	4759828	4759828	A	G	SNV	0.256098	0.0425532	0.0212766
chr15	4759944	4759944	4759944	T	C	SNV	0.389381	0.219178	0
chr15	47660150	47660150	47660150	G	A	SNV	0.164773	0	0.0227273
chr15	47696678	47696678	47696678	T	C	SNV	0.152381	0.26	0
chr15	47704155	47704155	47704155	T	A	SNV	0.174863	0.00729927	0
chr15	47704245	47704245	47704245	A	G	SNV	0.038674	0	0
chr15	47838395	47838395	47838395	T	A	SNV	0.257812	0.0125	0
chr15	47881537	47881537	47881537	A	G	SNV	0.169935	0	0
chr15	47881541	47881541	47881541	A	G	SNV	0.173333	0	0
chr15	47950099	47950099	47950099	G	A	SNV	0.214286	0	0
chr15	4925110	4925110	4925110	A	G	SNV	0.15873	0	0
chr15	4938378	4938378	4938378	A	T	SNV	0.339286	0.0483871	0
chr15	5034235	5034235	5034235	C	T	SNV	0.382353	0.00900901	0
chr15	50660843	50660843	50660843	A	T	SNV	0.202479	0	0
chr15	50664826	50664826	50664825	A	-	Deletion	0.210526	0	0
chr15	50846765	50846765	50846765	T	C	SNV	0.22093	0	0
chr15	53088018	53088018	53088018	T	A	SNV	0	0.0536913	0
chr15	54252349	54252349	54252349	T	C	SNV	0	0.0677966	0
chr15	54252369	54252369	54252369	A	G	SNV	0.149533	0	0
chr15	54255987	54255987	54255987	A	G	SNV	0	0.0759494	0
chr15	54439205	54439205	54439205	G	T	SNV	0.181818	0.133333	0
chr15	54860104	54860104	54860103	A	-	Deletion	0.22973	0	0
chr15	55080372	55080372	55080371	A	-	Deletion	0.0588235	0	0
chr15	55089139	55089139	55089138	G	-	Deletion	0.346939	0.0612245	0
chr15	55149456	55149456	55149456	T	C	SNV	0	0.0344828	0
chr15	55418760	55418760	55418760	G	A	SNV	0.0263158	0	0
chr15	55436405	55436405	55436405	T	C	SNV	0.163265	0.0252525	0
chr15	55567160	55567160	55567159	T	-	Deletion	0.246914	0.153846	0
chr15	57259163	57259163	57259163	A	G	SNV	0.45	0	0
chr15	58926473	58926473	58926473	T	C	SNV	0.25	0.0283019	0
chr15	60016402	60016402	60016402	A	G	SNV	0.193277	0.0537634	0
chr15	60917930	60917930	60917930	A	G	SNV	0.185185	0	0
chr15	62250989	62250989	62250988	T	-	Deletion	0.178082	0.136986	0
chr15	64127491	64127491	64127491	A	G	SNV	0.262411	0	0.0104167
chr15	6445495	6445495	6445495	G	T	SNV	0.166667	0.0298507	0
chr15	6581000	6581000	6581000	A	G	SNV	0.133858	0	0
chr15	65857540	65857540	65857540	A	C	SNV	0.177419	0	0
chr15	65923985	65923985	65923985	G	T	SNV	0.268293	0	0
chr15	66002297	66002297	66002296	T	-	Deletion	0.12426	0.00775194	0
chr15	66442130	66442130	66442130	A	G	SNV	0.211679	0	0
chr15	66469846	66469846	66469846	A	G	SNV	0.392638	0.0166667	0
chr15	6654855	6654855	6654855	A	G	SNV	0.571429	0	0
chr15	66615299	66615299	66615299	A	G	SNV	0.327434	0.0240964	0
chr15	6790600	6790600	6790600	A	C	SNV	0.171296	0.0163934	0
chr15	68101472	68101472	68101472	T	C	SNV	0	0.0531915	0
chr15	68170236	68170236	68170236	A	G	SNV	0.117647	0.111111	0
chr15	68310087	68310087	68310087	A	G	SNV	0.236686	0	0
chr15	68876932	68876932	68876932	A	G	SNV	0.152284	0.0128205	0
chr15	68876945	68876945	68876945	A	G	SNV	0.150754	0.0149254	0
chr15	68877149	68877149	68877149	A	G	SNV	0.177914	0	0
chr15	71490665	71490665	71490665	T	C	SNV	0.375	0.25974	0
chr15	71525786	71525786	71525786	A	G	SNV	0	0.0454545	0
chr15	7175728	7175728	7175727	T	-	Deletion	0.372093	0.138889	0.0277778
chr15	71896672	71896672	71896672	A	T	SNV	0.234234	0	0
chr15	71911021	71911021	71911021	A	G	SNV	0	0.0416667	0
chr15	7247153	7247153	7247153	A	G	SNV	0.44186	0	0
chr15	73031519	73031519	73031519	C	T	SNV	0.346939	0.015625	0
chr15	73522340	73522340	73522340	C	T	SNV	0.151515	0	0
chr15	73537426	73537426	73537426	T	C	SNV	0	0.0720721	0
chr15	73542734	73542734	73542734	A	G	SNV	0.134228	0	0
chr15	73581580	73581580	73581579	T	-	Deletion	0.177215	0.046729	0.00970874
chr15	74714817	74714817	74714817	A	T	SNV	0.138462	0.0186916	0
chr15	74714826	74714826	74714826	A	G	SNV	0.136691	0.0165289	0
chr15	74838917	74838917	74838917	T	G	SNV	0.235294	0.0277778	0
chr15	74853508	74853508	74853508	A	G	SNV	0.0769231	0	0
chr15	75618270	75618270	75618270	A	G	SNV	0.205479	0.0204082	0
chr15	75666272	75666272	75666272	T	C	SNV	0.0386266	0	0
chr15	75900604	75900604	75900603	G	-	Deletion	0.0638298	0.0384615	0
chr15	75900609	75900609	75900608	A	-	Deletion	0.333333	0.269231	0
chr15	75913758	75913758	75913758	T	C	SNV	0	0.1875	0
chr15	75914161	75914161	75914161	T	C	SNV	0	0.0983607	0.0144928
chr15	76001903	76001903	76001903	C	G	SNV	0.262712	0.253165	0
chr15	76107194	76107194	76107194	T	G	SNV	0.202186	0.282895	0
chr15	76173136	76173136	76173136	C	A	SNV	0.175926	0.156627	0
chr15	76177742	76177742	76177742	T	G	SNV	0.1875	0.0225989	0
chr15	76178977	76178977	76178977	T	C	SNV	0.218182	0.125	0
chr15	76185668	76185668	76185668	G	A	SNV	0.314286	0.25	0
chr15	76185671	76185671	76185671	G	A	SNV	0.294118	0.25	0
chr15	76190639	76190639	76190639	C	T	SNV	0.0588235	0	0
chr15	76296687	76296687	76296687	A	G	SNV	0.192488	0.00591716	0
chr15	76297807	76297807	76297807	T	C	SNV	0.171171	0.194444	0
chr15	76298186	76298186	76298186	T	A	SNV	0.291139	0	0
chr15	76327562	76327562	76327562	A	T	SNV	0.314815	0.037037	0
chr15	76345552	76345552	76345552	A	G	SNV	0.190678	0	0
chr15	76451423	76451423	76451423	T	C	SNV	0.4	0.0454545	0
chr15	76506611	76506611	76506611	A	G	SNV	0.179775	0	0
chr15	76622252	76622252	76622251	T	-	Deletion	0	0.0267857	0
chr15	76725128	76725128	76725128	T	C	SNV	0.155844	0.192982	0
chr15	76726668	76726668	76726668	A	G	SNV	0.178571	0	0
chr15	76889977	76889977	76889976	T	-	Deletion	0.393258	0.508197	0.06
chr15	76906088	76906088	76906088	C	T	SNV	0.17284	0.00847458	0
chr15	77635321	77635321	77635321	A	G	SNV	0	0.0472441	0
chr15	77762075	77762075	77762075	A	G	SNV	0.258065	0.136364	0
chr15	77915789	77915789	77915789	C	A	SNV	0.173913	0.132353	0
chr15	77964168	77964168	77964167	A	-	Deletion	0.4	0.107143	0
chr15	78340739	78340739	78340739	A	G	SNV	0.156134	0	0
chr15	78459882	78459882	78459882	A	G	SNV	0.403361	0.028169	0
chr15	78561912	78561912	78561912	A	G	SNV	0.181818	0	0
chr15	78929618	78929618	78929617	C	-	Deletion	0.63	0.483871	0.119403
chr15	78992986	78992986	78992986	G	T	SNV	0	0.164384	0
chr15	79255791	79255791	79255791	A	C	SNV	0	0.0330189	0
chr15	79271200	79271200	79271200	A	G	SNV	0	0.0364964	0
[truncated: 4,132 more rows]
