# Supplementary material for: Mismatch repair deficiency is not sufficient to elicit tumor immunogenicity
Source: Nat Genet. 2023 Sep 14;55(10):1686–95. doi: 10.1038/s41588-023-01499-4 (PMC10562252; doi:10.1038/s41588-023-01499-4)
Supplement: Supplementary file 11 — Statistical source data for Extended Data Fig. 2. [file 41588_2023_1499_MOESM11_ESM.xlsx]

## Sheet: ED Fig. 2a-b
Source Data Extended Data Figure 2
Related to Extended Data Figure 2a-b
ID	Grade	Group	Weeks	Perc_tumor_area
PW1651	1	sgMsh2	5	29.1876
PW1653	1	sgMsh2	5	29.6959
PW1671	1	sgMsh2	5	67.8456
PW1728	1	sgMsh2	5	19.2824
PW1729	1	sgMsh2	5	116.978
PW950	1	sgMsh2	5	66.0145
PW951	1	sgMsh2	5	5.87722
PW1651	2	sgMsh2	5	16.8181
PW1653	2	sgMsh2	5	23.4054
PW1728	2	sgMsh2	5	16.9164
PW1729	2	sgMsh2	5	113.724
PW950	2	sgMsh2	5	7.25701
PW1057	1	sgTom	5	13.8791
PW1059	1	sgTom	5	11.2273
PW1703	1	sgTom	5	264.653
PW1706	1	sgTom	5	8.81005
PW1965	1	sgTom	5	269.319
PW1966	1	sgTom	5	77.2655
PW944	1	sgTom	5	56.6806
PW945	1	sgTom	5	104.208
PW970	1	sgTom	5	5.74615
PW1057	2	sgTom	5	11.6611
PW1703	2	sgTom	5	1424.08
PW1706	2	sgTom	5	22.1956
PW1965	2	sgTom	5	2761.32
PW1966	2	sgTom	5	315.318
PW944	2	sgTom	5	75.1592
PW945	2	sgTom	5	145.116
PW1703	3	sgTom	5	8.94588
PW1706	3	sgTom	5	9.81106
PW945	3	sgTom	5	2.76878
PW1651	3	sgMsh2	5	0
PW1651	4	sgMsh2	5	0
PW1653	3	sgMsh2	5	0
PW1653	4	sgMsh2	5	0
PW1671	2	sgMsh2	5	0
PW1671	3	sgMsh2	5	0
PW1671	4	sgMsh2	5	0
PW1728	3	sgMsh2	5	0
PW1728	4	sgMsh2	5	0
PW1729	3	sgMsh2	5	0
PW1729	4	sgMsh2	5	0
PW950	3	sgMsh2	5	0
PW950	4	sgMsh2	5	0
PW951	2	sgMsh2	5	0
PW951	3	sgMsh2	5	0
PW951	4	sgMsh2	5	0
PW1057	3	sgTom	5	0
PW1057	4	sgTom	5	0
PW1059	2	sgTom	5	0
PW1059	3	sgTom	5	0
PW1059	4	sgTom	5	0
PW1703	4	sgTom	5	0
PW1706	4	sgTom	5	0
PW1965	3	sgTom	5	0
PW1965	4	sgTom	5	0
PW1966	3	sgTom	5	0
PW1966	4	sgTom	5	0
PW944	3	sgTom	5	0
PW944	4	sgTom	5	0
PW945	4	sgTom	5	0
PW970	2	sgTom	5	0
PW970	3	sgTom	5	0
PW970	4	sgTom	5	0
PW922	1	sgMsh2	16	3.99473
TT7072	1	sgMsh2	16	0.984586
TT7164	1	sgMsh2	16	0.363778
TT7166	1	sgMsh2	16	0.766541
TT7169	1	sgMsh2	16	1.49618
PW922	2	sgMsh2	16	14.8653
TT7072	2	sgMsh2	16	2.28716
TT7164	2	sgMsh2	16	15.4557
TT7166	2	sgMsh2	16	7.31614
TT7169	2	sgMsh2	16	7.60538
PW922	3	sgMsh2	16	21.9788
TT7072	3	sgMsh2	16	18.4216
TT7164	3	sgMsh2	16	18.3574
TT7166	3	sgMsh2	16	3.64896
TT7169	3	sgMsh2	16	0.920482
PW922	4	sgMsh2	16	5.48759
TT7164	4	sgMsh2	16	3.76277
TT7166	4	sgMsh2	16	4.00783
PW850	1	sgTom	16	1.92764
PW852	1	sgTom	16	4.48118
TT7052	1	sgTom	16	5.75283
PW850	2	sgTom	16	5.18762
PW852	2	sgTom	16	27.4183
TT7052	2	sgTom	16	10.327
PW850	3	sgTom	16	19.892
PW852	3	sgTom	16	2.28071
TT7052	3	sgTom	16	13.8817
PW850	4	sgTom	16	0.396254
TT7052	4	sgTom	16	0.760481
TT7072	4	sgMsh2	16	0
TT7169	4	sgMsh2	16	0
PW852	4	sgTom	16	0

## Sheet: ED Fig. 2c
Source Data Extended Data Figure 2
Related to Extended Data Figure 2c
ID	Group	Perc_CD3_pos_area	Weeks
PW1651	sgMsh2	2	5
PW1653	sgMsh2	3	5
PW1671	sgMsh2	2	5
PW1728	sgMsh2	3	5
PW1729	sgMsh2	7	5
PW950	sgMsh2	14	5
PW951	sgMsh2	4	5
PW1057	sgTom	2	5
PW1059	sgTom	3.5	5
PW1703	sgTom	4	5
PW1706	sgTom	9.5	5
PW1965	sgTom	1	5
PW1966	sgTom	9	5
PW944	sgTom	4	5
PW945	sgTom	2	5
PW970	sgTom	5	5
PW922	sgMsh2	1	16
TT7072	sgMsh2	1	16
TT7164	sgMsh2	1	16
TT7166	sgMsh2	1	16
TT7169	sgMsh2	1	16
PW850	sgTom	1	16
TT7052	sgTom	1	16

## Sheet: ED Fig. 2g-h
Source Data Extended Data Figure 2
Related to Extended Data Figure 2g-h
ID	Class	Genotype	Weeks	Count_per_mm2_lung
PW4350	CD4 Counter	KP	5	205.947
PW4350	CD8 Counter	KP	5	83.0837
PW4350	Treg Counter	KP	5	5.62365
PW4352	CD4 Counter	KP	5	449.204
PW4352	CD8 Counter	KP	5	185.773
PW4352	Treg Counter	KP	5	14.7242
PW4580	CD4 Counter	KP	5	201.476
PW4580	CD8 Counter	KP	5	76.9645
PW4580	Treg Counter	KP	5	0.335723
PW4588	CD4 Counter	KP	5	259.313
PW4588	CD8 Counter	KP	5	135.418
PW4588	Treg Counter	KP	5	2.12239
PW4591	CD4 Counter	KP;Msh2-fl/fl	5	389.115
PW4591	CD8 Counter	KP;Msh2-fl/fl	5	195.859
PW4591	Treg Counter	KP;Msh2-fl/fl	5	3.52666
PW3631	CD4 Counter	KP	15	195.787
PW3631	CD8 Counter	KP	15	76.2415
PW3631	Treg Counter	KP	15	1.65628
PW3650	CD4 Counter	KP	15	157.512
PW3650	CD8 Counter	KP	15	46.713
PW3650	Treg Counter	KP	15	1.033
PW3638	CD4 Counter	KP;Msh2-fl/fl	15	225.191
PW3638	CD8 Counter	KP;Msh2-fl/fl	15	121.503
PW3638	Treg Counter	KP;Msh2-fl/fl	15	0.11903
PW4570	CD4 Counter	KP;Msh2-fl/fl	5	308.766
PW4570	CD8 Counter	KP;Msh2-fl/fl	5	217.208
PW4570	Treg Counter	KP;Msh2-fl/fl	5	15.1409
PW3641	CD4 Counter	KP	15	130.113
PW3641	CD8 Counter	KP	15	54.6456
PW3641	Treg Counter	KP	15	6.50563
PW4379	CD4 Counter	KP;Msh2-fl/fl	5	310.835
PW4379	CD8 Counter	KP;Msh2-fl/fl	5	146.154
PW4379	Treg Counter	KP;Msh2-fl/fl	5	11.1156
PW4396	CD4 Counter	KP;Msh2-fl/fl	5	335.09
PW4396	CD8 Counter	KP;Msh2-fl/fl	5	186.066
PW4396	Treg Counter	KP;Msh2-fl/fl	5	4.46918
PW4392	CD4 Counter	KP;Msh2-fl/fl	5	158.937
PW4392	CD8 Counter	KP;Msh2-fl/fl	5	117.087
PW4392	Treg Counter	KP;Msh2-fl/fl	5	1.47461
PW4391	CD4 Counter	KP;Msh2-fl/fl	5	167.437
PW4391	CD8 Counter	KP;Msh2-fl/fl	5	112.059
PW4391	Treg Counter	KP;Msh2-fl/fl	5	0.852925
PW4380	CD4 Counter	KP;Msh2-fl/fl	5	199.817
PW4380	CD8 Counter	KP;Msh2-fl/fl	5	89.0605
PW4380	Treg Counter	KP;Msh2-fl/fl	5	2.78094
PW4393	CD4 Counter	KP;Msh2-fl/fl	5	195.371
PW4393	CD8 Counter	KP;Msh2-fl/fl	5	104.585
PW4393	Treg Counter	KP;Msh2-fl/fl	5	1.07969
PW4376	CD4 Counter	KP;Msh2-fl/fl	5	249.494
PW4376	CD8 Counter	KP;Msh2-fl/fl	5	80.3628
PW4376	Treg Counter	KP;Msh2-fl/fl	5	0.344482
PW4538	CD4 Counter	KP	5	323.948
PW4538	CD8 Counter	KP	5	150.672
PW4538	Treg Counter	KP	5	5.75147
PW4375	CD4 Counter	KP	5	424.028
PW4375	CD8 Counter	KP	5	230.603
PW4375	Treg Counter	KP	5	15.2437
PW4539	CD4 Counter	KP	5	246.369
PW4539	CD8 Counter	KP	5	154.604
PW4539	Treg Counter	KP	5	6.98734
PW4384	CD4 Counter	KP;Msh2-fl/fl	5	208.371
PW4384	CD8 Counter	KP;Msh2-fl/fl	5	109.779
PW4384	Treg Counter	KP;Msh2-fl/fl	5	0.368797
PW4387	CD4 Counter	KP;Msh2-fl/fl	5	248.609
PW4387	CD8 Counter	KP;Msh2-fl/fl	5	157.164
PW4387	Treg Counter	KP;Msh2-fl/fl	5	2.33577
PW4374	CD4 Counter	KP	5	256.678
PW4374	CD8 Counter	KP	5	103.458
PW4374	Treg Counter	KP	5	0.214294
PW4353	CD4 Counter	KP	5	164.45
PW4353	CD8 Counter	KP	5	68.8315
PW4353	Treg Counter	KP	5	0.287883
PW4354	CD4 Counter	KP	5	305.913
PW4354	CD8 Counter	KP	5	87.4575
PW4354	Treg Counter	KP	5	1.60873
PW4617	CD4 Counter	KP	5	348.925
PW4617	CD8 Counter	KP	5	198.445
PW4617	Treg Counter	KP	5	17.9016
PW4273	CD4 Counter	KP	5	434.282
PW4273	CD8 Counter	KP	5	228.866
PW4273	Treg Counter	KP	5	38.0247
PW4341	CD4 Counter	KP;Msh2-fl/fl	5	318.031
PW4341	CD8 Counter	KP;Msh2-fl/fl	5	134.779
PW4341	Treg Counter	KP;Msh2-fl/fl	5	4.48163
PW4340	CD4 Counter	KP;Msh2-fl/fl	5	282.989
PW4340	CD8 Counter	KP;Msh2-fl/fl	5	160.818
PW4340	Treg Counter	KP;Msh2-fl/fl	5	3.70948
PW4581	CD4 Counter	KP	5	288.061
PW4581	CD8 Counter	KP	5	147.935
PW4581	Treg Counter	KP	5	5.26857
PW4642	CD4 Counter	KP;Msh2-fl/fl	5	228.215
PW4642	CD8 Counter	KP;Msh2-fl/fl	5	111.789
PW4642	Treg Counter	KP;Msh2-fl/fl	5	1.23237
PW4305	CD4 Counter	KP	5	392.966
PW4305	CD8 Counter	KP	5	144.719
PW4305	Treg Counter	KP	5	8.15605
PW4372	CD4 Counter	KP	5	391.181
PW4372	CD8 Counter	KP	5	210.469
PW4372	Treg Counter	KP	5	10.2664
PW4643	CD4 Counter	KP;Msh2-fl/fl	5	182.753
PW4643	CD8 Counter	KP;Msh2-fl/fl	5	107.906
PW4643	Treg Counter	KP;Msh2-fl/fl	5	1.23729
PW4641	CD4 Counter	KP;Msh2-fl/fl	5	466.451
PW4641	CD8 Counter	KP;Msh2-fl/fl	5	224.213
PW4641	Treg Counter	KP;Msh2-fl/fl	5	10.3251
PW3827	CD4 Counter	KP;Msh2-fl/fl	15	157.414
PW3827	CD8 Counter	KP;Msh2-fl/fl	15	36.596
PW3827	Treg Counter	KP;Msh2-fl/fl	15	10.6586
PW3831	CD4 Counter	KP;Msh2-fl/fl	15	310.557
PW3831	CD8 Counter	KP;Msh2-fl/fl	15	95.5208
PW3831	Treg Counter	KP;Msh2-fl/fl	15	14.6419
PW3861	CD4 Counter	KP;Msh2-fl/fl	15	164.749
PW3861	CD8 Counter	KP;Msh2-fl/fl	15	52.2056
PW3861	Treg Counter	KP;Msh2-fl/fl	15	6.24303
PW3823	CD4 Counter	KP;Msh2-fl/fl	15	217.393
PW3823	CD8 Counter	KP;Msh2-fl/fl	15	87.0247
PW3823	Treg Counter	KP;Msh2-fl/fl	15	40.0516
PW3825	CD4 Counter	KP;Msh2-fl/fl	15	230.682
PW3825	CD8 Counter	KP;Msh2-fl/fl	15	127.264
PW3825	Treg Counter	KP;Msh2-fl/fl	15	5.64523
PW3628	CD4 Counter	KP	15	270.493
PW3628	CD8 Counter	KP	15	105.528
PW3628	Treg Counter	KP	15	12.7912
PW3869	CD4 Counter	KP;Msh2-fl/fl	15	174.76
PW3869	CD8 Counter	KP;Msh2-fl/fl	15	59.9102
PW3869	Treg Counter	KP;Msh2-fl/fl	15	8.54781
PW3848	CD4 Counter	KP	15	305.607
PW3848	CD8 Counter	KP	15	85.2174
PW3848	Treg Counter	KP	15	8.83892
PW3868	CD4 Counter	KP;Msh2-fl/fl	15	164.854
PW3868	CD8 Counter	KP;Msh2-fl/fl	15	40.2791
PW3868	Treg Counter	KP;Msh2-fl/fl	15	13.1661
PW3586	CD4 Counter	KP	15	189.145
PW3586	CD8 Counter	KP	15	60.313
PW3586	Treg Counter	KP	15	6.47291
PW3629	CD4 Counter	KP	15	236.406
PW3629	CD8 Counter	KP	15	77.1559
PW3629	Treg Counter	KP	15	16.5539
PW3821	CD4 Counter	KP;Msh2-fl/fl	15	196.434
PW3821	CD8 Counter	KP;Msh2-fl/fl	15	90.9703
PW3821	Treg Counter	KP;Msh2-fl/fl	15	27.5212
PW3585	CD4 Counter	KP	15	239.389
PW3585	CD8 Counter	KP	15	75.3297
PW3585	Treg Counter	KP	15	14.7287

## Sheet: ED Fig. 2i
Source Data Extended Data Figure 2
Related to Extended Data Figure 2i
Mouse_ID	Tumor_ID	Group	Weeks	Tumor_area_mm2
PW7567	PW7567	sgMsh2	4	0
PW7589	PW7589-1	sgMsh2	4	0
PW7589	PW7589-2	sgMsh2	4	0
PW7608	PW7608-1	sgMsh2	4	11.7844
PW7608	PW7608-2	sgMsh2	4	0
PW7621	PW7621	sgMsh2	4	0
PW7625	PW7625-1	sgMsh2	4	0
PW7625	PW7625-2	sgMsh2	4	6.72983
PW7677	PW7677	sgMsh2	4	0
PW7869	PW7869	sgMsh2	4	14.2
PW7630	PW7630-1	sgOlfr102	4	0
PW7630	PW7630-2	sgOlfr102	4	0
PW7673	PW7673	sgOlfr102	4	0
PW7692	PW7692	sgOlfr102	4	7.64597
PW7724	PW7724	sgOlfr102	4	9.53538
PW7735	PW7735	sgOlfr102	4	0
PW7740	PW7740	sgOlfr102	4	0
PW7761	PW7761-1	sgOlfr102	4	5.38748
PW7761	PW7761-2	sgOlfr102	4	8.40951
PW7567	PW7567	sgMsh2	8	10.1142
PW7589	PW7589-1	sgMsh2	8	6.45811
PW7589	PW7589-2	sgMsh2	8	18.5613
PW7608	PW7608-1	sgMsh2	8	9.81527
PW7608	PW7608-2	sgMsh2	8	9.71041
PW7621	PW7621	sgMsh2	8	12.9662
PW7625	PW7625-1	sgMsh2	8	3.05931
PW7625	PW7625-2	sgMsh2	8	8.77081
PW7677	PW7677	sgMsh2	8	0
PW7869	PW7869	sgMsh2	8	12.671
PW7630	PW7630-1	sgOlfr102	8	0
PW7630	PW7630-2	sgOlfr102	8	0
PW7673	PW7673	sgOlfr102	8	9.329
PW7692	PW7692	sgOlfr102	8	20.276
PW7724	PW7724	sgOlfr102	8	11.7253
PW7735	PW7735	sgOlfr102	8	7.50412
PW7740	PW7740	sgOlfr102	8	0
PW7761	PW7761-1	sgOlfr102	8	15.2055
PW7761	PW7761-2	sgOlfr102	8	16.3237
PW7567	PW7567	sgMsh2	12	20.4906
PW7589	PW7589-1	sgMsh2	12	8.91676
PW7589	PW7589-2	sgMsh2	12	46.6997
PW7608	PW7608-1	sgMsh2	12	8.38821
PW7608	PW7608-2	sgMsh2	12	8.62903
PW7621	PW7621	sgMsh2	12	9.123
PW7625	PW7625-2	sgMsh2	12	7.39194
PW7677	PW7677	sgMsh2	12	6.8034
PW7869	PW7869	sgMsh2	12	16.5543
PW7630	PW7630-1	sgOlfr102	12	15.6509
PW7630	PW7630-2	sgOlfr102	12	12.0215
PW7673	PW7673	sgOlfr102	12	14.2844
PW7692	PW7692	sgOlfr102	12	19.4024
PW7724	PW7724	sgOlfr102	12	11.5659
PW7735	PW7735	sgOlfr102	12	10.694
PW7761	PW7761-1	sgOlfr102	12	23.7191
PW7567	PW7567	sgMsh2	16	29.7401
PW7589	PW7589-1	sgMsh2	16	18.7901
PW7608	PW7608-1	sgMsh2	16	9.17582
PW7621	PW7621	sgMsh2	16	4.65018
PW7625	PW7625-2	sgMsh2	16	19.639
PW7677	PW7677	sgMsh2	16	13.6414
PW7869	PW7869	sgMsh2	16	25.1284
PW7630	PW7630-1	sgOlfr102	16	23.8532
PW7673	PW7673	sgOlfr102	16	36.3686
PW7692	PW7692	sgOlfr102	16	30.9074
PW7724	PW7724	sgOlfr102	16	22.7102
PW7735	PW7735	sgOlfr102	16	16.8785
PW7761	PW7761-1	sgOlfr102	16	25.2423
PW7567	PW7567	sgMsh2	20	32.2549
PW7589	PW7589-1	sgMsh2	20	28.5463
PW7608	PW7608-1	sgMsh2	20	8.35439
PW7621	PW7621	sgMsh2	20	21.0048
PW7625	PW7625-2	sgMsh2	20	29.7016
PW7677	PW7677	sgMsh2	20	19.3927
PW7869	PW7869	sgMsh2	20	21.3118
PW7630	PW7630-1	sgOlfr102	20	28.431
PW7673	PW7673	sgOlfr102	20	25.4487
PW7692	PW7692	sgOlfr102	20	27.6971
PW7724	PW7724	sgOlfr102	20	23.8495
PW7735	PW7735	sgOlfr102	20	20.8572
PW7740	PW7740	sgOlfr102	20	19.7317
PW7761	PW7761-1	sgOlfr102	20	25.9479

## Sheet: ED Fig. 2j-k
Source Data Extended Data Figure 2
Related to Extended Data Figure 2j-k
ID	Grade	Genotype	Weeks	Treatment	Area_percent_of_lung
PW3625	G1	KP	14	aPD-1/CTLA-4	10.6814
PW3625	G2	KP	14	aPD-1/CTLA-4	8.4067
PW3625	G3	KP	14	aPD-1/CTLA-4	21.183
PW3625	G4	KP	14	aPD-1/CTLA-4	0.279972
PW3626	G1	KP	14	aPD-1/CTLA-4	4.43436
PW3626	G2	KP	14	aPD-1/CTLA-4	6.84842
PW3626	G3	KP	14	aPD-1/CTLA-4	28.6094
PW3626	G4	KP	14	aPD-1/CTLA-4	0.456358
PW3597	G1	KP	14	aPD-1/CTLA-4	2.61817
PW3597	G2	KP	14	aPD-1/CTLA-4	3.50685
PW3597	G3	KP	14	aPD-1/CTLA-4	38.62
PW3597	G4	KP	14	aPD-1/CTLA-4	0.153456
PW3596	G1	KP	14	aPD-1/CTLA-4	2.80191
PW3596	G2	KP	14	aPD-1/CTLA-4	3.85654
PW3596	G3	KP	14	aPD-1/CTLA-4	7.10146
PW3596	G4	KP	14	aPD-1/CTLA-4	0.794569
PW3438	G1	KP	14	aPD-1/CTLA-4	2.72086
PW3438	G2	KP	14	aPD-1/CTLA-4	8.31152
PW3438	G3	KP	14	aPD-1/CTLA-4	22.6397
PW3438	G4	KP	14	aPD-1/CTLA-4	0.265774
PW3836	G1	KP;Msh2-fl/fl	14	aPD-1/CTLA-4	5.93357
PW3836	G2	KP;Msh2-fl/fl	14	aPD-1/CTLA-4	13.1334
PW3836	G3	KP;Msh2-fl/fl	14	aPD-1/CTLA-4	6.2356
PW3836	G4	KP;Msh2-fl/fl	14	aPD-1/CTLA-4	0.0287979
PW3437	G1	KP	14	aPD-1/CTLA-4	2.25566
PW3437	G2	KP	14	aPD-1/CTLA-4	6.532
PW3437	G3	KP	14	aPD-1/CTLA-4	10.8087
PW3437	G4	KP	14	aPD-1/CTLA-4	0
PW3436	G1	KP	14	aPD-1/CTLA-4	1.29779
PW3436	G2	KP	14	aPD-1/CTLA-4	4.62965
PW3436	G3	KP	14	aPD-1/CTLA-4	16.8361
PW3436	G4	KP	14	aPD-1/CTLA-4	0.0463965
PW3435	G1	KP	14	aPD-1/CTLA-4	1.60424
PW3435	G2	KP	14	aPD-1/CTLA-4	4.86785
PW3435	G3	KP	14	aPD-1/CTLA-4	8.3279
PW3435	G4	KP	14	aPD-1/CTLA-4	0.00645185
PW3634	G1	KP;Msh2-fl/fl	14	aPD-1/CTLA-4	3.61749
PW3634	G2	KP;Msh2-fl/fl	14	aPD-1/CTLA-4	3.96618
PW3634	G3	KP;Msh2-fl/fl	14	aPD-1/CTLA-4	8.35508
PW3634	G4	KP;Msh2-fl/fl	14	aPD-1/CTLA-4	0.00864545
PW3853	G1	KP	14	aPD-1/CTLA-4	3.22837
PW3853	G2	KP	14	aPD-1/CTLA-4	10.9587
PW3853	G3	KP	14	aPD-1/CTLA-4	13.2856
PW3853	G4	KP	14	aPD-1/CTLA-4	0.0297347
PW3862	G1	KP;Msh2-fl/fl	14	aPD-1/CTLA-4	7.96426
PW3862	G2	KP;Msh2-fl/fl	14	aPD-1/CTLA-4	7.75254
PW3862	G3	KP;Msh2-fl/fl	14	aPD-1/CTLA-4	23.2962
PW3862	G4	KP;Msh2-fl/fl	14	aPD-1/CTLA-4	0.386111
PW3885	G1	KP;Msh2-fl/fl	14	aPD-1/CTLA-4	1.61068
PW3885	G2	KP;Msh2-fl/fl	14	aPD-1/CTLA-4	14.5701
PW3885	G3	KP;Msh2-fl/fl	14	aPD-1/CTLA-4	7.76184
PW3885	G4	KP;Msh2-fl/fl	14	aPD-1/CTLA-4	0.0138032
PW3635	G1	KP;Msh2-fl/fl	14	aPD-1/CTLA-4	1.92424
PW3635	G2	KP;Msh2-fl/fl	14	aPD-1/CTLA-4	2.27761
PW3635	G3	KP;Msh2-fl/fl	14	aPD-1/CTLA-4	13.4922
PW3635	G4	KP;Msh2-fl/fl	14	aPD-1/CTLA-4	0.611903
PW3871	G1	KP;Msh2-fl/fl	14	aPD-1/CTLA-4	4.72082
PW3871	G2	KP;Msh2-fl/fl	14	aPD-1/CTLA-4	10.1259
PW3871	G3	KP;Msh2-fl/fl	14	aPD-1/CTLA-4	14.9274
PW3871	G4	KP;Msh2-fl/fl	14	aPD-1/CTLA-4	0.0469968
PW3834	G1	KP;Msh2-fl/fl	14	aPD-1/CTLA-4	3.83394
PW3834	G2	KP;Msh2-fl/fl	14	aPD-1/CTLA-4	6.30805
PW3834	G3	KP;Msh2-fl/fl	14	aPD-1/CTLA-4	15.4998
PW3834	G4	KP;Msh2-fl/fl	14	aPD-1/CTLA-4	3.43654
PW3849	G1	KP	14	aPD-1/CTLA-4	3.09675
PW3849	G2	KP	14	aPD-1/CTLA-4	12.1268
PW3849	G3	KP	14	aPD-1/CTLA-4	3.89456
PW3849	G4	KP	14	aPD-1/CTLA-4	0
PW3776	G1	KP	14	aPD-1/CTLA-4	3.88588
PW3776	G2	KP	14	aPD-1/CTLA-4	16.2231
PW3776	G3	KP	14	aPD-1/CTLA-4	7.73835
PW3776	G4	KP	14	aPD-1/CTLA-4	0.064276
PW3832	G1	KP;Msh2-fl/fl	14	aPD-1/CTLA-4	4.28992
PW3832	G2	KP;Msh2-fl/fl	14	aPD-1/CTLA-4	5.88315
PW3832	G3	KP;Msh2-fl/fl	14	aPD-1/CTLA-4	12.5222
PW3832	G4	KP;Msh2-fl/fl	14	aPD-1/CTLA-4	0.229658
PW3884	G1	KP;Msh2-fl/fl	14	aPD-1/CTLA-4	3.75121
PW3884	G2	KP;Msh2-fl/fl	14	aPD-1/CTLA-4	13.3282
PW3884	G3	KP;Msh2-fl/fl	14	aPD-1/CTLA-4	11.7647
PW3884	G4	KP;Msh2-fl/fl	14	aPD-1/CTLA-4	0.317273
PW3633	G1	KP;Msh2-fl/fl	14	aPD-1/CTLA-4	3.97426
PW3633	G2	KP;Msh2-fl/fl	14	aPD-1/CTLA-4	5.88477
PW3633	G3	KP;Msh2-fl/fl	14	aPD-1/CTLA-4	18.056
PW3633	G4	KP;Msh2-fl/fl	14	aPD-1/CTLA-4	0.153733
PW3870	G1	KP;Msh2-fl/fl	14	aPD-1/CTLA-4	2.83408
PW3870	G2	KP;Msh2-fl/fl	14	aPD-1/CTLA-4	8.94384
PW3870	G3	KP;Msh2-fl/fl	14	aPD-1/CTLA-4	30.0049
PW3870	G4	KP;Msh2-fl/fl	14	aPD-1/CTLA-4	0.67617
2022-04-22 KPM aCD4-8	G1	KP	16	aCD4/8	3.72776
2022-04-22 KPM aCD4-8	G2	KP	16	aCD4/8	15.9865
2022-04-22 KPM aCD4-8	G3	KP	16	aCD4/8	1.74665
2022-04-22 KPM aCD4-8	G4	KP	16	aCD4/8	0.02514
2022-04-22 KPM aCD4-8-001	G1	KP	16	aCD4/8	0.472521
2022-04-22 KPM aCD4-8-001	G2	KP	16	aCD4/8	4.20266
2022-04-22 KPM aCD4-8-001	G3	KP	16	aCD4/8	3.27779
2022-04-22 KPM aCD4-8-001	G4	KP	16	aCD4/8	0.0127307
2022-04-22 KPM aCD4-8-002	G1	KP;Msh2-fl/fl	16	aCD4/8	2.36671
2022-04-22 KPM aCD4-8-002	G2	KP;Msh2-fl/fl	16	aCD4/8	7.12179
2022-04-22 KPM aCD4-8-002	G3	KP;Msh2-fl/fl	16	aCD4/8	1.09531
2022-04-22 KPM aCD4-8-002	G4	KP;Msh2-fl/fl	16	aCD4/8	0
2022-04-22 KPM aCD4-8-003	G1	KP;Msh2-fl/fl	16	aCD4/8	3.91217
2022-04-22 KPM aCD4-8-003	G2	KP;Msh2-fl/fl	16	aCD4/8	12.9876
2022-04-22 KPM aCD4-8-003	G3	KP;Msh2-fl/fl	16	aCD4/8	6.43807
2022-04-22 KPM aCD4-8-003	G4	KP;Msh2-fl/fl	16	aCD4/8	0.246226
2022-04-22 KPM aCD4-8-004	G1	KP;Msh2-fl/fl	16	aCD4/8	4.19565
2022-04-22 KPM aCD4-8-004	G2	KP;Msh2-fl/fl	16	aCD4/8	16.3927
2022-04-22 KPM aCD4-8-004	G3	KP;Msh2-fl/fl	16	aCD4/8	8.37823
2022-04-22 KPM aCD4-8-004	G4	KP;Msh2-fl/fl	16	aCD4/8	0.0814104
2022-04-22 KPM aCD4-8-007	G1	KP;Msh2-fl/fl	16	aCD4/8	5.84838
2022-04-22 KPM aCD4-8-007	G2	KP;Msh2-fl/fl	16	aCD4/8	14.532
2022-04-22 KPM aCD4-8-007	G3	KP;Msh2-fl/fl	16	aCD4/8	8.60723
2022-04-22 KPM aCD4-8-007	G4	KP;Msh2-fl/fl	16	aCD4/8	0.0271514
2022-04-22 KPM aCD4-8-008	G1	KP;Msh2-fl/fl	16	aCD4/8	0.0887549
2022-04-22 KPM aCD4-8-008	G2	KP;Msh2-fl/fl	16	aCD4/8	0.740392
2022-04-22 KPM aCD4-8-008	G3	KP;Msh2-fl/fl	16	aCD4/8	0.291829
2022-04-22 KPM aCD4-8-008	G4	KP;Msh2-fl/fl	16	aCD4/8	0
2022-04-22 KPM aCD4-8-009	G1	KP	16	aCD4/8	9.05772
2022-04-22 KPM aCD4-8-009	G2	KP	16	aCD4/8	11.9409
2022-04-22 KPM aCD4-8-009	G3	KP	16	aCD4/8	9.5919
2022-04-22 KPM aCD4-8-009	G4	KP	16	aCD4/8	0.0404894
2022-04-22 KPM aCD4-8-010	G1	KP;Msh2-fl/fl	16	aCD4/8	0.566556
2022-04-22 KPM aCD4-8-010	G2	KP;Msh2-fl/fl	16	aCD4/8	1.31051
2022-04-22 KPM aCD4-8-010	G3	KP;Msh2-fl/fl	16	aCD4/8	0.230434
2022-04-22 KPM aCD4-8-010	G4	KP;Msh2-fl/fl	16	aCD4/8	0
2022-04-22 KPM aCD4-8-011	G1	KP;Msh2-fl/fl	16	aCD4/8	3.82166
2022-04-22 KPM aCD4-8-011	G2	KP;Msh2-fl/fl	16	aCD4/8	19.5658
2022-04-22 KPM aCD4-8-011	G3	KP;Msh2-fl/fl	16	aCD4/8	7.57362
2022-04-22 KPM aCD4-8-011	G4	KP;Msh2-fl/fl	16	aCD4/8	0.111433
2022-04-22 KPM aCD4-8-012	G1	KP;Msh2-fl/fl	16	aCD4/8	2.59138
2022-04-22 KPM aCD4-8-012	G2	KP;Msh2-fl/fl	16	aCD4/8	11.9893
2022-04-22 KPM aCD4-8-012	G3	KP;Msh2-fl/fl	16	aCD4/8	7.08972
2022-04-22 KPM aCD4-8-012	G4	KP;Msh2-fl/fl	16	aCD4/8	0.924029
2022-04-22 KPM aCD4-8-013	G1	KP	16	aCD4/8	2.9198
2022-04-22 KPM aCD4-8-013	G2	KP	16	aCD4/8	13.907
2022-04-22 KPM aCD4-8-013	G3	KP	16	aCD4/8	8.35663
2022-04-22 KPM aCD4-8-013	G4	KP	16	aCD4/8	0.0133335
2022-04-22 KPM aCD4-8-014	G1	KP	16	aCD4/8	3.16446
2022-04-22 KPM aCD4-8-014	G2	KP	16	aCD4/8	14.2471
2022-04-22 KPM aCD4-8-014	G3	KP	16	aCD4/8	7.12783
2022-04-22 KPM aCD4-8-014	G4	KP	16	aCD4/8	0.231939
2022-04-22 KPM aCD4-8-016	G1	KP	16	aCD4/8	2.88699
2022-04-22 KPM aCD4-8-016	G2	KP	16	aCD4/8	8.80908
2022-04-22 KPM aCD4-8-016	G3	KP	16	aCD4/8	9.27345
2022-04-22 KPM aCD4-8-016	G4	KP	16	aCD4/8	0
2022-04-22 KPM aCD4-8-017	G1	KP	16	aCD4/8	3.48144
2022-04-22 KPM aCD4-8-017	G2	KP	16	aCD4/8	13.8291
2022-04-22 KPM aCD4-8-017	G3	KP	16	aCD4/8	4.43012
2022-04-22 KPM aCD4-8-017	G4	KP	16	aCD4/8	0.330634

## Sheet: ED Fig. 2l
Source Data Extended Data Figure 2
Related to Extended Data Figure 2l
ID	Genotype	Weeks	Treatment	Area_percent_of_lung
2022-04-22 KPM aCD4-8	KP	16	aCD4/8	21.486
2022-04-22 KPM aCD4-8-001	KP	16	aCD4/8	7.9657
2022-04-22 KPM aCD4-8-009	KP	16	aCD4/8	30.631
2022-04-22 KPM aCD4-8-013	KP	16	aCD4/8	25.1968
2022-04-22 KPM aCD4-8-014	KP	16	aCD4/8	24.7714
2022-04-22 KPM aCD4-8-016	KP	16	aCD4/8	20.9695
2022-04-22 KPM aCD4-8-017	KP	16	aCD4/8	22.0713
2022-04-22 KPM aCD4-8-002	KP;Msh2-fl/fl	16	aCD4/8	10.5838
2022-04-22 KPM aCD4-8-003	KP;Msh2-fl/fl	16	aCD4/8	23.5841
2022-04-22 KPM aCD4-8-004	KP;Msh2-fl/fl	16	aCD4/8	29.048
2022-04-22 KPM aCD4-8-007	KP;Msh2-fl/fl	16	aCD4/8	29.0148
2022-04-22 KPM aCD4-8-008	KP;Msh2-fl/fl	16	aCD4/8	1.12097
2022-04-22 KPM aCD4-8-010	KP;Msh2-fl/fl	16	aCD4/8	2.1075
2022-04-22 KPM aCD4-8-011	KP;Msh2-fl/fl	16	aCD4/8	31.0725
2022-04-22 KPM aCD4-8-012	KP;Msh2-fl/fl	16	aCD4/8	22.5945
PW3584	KP	14	None	15.566
PW3585	KP	14	None	37.6681
PW3586	KP	14	None	34.2063
PW3628	KP	14	None	24.6823
PW3629	KP	14	None	28.7644
PW3631	KP	14	None	28.2333
PW3638	KP;Msh2-fl/fl	14	None	10.0974
PW3639	KP;Msh2-fl/fl	14	None	24.0091
PW3641	KP	14	None	32.8234
PW3642	KP	14	None	16.547
PW3650	KP	14	None	22.3848
PW3653	KP	14	None	34.6088
PW3775	KP	14	None	31.4145
PW3821	KP;Msh2-fl/fl	14	None	24.5024
PW3823	KP;Msh2-fl/fl	14	None	23.7453
PW3825	KP;Msh2-fl/fl	14	None	23.0816
PW3827	KP;Msh2-fl/fl	14	None	27.4001
PW3831	KP;Msh2-fl/fl	14	None	22.5679
PW3848	KP	14	None	23.7045
PW3861	KP;Msh2-fl/fl	14	None	21.0323
PW3868	KP;Msh2-fl/fl	14	None	43.0533
PW3869	KP;Msh2-fl/fl	14	None	33.1711

## Sheet: ED Fig. 2n-o
Source Data Extended Data Figure 2
Related to Extended Data Figure 2n-o
ID	Group	Tumor_site	Weeks_of_depletion	Treatment	CD45_count	CD3_count	CD4_count	CD8_count	CD4_perc_of_CD45	CD8_perc_of_CD45
AJ5121	KP	lung	3	aCD4/8	81336	2384	9	0	0.0110652	0
AJ5123	KP	lung	3	aCD4/8	225111	4909	8	0	0.0035538	0
AJ5152	KP	lung	3	aCD4/8	64447	1358	1	0	0.00155166	0
AJ5196	KP	lung	3	aCD4/8	222233	10078	18	0	0.00809961	0
PW10505	KP	lung	3	aCD4/8	254837	7290	7	0	0.00274685	0
PW10506	KP	lung	3	aCD4/8	103969	2611	1	0	0.000961825	0
AJ5296	KP	lung	3	aCD4/8	155852	3305	4	0	0.00256654	0
AJ5443	KP;Msh2-fl/fl	lung	3	aCD4/8	482000	7868	11	1	0.00228216	0.000207469
AJ5446	KP;Msh2-fl/fl	lung	3	aCD4/8	155538	3063	7	1	0.00450051	0.00064293
AJ5449	KP;Msh2-fl/fl	lung	3	aCD4/8	290959	6990	8	0	0.00274953	0
AJ5639	KP;Msh2-fl/fl	lung	3	aCD4/8	151053	3432	2	0	0.00132404	0
AJ5640	KP;Msh2-fl/fl	lung	3	aCD4/8	192247	5213	15	0	0.00780246	0
AJ5642	KP;Msh2-fl/fl	lung	3	aCD4/8	287502	6652	9	2	0.00313041	0.000695647
AJ5643	KP;Msh2-fl/fl	lung	3	aCD4/8	215508	4984	9	0	0.00417618	0
AJ5797	KP	lung	3	aCD4/8	193942	3133	2	1	0.00103124	0.000515618
AJ5875	KP;Msh2-fl/fl	lung	3	aCD4/8	169951	2990	5	0	0.00294202	0
AJ5876	KP;Msh2-fl/fl	lung	3	aCD4/8	313321	5655	15	0	0.00478742	0
AJ5879	KP;Msh2-fl/fl	lung	3	aCD4/8	270482	4583	14	2	0.00517595	0.000739421
AJ5881	KP;Msh2-fl/fl	lung	3	aCD4/8	131235	2084	5	0	0.00380996	0
AJ6003	KP;Msh2-fl/fl	lung	3	aCD4/8	312503	6034	8	0	0.00255998	0
AJ6004	KP;Msh2-fl/fl	lung	3	aCD4/8	210725	4035	12	0	0.00569463	0
AJ6006	KP;Msh2-fl/fl	lung	3	aCD4/8	231521	3388	4	0	0.00172771	0
AJ6007	KP;Msh2-fl/fl	lung	3	aCD4/8	216470	2786	5	1	0.00230979	0.000461958
CC8265	KP;LSL-Cas9 sgMsh2	lung	0	none	356293	108493	69213	34330	19.4259	9.63533
CC8266	KP;LSL-Cas9 sgMsh2	lung	0	none	81762	23931	15905	6860	19.4528	8.39021
PW10502	sgMsh2	lung	3	aCD4/8	239030	7594	9	2	0.00376522	0.000836715
PW10501	sgMsh2	lung	3	aCD4/8	133204	2668	3	2	0.00225218	0.00150146
PW10500	sgMsh2	lung	3	aCD4/8	16964	364	0	0	0	0
PW10499	sgMsh2	lung	3	aCD4/8	31808	428	3	0	0.00943159	0
JS9670	sgMsh2	lung	3	aCD4/8	328423	4158	3	2	0.000913456	0.000608971
JS9672	sgMsh2	lung	3	aCD4/8	190333	2120	3	2	0.00157618	0.00105079
JS9681	sgMsh2	lung	3	aCD4/8	60876	717	4	0	0.00657073	0
JS9682	sgMsh2	lung	3	aCD4/8	392062	7161	19	1	0.00484617	0.000255062
PW10293	sgOlfr102	colon	16	aCD4/8	208182	15125	3	42	0.00144105	0.0201747
PW10296	sgOlfr102	colon	16	aCD4/8	317579	19166	16	44	0.00503812	0.0138548
PW10301	sgOlfr102	colon	16	aCD4/8	103947	9616	5	19	0.00481014	0.0182785
PW10308	sgMsh2	colon	16	aCD4/8	199927	16856	8	65	0.00400146	0.0325119
PW10313	sgMsh2	colon	16	aCD4/8	217045	14386	10	37	0.00460734	0.0170472
PW10318	sgMsh2	colon	16	aCD4/8	214647	11944	11	29	0.00512469	0.0135106
PW10320	sgMsh2	colon	16	aCD4/8	50728	6023	1	13	0.0019713	0.0256269
PW10321	sgOlfr102	colon	16	aCD4/8	233615	20409	11	63	0.0047086	0.0269674
PW10322	sgMsh2	colon	16	aCD4/8	110673	17931	6	41	0.00542138	0.0370461
PW10324	sgMsh2	colon	16	aCD4/8	298792	24502	9	54	0.00301213	0.0180728
PW10325	sgMsh2	colon	16	aCD4/8	136064	10335	8	29	0.00587959	0.0213135
PW10326	sgOlfr102	colon	16	aCD4/8	220627	22106	10	72	0.00453254	0.0326343
PW10327	sgOlfr102	colon	16	aCD4/8	248737	16903	22	52	0.00884468	0.0209056
PW10328	sgMsh2	colon	16	aCD4/8	149578	12446	12	47	0.00802257	0.0314217
PW10330	sgMsh2	colon	16	aCD4/8	250506	14452	12	42	0.0047903	0.0167661
PW10332	sgOlfr102	colon	16	aCD4/8	230044	20383	12	47	0.00521639	0.0204309
PW10333	sgMsh2	colon	16	aCD4/8	189607	13254	9	36	0.00474666	0.0189866
PW10334	sgMsh2	colon	16	aCD4/8	180478	18922	4	44	0.00221634	0.0243797
PW10469	sgOlfr102	colon	16	aCD4/8	396210	23920	23	59	0.005805	0.0148911
PW10616	sgMsh2	colon	0	none	26792	7682	4072	2851	15.1986	10.6412
AJ5121	KP	lung	16	aCD4/8	134185	6347	5	14	0.0037262	0.0104334
AJ5123	KP	lung	16	aCD4/8	77195	5604	629	59	0.81482	0.0764298
AJ5152	KP	lung	16	aCD4/8	77033	4766	284	4	0.368673	0.00519258
AJ5196	KP	lung	16	aCD4/8	145832	10609	14	10	0.00960009	0.00685721
AJ5296	KP	lung	16	aCD4/8	26382	2746	8	4	0.0303237	0.0151619
AJ5443	KP;Msh2-fl/fl	lung	16	aCD4/8	109209	6018	1237	124	1.13269	0.113544
AJ5446	KP;Msh2-fl/fl	lung	16	aCD4/8	103745	10087	8	14	0.00771121	0.0134946
AJ5449	KP;Msh2-fl/fl	lung	16	aCD4/8	80404	5804	1	11	0.00124372	0.0136809
AJ5639	KP;Msh2-fl/fl	lung	16	aCD4/8	50969	4066	4	5	0.00784791	0.00980988
AJ5640	KP;Msh2-fl/fl	lung	16	aCD4/8	122179	7389	7	5	0.0057293	0.00409236
AJ5642	KP;Msh2-fl/fl	lung	16	aCD4/8	126909	7742	18	14	0.0141834	0.0110315
AJ5643	KP;Msh2-fl/fl	lung	16	aCD4/8	102817	9196	249	10	0.242178	0.00972602
AJ5797	KP	lung	16	aCD4/8	155685	13178	152	5	0.097633	0.00321161
AJ5874	KP;Msh2-fl/fl	lung	0	none	113394	29715	15619	14218	13.7741	12.5386
AJ5875	KP;Msh2-fl/fl	lung	16	aCD4/8	245584	13701	17	8	0.00692228	0.00325754
AJ5876	KP;Msh2-fl/fl	lung	16	aCD4/8	64590	36769	17	42	0.0263199	0.0650255
AJ5879	KP;Msh2-fl/fl	lung	16	aCD4/8	37856	7938	8	7	0.0211327	0.0184911
AJ5881	KP;Msh2-fl/fl	lung	16	aCD4/8	79555	14582	10	26	0.0125699	0.0326818
AJ6003	KP;Msh2-fl/fl	lung	16	aCD4/8	89372	5990	5	6	0.00559459	0.00671351
AJ6004	KP;Msh2-fl/fl	lung	16	aCD4/8	64062	5410	5	2	0.00780494	0.00312198
AJ6006	KP;Msh2-fl/fl	lung	16	aCD4/8	64612	3898	5	1	0.0077385	0.0015477
AJ6007	KP;Msh2-fl/fl	lung	16	aCD4/8	38035	2529	46	6	0.120941	0.0157749
JS9670	sgMsh2	lung	16	aCD4/8	152030	8313	10	19	0.00657765	0.0124975
JS9672	sgMsh2	lung	16	aCD4/8	84653	3179	9	8	0.0106316	0.00945034
JS9681	sgMsh2	lung	16	aCD4/8	130439	9225	5	8	0.00383321	0.00613314
JS9682	sgMsh2	lung	16	aCD4/8	119366	5592	156	6	0.13069	0.00502656
PW10499	sgMsh2	lung	16	aCD4/8	45395	4811	9	5	0.019826	0.0110144
PW10500	sgMsh2	lung	16	aCD4/8	44838	3878	7	8	0.0156118	0.017842
PW10502	sgMsh2	lung	16	aCD4/8	65236	4586	2	4	0.00306579	0.00613158
PW10505	KP	lung	16	aCD4/8	93949	9000	171	12	0.182014	0.0127729
PW10506	KP	lung	16	aCD4/8	103015	8778	90	9	0.0873659	0.00873659
