# Supplementary material for: Mismatch repair deficiency is not sufficient to elicit tumor immunogenicity
Source: Nat Genet. 2023 Sep 14;55(10):1686–95. doi: 10.1038/s41588-023-01499-4 (PMC10562252; doi:10.1038/s41588-023-01499-4)
Supplement: Supplementary file 12 — Statistical source data for Extended Data Fig. 3. [file 41588_2023_1499_MOESM12_ESM.xlsx]

## Sheet: ED Fig. 3a-c,g
Source Data Extended Data Figure 3
Related to Extended Data Figure 3a-c,g
see Source Data Figure 1e-f

## Sheet: ED Fig. 3h-n
Source Data Extended Data Figure 3
Related to Extended Data Figure 3h-n
see Source Data Fig. 3h-k

## Sheet: ED Fig. 3e
Source Data Extended Data Figure 3
Related to Extended Data Figure 3e
Var1	M1	M1_p20	M2	M2_P20	M3	M3_p20	M4	M4_P20	M5	M5_p20	M6	M6_p20	M7	M7_p20	M8	M8_p20
Passage 0	118	0	448	0	218	0	286	0	137	0	724	0	561	0	177	0
Passage 20	0	87	0	667	0	114	0	101	0	142	0	842	0	181	0	50
Shared	2654	2654	2754	2754	2615	2615	2737	2737	2929	2929	4038	4038	3801	3801	2441	2441

## Sheet: ED Fig. 3f
Source Data Extended Data Figure 3
Related to Extended Data Figure 3f
sampleID	line	chrom	start	end	ref	obs	Variant_type	Func.refGene	Gene.refGene	CancerCellFraction	Variant_group
M1	M1	chr1	4785582	4785582	G	T	SNV	exonic	Mrpl15	1	Passage 0
M1	M1	chr1	6248953	6248953	A	C	SNV	exonic	Rb1cc1	1	Shared
M1	M1	chr1	6260935	6260935	C	T	SNV	exonic	Rb1cc1	1	Shared
M1	M1	chr1	9546354	9546354	C	T	SNV	exonic	Rrs1	0.349749	Passage 0
M1	M1	chr1	9687675	9687675	A	C	SNV	exonic	Mybl1	0.912982	Shared
M1	M1	chr1	11974924	11974924	T	C	SNV	exonic	A830018L16Rik	1	Shared
M1	M1	chr1	17004453	17004453	G	A	SNV	exonic	Jph1	0.917524	Shared
M1	M1	chr1	18251232	18251232	A	G	SNV	exonic	Defb41	1	Shared
M1	M1	chr1	19231030	19231030	G	T	SNV	exonic	Tfap2b	1	Shared
M1	M1	chr1	20381417	20381417	A	G	SNV	exonic	Pkhd1	0.976573	Shared
M1	M1	chr1	21457504	21457504	G	A	SNV	exonic	Kcnq5	0.844849	Shared
M1	M1	chr1	24028908	24028908	T	C	SNV	exonic	Fam135a	1	Shared
M1	M1	chr1	24296786	24296786	C	A	SNV	exonic	Col19a1	1	Shared
M1	M1	chr1	26683144	26683144	T	C	SNV	exonic	4931408C20Rik	0.86756	Shared
M1	M1	chr1	26687303	26687303	T	A	SNV	exonic	4931408C20Rik	0.22711	Shared
M1	M1	chr1	26687421	26687421	C	A	SNV	exonic	4931408C20Rik	0.240737	Passage 0
M1	M1	chr1	28777857	28777857	T	A	SNV	exonic	Gm597	1	Shared
M1	M1	chr1	31223388	31223388	A	G	SNV	exonic	Dnaaf6	1	Shared
M1	M1	chr1	32472689	32472689	C	A	SNV	exonic	Khdrbs2	1	Shared
M1	M1	chr1	33836603	33836603	T	C	SNV	exonic	Gm15455	0.767632	Shared
M1	M1	chr1	34194112	34194112	T	C	SNV	exonic	Dst	1	Shared
M1	M1	chr1	36197621	36197621	A	G	SNV	exonic	Uggt1	1	Shared
M1	M1	chr1	36837966	36837966	T	G	SNV	exonic	Tmem131	1	Shared
M1	M1	chr1	37398835	37398835	G	A	SNV	exonic	Inpp4a	0.608655	Shared
M1	M1	chr1	37429918	37429918	A	G	SNV	exonic	Coa5	0.740379	Shared
M1	M1	chr1	37624490	37624490	G	A	SNV	exonic	Cracdl	1	Shared
M1	M1	chr1	39990170	39990170	G	A	SNV	exonic	Map4k4	1	Shared
M1	M1	chr1	45347827	45347827	G	T	SNV	exonic	Col3a1	1	Shared
M1	M1	chr1	45819582	45819582	A	G	SNV	exonic	Wdr75	0.922067	Shared
M1	M1	chr1	46123770	46123770	A	C	SNV	exonic	Dnah7b	1	Shared
M1	M1	chr1	52464785	52464785	C	A	SNV	exonic	Nab1	1	Shared
M1	M1	chr1	53064068	53064068	A	G	SNV	exonic	Mstn	1	Shared
M1	M1	chr1	53397135	53397135	A	G	SNV	exonic	Dnah7a	1	Shared
M1	M1	chr1	53832628	53832628	A	-	Deletion	exonic	Hecw2	1	Shared
M1	M1	chr1	54536060	54536060	A	T	SNV	exonic	Pgap1	1	Shared
M1	M1	chr1	58150344	58150344	A	T	SNV	exonic	Aox3	1	Shared
M1	M1	chr1	58247248	58247248	A	G	SNV	exonic	Aox4	1	Shared
M1	M1	chr1	58535526	58535526	T	A	SNV	exonic	Fam126b	1	Shared
M1	M1	chr1	58595689	58595689	A	T	SNV	exonic	Ndufb3	0.549606	Shared
M1	M1	chr1	59199042	59199042	T	C	SNV	exonic	Als2	1	Shared
M1	M1	chr1	60328118	60328118	T	C	SNV	exonic	Nbeal1	1	Shared
M1	M1	chr1	60447313	60447313	A	G	SNV	exonic	Abi2	0.890271	Shared
M1	M1	chr1	62198668	62198668	T	C	SNV	exonic	Pard3b	0.976573	Shared
M1	M1	chr1	66673989	66673989	T	G	SNV	exonic	Unc80	1	Shared
M1	M1	chr1	72192143	72192143	A	G	SNV	exonic	Mreg	1	Shared
M1	M1	chr1	73917708	73917708	T	C	SNV	exonic	Tns1	0.981115	Shared
M1	M1	chr1	74394906	74394906	T	C	SNV	exonic	Ctdsp1	0.799427	Shared
M1	M1	chr1	74562726	74562726	T	C	SNV	exonic	Plcd4	0.90844	Shared
M1	M1	chr1	74695739	74695739	A	G	SNV	exonic	Ttll4	1	Shared
M1	M1	chr1	74735719	74735719	A	G	SNV	exonic	Cyp27a1	1	Shared
M1	M1	chr1	74741169	74741169	T	C	SNV	exonic	Prkag3	1	Shared
M1	M1	chr1	74748821	74748821	A	C	SNV	exonic	Prkag3	0.849391	Shared
M1	M1	chr1	74919233	74919233	A	G	SNV	exonic	Cfap65	1	Shared
M1	M1	chr1	75217222	75217222	A	G	SNV	exonic	Tuba4a	1	Shared
M1	M1	chr1	75406986	75406986	T	C	SNV	exonic	Speg	1	Shared
M1	M1	chr1	81269247	81269247	A	G	SNV	exonic	Nyap2	1	Shared
M1	M1	chr1	84751979	84751979	G	A	SNV	exonic	Trip12	0.863018	Shared
M1	M1	chr1	84912361	84912361	C	A	SNV	exonic	Slc16a14	0.844849	Shared
M1	M1	chr1	85579187	85579187	T	-	Deletion	exonic	Sp110	0.912982	Shared
M1	M1	chr1	87149570	87149570	A	G	SNV	exonic	Ecel1	0.931151	Shared
M1	M1	chr1	88212803	88212803	A	G	SNV	exonic	Ugt1a1	0.231652	Shared
M1	M1	chr1	88249724	88249724	T	C	SNV	exonic	Mroh2a	0.127182	Shared
M1	M1	chr1	88255241	88255241	T	C	SNV	exonic	Mroh2a	0.236194	Passage 0
M1	M1	chr1	90144865	90144865	A	G	SNV	exonic	Iqca	0.853934	Shared
M1	M1	chr1	91345008	91345008	A	G	SNV	exonic	Espnl	1	Passage 0
M1	M1	chr1	91368438	91368438	A	G	SNV	exonic	Erfe	0.935693	Shared
M1	M1	chr1	92858333	92858333	T	G	SNV	exonic	Gpc1	1	Shared
M1	M1	chr1	92982914	92982914	T	C	SNV	exonic	Gpr35	1	Shared
M1	M1	chr1	93346286	93346286	A	G	SNV	exonic	Ppp1r7	1	Shared
M1	M1	chr1	93394445	93394445	T	C	SNV	exonic	Ano7	0.962946	Shared
M1	M1	chr1	93569931	93569931	A	G	SNV	exonic	Farp2	1	Shared
M1	M1	chr1	93689190	93689190	A	G	SNV	exonic	Bok	1	Shared
M1	M1	chr1	93705590	93705590	A	G	SNV	exonic	Thap4	0.758547	Shared
M1	M1	chr1	96832013	96832013	T	C	SNV	exonic	Slco4c1	1	Passage 0
M1	M1	chr1	97119948	97119948	T	-	Deletion	exonic	Slco6c1	1	Shared
M1	M1	chr1	105808215	105808215	T	C	SNV	exonic	Tnfrsf11a	1	Shared
M1	M1	chr1	116117615	116117615	-	T	Insertion	exonic	Cntnap5a	0.944778	Shared
M1	M1	chr1	116412208	116412208	A	G	SNV	exonic	Cntnap5a	0.976573	Shared
M1	M1	chr1	116442254	116442254	A	G	SNV	exonic	Cntnap5a	1	Shared
M1	M1	chr1	118837811	118837811	T	C	SNV	exonic	Gli2	0.858476	Shared
M1	M1	chr1	119721956	119721956	T	C	SNV	exonic	Ptpn4	1	Shared
M1	M1	chr1	121482637	121482637	C	A	SNV	exonic	Ccdc93	1	Shared
M1	M1	chr1	123854202	123854202	A	C	SNV	exonic	Dpp10	1	Shared
M1	M1	chr1	127412243	127412243	G	T	SNV	exonic	Mgat5	0.935693	Shared
M1	M1	chr1	128272844	128272844	T	-	Deletion	exonic	Ubxn4	0.858476	Shared
M1	M1	chr1	128301164	128301164	T	C	SNV	exonic	Lct	0.881187	Shared
M1	M1	chr1	128364313	128364313	A	G	SNV	exonic	Dars	1	Shared
M1	M1	chr1	129921319	129921319	T	A	SNV	exonic	Thsd7b	1	Shared
M1	M1	chr1	130189990	130189990	A	T	SNV	exonic	Thsd7b	1	Shared
M1	M1	chr1	131977819	131977819	T	C	SNV	exonic	Slc45a3	0.958404	Shared
M1	M1	chr1	132014588	132014588	A	G	SNV	exonic	Elk4	1	Shared
M1	M1	chr1	132458394	132458394	G	A	SNV	exonic	Dstyk	1	Shared
M1	M1	chr1	132492609	132492609	T	C	SNV	exonic	Rbbp5	1	Shared
M1	M1	chr1	133133410	133133410	A	G	SNV	exonic	Ppp1r15b	1	Shared
M1	M1	chr1	133273998	133273998	T	C	SNV	exonic	Plekha6	1	Shared
M1	M1	chr1	133393216	133393216	T	G	SNV	exonic	Sox13	1	Passage 0
M1	M1	chr1	133645798	133645798	T	C	SNV	exonic	Zc3h11a	1	Shared
M1	M1	chr1	133688887	133688887	G	A	SNV	exonic	Lax1	1	Shared
M1	M1	chr1	135460367	135460367	T	C	SNV	exonic	Nav1	1	Shared
M1	M1	chr1	135460369	135460369	T	A	SNV	exonic	Nav1	1	Shared
M1	M1	chr1	139740416	139740416	T	-	Deletion	exonic	Gm4788	1	Shared
M1	M1	chr1	139781136	139781136	A	G	SNV	exonic	Gm4788	0.858476	Shared
M1	M1	chr1	144753989	144753989	T	C	SNV	exonic	Rgs18	1	Shared
M1	M1	chr1	150431235	150431235	G	A	SNV	exonic	Tpr	1	Shared
M1	M1	chr1	150664892	150664892	T	C	SNV	exonic	Hmcn1	1	Shared
M1	M1	chr1	150808584	150808584	C	A	SNV	exonic	Hmcn1	0.931151	Shared
M1	M1	chr1	151351713	151351713	T	C	SNV	exonic	Ivns1abp	0.817596	Shared
M1	M1	chr1	152554407	152554407	G	A	SNV	exonic	Rgl1	1	Shared
M1	M1	chr1	152855898	152855898	T	C	SNV	exonic	Smg7	1	Shared
M1	M1	chr1	153230768	153230768	T	C	SNV	exonic	Lamc1	0.944778	Shared
M1	M1	chr1	154407772	154407772	T	C	SNV	exonic	Cacna1e	1	Shared
M1	M1	chr1	154469095	154469095	C	A	SNV	exonic	Cacna1e	1	Shared
M1	M1	chr1	154633618	154633618	A	G	SNV	exonic	Cacna1e	1	Shared
M1	M1	chr1	156017551	156017551	C	A	SNV	exonic	Tor1aip1	1	Shared
M1	M1	chr1	156065358	156065358	T	C	SNV	exonic	Tor1aip2	1	Shared
M1	M1	chr1	156622630	156622630	T	C	SNV	exonic	Abl2	0.885729	Shared
M1	M1	chr1	158266665	158266665	C	A	SNV	exonic	Brinp2	1	Shared
M1	M1	chr1	160577654	160577654	A	G	SNV	exonic	Gpr52	0.972031	Shared
M1	M1	chr1	161241748	161241748	T	-	Deletion	exonic	Prdx6	0.9902	Shared
M1	M1	chr1	161876351	161876351	A	G	SNV	exonic	Suco	1	Passage 0
M1	M1	chr1	163987016	163987016	C	A	SNV	exonic	BC055324	1	Shared
M1	M1	chr1	164257034	164257034	C	A	SNV	exonic	Slc19a2	1	Shared
M1	M1	chr1	164438425	164438425	G	A	SNV	exonic	Atp1b1	0.64045	Shared
M1	M1	chr1	165539831	165539831	A	G	SNV	exonic	Adcy10	1	Shared
M1	M1	chr1	166099971	166099971	G	-	Deletion	exonic	Dusp27	0.872102	Shared
M1	M1	chr1	166382165	166382165	T	G	SNV	exonic	Tada1	1	Shared
M1	M1	chr1	166663412	166663412	A	G	SNV	exonic	Fmo9	1	Shared
M1	M1	chr1	167356717	167356717	T	C	SNV	exonic	Aldh9a1	1	Shared
M1	M1	chr1	167365824	167365824	T	C	SNV	exonic	Aldh9a1	0.631366	Shared
M1	M1	chr1	170151077	170151077	T	A	SNV	exonic	Uap1	1	Shared
M1	M1	chr1	171285592	171285592	T	C	SNV	exonic	Usp21	1	Shared
M1	M1	chr1	172279394	172279394	G	-	Deletion	exonic	Atp1a2	1	Shared
M1	M1	chr1	172317568	172317568	T	A	SNV	exonic	Igsf8	0.704041	Shared
M1	M1	chr1	172556097	172556097	T	C	SNV	exonic	Vsig8	0.631366	Shared
M1	M1	chr1	172957075	172957075	C	A	SNV	exonic	Olfr16	1	Shared
M1	M1	chr1	173183978	173183978	C	T	SNV	exonic	Olfr1406	1	Shared
M1	M1	chr1	173215959	173215959	T	-	Deletion	exonic	Olfr1404	1	Shared
M1	M1	chr1	173225553	173225553	A	G	SNV	exonic	Fcer1a	0.744921	Shared
M1	M1	chr1	173270231	173270231	A	G	SNV	exonic	Olfr418	0.440593	Shared
M1	M1	chr1	173473804	173473804	A	G	SNV	exonic	Ifi206	1	Shared
M1	M1	chr1	173637479	173637479	T	C	SNV	exonic	Ifi209	1	Shared
M1	M1	chr1	173971472	173971472	T	C	SNV	exonic	Ifi202b	0.590486	Shared
M1	M1	chr1	174028243	174028243	T	C	SNV	exonic	Ifi205	1	Shared
M1	M1	chr1	175601509	175601509	T	A	SNV	exonic	Fh1	1	Shared
M1	M1	chr1	176742557	176742557	T	C	SNV	exonic	Cep170	1	Shared
M1	M1	chr1	176874584	176874584	T	C	SNV	exonic	Sdccag8	1	Shared
M1	M1	chr1	179592691	179592691	C	T	SNV	exonic	Cnst	1	Shared
M1	M1	chr1	179755528	179755528	T	C	SNV	exonic	Ahctf1	0.962946	Shared
M1	M1	chr1	180599051	180599051	A	G	SNV	exonic	Parp1	1	Shared
M1	M1	chr1	180694831	180694831	A	G	SNV	exonic	Mixl1	1	Shared
M1	M1	chr1	180861192	180861192	A	-	Deletion	exonic	Sde2	0.973394	Shared
M1	M1	chr1	182613472	182613472	C	A	SNV	exonic	Capn8	0.803969	Shared
M1	M1	chr1	185278355	185278355	T	A	SNV	exonic	Rab3gap2	1	Shared
M1	M1	chr1	185363208	185363208	T	A	SNV	exonic	Eprs	0.713125	Shared
M1	M1	chr1	186968871	186968871	A	G	SNV	exonic	D1Pas1	0.844849	Shared
M1	M1	chr1	186969469	186969469	G	T	SNV	exonic	D1Pas1	1	Shared
M1	M1	chr1	188753677	188753677	C	T	SNV	exonic	Ush2a	0.944778	Shared
M1	M1	chr1	191163797	191163797	T	-	Deletion	exonic	Fam71a	0.925246	Passage 0
M1	M1	chr1	192434723	192434723	G	A	SNV	exonic	Kcnh1	1	Shared
M1	M1	chr10	3554068	3554068	C	A	SNV	exonic	Iyd	1	Shared
M1	M1	chr10	4016756	4016756	A	C	SNV	exonic	Mthfd1l	1	Shared
M1	M1	chr10	4354926	4354926	T	C	SNV	exonic	Akap12	0.912982	Shared
M1	M1	chr10	4407868	4407868	T	G	SNV	exonic	Rmnd1	1	Shared
M1	M1	chr10	4453875	4453875	A	G	SNV	exonic	Armt1	1	Shared
M1	M1	chr10	5367576	5367576	A	G	SNV	exonic	Syne1	1	Shared
M1	M1	chr10	9812303	9812303	T	C	SNV	exonic	Stxbp5	1	Shared
M1	M1	chr10	10719563	10719563	T	A	SNV	exonic	Grm1	1	Shared
M1	M1	chr10	11164763	11164763	T	A	SNV	exonic	Shprh	0.785801	Shared
M1	M1	chr10	11290511	11290511	A	T	SNV	exonic	Fbxo30	1	Shared
M1	M1	chr10	12941517	12941517	G	A	SNV	exonic	Stx11	1	Shared
M1	M1	chr10	13125028	13125028	C	T	SNV	exonic	Plagl1	1	Shared
M1	M1	chr10	14127903	14127903	A	G	SNV	exonic	Hivep2	1	Shared
M1	M1	chr10	14128134	14128134	A	G	SNV	exonic	Hivep2	1	Shared
M1	M1	chr10	14130518	14130518	C	T	SNV	exonic	Hivep2	1	Shared
M1	M1	chr10	14426999	14426999	A	G	SNV	exonic	Adgrg6	1	Shared
M1	M1	chr10	17723946	17723946	A	G	SNV	exonic	Cited2	1	Shared
M1	M1	chr10	17723974	17723974	A	G	SNV	exonic	Cited2	1	Shared
M1	M1	chr10	17915097	17915097	G	A	SNV	exonic	Heca	1	Shared
M1	M1	chr10	17915856	17915856	T	C	SNV	exonic	Heca	0.549606	Shared
M1	M1	chr10	18523948	18523948	A	G	SNV	exonic	Nhsl1	1	Shared
M1	M1	chr10	20023614	20023614	A	G	SNV	exonic	Map3k5	1	Shared
M1	M1	chr10	20257220	20257220	T	C	SNV	exonic	Map7	1	Shared
M1	M1	chr10	20959922	20959922	A	G	SNV	exonic	Ahi1	0.781258	Shared
M1	M1	chr10	23897365	23897365	T	C	SNV	exonic	Vnn1	1	Shared
M1	M1	chr10	23993392	23993392	A	G	SNV	exonic	Taar7a	1	Shared
M1	M1	chr10	24244309	24244309	A	G	SNV	exonic	Moxd1	0.9902	Shared
M1	M1	chr10	24820607	24820607	G	T	SNV	exonic	Enpp3	1	Shared
M1	M1	chr10	25471610	25471610	A	G	SNV	exonic	Epb41l2	0.785801	Shared
M1	M1	chr10	26271888	26271888	T	C	SNV	exonic	Samd3	1	Shared
M1	M1	chr10	30558996	30558996	A	-	Deletion	exonic	Trmt11	1	Shared
M1	M1	chr10	34297972	34297972	T	C	SNV	exonic	Tspyl4	1	Shared
M1	M1	chr10	39824323	39824323	C	A	SNV	exonic	Rev3l	1	Shared
M1	M1	chr10	40289423	40289423	C	T	SNV	exonic	Amd1;Amd2	1	Shared
M1	M1	chr10	41070568	41070568	A	G	SNV	exonic	Gpr6	1	Shared
M1	M1	chr10	41256492	41256492	G	T	SNV	exonic	Fig4	1	Shared
M1	M1	chr10	41488241	41488241	C	T	SNV	exonic	Smpd2	1	Shared
M1	M1	chr10	42197436	42197436	T	C	SNV	exonic	Foxo3	1	Shared
M1	M1	chr10	43074658	43074658	A	G	SNV	exonic	Sobp	1	Shared
M1	M1	chr10	44441236	44441236	T	C	SNV	exonic	Prdm1	1	Shared
M1	M1	chr10	44441640	44441640	G	-	Deletion	exonic	Prdm1	0.781258	Shared
M1	M1	chr10	50707714	50707714	T	C	SNV	exonic	Ascc3	0.658619	Shared
M1	M1	chr10	50748859	50748859	T	G	SNV	exonic	Ascc3	1	Shared
M1	M1	chr10	50754122	50754122	G	T	SNV	exonic	Ascc3	1	Shared
M1	M1	chr10	52115929	52115929	A	G	SNV	exonic	Ros1	1	Shared
M1	M1	chr10	52319904	52319904	T	C	SNV	exonic	Dcbld1	0.622281	Shared
M1	M1	chr10	58478143	58478143	T	C	SNV	exonic	Ranbp2	1	Shared
M1	M1	chr10	59223408	59223408	A	C	SNV	exonic	Sowahc	0.440593	Shared
M1	M1	chr10	61424498	61424498	A	G	SNV	exonic	Nodal	0.931151	Shared
M1	M1	chr10	62109976	62109976	T	C	SNV	exonic	Fam241b	1	Shared
M1	M1	chr10	62270049	62270049	T	C	SNV	exonic	Hk1	1	Shared
M1	M1	chr10	62429617	62429617	T	-	Deletion	exonic	Supv3l1	1	Shared
M1	M1	chr10	62937463	62937463	T	C	SNV	exonic	Slc25a16	1	Shared
M1	M1	chr10	63289239	63289239	T	A	SNV	exonic	Herc4	1	Shared
M1	M1	chr10	67219693	67219693	T	C	SNV	exonic	Jmjd1c	1	Shared
M1	M1	chr10	68128893	68128893	T	C	SNV	exonic	Arid5b	0.449678	Shared
M1	M1	chr10	68778643	68778643	T	C	SNV	exonic	Tmem26	1	Shared
M1	M1	chr10	75177937	75177937	A	C	SNV	exonic	Bcr	1	Shared
M1	M1	chr10	75640020	75640020	T	C	SNV	exonic	Susd2	1	Shared
M1	M1	chr10	75640498	75640498	G	-	Deletion	exonic	Susd2	0.749463	Passage 0
M1	M1	chr10	75910173	75910173	A	G	SNV	exonic	Smarcb1	1	Shared
M1	M1	chr10	76369840	76369840	T	A	SNV	exonic	Pcnt	1	Shared
M1	M1	chr10	76470107	76470107	C	T	SNV	exonic	Mcm3ap	0.994742	Shared
M1	M1	chr10	76533574	76533574	T	C	SNV	exonic	Lss	1	Shared
M1	M1	chr10	76721818	76721818	G	A	SNV	exonic	Col6a1	0.999284	Shared
M1	M1	chr10	76723537	76723537	A	G	SNV	exonic	Col6a1	0.822138	Shared
M1	M1	chr10	77547133	77547133	T	C	SNV	exonic	Itgb2	0.912982	Shared
M1	M1	chr10	77589712	77589712	T	G	SNV	exonic	Pttg1ip	0.631366	Shared
M1	M1	chr10	77711626	77711626	T	C	SNV	exonic	Gm10024	1	Shared
M1	M1	chr10	77866358	77866358	A	G	SNV	exonic	Tspear	1	Shared
M1	M1	chr10	78748680	78748680	A	C	SNV	exonic	Ccdc105	0.690414	Shared
M1	M1	chr10	79825773	79825773	C	T	SNV	exonic	Misp	0.803969	Shared
M1	M1	chr10	79865469	79865469	A	G	SNV	exonic	Plppr3	0.699499	Shared
M1	M1	chr10	80028712	80028712	A	C	SNV	exonic	Arhgap45	1	Passage 0
M1	M1	chr10	80054726	80054726	T	C	SNV	exonic	Gpx4	1	Shared
M1	M1	chr10	80131289	80131289	T	A	SNV	exonic	Cbarp	1	Shared
M1	M1	chr10	80169849	80169849	A	G	SNV	exonic	Cirbp	0.981115	Shared
M1	M1	chr10	80239939	80239939	T	C	SNV	exonic	Pwwp3a	0.772174	Shared
M1	M1	chr10	80312014	80312014	G	A	SNV	exonic	Apc2	1	Shared
M1	M1	chr10	80315174	80315174	A	G	SNV	exonic	Apc2	1	Shared
M1	M1	chr10	80315539	80315539	T	C	SNV	exonic	Apc2	0.563233	Shared
M1	M1	chr10	80323561	80323561	A	T	SNV	exonic	Pcsk4	1	Passage 0
M1	M1	chr10	80360246	80360246	A	G	SNV	exonic	Plk5	1	Shared
M1	M1	chr10	80387165	80387165	C	T	SNV	exonic	Mex3d	1	Passage 0
M1	M1	chr10	80607014	80607014	A	G	SNV	exonic	Adat3	1	Shared
M1	M1	chr10	80668035	80668035	C	A	SNV	exonic	Mknk2	1	Shared
M1	M1	chr10	80712880	80712880	T	C	SNV	exonic	Ap3d1	0.872102	Shared
M1	M1	chr10	80712915	80712915	A	T	SNV	exonic	Ap3d1	0.858476	Shared
M1	M1	chr10	80788516	80788516	T	G	SNV	exonic	Dot1l	1	Shared
M1	M1	chr10	80835604	80835604	A	G	SNV	exonic	Lingo3	1	Shared
M1	M1	chr10	80897972	80897972	A	G	SNV	exonic	Tmprss9	1	Shared
M1	M1	chr10	81178079	81178079	C	A	SNV	exonic	Eef2	1	Shared
M1	M1	chr10	81181120	81181120	A	G	SNV	exonic	Eef2	1	Shared
M1	M1	chr10	81271112	81271112	A	G	SNV	exonic	Apba3	0.872102	Shared
M1	M1	chr10	81509375	81509375	A	G	SNV	exonic	Gna15	1	Shared
M1	M1	chr10	81586866	81586866	T	C	SNV	exonic	Tle2	1	Shared
M1	M1	chr10	81643023	81643023	T	C	SNV	exonic	Ankrd24	0.94932	Shared
M1	M1	chr10	88472758	88472758	A	-	Deletion	exonic	Sycp3	1	Passage 0
M1	M1	chr10	88782587	88782587	T	C	SNV	exonic	Utp20	1	Shared
M1	M1	chr10	88782628	88782628	T	C	SNV	exonic	Utp20	1	Shared
M1	M1	chr10	89712524	89712524	T	C	SNV	exonic	Actr6	1	Shared
M1	M1	chr10	93497590	93497590	T	C	SNV	exonic	Hal	0.731294	Shared
M1	M1	chr10	99003179	99003179	T	C	SNV	exonic	Atp2b1	1	Shared
M1	M1	chr10	103215382	103215382	T	-	Deletion	exonic	Lrriq1	1	Shared
M1	M1	chr10	108240178	108240178	T	C	SNV	exonic	Ppp1r12a	1	Passage 0
M1	M1	chr10	110949683	110949683	T	C	SNV	exonic	Zdhhc17	1	Passage 0
M1	M1	chr10	112272214	112272214	T	C	SNV	exonic	Kcnc2	1	Shared
M1	M1	chr10	115343855	115343855	A	G	SNV	exonic	Tmem19	1	Shared
M1	M1	chr10	117670187	117670187	A	G	SNV	exonic	Cpm	1	Shared
M1	M1	chr10	118205737	118205737	T	C	SNV	exonic	Il22	0.381545	Shared
M1	M1	chr10	120146474	120146474	T	C	SNV	exonic	Irak3	0.731294	Shared
M1	M1	chr10	120784086	120784086	T	C	SNV	exonic	Msrb3	1	Shared
M1	M1	chr10	121301968	121301968	A	T	SNV	exonic	Tbc1d30	0.872102	Shared
M1	M1	chr10	121552504	121552504	T	A	SNV	exonic	Tbk1	1	Shared
M1	M1	chr10	126006862	126006862	T	C	SNV	exonic	Lrig3	0.617739	Shared
M1	M1	chr10	126894228	126894228	C	T	SNV	exonic	Atp23	1	Shared
M1	M1	chr10	127004710	127004710	C	T	SNV	exonic	Avil	0.694957	Shared
M1	M1	chr10	127170070	127170070	T	-	Deletion	exonic	B4galnt1	0.912982	Shared
M1	M1	chr10	127507730	127507730	A	T	SNV	exonic	Stac3	1	Shared
M1	M1	chr10	127507980	127507980	A	G	SNV	exonic	Stac3	1	Shared
M1	M1	chr10	127556307	127556307	A	G	SNV	exonic	Lrp1	0.803969	Shared
M1	M1	chr10	127568478	127568478	A	G	SNV	exonic	Lrp1	1	Shared
M1	M1	chr10	127572499	127572499	A	G	SNV	exonic	Lrp1	1	Shared
M1	M1	chr10	128125327	128125327	A	G	SNV	exonic	Baz2a	1	Shared
M1	M1	chr10	128137992	128137992	A	G	SNV	exonic	Rbms2	1	Shared
M1	M1	chr10	128269379	128269379	G	A	SNV	exonic	Apof	1	Shared
M1	M1	chr10	128519189	128519189	T	C	SNV	exonic	Esyt1	0.708583	Shared
M1	M1	chr10	128521621	128521621	C	A	SNV	exonic	Esyt1	1	Shared
M1	M1	chr10	129472938	129472938	T	C	SNV	exonic	Olfr788	1	Shared
M1	M1	chr10	129501829	129501829	T	C	SNV	exonic	Olfr790	1	Shared
M1	M1	chr10	129626025	129626025	A	G	SNV	exonic	Olfr798	NA	Shared
M1	M1	chr10	129754686	129754686	-	A	Insertion	exonic	Olfr807	NA	Shared
M1	M1	chr10	129857300	129857300	T	C	SNV	exonic	Olfr813	NA	Shared
M1	M1	chr10	129902186	129902186	A	G	SNV	exonic	Olfr815	NA	Shared
M1	M1	chr10	130425191	130425191	A	G	SNV	exonic	Vmn2r85	NA	Shared
M1	M1	chr10	130455795	130455795	T	-	Deletion	exonic	Vmn2r86	NA	Shared
M1	M1	chr10	130472110	130472110	A	-	Deletion	exonic	Vmn2r87	NA	Shared
M1	M1	chr11	3144837	3144837	C	T	SNV	exonic	Sfi1	1	Shared
M1	M1	chr11	3333389	3333389	A	-	Deletion	exonic	Pik3ip1	1	Shared
M1	M1	chr11	3488556	3488556	A	C	SNV	exonic	Pla2g3	1	Shared
M1	M1	chr11	3530266	3530266	T	C	SNV	exonic	Smtn	1	Shared
M1	M1	chr11	3819913	3819913	C	A	SNV	exonic	Osbp2	1	Shared
M1	M1	chr11	4681472	4681472	A	C	SNV	exonic	Ascc2	0.981115	Shared
M1	M1	chr11	5062649	5062649	T	A	SNV	exonic	Gas2l1	0.894813	Shared
M1	M1	chr11	5064278	5064278	T	C	SNV	exonic	Gas2l1	1	Shared
M1	M1	chr11	5867682	5867682	A	G	SNV	exonic	Aebp1	0.999284	Shared
M1	M1	chr11	6402468	6402468	T	C	SNV	exonic	Zmiz2	1	Shared
M1	M1	chr11	6601350	6601350	T	C	SNV	exonic	Nacad	0.754005	Shared
M1	M1	chr11	6601620	6601620	T	A	SNV	exonic	Nacad	1	Shared
M1	M1	chr11	9298190	9298190	T	G	SNV	exonic	Abca13	1	Shared
M1	M1	chr11	9434252	9434252	T	C	SNV	exonic	Abca13	1	Shared
M1	M1	chr11	11116426	11116426	T	C	SNV	exonic	Vwc2	0.735836	Shared
M1	M1	chr11	18884424	18884424	T	C	SNV	exonic	Meis1	0.844849	Shared
M1	M1	chr11	20072531	20072531	C	A	SNV	exonic	Actr2	1	Shared
M1	M1	chr11	21857566	21857566	A	G	SNV	exonic	Wdpcp	1	Shared
M1	M1	chr11	23756971	23756971	T	C	SNV	exonic	Rel	1	Shared
M1	M1	chr11	29188119	29188119	C	T	SNV	exonic	Ppp4r3b	0.962946	Shared
M1	M1	chr11	30892283	30892283	T	C	SNV	exonic	Gpr75	0.831223	Shared
M1	M1	chr11	31058897	31058897	G	A	SNV	exonic	Asb3	1	Shared
M1	M1	chr11	31872839	31872839	T	A	SNV	exonic	Cpeb4	1	Shared
M1	M1	chr11	32499394	32499394	T	G	SNV	exonic	Ubtd2	0.944778	Shared
M1	M1	chr11	34047375	34047375	T	C	SNV	exonic	Lcp2	0.803969	Shared
M1	M1	chr11	34082415	34082415	A	T	SNV	exonic	Lcp2	0.953862	Shared
M1	M1	chr11	34232862	34232862	C	A	SNV	exonic	Dock2	0.985657	Shared
M1	M1	chr11	34282686	34282686	C	T	SNV	exonic	Dock2	1	Shared
M1	M1	chr11	34688463	34688463	A	T	SNV	exonic	Dock2	1	Shared
M1	M1	chr11	34708904	34708904	G	T	SNV	exonic	Dock2	1	Shared
M1	M1	chr11	35841799	35841799	A	G	SNV	exonic	Wwc1	0.808512	Shared
M1	M1	chr11	36008549	36008549	T	C	SNV	exonic	Tenm2	0.813054	Shared
M1	M1	chr11	36047474	36047474	T	C	SNV	exonic	Tenm2	1	Shared
M1	M1	chr11	42000229	42000229	T	C	SNV	exonic	Gabrg2	1	Shared
M1	M1	chr11	42421368	42421368	A	G	SNV	exonic	Gabrb2	1	Shared
M1	M1	chr11	42529438	42529438	T	G	SNV	exonic	Gabrb2	1	Shared
M1	M1	chr11	43420347	43420347	A	G	SNV	exonic	Pttg1	0.899356	Shared
M1	M1	chr11	43556667	43556667	G	T	SNV	exonic	Ccnjl	1	Shared
M1	M1	chr11	47125635	47125635	T	C	SNV	exonic	Sgcd	0.922067	Shared
M1	M1	chr11	49317642	49317642	T	A	SNV	exonic	Olfr10	1	Shared
M1	M1	chr11	49341398	49341398	T	C	SNV	exonic	Olfr1390	1	Shared
M1	M1	chr11	49664983	49664983	T	A	SNV	exonic	Scgb3a1	1	Shared
M1	M1	chr11	50237259	50237259	T	A	SNV	exonic	Ltc4s	0.872102	Passage 0
M1	M1	chr11	50781843	50781843	T	C	SNV	exonic	Adamts2	1	Shared
M1	M1	chr11	50838529	50838529	A	T	SNV	exonic	Zfp879	1	Shared
M1	M1	chr11	50859375	50859375	C	T	SNV	exonic	Grm6	1	Shared
M1	M1	chr11	51048574	51048574	C	A	SNV	exonic	Olfr1375	1	Shared
M1	M1	chr11	51267303	51267303	C	T	SNV	exonic	Clk4	1	Shared
M1	M1	chr11	51645624	51645624	A	T	SNV	exonic	N4bp3	1	Shared
M1	M1	chr11	53407913	53407913	A	-	Deletion	exonic	Aff4	0.863018	Shared
M1	M1	chr11	53586882	53586882	G	A	SNV	exonic	Kif3a	1	Shared
M1	M1	chr11	53683327	53683327	T	C	SNV	exonic	Rad50	1	Shared
M1	M1	chr11	54853256	54853256	A	C	SNV	exonic	Lyrm7	1	Shared
M1	M1	chr11	54916898	54916898	T	C	SNV	exonic	Tnip1	1	Shared
M1	M1	chr11	57217902	57217902	A	G	SNV	exonic	Gria1	0.72221	Shared
M1	M1	chr11	57528173	57528173	A	T	SNV	exonic	Mfap3	0.994742	Shared
M1	M1	chr11	58047989	58047989	G	A	SNV	exonic	Larp1	0.958404	Shared
M1	M1	chr11	58286694	58286694	T	C	SNV	exonic	4930438A08Rik	1	Shared
M1	M1	chr11	58720856	58720856	C	T	SNV	exonic	Olfr318	0.168061	Passage 0
M1	M1	chr11	58720914	58720914	G	A	SNV	exonic	Olfr318	0.890271	Shared
M1	M1	chr11	58757857	58757857	G	A	SNV	exonic	Olfr316	0.358834	Shared
M1	M1	chr11	58971082	58971082	T	G	SNV	exonic	Trim17	1	Shared
M1	M1	chr11	59208649	59208649	A	G	SNV	exonic	2310033P09Rik	1	Passage 0
M1	M1	chr11	60706572	60706572	C	T	SNV	exonic	Llgl1	1	Shared
M1	M1	chr11	61546578	61546578	A	C	SNV	exonic	Epn2	1	Shared
M1	M1	chr11	62313100	62313100	T	G	SNV	exonic	Ttc19	0.876645	Shared
M1	M1	chr11	62378633	62378633	T	C	SNV	exonic	Ncor1	1	Shared
M1	M1	chr11	62552253	62552253	C	-	Deletion	exonic	Ubb	0.497825	Shared
M1	M1	chr11	62552681	62552681	A	G	SNV	exonic	Ubb	1	Shared
M1	M1	chr11	62552867	62552867	T	G	SNV	exonic	Ubb	0.967489	Shared
M1	M1	chr11	65003428	65003428	G	T	SNV	exonic	Arhgap44	1	Shared
M1	M1	chr11	65184614	65184614	T	G	SNV	exonic	Myocd	1	Shared
M1	M1	chr11	66094123	66094123	T	C	SNV	exonic	Dnah9	0.90844	Shared
M1	M1	chr11	67178840	67178840	T	C	SNV	exonic	Myh2	1	Shared
M1	M1	chr11	67209100	67209100	A	G	SNV	exonic	Myh1	1	Shared
M1	M1	chr11	67211360	67211360	C	A	SNV	exonic	Myh1	0.994742	Shared
M1	M1	chr11	67259101	67259101	G	A	SNV	exonic	Myh4	1	Shared
M1	M1	chr11	67259361	67259361	C	A	SNV	exonic	Myh4	1	Shared
M1	M1	chr11	68793263	68793263	A	G	SNV	exonic	Myh10	1	Shared
M1	M1	chr11	68972634	68972634	A	G	SNV	exonic	Rangrf	1	Shared
M1	M1	chr11	69033235	69033235	T	C	SNV	exonic	Ctc1	1	Shared
M1	M1	chr11	69320881	69320881	G	-	Deletion	exonic	Cntrob	1	Shared
M1	M1	chr11	69421776	69421776	G	A	SNV	exonic	Dnah2	1	Shared
M1	M1	chr11	69578916	69578916	T	G	SNV	exonic	Wrap53	1	Shared
M1	M1	chr11	69825656	69825656	G	A	SNV	exonic	Nlgn2	0.835765	Shared
M1	M1	chr11	69944246	69944246	A	G	SNV	exonic	Slc2a4	1	Passage 0
M1	M1	chr11	69966001	69966001	T	G	SNV	exonic	Cldn7	1	Shared
M1	M1	chr11	69992384	69992384	C	A	SNV	exonic	Gabarap	1	Shared
M1	M1	chr11	70219049	70219049	A	G	SNV	exonic	Slc16a13	1	Shared
M1	M1	chr11	72030255	72030255	A	G	SNV	exonic	Aipl1	1	Shared
M1	M1	chr11	72058021	72058021	G	A	SNV	exonic	Pitpnm3	1	Shared
M1	M1	chr11	72540495	72540495	A	G	SNV	exonic	Spns3	1	Shared
M1	M1	chr11	72831554	72831554	C	T	SNV	exonic	Zzef1	1	Shared
M1	M1	chr11	74667181	74667181	C	T	SNV	exonic	Cluh	1	Shared
M1	M1	chr11	75162844	75162844	A	G	SNV	exonic	Smg6	0.749463	Shared
M1	M1	chr11	75490692	75490692	G	A	SNV	exonic	Prpf8	0.985657	Shared
M1	M1	chr11	75515650	75515650	T	C	SNV	exonic	Scarf1	1	Shared
M1	M1	chr11	75669017	75669017	A	G	SNV	exonic	Myo1c	1	Shared
M1	M1	chr11	76022158	76022158	A	G	SNV	exonic	Rflnb	1	Shared
M1	M1	chr11	76066853	76066853	T	A	SNV	exonic	Vps53	1	Shared
M1	M1	chr11	76243877	76243877	T	C	SNV	exonic	Mrm3	1	Shared
M1	M1	chr11	76250187	76250187	T	C	SNV	exonic	Mrm3	1	Shared
M1	M1	chr11	76250422	76250422	T	G	SNV	exonic	Mrm3	1	Shared
M1	M1	chr11	78231811	78231811	T	-	Deletion	exonic	Supt6	1	Shared
M1	M1	chr11	78273810	78273810	T	C	SNV	exonic	2610507B11Rik	1	Shared
M1	M1	chr11	78315591	78315591	G	A	SNV	exonic	Spag5	0.894813	Shared
M1	M1	chr11	78399131	78399131	T	C	SNV	exonic	Slc13a2	1	Shared
M1	M1	chr11	79935988	79935988	T	C	SNV	exonic	Utp6	1	Shared
M1	M1	chr11	80133035	80133035	G	A	SNV	exonic	Atad5	1	Shared
M1	M1	chr11	80248517	80248517	T	C	SNV	exonic	Rhot1	0.885729	Shared
M1	M1	chr11	80676862	80676862	A	C	SNV	exonic	Myo1d	1	Shared
M1	M1	chr11	83764970	83764970	C	T	SNV	exonic	Heatr6	0.985657	Shared
M1	M1	chr11	84103115	84103115	T	A	SNV	exonic	Tada2a	1	Shared
M1	M1	chr11	84819072	84819072	T	C	SNV	exonic	Mrm1	0.999284	Passage 0
M1	M1	chr11	84988413	84988413	T	G	SNV	exonic	Usp32	1	Shared
M1	M1	chr11	86061519	86061519	T	G	SNV	exonic	Brip1	1	Shared
M1	M1	chr11	86061721	86061721	T	A	SNV	exonic	Brip1	1	Shared
M1	M1	chr11	86226688	86226688	A	C	SNV	exonic	Ints2	0.853934	Shared
M1	M1	chr11	86255475	86255475	A	G	SNV	exonic	Ints2	0.899356	Shared
M1	M1	chr11	86516907	86516907	C	T	SNV	exonic	Rps6kb1	0.881187	Shared
M1	M1	chr11	86552821	86552821	T	C	SNV	exonic	Tubd1	1	Shared
M1	M1	chr11	87085502	87085502	C	T	SNV	exonic	Smg8	0.926609	Shared
M1	M1	chr11	87766375	87766375	G	A	SNV	exonic	Tspoap1	1	Shared
M1	M1	chr11	89016436	89016436	G	A	SNV	exonic	Trim25	1	Shared
M1	M1	chr11	89042241	89042241	T	C	SNV	exonic	Dgke	0.676788	Shared
M1	M1	chr11	90540235	90540235	T	C	SNV	exonic	Stxbp4	0.813054	Shared
M1	M1	chr11	90638273	90638273	T	G	SNV	exonic	Cox11	1	Shared
M1	M1	chr11	93597217	93597217	A	G	SNV	exonic	Car10	1	Shared
M1	M1	chr11	94427469	94427469	T	C	SNV	exonic	Cacna1g	1	Shared
M1	M1	chr11	94429127	94429127	A	C	SNV	exonic	Cacna1g	1	Shared
M1	M1	chr11	94650042	94650042	A	G	SNV	exonic	Eme1	0.972031	Shared
M1	M1	chr11	94967950	94967950	A	G	SNV	exonic	Hils1	1	Shared
M1	M1	chr11	95969851	95969851	T	G	SNV	exonic	Igf2bp1	1	Shared
M1	M1	chr11	97238103	97238103	A	G	SNV	exonic	Npepps	1	Shared
M1	M1	chr11	97316924	97316924	G	A	SNV	exonic	Mrpl45	1	Shared
M1	M1	chr11	97328512	97328512	C	A	SNV	exonic	Mrpl45	0.999284	Shared
M1	M1	chr11	97334465	97334465	T	C	SNV	exonic	Gpr179	1	Shared
M1	M1	chr11	97726852	97726852	T	A	SNV	exonic	Pip4k2b	1	Shared
M1	M1	chr11	97771651	97771651	A	G	SNV	exonic	1700001P01Rik	0.726752	Shared
M1	M1	chr11	97836134	97836134	T	C	SNV	exonic	Lasp1	0.858476	Shared
M1	M1	chr11	97992302	97992302	G	T	SNV	exonic	Arl5c	1	Shared
M1	M1	chr11	98029849	98029849	A	G	SNV	exonic	Rpl19	0.967489	Shared
M1	M1	chr11	98043773	98043773	T	C	SNV	exonic	Stac2	1	Shared
M1	M1	chr11	98111013	98111013	T	-	Deletion	exonic	Fbxl20	1	Shared
M1	M1	chr11	98152811	98152811	A	-	Deletion	exonic	Med1	1	Passage 0
M1	M1	chr11	98157518	98157518	C	A	SNV	exonic	Med1	0.935693	Shared
M1	M1	chr11	98710832	98710832	A	G	SNV	exonic	Med24	1	Shared
M1	M1	chr11	98846183	98846183	A	G	SNV	exonic	Rapgefl1	1	Shared
M1	M1	chr11	99949306	99949306	A	G	SNV	exonic	Krtap9-5	1	Shared
M1	M1	chr11	100492613	100492613	T	-	Deletion	exonic	Acly	1	Shared
M1	M1	chr11	100592887	100592887	A	G	SNV	exonic	Dnajc7	1	Shared
M1	M1	chr11	100893082	100893082	T	C	SNV	exonic	Stat3	1	Shared
M1	M1	chr11	101076863	101076863	A	G	SNV	exonic	Naglu	0.972031	Shared
M1	M1	chr11	101083406	101083406	G	A	SNV	exonic	Coasy	1	Shared
M1	M1	chr11	101092454	101092454	C	A	SNV	exonic	Psmc3ip	1	Shared
M1	M1	chr11	101156833	101156833	C	A	SNV	exonic	Tubg2	1	Shared
M1	M1	chr11	101248025	101248025	C	A	SNV	exonic	Ramp2	1	Shared
M1	M1	chr11	101569690	101569690	A	G	SNV	exonic	Nbr1	1	Shared
M1	M1	chr11	102061618	102061618	G	A	SNV	exonic	Mpp2	1	Shared
M1	M1	chr11	102100618	102100618	G	-	Deletion	exonic	Ppy	0.844849	Passage 0
M1	M1	chr11	102156311	102156311	G	A	SNV	exonic	Tmem101	1	Shared
M1	M1	chr11	102455998	102455998	C	T	SNV	exonic	Itga2b	1	Shared
M1	M1	chr11	102800811	102800811	T	C	SNV	exonic	Gjc1	1	Shared
M1	M1	chr11	102886168	102886168	G	T	SNV	exonic	Fam187a	0.858476	Shared
M1	M1	chr11	103198542	103198542	C	A	SNV	exonic	Fmnl1	1	Shared
M1	M1	chr11	103334054	103334054	T	C	SNV	exonic	Arhgap27	1	Passage 0
M1	M1	chr11	103541773	103541773	T	A	SNV	exonic	Gm884	1	Shared
M1	M1	chr11	103636841	103636841	C	T	SNV	exonic	Lyzl6	1	Shared
M1	M1	chr11	105973467	105973467	A	G	SNV	exonic	Ace	0.9902	Shared
M1	M1	chr11	105985576	105985576	A	G	SNV	exonic	Ace	1	Shared
M1	M1	chr11	106261546	106261546	A	C	SNV	exonic	Psmc5	1	Shared
M1	M1	chr11	106816804	106816804	T	C	SNV	exonic	Cep95	1	Shared
M1	M1	chr11	106864712	106864712	C	A	SNV	exonic	Smurf2	1	Shared
M1	M1	chr11	107052877	107052877	G	A	SNV	exonic	Bptf	1	Shared
M1	M1	chr11	107604288	107604288	-	A	Insertion	exonic	Helz	1	Shared
M1	M1	chr11	107670145	107670145	T	C	SNV	exonic	Helz	0.931151	Shared
M1	M1	chr11	107672695	107672695	T	C	SNV	exonic	Helz	1	Shared
M1	M1	chr11	110158302	110158302	-	A	Insertion	exonic	Abca9	0.835765	Shared
M1	M1	chr11	110219643	110219643	A	G	SNV	exonic	Abca6	1	Shared
M1	M1	chr11	110310288	110310288	T	C	SNV	exonic	Abca5	1	Shared
M1	M1	chr11	113656221	113656221	C	T	SNV	exonic	Cog1	1	Shared
M1	M1	chr11	113943235	113943235	T	C	SNV	exonic	Sdk2	0.962946	Shared
M1	M1	chr11	114987405	114987405	T	G	SNV	exonic	Cd300ld	0.822138	Shared
M1	M1	chr11	115791928	115791928	T	C	SNV	exonic	Tmem94	0.967489	Shared
M1	M1	chr11	115850642	115850642	T	C	SNV	exonic	Llgl2	1	Shared
M1	M1	chr11	115881188	115881188	G	T	SNV	exonic	Myo15b	1	Shared
M1	M1	chr11	115894538	115894538	G	T	SNV	exonic	Recql5	1	Shared
M1	M1	chr11	116047690	116047690	T	C	SNV	exonic	Unk	0.863018	Shared
M1	M1	chr11	116135250	116135250	T	G	SNV	exonic	Mrpl38	0.944778	Shared
M1	M1	chr11	116283243	116283243	T	A	SNV	exonic	Galr2	1	Shared
M1	M1	chr11	116293991	116293991	A	G	SNV	exonic	Exoc7	1	Shared
M1	M1	chr11	116657552	116657552	T	A	SNV	exonic	Prcd	0.935693	Shared
M1	M1	chr11	117141495	117141495	T	C	SNV	exonic	Sec14l1	1	Shared
M1	M1	chr11	117290585	117290585	T	A	SNV	exonic	Septin9	0.912982	Shared
M1	M1	chr11	117772845	117772845	T	C	SNV	exonic	Tmc6	1	Shared
M1	M1	chr11	118268671	118268671	G	T	SNV	exonic	Usp36	1	Shared
M1	M1	chr11	119157859	119157859	C	T	SNV	exonic	Tbc1d16	1	Passage 0
M1	M1	chr11	119350079	119350079	C	A	SNV	exonic	Sgsh	1	Shared
M1	M1	chr11	119437033	119437033	A	T	SNV	exonic	Rnf213	0.876645	Shared
M1	M1	chr11	119507304	119507304	A	C	SNV	exonic	Endov	1	Shared
M1	M1	chr11	120134832	120134832	A	G	SNV	exonic	Slc38a10	1	Shared
M1	M1	chr11	120287172	120287172	A	G	SNV	exonic	Bahcc1	0.744921	Shared
M1	M1	chr11	120346700	120346700	T	C	SNV	exonic	Actg1	1	Shared
M1	M1	chr11	120362203	120362203	T	C	SNV	exonic	Fscn2	0.985657	Shared
M1	M1	chr11	120471537	120471537	C	A	SNV	exonic	Hgs	1	Shared
M1	M1	chr11	120597669	120597669	T	C	SNV	exonic	Alyref	1	Shared
M1	M1	chr11	120642909	120642909	T	C	SNV	exonic	Pycr1	1	Shared
M1	M1	chr11	120654486	120654486	T	C	SNV	exonic	Notum	1	Shared
M1	M1	chr11	120792493	120792493	T	-	Deletion	exonic	Dus1l	0.962946	Shared
M1	M1	chr11	121055920	121055920	G	-	Deletion	exonic	Sectm1b	0.881187	Shared
M1	M1	chr11	121217002	121217002	T	C	SNV	exonic	Hexdc	1	Shared
M1	M1	chr12	3501702	3501702	A	G	SNV	exonic	Asxl2	NA	Shared
M1	M1	chr12	4201333	4201333	A	T	SNV	exonic	Adcy3	1	Shared
M1	M1	chr12	4267831	4267831	T	C	SNV	exonic	Ncoa1	0.631366	Shared
M1	M1	chr12	4636675	4636675	A	T	SNV	exonic	Itsn2	0.608655	Shared
M1	M1	chr12	4866191	4866191	G	A	SNV	exonic	Mfsd2b	0.817596	Shared
M1	M1	chr12	4940219	4940219	T	C	SNV	exonic	Atad2b	0.608655	Shared
M1	M1	chr12	7983842	7983842	A	G	SNV	exonic	Apob	0.744921	Shared
M1	M1	chr12	8002248	8002248	T	A	SNV	exonic	Apob	0.76309	Shared
M1	M1	chr12	8499412	8499412	T	C	SNV	exonic	Rhob	0.822138	Shared
M1	M1	chr12	8728716	8728716	A	C	SNV	exonic	Pum2	0.985657	Shared
M1	M1	chr12	8791360	8791360	C	-	Deletion	exonic	Sdc1	0.785801	Shared
M1	M1	chr12	8987342	8987342	T	C	SNV	exonic	Wdr35	0.772174	Passage 0
M1	M1	chr12	9022868	9022868	T	C	SNV	exonic	Wdr35	0.449678	Shared
M1	M1	chr12	11317790	11317790	T	C	SNV	exonic	Smc6	0.794885	Shared
M1	M1	chr12	11456271	11456271	G	A	SNV	exonic	Rad51ap2	0.667703	Shared
M1	M1	chr12	13405405	13405405	G	A	SNV	exonic	Nbas	0.76309	Shared
M1	M1	chr12	16926990	16926990	A	G	SNV	exonic	Rock2	1	Passage 0
M1	M1	chr12	17175107	17175107	T	C	SNV	exonic	Kcnf1	0.622281	Shared
M1	M1	chr12	17278908	17278908	T	C	SNV	exonic	Pdia6	0.617739	Shared
M1	M1	chr12	24509473	24509473	T	C	SNV	exonic	Taf1b	0.449678	Shared
M1	M1	chr12	24955384	24955384	T	C	SNV	exonic	Mboat2	0.694957	Shared
M1	M1	chr12	28863025	28863025	T	C	SNV	exonic	Eipr1	0.672246	Shared
M1	M1	chr12	29990976	29990976	G	A	SNV	exonic	Pxdn	0.776716	Shared
M1	M1	chr12	31305879	31305879	C	A	SNV	exonic	Lamb1	0.590486	Shared
M1	M1	chr12	31340331	31340331	T	-	Deletion	exonic	Dld	0.790343	Shared
M1	M1	chr12	31547124	31547124	T	C	SNV	exonic	Slc26a4	0.604113	Shared
M1	M1	chr12	31708932	31708932	A	G	SNV	exonic	Gpr22	0.608655	Shared
M1	M1	chr12	31709410	31709410	T	C	SNV	exonic	Gpr22	0.917524	Shared
M1	M1	chr12	32848661	32848661	A	-	Deletion	exonic	Nampt	0.554148	Shared
M1	M1	chr12	37581501	37581501	T	G	SNV	exonic	Agmo	0.672246	Shared
M1	M1	chr12	41453142	41453142	T	C	SNV	exonic	Lrrn3	0.635908	Shared
M1	M1	chr12	44207019	44207019	A	G	SNV	exonic	Dnajb9	0.785801	Shared
M1	M1	chr12	44584900	44584900	A	G	SNV	exonic	Nrcam	0.803969	Shared
M1	M1	chr12	45019576	45019576	A	G	SNV	exonic	Stxbp6	0.572317	Shared
M1	M1	chr12	46816887	46816887	T	C	SNV	exonic	Nova1	0.926609	Shared
M1	M1	chr12	51355927	51355927	T	C	SNV	exonic	G2e3	0.667703	Shared
M1	M1	chr12	51447623	51447623	A	G	SNV	exonic	Scfd1	0.885729	Shared
M1	M1	chr12	51603525	51603525	C	T	SNV	exonic	Coch	0.744921	Shared
M1	M1	chr12	51794571	51794571	C	T	SNV	exonic	Hectd1	0.644992	Shared
M1	M1	chr12	51999859	51999859	T	G	SNV	exonic	Dtd2	1	Shared
M1	M1	chr12	53140127	53140127	T	C	SNV	exonic	Akap6	0.776716	Shared
M1	M1	chr12	53142284	53142284	T	C	SNV	exonic	Akap6	0.613197	Shared
M1	M1	chr12	54068603	54068603	C	T	SNV	exonic	Npas3	0.654077	Shared
M1	M1	chr12	54673782	54673782	A	C	SNV	exonic	Eapp	0.617739	Shared
M1	M1	chr12	54685943	54685943	G	-	Deletion	exonic	Eapp	1	Shared
M1	M1	chr12	55061106	55061106	T	-	Deletion	exonic	2700097O09Rik	0.649535	Shared
M1	M1	chr12	55707969	55707969	A	G	SNV	exonic	Ralgapa1	0.731294	Shared
M1	M1	chr12	59018014	59018014	A	-	Deletion	exonic	Gemin2	0.781258	Passage 0
M1	M1	chr12	64957701	64957701	A	G	SNV	exonic	Klhl28	0.749463	Shared
M1	M1	chr12	65043265	65043265	A	G	SNV	exonic	Prpf39	0.617739	Shared
M1	M1	chr12	65056424	65056424	T	-	Deletion	exonic	Prpf39	0.72221	Shared
M1	M1	chr12	65158554	65158554	-	T	Insertion	exonic	Mis18bp1	0.59957	Shared
M1	M1	chr12	65158831	65158831	T	-	Deletion	exonic	Mis18bp1	0.694957	Shared
M1	M1	chr12	66283963	66283963	C	T	SNV	exonic	Rpl10l	0.604113	Shared
M1	M1	chr12	66284012	66284012	G	A	SNV	exonic	Rpl10l	1	Shared
M1	M1	chr12	66689479	66689479	G	T	SNV	exonic	Mdga2	0.704041	Shared
M1	M1	chr12	66722938	66722938	-	A	Insertion	exonic	Mdga2	0.45422	Shared
M1	M1	chr12	67220976	67220976	C	A	SNV	exonic	Mdga2	0.644992	Shared
M1	M1	chr12	69190025	69190025	T	-	Deletion	exonic	Dnaaf2	0.958404	Shared
M1	M1	chr12	69373288	69373288	G	C	SNV	exonic	Arf6	0.790343	Shared
M1	M1	chr12	69825768	69825768	C	A	SNV	exonic	Map4k5	0.86756	Passage 0
M1	M1	chr12	70161458	70161458	T	C	SNV	exonic	Abhd12b	0.531437	Shared
M1	M1	chr12	70978787	70978787	T	C	SNV	exonic	Psma3	0.644992	Shared
M1	M1	chr12	70978813	70978813	T	C	SNV	exonic	Psma3	0.785801	Shared
M1	M1	chr12	72556654	72556654	T	A	SNV	exonic	Pcnx4	0.672246	Shared
M1	M1	chr12	73113094	73113094	C	T	SNV	exonic	Six4	0.644992	Passage 0
M1	M1	chr12	73285203	73285203	T	C	SNV	exonic	Trmt5	0.726752	Shared
M1	M1	chr12	73759635	73759635	C	T	SNV	exonic	Prkch	0.781258	Shared
M1	M1	chr12	75716177	75716177	C	A	SNV	exonic	Sgpp1	0.863018	Shared
M1	M1	chr12	75893095	75893095	T	C	SNV	exonic	Syne2	0.499642	Shared
M1	M1	chr12	75967130	75967130	T	-	Deletion	exonic	Syne2	0.617739	Shared
M1	M1	chr12	76052166	76052166	A	G	SNV	exonic	Syne2	0.726752	Shared
M1	M1	chr12	76098064	76098064	A	C	SNV	exonic	Syne2	0.68133	Shared
M1	M1	chr12	76328236	76328236	A	G	SNV	exonic	Akap5	1	Shared
M1	M1	chr12	76577852	76577852	T	G	SNV	exonic	Plekhg3	0.776716	Shared
M1	M1	chr12	76910260	76910260	G	A	SNV	exonic	Fntb	0.758547	Shared
M1	M1	chr12	79261656	79261656	C	T	SNV	exonic	Zfyve26	0.608655	Shared
M1	M1	chr12	79261698	79261698	G	A	SNV	exonic	Zfyve26	0.767632	Shared
M1	M1	chr12	80662488	80662488	A	C	SNV	exonic	Slc39a9	0.567775	Shared
M1	M1	chr12	81216795	81216795	T	C	SNV	exonic	Slc8a3	0.567775	Shared
M1	M1	chr12	81314369	81314369	T	C	SNV	exonic	Slc8a3	1	Shared
M1	M1	chr12	81958696	81958696	T	C	SNV	exonic	Pcnx	0.708583	Shared
M1	M1	chr12	82387606	82387606	G	A	SNV	exonic	Sipa1l1	0.808512	Shared
M1	M1	chr12	83047561	83047561	A	G	SNV	exonic	Rgs6	0.86756	Shared
M1	M1	chr12	83069544	83069544	T	C	SNV	exonic	Rgs6	0.676788	Shared
M1	M1	chr12	84106461	84106461	G	T	SNV	exonic	Acot6	0.735836	Shared
M1	M1	chr12	84649145	84649145	C	T	SNV	exonic	Vrtn	0.404256	Passage 0
M1	M1	chr12	85266943	85266943	A	G	SNV	exonic	Mlh3	0.781258	Shared
M1	M1	chr12	85268015	85268015	T	G	SNV	exonic	Mlh3	0.649535	Shared
M1	M1	chr12	85290538	85290538	G	-	Deletion	exonic	Zc2hc1c	0.940235	Shared
M1	M1	chr12	85933391	85933391	G	A	SNV	exonic	Ttll5	0.781258	Shared
M1	M1	chr12	86745035	86745035	A	G	SNV	exonic	Lrrc74a	0.490558	Shared
M1	M1	chr12	87244878	87244878	T	C	SNV	exonic	Vipas39	0.894813	Shared
M1	M1	chr12	87279780	87279780	A	G	SNV	exonic	Ism2	0.853934	Shared
M1	M1	chr12	87285186	87285186	T	C	SNV	exonic	Ism2	0.967489	Shared
M1	M1	chr12	87438541	87438541	T	C	SNV	exonic	Alkbh1	0.64045	Shared
M1	M1	chr12	98256904	98256904	A	G	SNV	exonic	Galc	0.567775	Shared
M1	M1	chr12	98275382	98275382	T	C	SNV	exonic	Gpr65	0.772174	Shared
M1	M1	chr12	98669251	98669251	T	C	SNV	exonic	Spata7	0.794885	Shared
M1	M1	chr12	98680091	98680091	G	A	SNV	exonic	Ptpn21	0.840307	Shared
M1	M1	chr12	98689429	98689429	G	T	SNV	exonic	Ptpn21	0.576859	Shared
M1	M1	chr12	100140017	100140017	A	G	SNV	exonic	Nrde2	0.953862	Shared
M1	M1	chr12	100301676	100301676	T	G	SNV	exonic	Ttc7b	0.9902	Shared
M1	M1	chr12	100619585	100619585	C	A	SNV	exonic	Rps6ka5	1	Shared
M1	M1	chr12	100878194	100878194	A	G	SNV	exonic	Gpr68	0.803969	Shared
M1	M1	chr12	100916789	100916789	G	A	SNV	exonic	Ccdc88c	0.540522	Shared
M1	M1	chr12	101058512	101058512	T	C	SNV	exonic	Ppp4r3a	0.690414	Shared
M1	M1	chr12	101549744	101549744	-	A	Insertion	exonic	Catsperb	0.644992	Shared
M1	M1	chr12	101678566	101678566	A	-	Deletion	exonic	Tc2n	0.940235	Shared
M1	M1	chr12	102474577	102474577	T	G	SNV	exonic	Golga5	0.704041	Shared
M1	M1	chr12	102476292	102476292	T	C	SNV	exonic	Golga5	0.53598	Passage 0
M1	M1	chr12	103104683	103104683	G	A	SNV	exonic	Unc79	0.899356	Shared
M1	M1	chr12	103104843	103104843	A	-	Deletion	exonic	Unc79	0.817596	Shared
M1	M1	chr12	103113063	103113063	A	C	SNV	exonic	Unc79	0.972031	Shared
M1	M1	chr12	103424212	103424212	A	G	SNV	exonic	Ddx24	0.735836	Shared
M1	M1	chr12	103576428	103576428	G	T	SNV	exonic	Ppp4r4	0.799427	Shared
M1	M1	chr12	103675211	103675211	T	C	SNV	exonic	Serpina16	0.631366	Shared
M1	M1	chr12	105217454	105217454	C	A	SNV	exonic	Tcl1	0.53598	Shared
M1	M1	chr12	105639212	105639212	-	T	Insertion	exonic	Atg2b	0.699499	Shared
M1	M1	chr12	108361203	108361203	T	C	SNV	exonic	Cyp46a1	0.912982	Shared
M1	M1	chr12	108690501	108690501	A	C	SNV	exonic	Degs2	0.890271	Passage 0
M1	M1	chr12	108690511	108690511	A	G	SNV	exonic	Degs2	0.849391	Passage 0
M1	M1	chr12	109033003	109033003	T	C	SNV	exonic	Begain	1	Shared
M1	M1	chr12	110866793	110866793	C	A	SNV	exonic	Zfp839	0.708583	Shared
M1	M1	chr12	110868624	110868624	T	C	SNV	exonic	Zfp839	0.822138	Shared
M1	M1	chr12	111303847	111303847	T	G	SNV	exonic	Cdc42bpb	0.672246	Shared
M1	M1	chr12	111321076	111321076	T	C	SNV	exonic	Cdc42bpb	0.82668	Shared
M1	M1	chr12	111429503	111429503	T	C	SNV	exonic	Exoc3l4	0.567775	Shared
M1	M1	chr12	111485500	111485500	T	G	SNV	exonic	Gm266	0.82668	Passage 0
M1	M1	chr12	111678648	111678648	A	G	SNV	exonic	Trmt61a	0.554148	Shared
M1	M1	chr12	111834998	111834998	A	C	SNV	exonic	Ppp1r13b	0.981115	Shared
M1	M1	chr12	111841027	111841027	T	G	SNV	exonic	Ppp1r13b	0.404256	Shared
M1	M1	chr12	112606974	112606974	T	C	SNV	exonic	Inf2	0.785801	Shared
M1	M1	chr12	112913640	112913640	A	G	SNV	exonic	Jag2	0.59957	Shared
M1	M1	chr12	112977954	112977954	G	A	SNV	exonic	Btbd6	0.863018	Shared
M1	M1	chr12	113489969	113489969	T	G	SNV	exonic	Adam6b	0.658619	Shared
M1	M1	chr12	113491756	113491756	T	C	SNV	exonic	Adam6b	0.817596	Shared
M1	M1	chr12	116137332	116137332	A	G	SNV	exonic	Vipr2	0.758547	Shared
M1	M1	chr12	116318844	116318844	A	C	SNV	exonic	Esyt2	0.649535	Shared
M1	M1	chr12	116357934	116357934	G	A	SNV	exonic	Esyt2	0.704041	Shared
M1	M1	chr12	117613409	117613409	C	A	SNV	exonic	Rapgef5	0.835765	Shared
M1	M1	chr12	117689223	117689223	G	T	SNV	exonic	Rapgef5	0.794885	Shared
M1	M1	chr12	117721284	117721284	T	G	SNV	exonic	Rapgef5	0.799427	Shared
M1	M1	chr12	117739648	117739648	A	-	Deletion	exonic	Rapgef5	0.840307	Shared
M1	M1	chr12	117974938	117974938	G	A	SNV	exonic	Dnah11	0.813054	Shared
M1	M1	chr12	118008803	118008803	A	G	SNV	exonic	Dnah11	0.790343	Shared
M1	M1	chr12	118008839	118008839	T	C	SNV	exonic	Dnah11	0.799427	Shared
M1	M1	chr12	118127454	118127454	T	C	SNV	exonic	Dnah11	0.590486	Shared
M1	M1	chr12	118131009	118131009	C	T	SNV	exonic	Dnah11	0.749463	Shared
M1	M1	chr12	119163413	119163413	A	C	SNV	exonic	Itgb8	0.754005	Shared
M1	M1	chr12	119446423	119446423	G	A	SNV	exonic	Macc1	0.994742	Shared
M1	M1	chr13	14019791	14019791	T	C	SNV	exonic	Tbce	1	Shared
M1	M1	chr13	19099960	19099960	A	G	SNV	exonic	Amph	1	Shared
M1	M1	chr13	19660610	19660610	A	G	SNV	exonic	Nme8	1	Shared
M1	M1	chr13	21133240	21133240	A	G	SNV	exonic	Olfr263	1	Shared
M1	M1	chr13	22179307	22179307	G	A	SNV	exonic	Vmn1r191	1	Shared
M1	M1	chr13	22524076	22524076	A	-	Deletion	exonic	Vmn1r203	1	Shared
M1	M1	chr13	22524943	22524943	A	G	SNV	exonic	Vmn1r203	1	Shared
M1	M1	chr13	22772540	22772540	C	A	SNV	exonic	Vmn1r208	1	Shared
M1	M1	chr13	23249443	23249443	A	T	SNV	exonic	Vmn1r223	1	Shared
M1	M1	chr13	24710226	24710226	A	G	SNV	exonic	Ripor2	1	Shared
M1	M1	chr13	33486605	33486605	A	-	Deletion	exonic	Serpinb9g	1	Shared
M1	M1	chr13	37947507	37947507	A	G	SNV	exonic	Rreb1	1	Shared
M1	M1	chr13	44992047	44992047	A	G	SNV	exonic	Dtnbp1	0.985657	Shared
M1	M1	chr13	47228983	47228983	G	A	SNV	exonic	Rnf144b	1	Shared
M1	M1	chr13	49627300	49627300	A	-	Deletion	exonic	Cenpp	1	Shared
M1	M1	chr13	50423276	50423276	A	G	SNV	exonic	Fbxw17	1	Shared
M1	M1	chr13	50469912	50469912	A	G	SNV	exonic	Nutm2	1	Shared
M1	M1	chr13	51679952	51679952	A	G	SNV	exonic	Secisbp2	1	Shared
M1	M1	chr13	52611085	52611085	A	G	SNV	exonic	Syk	1	Shared
M1	M1	chr13	52840883	52840883	T	C	SNV	exonic	Auh	1	Passage 0
M1	M1	chr13	54221267	54221267	C	-	Deletion	exonic	Hrh2	1	Shared
M1	M1	chr13	60725397	60725397	A	C	SNV	exonic	Dapk1	1	Shared
M1	M1	chr13	60896121	60896121	T	C	SNV	exonic	Ctla2b	1	Shared
M1	M1	chr13	61251720	61251720	A	-	Deletion	exonic	Cts8	1	Shared
M1	M1	chr13	63015916	63015916	T	C	SNV	exonic	Aopep	1	Shared
M1	M1	chr13	74050084	74050084	A	C	SNV	exonic	Cep72	1	Shared
M1	M1	chr13	75878849	75878849	T	G	SNV	exonic	Rhobtb3	1	Shared
M1	M1	chr13	81270879	81270879	G	A	SNV	exonic	Adgrv1	1	Shared
M1	M1	chr13	81559465	81559465	A	G	SNV	exonic	Adgrv1	1	Shared
M1	M1	chr13	81595235	81595235	A	T	SNV	exonic	Adgrv1	1	Shared
M1	M1	chr13	85225580	85225580	A	C	SNV	exonic	Rasa1	1	Shared
M1	M1	chr13	93084553	93084553	T	C	SNV	exonic	Cmya5	1	Passage 0
M1	M1	chr13	93498343	93498343	A	G	SNV	exonic	Jmy	1	Shared
M1	M1	chr13	98735057	98735057	T	C	SNV	exonic	Fcho2	1	Shared
M1	M1	chr13	100655392	100655392	A	G	SNV	exonic	Taf9	1	Shared
M1	M1	chr13	106953470	106953470	A	-	Deletion	exonic	Dimt1	1	Shared
M1	M1	chr13	111760151	111760151	T	C	SNV	exonic	Map3k1	1	Shared
M1	M1	chr13	119404633	119404633	T	C	SNV	exonic	Nnt	1	Shared
M1	M1	chr14	7927374	7927374	C	A	SNV	exonic	Flnb	1	Shared
M1	M1	chr14	8301199	8301199	A	T	SNV	exonic	Fam107a	1	Shared
M1	M1	chr14	14089311	14089311	C	A	SNV	exonic	Atxn7	1	Shared
M1	M1	chr14	16283464	16283464	T	C	SNV	exonic	Ngly1	1	Shared
M1	M1	chr14	19778144	19778144	A	C	SNV	exonic	Nid2	1	Shared
M1	M1	chr14	20550115	20550115	A	T	SNV	exonic	Usp54	1	Shared
M1	M1	chr14	24190421	24190421	A	G	SNV	exonic	Dlg5	1	Shared
M1	M1	chr14	24457069	24457069	T	C	SNV	exonic	Polr3a	1	Shared
M1	M1	chr14	24470666	24470666	T	C	SNV	exonic	Polr3a	1	Shared
M1	M1	chr14	25874016	25874016	G	A	SNV	exonic	Anxa11	1	Shared
M1	M1	chr14	29170631	29170631	A	T	SNV	exonic	Cacna2d3	1	Shared
M1	M1	chr14	30123122	30123122	C	-	Deletion	exonic	Cacna1d	1	Shared
M1	M1	chr14	30565598	30565598	A	C	SNV	exonic	Tkt	1	Shared
M1	M1	chr14	30930344	30930344	A	G	SNV	exonic	Itih1	1	Shared
M1	M1	chr14	30940873	30940873	T	-	Deletion	exonic	Itih1	1	Shared
M1	M1	chr14	31145357	31145357	A	T	SNV	exonic	Stab1	1	Shared
M1	M1	chr14	31147779	31147779	G	T	SNV	exonic	Stab1	1	Shared
M1	M1	chr14	31148296	31148296	G	A	SNV	exonic	Stab1	1	Shared
M1	M1	chr14	31294410	31294410	G	A	SNV	exonic	Dnah1	1	Shared
M1	M1	chr14	31535650	31535650	A	G	SNV	exonic	Colq	1	Shared
M1	M1	chr14	31577180	31577180	C	T	SNV	exonic	Colq	1	Shared
M1	M1	chr14	32201704	32201704	T	C	SNV	exonic	Timm23	1	Shared
M1	M1	chr14	32342159	32342159	A	G	SNV	exonic	Ogdhl	1	Shared
M1	M1	chr14	32426153	32426153	T	C	SNV	exonic	Chat	1	Shared
M1	M1	chr14	33104101	33104101	A	-	Deletion	exonic	Wdfy4	1	Shared
M1	M1	chr14	34434451	34434451	C	A	SNV	exonic	Bmpr1a	1	Shared
M1	M1	chr14	34594872	34594872	T	C	SNV	exonic	Opn4	1	Shared
M1	M1	chr14	35569503	35569503	T	G	SNV	exonic	Grid1	1	Shared
M1	M1	chr14	37081422	37081422	T	C	SNV	exonic	Cdhr1	1	Shared
M1	M1	chr14	40860639	40860639	A	C	SNV	exonic	Sh2d4b	1	Shared
M1	M1	chr14	45614188	45614188	T	C	SNV	exonic	Ddhd1	1	Shared
M1	M1	chr14	45620818	45620818	A	G	SNV	exonic	Ddhd1	1	Shared
M1	M1	chr14	47551350	47551350	T	C	SNV	exonic	Atg14	1	Shared
M1	M1	chr14	48252693	48252694	GA	-	Deletion	exonic	Peli2	1	Shared
M1	M1	chr14	49080873	49080873	G	A	SNV	exonic	Ap5m1	1	Shared
M1	M1	chr14	50237914	50237914	A	G	SNV	exonic	Olfr731	1	Shared
M1	M1	chr14	50346213	50346213	A	G	SNV	exonic	Olfr735	1	Shared
M1	M1	chr14	50360968	50360968	T	-	Deletion	exonic	Tlr11	1	Shared
M1	M1	chr14	50413660	50413660	T	C	SNV	exonic	Olfr738	1	Shared
M1	M1	chr14	50453867	50453867	G	T	SNV	exonic	Olfr740	1	Shared
M1	M1	chr14	50619132	50619132	A	G	SNV	exonic	Olfr744	1	Shared
M1	M1	chr14	50892464	50892464	G	A	SNV	exonic	Klhl33	1	Shared
M1	M1	chr14	50893267	50893267	A	G	SNV	exonic	Klhl33	1	Shared
M1	M1	chr14	51826005	51826005	A	G	SNV	exonic	AY358078	0.136266	Passage 0
M1	M1	chr14	51911110	51911110	G	T	SNV	exonic	Ndrg2	1	Shared
M1	M1	chr14	52036009	52036009	A	G	SNV	exonic	Olfr221	1	Shared
M1	M1	chr14	52176699	52176699	T	G	SNV	exonic	Supt16	1	Shared
M1	M1	chr14	52217904	52217904	T	-	Deletion	exonic	Chd8	1	Shared
M1	M1	chr14	54625640	54625640	A	G	SNV	exonic	Psmb11	1	Shared
M1	M1	chr14	54710699	54710699	A	C	SNV	exonic	Cebpe	1	Shared
M1	M1	chr14	54876467	54876467	A	T	SNV	exonic	Ppp1r3e	1	Passage 0
M1	M1	chr14	54942441	54942441	T	C	SNV	exonic	Myh6	1	Shared
M1	M1	chr14	55104392	55104392	T	C	SNV	exonic	Ap1g2	0.704041	Shared
M1	M1	chr14	55718523	55718523	G	A	SNV	exonic	Rabggta	1	Shared
M1	M1	chr14	55754538	55754538	T	C	SNV	exonic	Cideb	1	Shared
M1	M1	chr14	56157458	56157458	T	C	SNV	exonic	Gzmg	1	Shared
M1	M1	chr14	56465674	56465674	A	G	SNV	exonic	Rnf17	1	Shared
M1	M1	chr14	56761852	56761852	A	C	SNV	exonic	Pspc1	1	Shared
M1	M1	chr14	57480701	57480701	T	C	SNV	exonic	Ift88	1	Shared
M1	M1	chr14	57597104	57597104	T	C	SNV	exonic	Xpo4	1	Shared
M1	M1	chr14	57954155	57954155	A	-	Deletion	exonic	Micu2	1	Shared
M1	M1	chr14	61205329	61205329	A	C	SNV	exonic	Sacs	1	Shared
M1	M1	chr14	65975611	65975611	T	G	SNV	exonic	Clu	1	Shared
M1	M1	chr14	66004100	66004100	T	A	SNV	exonic	Gulo	1	Shared
M1	M1	chr14	67714843	67714843	A	-	Deletion	exonic	Cdca2	1	Shared
M1	M1	chr14	68637348	68637348	A	G	SNV	exonic	Adam28	1	Shared
M1	M1	chr14	70467187	70467187	T	G	SNV	exonic	Phyhip	1	Shared
M1	M1	chr14	73198565	73198565	C	T	SNV	exonic	Rb1	1	Shared
M1	M1	chr14	73216777	73216777	A	C	SNV	exonic	Rb1	1	Shared
M1	M1	chr14	73287647	73287647	A	G	SNV	exonic	Rb1	1	Shared
M1	M1	chr14	75032196	75032196	T	C	SNV	exonic	Rubcnl	1	Shared
M1	M1	chr14	75126519	75126519	A	G	SNV	exonic	Lrrc63	1	Shared
M1	M1	chr14	79769726	79769726	T	C	SNV	exonic	Pcdh8	1	Shared
M1	M1	chr14	84448102	84448102	A	G	SNV	exonic	Pcdh17	1	Shared
M1	M1	chr14	87480883	87480883	G	T	SNV	exonic	Tdrd3	1	Shared
M1	M1	chr14	97831377	97831377	-	T	Insertion	exonic	Dach1	1	Shared
M1	M1	chr14	99089729	99089729	A	G	SNV	exonic	Dis3	1	Shared
M1	M1	chr14	99150684	99150684	A	G	SNV	exonic	Pibf1	1	Shared
M1	M1	chr14	103152172	103152172	T	G	SNV	exonic	Mycbp2	1	Shared
M1	M1	chr14	103155880	103155880	C	A	SNV	exonic	Mycbp2	1	Shared
M1	M1	chr14	108911237	108911237	C	T	SNV	exonic	Slitrk1	1	Shared
M1	M1	chr14	108912776	108912776	T	C	SNV	exonic	Slitrk1	1	Shared
M1	M1	chr14	110751677	110751677	A	G	SNV	exonic	Slitrk6	1	Shared
M1	M1	chr14	111679304	111679304	T	C	SNV	exonic	Slitrk5	1	Shared
M1	M1	chr14	118886584	118886584	T	A	SNV	exonic	Dzip1	1	Shared
M1	M1	chr14	118922747	118922747	C	A	SNV	exonic	Dzip1	0.781258	Shared
M1	M1	chr14	119026552	119026552	T	C	SNV	exonic	Uggt2	1	Shared
M1	M1	chr14	122142379	122142379	A	G	SNV	exonic	Tm9sf2	1	Shared
M1	M1	chr14	123299159	123299159	G	T	SNV	exonic	Nalcn	NA	Shared
M1	M1	chr14	123515710	123515710	C	A	SNV	exonic	Nalcn	NA	Shared
M1	M1	chr14	123972201	123972201	T	C	SNV	exonic	Itgbl1	NA	Shared
M1	M1	chr15	3325898	3325898	C	A	SNV	exonic	Ghr	1	Shared
M1	M1	chr15	4759944	4759944	T	C	SNV	exonic	C6	1	Shared
M1	M1	chr15	6497091	6497091	A	G	SNV	exonic	C9	1	Shared
M1	M1	chr15	6823567	6823567	A	G	SNV	exonic	Osmr	1	Shared
M1	M1	chr15	8187038	8187038	C	A	SNV	exonic	Cplane1	1	Shared
M1	M1	chr15	10377407	10377407	A	G	SNV	exonic	Agxt2	0.94932	Shared
M1	M1	chr15	11388388	11388388	A	G	SNV	exonic	Tars	1	Shared
M1	M1	chr15	12263796	12263796	A	C	SNV	exonic	Mtmr12	1	Shared
M1	M1	chr15	12385474	12385474	T	C	SNV	exonic	Pdzd2	1	Shared
M1	M1	chr15	12458016	12458016	T	C	SNV	exonic	Pdzd2	0.999284	Shared
M1	M1	chr15	16823315	16823315	A	-	Deletion	exonic	Cdh9	1	Shared
M1	M1	chr15	28349900	28349900	T	C	SNV	exonic	Dnah5	1	Shared
M1	M1	chr15	28449244	28449244	T	C	SNV	exonic	Dnah5	1	Shared
M1	M1	chr15	31601602	31601602	T	C	SNV	exonic	Cct5	0.72221	Shared
M1	M1	chr15	34433110	34433112	GAA	-	Deletion	exonic	Matn2	1	Shared
M1	M1	chr15	35883016	35883016	A	C	SNV	exonic	Vps13b	1	Shared
M1	M1	chr15	36599446	36599446	A	C	SNV	exonic	Pabpc1	1	Shared
M1	M1	chr15	36790923	36790923	A	G	SNV	exonic	Ywhaz	0.744921	Shared
M1	M1	chr15	39784630	39784630	T	C	SNV	exonic	Dpys	0.876645	Shared
M1	M1	chr15	41102684	41102684	A	G	SNV	exonic	Zfpm2	1	Shared
M1	M1	chr15	47629296	47629296	G	A	SNV	exonic	Csmd3	1	Shared
M1	M1	chr15	47696678	47696678	T	C	SNV	exonic	Csmd3	1	Shared
M1	M1	chr15	48314092	48314092	A	-	Deletion	exonic	Csmd3	1	Shared
M1	M1	chr15	52295937	52295937	T	C	SNV	exonic	Slc30a8	0.90844	Shared
M1	M1	chr15	54439205	54439205	G	T	SNV	exonic	Colec10	0.844849	Shared
M1	M1	chr15	54749301	54749301	A	G	SNV	exonic	Ccn3	0.676788	Shared
M1	M1	chr15	55084094	55084094	A	G	SNV	exonic	Dscc1	1	Shared
M1	M1	chr15	55149456	55149456	T	C	SNV	exonic	Deptor	0.781258	Shared
M1	M1	chr15	57254212	57254212	G	A	SNV	exonic	Slc22a22	0.9902	Shared
M1	M1	chr15	61989505	61989505	A	T	SNV	exonic	Myc	0.926609	Shared
M1	M1	chr15	63824978	63824978	T	C	SNV	exonic	Gsdmc2	1	Shared
M1	M1	chr15	64737449	64737449	G	A	SNV	exonic	Adcy8	1	Shared
M1	M1	chr15	66773377	66773377	C	T	SNV	exonic	Tg	0.849391	Shared
M1	M1	chr15	66912929	66912929	G	T	SNV	exonic	Ccn4	1	Shared
M1	M1	chr15	72007089	72007089	A	G	SNV	exonic	Col22a1	1	Shared
M1	M1	chr15	75597834	75597834	A	G	SNV	exonic	Gpihbp1	1	Shared
M1	M1	chr15	76001903	76001903	C	G	SNV	exonic	Fam83h	0.972031	Shared
M1	M1	chr15	76057563	76057563	C	A	SNV	exonic	Scrib	1	Shared
M1	M1	chr15	76107194	76107194	T	G	SNV	exonic	Eppk1	1	Shared
M1	M1	chr15	76173136	76173136	C	A	SNV	exonic	Plec	1	Shared
M1	M1	chr15	76179071	76179071	T	C	SNV	exonic	Plec	0.803969	Shared
M1	M1	chr15	76185668	76185668	G	A	SNV	exonic	Plec	1	Passage 0
M1	M1	chr15	76185671	76185671	G	A	SNV	exonic	Plec	1	Passage 0
M1	M1	chr15	76540539	76540539	A	-	Deletion	exonic	Slc52a2	1	Shared
M1	M1	chr15	76622252	76622252	T	-	Deletion	exonic	Vps28	1	Shared
M1	M1	chr15	76693045	76693045	G	T	SNV	exonic	Ppp1r16a	1	Shared
M1	M1	chr15	76715854	76715854	C	A	SNV	exonic	Lrrc24	1	Shared
M1	M1	chr15	76725128	76725128	T	C	SNV	exonic	Arhgap39	0.803969	Shared
M1	M1	chr15	77771882	77771882	C	T	SNV	exonic	Myh9	1	Passage 0
M1	M1	chr15	77915789	77915789	C	A	SNV	exonic	Txn2	1	Shared
M1	M1	chr15	77943257	77943257	T	C	SNV	exonic	Foxred2	1	Shared
M1	M1	chr15	78284413	78284413	A	G	SNV	exonic	Csf2rb2	1	Shared
M1	M1	chr15	78443795	78443795	A	C	SNV	exonic	Tmprss6	1	Shared
M1	M1	chr15	78928009	78928009	T	C	SNV	exonic	Lgals1	1	Shared
M1	M1	chr15	78992986	78992986	G	T	SNV	exonic	Triobp	0.831223	Shared
M1	M1	chr15	80902708	80902708	T	C	SNV	exonic	Tnrc6b	0.994742	Shared
M1	M1	chr15	81006801	81006801	C	T	SNV	exonic	Sgsm3	1	Shared
M1	M1	chr15	81407532	81407532	A	G	SNV	exonic	Dnajb7	1	Shared
M1	M1	chr15	81600948	81600948	T	C	SNV	exonic	Ep300	1	Shared
M1	M1	chr15	82022506	82022506	T	C	SNV	exonic	Xrcc6	1	Shared
M1	M1	chr15	82346154	82346154	G	-	Deletion	exonic	Smdt1	1	Shared
M1	M1	chr15	82852575	82852575	-	T	Insertion	exonic	Tcf20	1	Shared
M1	M1	chr15	83101931	83101931	G	T	SNV	exonic	Serhl	1	Shared
M1	M1	chr15	83500100	83500100	A	C	SNV	exonic	Ttll1	1	Shared
M1	M1	chr15	84077532	84077532	A	G	SNV	exonic	Sult4a1	0.935693	Shared
M1	M1	chr15	84200650	84200650	A	C	SNV	exonic	Samm50	1	Shared
M1	M1	chr15	85064998	85064998	T	C	SNV	exonic	Smc1b	0.82668	Shared
M1	M1	chr15	85537437	85537437	G	A	SNV	exonic	Wnt7b	1	Shared
M1	M1	chr15	85928485	85928485	T	C	SNV	exonic	Celsr1	1	Passage 0
M1	M1	chr15	88864443	88864443	T	C	SNV	exonic	Pim3	1	Shared
M1	M1	chr15	88978014	88978014	T	C	SNV	exonic	Mlc1	0.972031	Shared
M1	M1	chr15	89262420	89262420	T	C	SNV	exonic;splicing	Ppp6r2;Ppp6r2	1	Shared
M1	M1	chr15	89289947	89289947	G	C	SNV	exonic	Sbf1	0.672246	Shared
M1	M1	chr15	89300838	89300838	T	C	SNV	exonic	Sbf1	1	Shared
M1	M1	chr15	89355414	89355414	T	C	SNV	exonic	Lmf2	1	Shared
M1	M1	chr15	89503178	89503178	G	T	SNV	exonic	Shank3	0.953862	Shared
M1	M1	chr15	94561503	94561503	A	G	SNV	exonic	Irak4	1	Shared
M1	M1	chr15	96414863	96414863	A	G	SNV	exonic	Scaf11	1	Shared
M1	M1	chr15	96432368	96432368	A	-	Deletion	exonic	Scaf11	0.863018	Shared
M1	M1	chr15	97691198	97691198	A	G	SNV	exonic	Rpap3	1	Shared
M1	M1	chr15	98118219	98118219	T	C	SNV	exonic	Pfkm	1	Shared
M1	M1	chr15	98126427	98126427	G	T	SNV	exonic	Pfkm	1	Shared
M1	M1	chr15	98340551	98340551	T	C	SNV	exonic	Olfr284	1	Shared
M1	M1	chr15	98544431	98544431	A	T	SNV	exonic	Ccnt1	1	Shared
M1	M1	chr15	98592787	98592787	C	T	SNV	exonic	Adcy6	1	Shared
M1	M1	chr15	98677271	98677271	T	C	SNV	exonic	Rnd1	1	Shared
M1	M1	chr15	99037439	99037439	A	G	SNV	exonic	Tuba1c	1	Shared
M1	M1	chr15	99470788	99470788	C	-	Deletion	exonic	Bcdin3d	1	Shared
M1	M1	chr15	100190056	100190056	T	C	SNV	exonic	Dip2b	1	Shared
M1	M1	chr15	100580942	100580942	T	C	SNV	exonic	Pou6f1	1	Passage 0
M1	M1	chr15	101015952	101015952	A	G	SNV	exonic	Scn8a	1	Shared
M1	M1	chr15	101946618	101946618	G	A	SNV	exonic	Krt78	1	Shared
M1	M1	chr15	102030976	102030976	A	G	SNV	exonic	Krt18	0.595028	Shared
M1	M1	chr15	102086606	102086606	C	G	SNV	exonic	Eif4b	0.967489	Shared
M1	M1	chr15	102094729	102094729	G	A	SNV	exonic	Eif4b	0.958404	Shared
M1	M1	chr15	102106274	102106274	G	T	SNV	exonic	Tns2	1	Shared
M1	M1	chr15	102106818	102106818	G	A	SNV	exonic	Tns2	0.940235	Shared
M1	M1	chr15	102107034	102107034	C	A	SNV	exonic	Tns2	1	Shared
M1	M1	chr15	102340397	102340397	A	G	SNV	exonic	Aaas	0.881187	Shared
M1	M1	chr15	102454336	102454336	T	C	SNV	exonic	Amhr2	NA	Shared
M1	M1	chr15	102523225	102523225	A	G	SNV	exonic	Tarbp2	NA	Shared
M1	M1	chr15	103356947	103356947	T	C	SNV	exonic	Itga5	NA	Shared
M1	M1	chr16	3592523	3592523	A	-	Deletion	exonic	Olfr161	NA	Shared
M1	M1	chr16	3592590	3592590	A	G	SNV	exonic	Olfr161	NA	Shared
M1	M1	chr16	4092284	4092284	G	-	Deletion	exonic	Crebbp	NA	Shared
M1	M1	chr16	4289043	4289043	T	A	SNV	exonic	Adcy9	NA	Shared
M1	M1	chr16	4611385	4611385	C	-	Deletion	exonic	Glis2	NA	Shared
M1	M1	chr16	4611403	4611403	T	C	SNV	exonic	Glis2	NA	Shared
M1	M1	chr16	4765048	4765048	A	C	SNV	exonic	Hmox2	1	Shared
M1	M1	chr16	4835784	4835784	G	A	SNV	exonic	4930562C15Rik	1	Shared
M1	M1	chr16	5011655	5011655	A	G	SNV	exonic	Rogdi	1	Shared
M1	M1	chr16	5165717	5165717	T	C	SNV	exonic	Sec14l5	1	Shared
M1	M1	chr16	8409712	8409712	A	T	SNV	exonic	Tmem114	1	Shared
M1	M1	chr16	8478019	8478019	G	A	SNV	exonic	Mettl22	0.94932	Shared
M1	M1	chr16	8478216	8478216	A	C	SNV	exonic	Mettl22	1	Shared
M1	M1	chr16	9761865	9761865	G	T	SNV	exonic	Grin2a	1	Shared
M1	M1	chr16	9992290	9992290	G	T	SNV	exonic	Grin2a	1	Shared
M1	M1	chr16	13784084	13784084	T	C	SNV	exonic	Rrn3	0.94932	Shared
M1	M1	chr16	13838351	13838351	T	C	SNV	exonic	Pdxdc1	0.90844	Shared
M1	M1	chr16	13847763	13847763	T	C	SNV	exonic	Pdxdc1	1	Shared
M1	M1	chr16	13854436	13854436	A	T	SNV	exonic	Pdxdc1	0.613197	Shared
M1	M1	chr16	14127192	14127192	T	C	SNV	exonic	Marf1	1	Shared
M1	M1	chr16	14411456	14411456	A	G	SNV	exonic	Abcc1	1	Shared
M1	M1	chr16	15672350	15672350	T	A	SNV	exonic	Prkdc	1	Shared
M1	M1	chr16	16436031	16436031	T	C	SNV	exonic	Fgd4	1	Shared
M1	M1	chr16	16673096	16673096	T	C	SNV	exonic	Olfr19	0.985657	Shared
M1	M1	chr16	16903428	16903428	T	G	SNV	exonic	Ppm1f	1	Shared
M1	M1	chr16	17121015	17121015	A	C	SNV	exonic	2610318N02Rik	1	Shared
M1	M1	chr16	17210628	17210628	A	G	SNV	exonic	Rimbp3	1	Shared
M1	M1	chr16	17301028	17301028	T	G	SNV	exonic	Pi4ka	1	Shared
M1	M1	chr16	17506292	17506292	A	G	SNV	exonic	Aifm3	1	Shared
M1	M1	chr16	17803495	17803495	A	G	SNV	exonic	Scarf2	1	Shared
M1	M1	chr16	17807146	17807146	A	G	SNV	exonic	Scarf2	1	Shared
M1	M1	chr16	18777393	18777393	T	C	SNV	exonic	Cldn5	1	Shared
M1	M1	chr16	18872544	18872544	T	C	SNV	exonic	Mrpl40	0.831223	Shared
M1	M1	chr16	20620213	20620213	A	G	SNV	exonic	Camk2n2	1	Passage 0
M1	M1	chr16	20686853	20686853	A	G	SNV	exonic	Eif4g1	0.881187	Shared
M1	M1	chr16	20687174	20687174	T	C	SNV	exonic	Eif4g1	0.926609	Shared
M1	M1	chr16	21220775	21220775	A	G	SNV	exonic	Ephb3	0.917524	Shared
M1	M1	chr16	21921702	21921702	A	G	SNV	exonic	Map3k13	0.835765	Shared
M1	M1	chr16	22961382	22961382	A	G	SNV	exonic	Hrg	1	Shared
M1	M1	chr16	23328387	23328387	A	C	SNV	exonic	St6gal1	0.872102	Shared
M1	M1	chr16	30539470	30539470	G	A	SNV	exonic	Tmem44	1	Shared
M1	M1	chr16	31945207	31945214	CTAGATTT	-	Deletion	exonic	Pigz	0.654077	Shared
M1	M1	chr16	32043950	32043950	T	C	SNV	exonic	Pak2	0.981115	Shared
M1	M1	chr16	32761279	32761279	C	G	SNV	exonic	Muc4	0.985657	Shared
M1	M1	chr16	32794602	32794602	A	G	SNV	exonic	Muc20	1	Shared
M1	M1	chr16	32884200	32884200	T	G	SNV	exonic	Fyttd1	1	Shared
M1	M1	chr16	32961669	32961669	A	G	SNV	exonic	Lrch3	1	Shared
M1	M1	chr16	33985216	33985216	T	G	SNV	exonic	Kalrn	0.835765	Shared
M1	M1	chr16	34203921	34203921	T	G	SNV	exonic	Kalrn	1	Shared
M1	M1	chr16	35660184	35660184	T	C	SNV	exonic	Sema5b	0.881187	Passage 0
M1	M1	chr16	35839314	35839314	T	C	SNV	exonic	Parp14	0.917524	Shared
M1	M1	chr16	36615247	36615247	A	G	SNV	exonic	Cd86	0.9902	Shared
M1	M1	chr16	37074043	37074043	A	C	SNV	exonic	Polq	0.890271	Shared
M1	M1	chr16	38304793	38304793	T	C	SNV	exonic	Maats1	1	Shared
M1	M1	chr16	43609614	43609614	C	T	SNV	exonic	Zbtb20	0.976573	Shared
M1	M1	chr16	43898221	43898221	C	A	SNV	exonic	Ccdc191	0.876645	Shared
M1	M1	chr16	44273747	44273747	T	G	SNV	exonic	Sidt1	1	Shared
M1	M1	chr16	46395206	46395206	G	A	SNV	exonic	Nectin3	1	Shared
M1	M1	chr16	48998990	48998990	A	G	SNV	exonic	Cip2a	1	Shared
M1	M1	chr16	49173066	49173066	G	A	SNV	exonic	Myh15	0.799427	Shared
M1	M1	chr16	50590780	50590780	T	G	SNV	exonic	Ccdc54	1	Shared
M1	M1	chr16	52047375	52047375	G	A	SNV	exonic	Cblb	0.881187	Shared
M1	M1	chr16	52305722	52305722	A	G	SNV	exonic	Alcam	1	Shared
M1	M1	chr16	56261633	56261633	C	A	SNV	exonic	Impg2	1	Shared
M1	M1	chr16	56691069	56691069	G	T	SNV	exonic	Tfg	1	Shared
M1	M1	chr16	58797800	58797800	T	G	SNV	exonic	Olfr173	1	Shared
M1	M1	chr16	58915901	58915901	A	-	Deletion	exonic	Olfr180	1	Shared
M1	M1	chr16	58926453	58926453	T	C	SNV	exonic	Olfr181	1	Shared
M1	M1	chr16	59361855	59361855	C	T	SNV	exonic	Olfr207;Olfr209	0.490558	Shared
M1	M1	chr16	59522178	59522178	T	C	SNV	exonic	Crybg3	0.794885	Passage 0
M1	M1	chr16	59543197	59543197	T	-	Deletion	exonic	Crybg3	1	Shared
M1	M1	chr16	64926927	64926927	T	-	Deletion	exonic	Htr1f	0.766269	Shared
M1	M1	chr16	65839725	65839725	T	G	SNV	exonic	Vgll3	1	Shared
M1	M1	chr16	70491938	70491938	T	C	SNV	exonic	Gbe1	1	Shared
M1	M1	chr16	73916216	73916216	T	C	SNV	exonic	Robo2	1	Shared
M1	M1	chr16	76294630	76294630	T	C	SNV	exonic	Nrip1	1	Shared
M1	M1	chr16	87494405	87494405	G	A	SNV	exonic	Cct8	1	Shared
M1	M1	chr16	87719646	87719646	G	T	SNV	exonic	Bach1	0.90844	Shared
M1	M1	chr16	89897828	89897828	C	T	SNV	exonic	Tiam1	0.981115	Shared
M1	M1	chr16	89898041	89898041	C	T	SNV	exonic	Tiam1	1	Shared
M1	M1	chr16	90251897	90251897	T	C	SNV	exonic	Scaf4	1	Shared
M1	M1	chr16	90767027	90767027	A	-	Deletion	exonic	Urb1	1	Shared
M1	M1	chr16	90964348	90964348	G	A	SNV	exonic	Synj1	1	Shared
M1	M1	chr16	91419434	91419434	A	C	SNV	exonic	Il10rb	1	Shared
M1	M1	chr16	91561622	91561622	T	G	SNV	exonic	Ifngr2	1	Shared
M1	M1	chr16	93793119	93793119	T	C	SNV	exonic	Dop1b	0.790343	Shared
M1	M1	chr16	94762473	94762473	T	G	SNV	exonic	Kcnj6	1	Shared
M1	M1	chr16	97556652	97556652	T	-	Deletion	exonic	Mx2	1	Shared
M1	M1	chr17	6029822	6029822	C	-	Deletion	exonic	Synj2	1	Shared
M1	M1	chr17	6289041	6289041	T	G	SNV	exonic	Tmem181a	1	Shared
M1	M1	chr17	12249598	12249598	A	G	SNV	exonic	Map3k4	1	Shared
M1	M1	chr17	12890782	12890782	A	G	SNV	exonic	Pnldc1	0.785801	Shared
M1	M1	chr17	12947418	12947418	G	A	SNV	exonic	Acat2	1	Shared
M1	M1	chr17	13225949	13225949	T	C	SNV	exonic	Smok2a	0.626824	Shared
M1	M1	chr17	13226128	13226128	C	A	SNV	exonic	Smok2a	0.59957	Shared
M1	M1	chr17	13236400	13236400	A	-	Deletion	exonic	Smok2b	0.567775	Shared
M1	M1	chr17	14196070	14196070	T	C	SNV	exonic	Dact2	0.86756	Shared
M1	M1	chr17	17574040	17574040	A	G	SNV	exonic	Lnpep	0.853934	Shared
M1	M1	chr17	17733638	17733638	A	C	SNV	exonic	Vmn2r90	1	Shared
M1	M1	chr17	18106154	18106154	T	-	Deletion	exonic	Vmn2r91	1	Shared
M1	M1	chr17	19053653	19053653	C	A	SNV	exonic	Vmn2r98	1	Shared
M1	M1	chr17	19065829	19065829	G	T	SNV	exonic	Vmn2r98	1	Shared
M1	M1	chr17	19521481	19521481	G	T	SNV	exonic	Vmn2r100	1	Shared
M1	M1	chr17	19694339	19694339	A	T	SNV	exonic	Vmn2r102	1	Shared
M1	M1	chr17	19794051	19794051	T	C	SNV	exonic	Vmn2r103	1	Shared
M1	M1	chr17	20042338	20042338	A	G	SNV	exonic	Vmn2r104	0.972031	Shared
M1	M1	chr17	20227383	20227383	T	G	SNV	exonic	Vmn2r105	1	Shared
M1	M1	chr17	20227393	20227393	T	C	SNV	exonic	Vmn2r105	1	Shared
M1	M1	chr17	20776785	20776785	A	G	SNV	exonic	Vmn1r228	0.858476	Shared
M1	M1	chr17	20993832	20993833	GA	AT	DBS	exonic	Vmn1r233	1	Shared
M1	M1	chr17	20994614	20994614	T	C	SNV	exonic	Vmn1r233	1	Shared
M1	M1	chr17	22559118	22559118	A	T	SNV	exonic	Vmn2r111	0.894813	Shared
M1	M1	chr17	24392943	24392943	A	G	SNV	exonic	Abca3	1	Shared
M1	M1	chr17	24402372	24402372	A	G	SNV	exonic	Abca3	1	Shared
M1	M1	chr17	24445156	24445156	G	T	SNV	exonic	E4f1	1	Shared
M1	M1	chr17	24500925	24500925	C	T	SNV	exonic	Caskin1	1	Shared
M1	M1	chr17	24505364	24505364	T	C	SNV	exonic	Caskin1	1	Shared
M1	M1	chr17	24720330	24720330	T	C	SNV	exonic	Rps2	1	Passage 0
M1	M1	chr17	24819872	24819872	T	C	SNV	exonic	Meiob	1	Shared
M1	M1	chr17	24895169	24895169	T	G	SNV	exonic	Mrps34	1	Shared
M1	M1	chr17	25491505	25491505	A	T	SNV	exonic	Sstr5	0.654077	Shared
M1	M1	chr17	25723268	25723268	G	T	SNV	exonic	Chtf18	1	Shared
M1	M1	chr17	25937063	25937063	G	T	SNV	exonic	Pigq	0.635908	Shared
M1	M1	chr17	25948050	25948050	A	G	SNV	exonic	A930017K11Rik	1	Shared
M1	M1	chr17	26198829	26198829	A	G	SNV	exonic	Pdia2	1	Shared
M1	M1	chr17	27029860	27029860	A	G	SNV	exonic	Ggnbp1	1	Passage 0
M1	M1	chr17	28071639	28071639	T	C	SNV	exonic	Tcp11	1	Shared
M1	M1	chr17	28167171	28167171	T	A	SNV	exonic	Scube3	1	Shared
M1	M1	chr17	28227857	28227857	T	A	SNV	exonic	Def6	1	Shared
M1	M1	chr17	28298876	28298876	A	C	SNV	exonic	Ppard	1	Shared
M1	M1	chr17	28602804	28602804	G	A	SNV	exonic	Srpk1	1	Shared
M1	M1	chr17	28661885	28661885	A	T	SNV	exonic	Slc26a8	1	Shared
M1	M1	chr17	28963315	28963315	C	T	SNV	exonic	Kctd20	1	Shared
M1	M1	chr17	28974308	28974308	A	-	Deletion	exonic	Stk38	0.931605	Shared
M1	M1	chr17	29301412	29301412	T	A	SNV	exonic	BC004004	1	Shared
M1	M1	chr17	30761096	30761096	T	-	Deletion	exonic	Dnah8	0.68133	Shared
M1	M1	chr17	30782432	30782432	T	A	SNV	exonic	Dnah8	0.931151	Shared
M1	M1	chr17	30908131	30908131	T	C	SNV	exonic	Glp1r	0.735836	Shared
M1	M1	chr17	31590740	31590740	C	T	SNV	exonic	Pknox1	1	Shared
M1	M1	chr17	32199153	32199153	T	C	SNV	exonic	Brd4	0.944778	Shared
M1	M1	chr17	32537164	32537164	A	-	Deletion	exonic	Cyp4f16	1	Shared
M1	M1	chr17	32774731	32774731	T	C	SNV	exonic	Zfp871	1	Shared
M1	M1	chr17	33551429	33551429	A	G	SNV	exonic	Adamts10	0.976573	Shared
M1	M1	chr17	33640763	33640763	A	G	SNV	exonic	Pram1	1	Shared
M1	M1	chr17	33665526	33665526	A	C	SNV	exonic	Hnrnpm	1	Shared
M1	M1	chr17	33913908	33913908	C	-	Deletion	exonic	Daxx	0.575951	Shared
M1	M1	chr17	33918140	33918140	T	C	SNV	exonic	Zbtb22	1	Shared
M1	M1	chr17	33939053	33939053	T	C	SNV	exonic	Pfdn6	1	Shared
M1	M1	chr17	34568846	34568846	A	C	SNV	exonic	Notch4	0.794885	Shared
M1	M1	chr17	34571761	34571761	T	C	SNV	exonic	Notch4	1	Shared
M1	M1	chr17	34571764	34571764	A	G	SNV	exonic	Notch4	1	Shared
M1	M1	chr17	34584597	34584597	A	T	SNV	exonic	Notch4	1	Shared
M1	M1	chr17	34672718	34672718	C	A	SNV	exonic	Tnxb	1	Shared
M1	M1	chr17	34685608	34685608	T	C	SNV	exonic	Tnxb	0.685872	Shared
M1	M1	chr17	34729901	34729901	A	G	SNV	exonic	C4b	0.994742	Shared
M1	M1	chr17	34734451	34734451	A	G	SNV	exonic	C4b	1	Shared
M1	M1	chr17	34896489	34896489	T	C	SNV	exonic	Zbtb12	1	Shared
M1	M1	chr17	35023392	35023392	T	C	SNV	exonic	Vwa7	0.931151	Shared
M1	M1	chr17	35153967	35153967	G	T	SNV	exonic	Prrc2a	1	Shared
M1	M1	chr17	35263518	35263518	G	A	SNV	exonic	H2-D1;H2-L	0.840307	Shared
M1	M1	chr17	35516045	35516045	G	-	Deletion	exonic	Tcf19	1	Shared
M1	M1	chr17	35657256	35657256	T	C	SNV	exonic	Vars2	1	Shared
M1	M1	chr17	35847740	35847740	A	G	SNV	exonic	Mdc1	1	Passage 0
M1	M1	chr17	35852963	35852963	A	G	SNV	exonic	Mdc1	1	Shared
M1	M1	chr17	35910913	35910913	A	C	SNV	exonic	Mrps18b	1	Shared
M1	M1	chr17	36190105	36190105	A	G	SNV	exonic	H2-T3	0.286159	Shared
M1	M1	chr17	36898450	36898450	C	T	SNV	exonic	Trim31	0.962946	Shared
M1	M1	chr17	37020584	37020584	T	C	SNV	exonic	Mog	0.958404	Shared
M1	M1	chr17	37590155	37590155	A	C	SNV	exonic	Olfr114	1	Shared
M1	M1	chr17	37701005	37701005	T	-	Deletion	exonic	Olfr119	1	Shared
M1	M1	chr17	37751964	37751964	A	G	SNV	exonic	Olfr121	1	Shared
M1	M1	chr17	37851530	37851530	A	-	Deletion	exonic	Olfr126	1	Shared
M1	M1	chr17	38068086	38068086	-	A	Insertion	exonic	Olfr130	0.90844	Shared
M1	M1	chr17	38082114	38082114	A	G	SNV	exonic	Olfr131	1	Shared
M1	M1	chr17	38304994	38304994	T	C	SNV	exonic	Olfr137	1	Shared
M1	M1	chr17	40228805	40228805	A	G	SNV	exonic	Crisp3	1	Shared
M1	M1	chr17	40904776	40904776	T	G	SNV	exonic	Glyatl3	0.981115	Shared
M1	M1	chr17	42592968	42592968	A	-	Deletion	exonic	Opn5	0.903898	Shared
M1	M1	chr17	42667281	42667281	G	T	SNV	exonic	Adgrf4	0.731294	Shared
M1	M1	chr17	43482264	43482264	T	A	SNV	exonic	Mep1a	0.858476	Shared
M1	M1	chr17	45038166	45038166	T	C	SNV	exonic	Supt3	1	Shared
M1	M1	chr17	45589785	45589785	A	G	SNV	exonic	Slc29a1	1	Shared
M1	M1	chr17	46147877	46147877	T	G	SNV	exonic	Mad2l1bp	1	Shared
M1	M1	chr17	46161213	46161213	C	A	SNV	exonic	Gtpbp2	1	Shared
M1	M1	chr17	46172925	46172925	G	T	SNV	exonic	Polh	0.631366	Shared
M1	M1	chr17	46301022	46301022	G	A	SNV	exonic	Dlk2	1	Shared
M1	M1	chr17	46566169	46566169	T	C	SNV	exonic	Ptk7	1	Shared
M1	M1	chr17	49452284	49452284	T	C	SNV	exonic	Mocs1	1	Shared
M1	M1	chr17	50699379	50699379	T	C	SNV	exonic	Btg3	0.962946	Passage 0
M1	M1	chr17	56280758	56280758	T	C	SNV	exonic	Plin3	1	Shared
M1	M1	chr17	56424157	56424157	C	-	Deletion	exonic	Ptprs	1	Shared
M1	M1	chr17	56564630	56564630	T	C	SNV	exonic	Safb2	0.699499	Shared
M1	M1	chr17	56632320	56632320	T	G	SNV	exonic	Catsperd	0.999284	Shared
M1	M1	chr17	56777470	56777470	T	C	SNV	exonic	Rfx2	1	Shared
M1	M1	chr17	57004791	57004791	C	A	SNV	exonic	Gtf2f1	1	Shared
M1	M1	chr17	57107431	57107431	A	G	SNV	exonic	Tnfsf9	0.958404	Shared
M1	M1	chr17	58313737	58313737	G	T	SNV	exonic	Cntnap5c	1	Shared
M1	M1	chr17	64750835	64750835	T	G	SNV	exonic	Man2a1	1	Shared
M1	M1	chr17	65450377	65450377	A	G	SNV	exonic	Tmem232	1	Shared
M1	M1	chr17	65582739	65582739	A	G	SNV	exonic	Vapa	1	Shared
M1	M1	chr17	65929790	65929790	T	C	SNV	exonic	Twsg1	0.940235	Shared
M1	M1	chr17	66448770	66448770	G	T	SNV	exonic	Mtcl1	1	Shared
M1	M1	chr17	66693464	66693464	T	C	SNV	exonic	Ptprm	1	Shared
M1	M1	chr17	67738726	67738726	A	G	SNV	exonic	Lama1	0.622281	Shared
M1	M1	chr17	70844920	70844920	T	A	SNV	exonic	Tgif1	1	Shared
M1	M1	chr17	71109754	71109754	A	T	SNV	exonic	Myom1	0.935693	Shared
M1	M1	chr17	71256483	71256483	A	C	SNV	exonic	Emilin2	1	Shared
M1	M1	chr17	71902646	71902646	T	C	SNV	exonic	Alk	0.749463	Shared
M1	M1	chr17	71902655	71902655	C	-	Deletion	exonic	Alk	0.605475	Passage 0
M1	M1	chr17	73895784	73895784	A	G	SNV	exonic	Xdh	1	Shared
M1	M1	chr17	74245063	74245063	A	G	SNV	exonic	Memo1	1	Shared
M1	M1	chr17	78831514	78831514	T	C	SNV	exonic	Heatr5b	1	Shared
M1	M1	chr17	78842141	78842141	A	G	SNV	exonic	Gpatch11	1	Shared
M1	M1	chr17	78935744	78935744	T	C	SNV	exonic	Cebpz	0.90844	Shared
M1	M1	chr17	78954662	78954662	T	C	SNV	exonic	Prkd3	1	Shared
M1	M1	chr17	83441333	83441333	T	C	SNV	exonic	Eml4	1	Shared
M1	M1	chr17	83441359	83441359	T	A	SNV	exonic	Eml4	0.976573	Shared
M1	M1	chr17	83477824	83477824	T	C	SNV	exonic	Eml4	0.885729	Shared
M1	M1	chr17	84672164	84672164	T	C	SNV	exonic	Abcg5	1	Shared
M1	M1	chr17	84697532	84697532	T	C	SNV	exonic	Abcg8	0.713125	Shared
M1	M1	chr17	85028599	85028599	T	G	SNV	exonic	Slc3a1	1	Shared
M1	M1	chr17	86136436	86136436	-	T	Insertion	exonic	Srbd1	0.709492	Shared
M1	M1	chr17	86488208	86488208	A	G	SNV	exonic	Prkce	1	Shared
M1	M1	chr17	86797142	86797142	A	C	SNV	exonic	Epas1	0.744921	Shared
M1	M1	chr17	87672625	87672628	GTTG	-	Deletion	exonic	Msh2	1	Shared
M1	M1	chr17	87696538	87696538	T	C	SNV	exonic	Msh2	0.726752	Shared
M1	M1	chr17	87719442	87719442	G	A	SNV	exonic	Msh2	0.417882	Shared
M1	M1	chr18	3426822	3426822	C	T	SNV	exonic	Cul2	NA	Shared
M1	M1	chr18	3426897	3426897	T	C	SNV	exonic	Cul2	NA	Shared
M1	M1	chr18	4673014	4673014	T	C	SNV	exonic	Jcad	NA	Shared
M1	M1	chr18	6057540	6057540	T	C	SNV	exonic	Arhgap12	1	Shared
M1	M1	chr18	7268573	7268573	A	G	SNV	exonic	Armc4	1	Shared
M1	M1	chr18	10070697	10070697	T	A	SNV	exonic	Rock1	1	Shared
M1	M1	chr18	11084349	11084349	A	G	SNV	exonic	Gata6	1	Shared
M1	M1	chr18	12490947	12490947	T	C	SNV	exonic	Lama3	0.962946	Shared
M1	M1	chr18	12497949	12497949	T	C	SNV	exonic	Lama3	0.976573	Shared
M1	M1	chr18	13846082	13846082	A	G	SNV	exonic	Zfp521	1	Shared
M1	M1	chr18	20449820	20449820	G	A	SNV	exonic	Dsg4	1	Shared
M1	M1	chr18	20601741	20601741	A	G	SNV	exonic	Dsg2	0.935693	Shared
M1	M1	chr18	22952177	22952177	T	G	SNV	exonic	Nol4	0.9902	Shared
M1	M1	chr18	24017798	24017798	A	-	Deletion	exonic	Zfp24	1	Passage 0
M1	M1	chr18	25340381	25340381	A	G	SNV	exonic	AW554918	1	Shared
M1	M1	chr18	25502943	25502943	G	A	SNV	exonic	Celf4	1	Shared
M1	M1	chr18	32123645	32123645	T	C	SNV	exonic	Proc	1	Shared
M1	M1	chr18	34314304	34314304	A	C	SNV	exonic	Apc	1	Shared
M1	M1	chr18	34644085	34644085	A	G	SNV	exonic	Cdc23	1	Shared
M1	M1	chr18	34645077	34645077	A	G	SNV	exonic	Cdc23	1	Passage 0
M1	M1	chr18	34808729	34808729	A	G	SNV	exonic	Kdm3b	0.849391	Shared
M1	M1	chr18	35179903	35179903	G	A	SNV	exonic	Ctnna1	1	Shared
M1	M1	chr18	35587673	35587673	T	C	SNV	exonic	Matr3	0.504184	Shared
M1	M1	chr18	36691444	36691444	G	-	Deletion	exonic	E230025N22Rik	0.90844	Shared
M1	M1	chr18	36744198	36744198	T	C	SNV	exonic	Ndufa2	1	Passage 0
M1	M1	chr18	36770182	36770182	C	-	Deletion	exonic	Hars	1	Shared
M1	M1	chr18	36961044	36961044	G	A	SNV	exonic	Pcdha5	1	Shared
M1	M1	chr18	37006531	37006531	T	C	SNV	exonic	Pcdha10	1	Shared
M1	M1	chr18	37021442	37021442	T	C	SNV	exonic	Pcdha12	0.962946	Shared
M1	M1	chr18	37301004	37301004	T	C	SNV	exonic	Pcdhb3	1	Shared
M1	M1	chr18	37302556	37302556	A	G	SNV	exonic	Pcdhb3	0.835765	Passage 0
M1	M1	chr18	37343913	37343913	T	C	SNV	exonic	Pcdhb7	0.835765	Shared
M1	M1	chr18	37402840	37402840	G	A	SNV	exonic	Pcdhb9	0.822138	Shared
M1	M1	chr18	37473936	37473936	T	C	SNV	exonic	Pcdhb15	1	Shared
M1	M1	chr18	37474704	37474704	A	-	Deletion	exonic	Pcdhb15	1	Shared
M1	M1	chr18	37478234	37478234	A	G	SNV	exonic	Pcdhb16	1	Shared
M1	M1	chr18	37680939	37680939	G	T	SNV	exonic	Pcdhgb1	1	Shared
M1	M1	chr18	37941753	37941753	A	G	SNV	exonic	Hdac3	1	Shared
M1	M1	chr18	38260027	38260027	T	A	SNV	exonic	Dele1	1	Shared
M1	M1	chr18	38283682	38283682	T	G	SNV	exonic	Pcdh12	1	Shared
M1	M1	chr18	38283868	38283868	A	T	SNV	exonic	Pcdh12	1	Shared
M1	M1	chr18	40258577	40258577	T	G	SNV	exonic	Kctd16	0.944778	Shared
M1	M1	chr18	42178844	42178844	G	A	SNV	exonic	Plac8l1	0.94932	Shared
M1	M1	chr18	42731875	42731875	A	G	SNV	exonic	Ppp2r2b	1	Shared
M1	M1	chr18	43540648	43540648	T	C	SNV	exonic	Jakmip2	1	Shared
M1	M1	chr18	44275599	44275599	A	-	Deletion	exonic	Npy6r	1	Shared
M1	M1	chr18	44847844	44847844	A	G	SNV	exonic	Ythdc2	0.735836	Shared
M1	M1	chr18	45559416	45559416	G	T	SNV	exonic	Kcnn2	1	Shared
M1	M1	chr18	46169299	46169299	A	G	SNV	exonic	Trim36	1	Shared
M1	M1	chr18	46290755	46290755	T	-	Deletion	exonic	Ccdc112	1	Passage 0
M1	M1	chr18	46505455	46505455	A	T	SNV	exonic	Fem1c	1	Shared
M1	M1	chr18	46607802	46607802	T	C	SNV	exonic	Eif1a	1	Shared
M1	M1	chr18	46720388	46720388	T	G	SNV	exonic	Cdo1	0.94932	Shared
M1	M1	chr18	47248622	47248622	T	A	SNV	exonic	Sema6a	1	Shared
M1	M1	chr18	49934633	49934633	T	C	SNV	exonic	Dmxl1	1	Shared
M1	M1	chr18	53383147	53383147	G	A	SNV	exonic	Snx24	1	Shared
M1	M1	chr18	56491908	56491908	A	C	SNV	exonic	Gramd3	0.64045	Shared
M1	M1	chr18	56728491	56728491	T	C	SNV	exonic	Lmnb1	1	Shared
M1	M1	chr18	56743311	56743311	T	A	SNV	exonic	Lmnb1	0.813054	Shared
M1	M1	chr18	61697778	61697778	T	C	SNV	exonic	Pcyox1l	1	Shared
M1	M1	chr18	63121323	63121323	T	G	SNV	exonic	Piezo2	1	Shared
M1	M1	chr18	65157969	65157969	A	G	SNV	exonic	Nedd4l	1	Shared
M1	M1	chr18	67428990	67428990	T	A	SNV	exonic	Afg3l2	0.962946	Shared
M1	M1	chr18	67807383	67807383	T	C	SNV	exonic	Cep192	1	Shared
M1	M1	chr18	71367155	71367155	T	C	SNV	exonic	Dcc	0.758547	Shared
M1	M1	chr18	74787239	74787239	T	G	SNV	exonic	Acaa2	1	Shared
M1	M1	chr18	75519813	75519813	T	C	SNV	exonic	Ctif	0.94932	Shared
M1	M1	chr18	75521651	75521651	T	C	SNV	exonic	Ctif	1	Shared
M1	M1	chr18	80408645	80408645	T	C	SNV	exonic	Ctdp1	0.758547	Shared
M1	M1	chr18	86404705	86404705	T	C	SNV	exonic	Neto1	1	Shared
M1	M1	chr18	86461304	86461304	A	G	SNV	exonic	Neto1	1	Shared
M1	M1	chr19	3378441	3378441	T	C	SNV	exonic	Cpt1a	NA	Shared
M1	M1	chr19	3628338	3628338	C	A	SNV	exonic	Lrp5	NA	Shared
M1	M1	chr19	3948632	3948632	A	G	SNV	exonic	Unc93b1	NA	Shared
M1	M1	chr19	4731990	4731990	G	A	SNV	exonic	Sptbn2	NA	Shared
M1	M1	chr19	4734063	4734063	T	C	SNV	exonic	Sptbn2	NA	Shared
M1	M1	chr19	4734128	4734128	A	G	SNV	exonic	Sptbn2	NA	Shared
M1	M1	chr19	4738431	4738431	G	T	SNV	exonic	Sptbn2	NA	Shared
M1	M1	chr19	4751156	4751156	G	A	SNV	exonic	Sptbn2	NA	Shared
M1	M1	chr19	4787834	4787834	A	C	SNV	exonic	Gm21992;Rbm4	NA	Shared
M1	M1	chr19	4841626	4841626	T	A	SNV	exonic	Ccdc87	NA	Shared
M1	M1	chr19	4891072	4891072	G	A	SNV	exonic	Bbs1	NA	Shared
M1	M1	chr19	4897632	4897632	A	G	SNV	exonic	Bbs1	NA	Shared
M1	M1	chr19	5288395	5288395	G	T	SNV	exonic	Sf3b2	NA	Shared
M1	M1	chr19	5496127	5496127	G	A	SNV	exonic	Snx32	NA	Shared
M1	M1	chr19	5666576	5666576	T	A	SNV	exonic	Pcnx3	NA	Shared
M1	M1	chr19	5685302	5685302	T	C	SNV	exonic	Pcnx3	NA	Shared
M1	M1	chr19	5704788	5704788	A	G	SNV	exonic	Kcnk7	NA	Shared
M1	M1	chr19	5721751	5721751	C	T	SNV	exonic	Ehbp1l1	NA	Shared
M1	M1	chr19	5892407	5892407	G	A	SNV	exonic	Tigd3	NA	Shared
M1	M1	chr19	5903752	5903752	T	C	SNV	exonic	Dpf2	NA	Shared
M1	M1	chr19	5906580	5906580	T	C	SNV	exonic	Dpf2	NA	Shared
M1	M1	chr19	5982837	5982837	A	C	SNV	exonic	Slc22a20	NA	Shared
M1	M1	chr19	6117964	6117964	A	G	SNV	exonic	Sac3d1	0.735836	Shared
M1	M1	chr19	6171394	6171394	T	C	SNV	exonic	Batf2	1	Passage 0
M1	M1	chr19	6832035	6832035	A	G	SNV	exonic	Rps6ka4	1	Shared
M1	M1	chr19	6906879	6906879	G	A	SNV	exonic	Prdx5	0.794885	Shared
M1	M1	chr19	6920185	6920185	T	A	SNV	exonic	Esrra	0.931151	Shared
M1	M1	chr19	8750017	8750017	A	G	SNV	exonic	Stx5a	0.472389	Shared
M1	M1	chr19	8794137	8794137	A	G	SNV	exonic	Polr2g	1	Shared
M1	M1	chr19	8804050	8804050	T	-	Deletion	exonic	Zbtb3	1	Shared
M1	M1	chr19	8890518	8890518	T	A	SNV	exonic	1810009A15Rik	0.863018	Shared
M1	M1	chr19	8895643	8895643	G	A	SNV	exonic	Ints5	0.794885	Shared
M1	M1	chr19	8959238	8959238	T	A	SNV	exonic	Tut1	0.840307	Shared
M1	M1	chr19	9878396	9878396	T	G	SNV	exonic	Incenp	1	Shared
M1	M1	chr19	10054643	10054643	A	G	SNV	exonic	Fads3	0.794885	Shared
M1	M1	chr19	10207246	10207246	T	G	SNV	exonic	Tmem258	0.876645	Shared
M1	M1	chr19	10656684	10656684	G	A	SNV	exonic	Vwce	0.490558	Shared
M1	M1	chr19	10791167	10791167	A	G	SNV	exonic	Cd6	0.90844	Passage 0
M1	M1	chr19	11068434	11068434	T	C	SNV	exonic	Ms4a8a	0.958404	Shared
M1	M1	chr19	11068459	11068459	T	C	SNV	exonic	Ms4a8a	0.994742	Shared
M1	M1	chr19	12861870	12861870	T	G	SNV	exonic	Olfr1444	0.59957	Shared
M1	M1	chr19	12901283	12901283	T	C	SNV	exonic	Olfr1447	0.958404	Shared
M1	M1	chr19	12953920	12953920	T	C	SNV	exonic	Olfr1450	0.912982	Shared
M1	M1	chr19	12954304	12954304	C	A	SNV	exonic	Olfr1450	0.37246	Shared
M1	M1	chr19	13146544	13146544	T	-	Deletion	exonic	Olfr1459	0.749463	Shared
M1	M1	chr19	13502426	13502426	A	G	SNV	exonic	Olfr1477	1	Shared
M1	M1	chr19	13502951	13502951	G	T	SNV	exonic	Olfr1477	0.717668	Shared
M1	M1	chr19	13530453	13530453	A	G	SNV	exonic	Olfr1480	0.622281	Shared
M1	M1	chr19	13633635	13633635	T	-	Deletion	exonic	Olfr1489	0.776716	Shared
M1	M1	chr19	13705333	13705333	A	G	SNV	exonic	Olfr1491	0.86756	Shared
M1	M1	chr19	13795252	13795252	A	G	SNV	exonic	Olfr1497	0.917524	Shared
M1	M1	chr19	13828335	13828335	A	G	SNV	exonic	Olfr1500	0.704041	Shared
M1	M1	chr19	13919308	13919308	G	A	SNV	exonic	Olfr1505	0.676788	Shared
M1	M1	chr19	16383254	16383254	G	A	SNV	exonic	Gnaq	0.672246	Shared
M1	M1	chr19	16640010	16640010	A	G	SNV	exonic	Vps13a	1	Shared
M1	M1	chr19	16872425	16872425	A	G	SNV	exonic	Foxb2	0.794885	Passage 0
M1	M1	chr19	20620089	20620089	A	G	SNV	exonic	Aldh1a1	0.785801	Shared
M1	M1	chr19	22711917	22711917	T	G	SNV	exonic	Trpm3	1	Shared
M1	M1	chr19	23705761	23705761	A	-	Deletion	exonic	Ptar1	0.68133	Shared
M1	M1	chr19	24096635	24096635	G	A	SNV	exonic	Tjp2	0.76309	Shared
M1	M1	chr19	24476650	24476650	A	G	SNV	exonic	Fam122a	0.813054	Shared
M1	M1	chr19	25155898	25155898	C	T	SNV	exonic	Dock8	0.822138	Shared
M1	M1	chr19	25430990	25430990	G	A	SNV	exonic	Kank1	0.567775	Shared
M1	M1	chr19	27424238	27424238	T	G	SNV	exonic	Pum3	0.726752	Shared
M1	M1	chr19	29331951	29331952	TG	AA	DBS	exonic	Rln1	0.894813	Shared
M1	M1	chr19	29385411	29385411	A	C	SNV	exonic	Cd274	1	Shared
M1	M1	chr19	29646076	29646076	C	T	SNV	exonic	Ermp1	0.831223	Shared
M1	M1	chr19	31083835	31083835	C	A	SNV	exonic	Cstf2t	0.749463	Shared
M1	M1	chr19	31918108	31918108	G	A	SNV	exonic	A1cf	0.785801	Shared
M1	M1	chr19	32006315	32006315	T	C	SNV	exonic	Asah2	0.572317	Shared
M1	M1	chr19	32019026	32019026	A	G	SNV	exonic	Asah2	0.90844	Shared
M1	M1	chr19	33580554	33580554	T	C	SNV	exonic	Lipo3	0.813054	Shared
M1	M1	chr19	33784739	33784739	A	G	SNV	exonic	Lipo1	1	Shared
M1	M1	chr19	34112943	34112943	A	G	SNV	exonic	Lipm	0.881187	Shared
M1	M1	chr19	34574272	34574272	A	-	Deletion	exonic	Ifit2	0.790343	Shared
M1	M1	chr19	34675217	34675217	T	A	SNV	exonic	Slc16a12	0.731294	Shared
M1	M1	chr19	36117933	36117933	A	G	SNV	exonic	Ankrd1	1	Shared
M1	M1	chr19	36852863	36852863	A	G	SNV	exonic	Tnks2	0.994742	Shared
M1	M1	chr19	37002457	37002457	A	C	SNV	exonic	Btaf1	1	Shared
M1	M1	chr19	37004629	37004629	T	G	SNV	exonic	Btaf1	0.713125	Shared
M1	M1	chr19	38097601	38097601	C	A	SNV	exonic	Ffar4	0.608655	Passage 0
M1	M1	chr19	38157525	38157525	T	C	SNV	exonic	Pde6c	0.699499	Shared
M1	M1	chr19	38178147	38178147	A	T	SNV	exonic	Pde6c	1	Shared
M1	M1	chr19	38719568	38719568	T	C	SNV	exonic	Plce1	0.790343	Shared
M1	M1	chr19	39851197	39851197	A	G	SNV	exonic	Cyp2c69	0.890271	Shared
M1	M1	chr19	40337027	40337027	T	A	SNV	exonic	Sorbs1	0.872102	Shared
M1	M1	chr19	40914922	40914922	A	G	SNV	exonic	Zfp518a	0.808512	Shared
M1	M1	chr19	41223143	41223143	A	G	SNV	exonic	Tm9sf3	1	Shared
M1	M1	chr19	41600584	41600584	G	A	SNV	exonic	Slit1	0.90844	Shared
M1	M1	chr19	42033786	42033786	A	G	SNV	exonic	Ubtd1	0.972031	Shared
M1	M1	chr19	42124970	42124970	A	G	SNV	exonic	Avpi1	0.676788	Shared
M1	M1	chr19	42770757	42770757	T	C	SNV	exonic	Hps1	1	Shared
M1	M1	chr19	43852322	43852322	T	C	SNV	exonic	Dnmbp	1	Shared
M1	M1	chr19	44973627	44973627	T	C	SNV	exonic	Slf2	0.704041	Shared
M1	M1	chr19	45021748	45021748	T	C	SNV	exonic	Lzts2	0.844849	Shared
M1	M1	chr19	45021752	45021752	A	G	SNV	exonic	Lzts2	0.876645	Shared
M1	M1	chr19	45024867	45024867	A	G	SNV	exonic	Lzts2	0.663161	Passage 0
M1	M1	chr19	46005527	46005527	A	C	SNV	exonic	Hps6	0.985657	Shared
M1	M1	chr19	46069744	46069744	C	-	Deletion	exonic	Pprc1	1	Passage 0
M1	M1	chr19	46314739	46314739	G	A	SNV	exonic	Psd	1	Shared
M1	M1	chr19	46515108	46515108	T	C	SNV	exonic	Trim8	0.576859	Shared
M1	M1	chr19	46892273	46892273	T	C	SNV	exonic	Nt5c2	0.449678	Shared
M1	M1	chr19	47071070	47071070	T	C	SNV	exonic	Taf5	0.713125	Shared
M1	M1	chr19	47273354	47273354	G	A	SNV	exonic	Sh3pxd2a	0.749463	Shared
M1	M1	chr19	47397847	47397847	A	C	SNV	exonic	Sh3pxd2a	0.390629	Shared
M1	M1	chr19	47528700	47528700	G	A	SNV	exonic	Stn1	0.717668	Shared
M1	M1	chr19	47986451	47986451	T	C	SNV	exonic	Cfap58	1	Shared
M1	M1	chr19	48029153	48029153	T	C	SNV	exonic	Cfap58	0.59957	Shared
M1	M1	chr19	48802727	48802727	T	C	SNV	exonic	Sorcs3	0.499642	Shared
M1	M1	chr19	50175145	50175145	C	T	SNV	exonic	Sorcs1	1	Shared
M1	M1	chr19	50222155	50222155	G	A	SNV	exonic	Sorcs1	0.726752	Shared
M1	M1	chr19	53618785	53618785	T	C	SNV	exonic	Smc3	0.654077	Shared
M1	M1	chr19	53909279	53909279	T	C	SNV	exonic	Pdcd4	0.835765	Shared
M1	M1	chr19	55079283	55079283	G	T	SNV	exonic	Gpam	0.972031	Shared
M1	M1	chr19	55279530	55279530	G	A	SNV	exonic	Acsl5	0.626824	Shared
M1	M1	chr19	56354181	56354181	T	C	SNV	exonic	Nrap	0.744921	Shared
M1	M1	chr19	58786064	58786064	T	C	SNV	exonic	1700019N19Rik	0.726752	Passage 0
M1	M1	chr19	58799428	58799428	T	C	SNV	exonic	Hspa12a	1	Shared
M1	M1	chr19	59315342	59315342	G	T	SNV	exonic	Pdzd8	0.831223	Shared
M1	M1	chr19	59942929	59942929	A	G	SNV	exonic	Rab11fip2	0.926609	Shared
M1	M1	chr19	60220552	60220552	T	-	Deletion	exonic	Fam204a	0.540522	Shared
M1	M1	chr19	60779422	60779422	T	C	SNV	exonic	Eif3a	0.59957	Shared
M1	M1	chr19	60822321	60822321	A	C	SNV	exonic	Dennd10	0.708583	Shared
M1	M1	chr2	3322572	3322572	T	G	SNV	exonic	Nmt2	1	Shared
M1	M1	chr2	4905559	4905559	A	G	SNV	exonic	Sephs1	0.576859	Shared
M1	M1	chr2	5301541	5301541	T	C	SNV	exonic	Camk1d	1	Shared
M1	M1	chr2	5868131	5868131	A	G	SNV	exonic	Nudt5	1	Shared
M1	M1	chr2	5979843	5979843	T	C	SNV	exonic	Upf2	1	Shared
M1	M1	chr2	10542999	10542999	G	A	SNV	exonic	Sfmbt2	1	Shared
M1	M1	chr2	12247512	12247512	A	G	SNV	exonic	Itga8	1	Shared
M1	M1	chr2	16512035	16512035	A	G	SNV	exonic	Plxdc2	1	Shared
M1	M1	chr2	21212697	21212697	A	G	SNV	exonic	Thnsl1	1	Shared
M1	M1	chr2	21826485	21826485	A	G	SNV	exonic	Gpr158	1	Shared
M1	M1	chr2	22241098	22241098	T	G	SNV	exonic	Myo3a	1	Shared
M1	M1	chr2	22946731	22946731	G	T	SNV	exonic	Abi1	1	Shared
M1	M1	chr2	23155778	23155778	T	C	SNV	exonic	Mastl	1	Shared
M1	M1	chr2	24159749	24159749	G	T	SNV	exonic	Il1f8	1	Shared
M1	M1	chr2	24687761	24687761	A	G	SNV	exonic	Cacna1b	0.694957	Shared
M1	M1	chr2	24926993	24926993	A	G	SNV	exonic	Arrdc1	1	Shared
M1	M1	chr2	24953277	24953277	T	C	SNV	exonic	Zmynd19	0.894813	Shared
M1	M1	chr2	24963493	24963493	T	G	SNV	exonic	Dph7	1	Shared
M1	M1	chr2	25083075	25083075	T	G	SNV	exonic	Entpd8	0.940235	Shared
M1	M1	chr2	25285324	25285324	T	C	SNV	exonic	Anapc2	0.876645	Shared
M1	M1	chr2	25318882	25318882	C	T	SNV	exonic	Grin1	1	Shared
M1	M1	chr2	25434930	25434930	A	G	SNV	exonic	Abca2	1	Shared
M1	M1	chr2	25446007	25446007	G	T	SNV	exonic	Abca2	1	Shared
M1	M1	chr2	25569073	25569073	T	C	SNV	exonic	Mamdc4	1	Shared
M1	M1	chr2	25587510	25587510	T	C	SNV	exonic	Rabl6	1	Shared
M1	M1	chr2	25864026	25864026	T	C	SNV	exonic	Kcnt1	1	Shared
M1	M1	chr2	25900284	25900284	G	A	SNV	exonic	Kcnt1	1	Shared
M1	M1	chr2	26460071	26460071	A	G	SNV	exonic	Notch1	1	Shared
M1	M1	chr2	27268189	27268189	C	A	SNV	exonic	Vav2	0.962946	Shared
M1	M1	chr2	28547595	28547595	A	G	SNV	exonic	Ralgds	1	Shared
M1	M1	chr2	28615321	28615321	C	T	SNV	exonic	Gfi1b	1	Shared
M1	M1	chr2	29054815	29054815	T	C	SNV	exonic	Cfap77	1	Shared
M1	M1	chr2	29702511	29702511	A	G	SNV	exonic	Rapgef1	0.781258	Shared
M1	M1	chr2	29787518	29787518	A	G	SNV	exonic	Trub2	1	Shared
M1	M1	chr2	30107639	30107639	C	T	SNV	exonic	Zer1	1	Shared
M1	M1	chr2	30191939	30191939	A	G	SNV	exonic	Kyat1	0.9902	Shared
M1	M1	chr2	30257289	30257289	G	A	SNV	exonic	Lrrc8a	1	Shared
M1	M1	chr2	30341822	30341822	A	C	SNV	exonic	Nup188	1	Shared
M1	M1	chr2	31207697	31207697	A	G	SNV	exonic	Gpr107	1	Shared
M1	M1	chr2	31420217	31420217	G	A	SNV	exonic	Hmcn2	0.999284	Shared
M1	M1	chr2	31457994	31457994	A	G	SNV	exonic	Hmcn2	1	Shared
M1	M1	chr2	32279098	32279098	T	C	SNV	exonic	Swi5	1	Shared
M1	M1	chr2	32304867	32304867	G	A	SNV	exonic	Golga2	1	Shared
M1	M1	chr2	32376025	32376025	T	C	SNV	exonic	Ciz1	1	Shared
M1	M1	chr2	32396335	32396335	G	A	SNV	exonic	Ptges2	1	Passage 0
M1	M1	chr2	32578182	32578182	A	G	SNV	exonic	Pip5kl1	0.885729	Shared
M1	M1	chr2	32672228	32672228	A	G	SNV	exonic	Eng	0.817596	Shared
M1	M1	chr2	32692686	32692686	A	G	SNV	exonic	Fpgs	1	Shared
M1	M1	chr2	32709924	32709924	C	A	SNV	exonic	Cdk9	1	Shared
M1	M1	chr2	32710556	32710556	T	C	SNV	exonic	Cdk9	1	Shared
M1	M1	chr2	32747032	32747032	C	T	SNV	exonic	Sh2d3c	0.972031	Shared
M1	M1	chr2	34994969	34994969	A	T	SNV	exonic	Hc	1	Shared
M1	M1	chr2	35160329	35160329	A	C	SNV	exonic	Cntrl	1	Shared
M1	M1	chr2	35173041	35173041	A	G	SNV	exonic	Cntrl	0.808512	Shared
M1	M1	chr2	35302572	35302572	A	G	SNV	exonic	Gsn	1	Shared
M1	M1	chr2	36640083	36640083	C	A	SNV	exonic	Olfr345	1	Shared
M1	M1	chr2	36688308	36688308	A	G	SNV	exonic	Olfr346	0.82668	Shared
M1	M1	chr2	37405335	37405335	A	C	SNV	exonic	Rc3h2	0.853934	Shared
M1	M1	chr2	39204849	39204849	C	A	SNV	exonic	Ppp6c	1	Shared
M1	M1	chr2	40597002	40597002	T	A	SNV	exonic	Lrp1b	1	Shared
M1	M1	chr2	40869152	40869152	-	T	Insertion	exonic	Lrp1b	1	Shared
M1	M1	chr2	41245981	41245981	A	G	SNV	exonic	Lrp1b	0.962946	Shared
M1	M1	chr2	41302822	41302822	T	A	SNV	exonic	Lrp1b	0.853934	Shared
M1	M1	chr2	41476706	41476706	A	G	SNV	exonic	Lrp1b	1	Shared
M1	M1	chr2	41670933	41670933	A	G	SNV	exonic	Lrp1b	1	Shared
M1	M1	chr2	43563104	43563104	T	-	Deletion	exonic	Kynu	1	Shared
M1	M1	chr2	50280373	50280373	A	T	SNV	exonic	Mmadhc	1	Shared
M1	M1	chr2	52258109	52258109	-	T	Insertion	exonic	Neb	1	Shared
M1	M1	chr2	52308741	52308741	T	C	SNV	exonic	Neb	1	Shared
M1	M1	chr2	58014983	58014983	G	T	SNV	exonic	Galnt5	0.9902	Shared
M1	M1	chr2	58038939	58038939	A	G	SNV	exonic	Galnt5	1	Shared
M1	M1	chr2	58790125	58790125	T	C	SNV	exonic	Upp2	0.953862	Shared
M1	M1	chr2	59337598	59337598	C	T	SNV	exonic	Pkp4	1	Shared
M1	M1	chr2	60534818	60534818	A	G	SNV	exonic	Pla2r1	1	Shared
M1	M1	chr2	62358806	62358806	C	T	SNV	exonic	Dpp4	1	Shared
M1	M1	chr2	63980119	63980119	G	-	Deletion	exonic	Fign	1	Shared
M1	M1	chr2	65494941	65494941	T	C	SNV	exonic	Scn3a	1	Shared
M1	M1	chr2	65670676	65670676	T	A	SNV	exonic	Scn2a	1	Shared
M1	M1	chr2	65670679	65670679	-	A	Insertion	exonic	Scn2a	1	Shared
M1	M1	chr2	66323359	66323359	C	A	SNV	exonic	Scn1a	1	Shared
M1	M1	chr2	67511066	67511066	A	-	Deletion	exonic	Xirp2	1	Shared
M1	M1	chr2	67515274	67515274	A	G	SNV	exonic	Xirp2	1	Shared
M1	M1	chr2	68118819	68118819	A	G	SNV	exonic	B3galt1	1	Shared
M1	M1	chr2	69483429	69483429	A	G	SNV	exonic	Lrp2	1	Shared
M1	M1	chr2	72946658	72946658	T	C	SNV	exonic	Sp3	1	Shared
M1	M1	chr2	74657913	74657913	C	T	SNV	exonic	Evx2	1	Passage 0
M1	M1	chr2	76593395	76593395	G	A	SNV	exonic	Osbpl6	1	Shared
M1	M1	chr2	76633559	76633559	C	G	SNV	exonic	Prkra	0.994742	Shared
M1	M1	chr2	76744385	76744385	T	C	SNV	exonic	Ttn	1	Shared
M1	M1	chr2	76757205	76757205	T	C	SNV	exonic	Ttn	0.781258	Shared
M1	M1	chr2	76796437	76796437	T	G	SNV	exonic	Ttn	0.985657	Shared
M1	M1	chr2	76894348	76894348	T	C	SNV	exonic	Ttn	0.9902	Shared
M1	M1	chr2	76908791	76908791	C	A	SNV	exonic	Ttn	1	Shared
M1	M1	chr2	76964513	76964513	C	T	SNV	exonic	Ttn	1	Shared
M1	M1	chr2	79338631	79338631	A	G	SNV	exonic	Cerkl	1	Shared
M1	M1	chr2	82253508	82253508	T	C	SNV	exonic	Zfp804a	0.64045	Shared
M1	M1	chr2	82981505	82981505	C	A	SNV	exonic	Fsip2	0.958404	Passage 0
M1	M1	chr2	82990575	82990575	T	G	SNV	exonic	Fsip2	0.713125	Shared
M1	M1	chr2	83879543	83879543	T	C	SNV	exonic	Fam171b	0.903898	Shared
M1	M1	chr2	84957700	84957700	T	C	SNV	exonic	Slc43a3	0.685872	Shared
M1	M1	chr2	85494138	85494138	T	C	SNV	exonic	Fads2b	0.68133	Shared
M1	M1	chr2	85663713	85663713	G	T	SNV	exonic	Olfr154	0.676788	Shared
M1	M1	chr2	85770074	85770074	T	C	SNV	exonic	Olfr1013	0.822138	Shared
M1	M1	chr2	85786374	85786374	T	C	SNV	exonic	Olfr1015	0.799427	Shared
M1	M1	chr2	86160001	86160001	T	C	SNV	exonic	Olfr1042	0.767632	Shared
M1	M1	chr2	86171105	86171105	A	C	SNV	exonic	Olfr1044	1	Shared
M1	M1	chr2	86198386	86198386	C	T	SNV	exonic	Olfr1045	0.649535	Shared
M1	M1	chr2	86385946	86385946	A	C	SNV	exonic	Olfr1058	0.840307	Shared
M1	M1	chr2	86850868	86850868	T	C	SNV	exonic	Olfr1095	0.717668	Shared
M1	M1	chr2	87108300	87108300	A	C	SNV	exonic	Olfr259	0.644992	Shared
M1	M1	chr2	87150261	87150261	A	G	SNV	exonic	Olfr1111	0.531437	Shared
M1	M1	chr2	87192179	87192179	T	C	SNV	exonic	Olfr1112	0.663161	Shared
M1	M1	chr2	87545195	87545195	A	C	SNV	exonic	Olfr1128	0.59957	Shared
M1	M1	chr2	87634924	87634924	G	T	SNV	exonic	Olfr1132	0.690414	Shared
M1	M1	chr2	87656102	87656102	-	T	Insertion	exonic	Olfr1134	0.813054	Shared
M1	M1	chr2	87656225	87656225	T	C	SNV	exonic	Olfr1134	0.572317	Shared
M1	M1	chr2	87672071	87672071	A	G	SNV	exonic	Olfr1135	0.649535	Shared
M1	M1	chr2	87711851	87711851	A	G	SNV	exonic	Olfr1137	0.90844	Shared
M1	M1	chr2	87746420	87746420	A	G	SNV	exonic	Olfr1140	0.740379	Shared
M1	M1	chr2	87746678	87746678	A	G	SNV	exonic	Olfr1140	0.717668	Shared
M1	M1	chr2	87810335	87810335	A	C	SNV	exonic	Olfr1145	0.922067	Shared
M1	M1	chr2	87903101	87903101	A	G	SNV	exonic	Olfr1154	0.844849	Shared
M1	M1	chr2	87990156	87990156	T	C	SNV	exonic	Olfr1158	0.754005	Shared
M1	M1	chr2	88006632	88006632	T	G	SNV	exonic	Olfr1160	0.704041	Shared
M1	M1	chr2	88024827	88024827	T	C	SNV	exonic	Olfr1161	0.808512	Shared
M1	M1	chr2	88034589	88034589	G	T	SNV	exonic	Olfr73	0.994742	Passage 0
M1	M1	chr2	88224136	88224136	C	T	SNV	exonic	Olfr1170	0.581402	Shared
M1	M1	chr2	88224667	88224667	A	G	SNV	exonic	Olfr1170	0.631366	Shared
M1	M1	chr2	88274217	88274217	T	C	SNV	exonic	Olfr1173	0.754005	Shared
M1	M1	chr2	88412257	88412257	G	A	SNV	exonic	Olfr1180	0.731294	Shared
M1	M1	chr2	88486943	88486943	C	A	SNV	exonic	Olfr1184	0.617739	Shared
M1	M1	chr2	88487664	88487664	A	G	SNV	exonic	Olfr1184	0.549606	Shared
M1	M1	chr2	88683472	88683472	C	T	SNV	exonic	Olfr1195	0.758547	Shared
M1	M1	chr2	88728866	88728866	T	A	SNV	exonic	Olfr1197	0.704041	Shared
M1	M1	chr2	88746125	88746125	G	T	SNV	exonic	Olfr1198	0.785801	Shared
M1	M1	chr2	88973366	88973366	T	-	Deletion	exonic	Olfr1213	0.794885	Shared
M1	M1	chr2	88973488	88973488	A	G	SNV	exonic	Olfr1213	0.754005	Shared
M1	M1	chr2	89055081	89055081	G	A	SNV	exonic	Olfr1218	0.699499	Shared
M1	M1	chr2	89325883	89325883	T	C	SNV	exonic	Olfr1232	1	Shared
M1	M1	chr2	89528023	89528023	T	C	SNV	exonic	Olfr1243	0.676788	Shared
M1	M1	chr2	89528058	89528058	G	T	SNV	exonic	Olfr1243	0.790343	Shared
M1	M1	chr2	89835084	89835084	A	G	SNV	exonic	Olfr1256	0.926609	Shared
M1	M1	chr2	90021796	90021796	A	G	SNV	exonic	Olfr1264	0.808512	Shared
M1	M1	chr2	90735467	90735467	A	G	SNV	exonic	Nup160	0.76309	Shared
M1	M1	chr2	91055505	91055505	T	C	SNV	exonic	Psmc3	0.758547	Shared
M1	M1	chr2	91163515	91163515	G	A	SNV	exonic	Madd	1	Shared
M1	M1	chr2	91169815	91169815	T	C	SNV	exonic	Madd	0.894813	Shared
M1	M1	chr2	91267251	91267251	A	G	SNV	exonic	Arfgap2	0.790343	Shared
M1	M1	chr2	91284247	91284247	A	G	SNV	exonic	1110051M20Rik	0.9902	Shared
M1	M1	chr2	97630251	97630251	C	T	SNV	exonic	Lrrc4c	1	Shared
M1	M1	chr2	102400017	102400017	A	C	SNV	exonic	Trim44	0.86756	Shared
M1	M1	chr2	103279747	103279747	A	-	Deletion	exonic	Ehf	1	Shared
M1	M1	chr2	105842294	105842294	T	C	SNV	exonic	Elp4	1	Shared
M1	M1	chr2	107295521	107295521	A	G	SNV	exonic	Kcna4	1	Shared
M1	M1	chr2	107296108	107296108	A	G	SNV	exonic	Kcna4	1	Shared
M1	M1	chr2	111190395	111190395	A	-	Deletion	exonic	A26c3	1	Shared
M1	M1	chr2	111231096	111231096	A	G	SNV	exonic	Olfr1275	0.994742	Shared
M1	M1	chr2	111335393	111335393	G	T	SNV	exonic	Olfr1282	1	Shared
M1	M1	chr2	111335694	111335694	C	A	SNV	exonic	Olfr1282	1	Shared
M1	M1	chr2	111335798	111335798	G	T	SNV	exonic	Olfr1282	1	Shared
M1	M1	chr2	111379635	111379635	T	C	SNV	exonic	Olfr1284	1	Shared
M1	M1	chr2	111379900	111379900	A	G	SNV	exonic	Olfr1284	1	Shared
M1	M1	chr2	111479432	111479432	C	T	SNV	exonic	Olfr1288	1	Shared
M1	M1	chr2	111483772	111483772	A	G	SNV	exonic	Olfr1289	1	Shared
M1	M1	chr2	111483866	111483866	A	G	SNV	exonic	Olfr1289	1	Shared
M1	M1	chr2	111621399	111621399	A	G	SNV	exonic	Olfr1297	1	Shared
M1	M1	chr2	111960686	111960686	G	T	SNV	exonic	Olfr1308	1	Shared
M1	M1	chr2	112008810	112008810	G	T	SNV	exonic	Olfr1310	1	Shared
M1	M1	chr2	112480011	112480011	G	T	SNV	exonic	Chrm5	1	Shared
M1	M1	chr2	112733018	112733018	T	C	SNV	exonic	Ryr3	1	Shared
M1	M1	chr2	112860487	112860487	A	C	SNV	exonic	Ryr3	1	Shared
M1	M1	chr2	114118768	114118768	T	C	SNV	exonic	Aqr	1	Shared
M1	M1	chr2	114195609	114195609	A	G	SNV	exonic	Zfp770	1	Shared
M1	M1	chr2	114197568	114197568	T	C	SNV	exonic	Zfp770	1	Shared
M1	M1	chr2	114568021	114568021	A	C	SNV	exonic	Dph6	1	Shared
M1	M1	chr2	117177703	117177703	A	G	SNV	exonic	Spred1	1	Shared
M1	M1	chr2	118461795	118461795	A	G	SNV	exonic	Eif2ak4	1	Shared
M1	M1	chr2	118792434	118792434	T	C	SNV	exonic	Disp2	0.735836	Shared
M1	M1	chr2	119139420	119139420	T	-	Deletion	exonic	Rmdn3	1	Shared
M1	M1	chr2	119248782	119248782	A	G	SNV	exonic	Spint1	1	Shared
M1	M1	chr2	119615650	119615650	A	G	SNV	exonic	Oip5	1	Shared
M1	M1	chr2	119771217	119771217	C	T	SNV	exonic	Rpap1	1	Shared
M1	M1	chr2	119774213	119774213	C	A	SNV	exonic	Rpap1	1	Shared
M1	M1	chr2	119916686	119916686	T	G	SNV	exonic	Mga	0.899356	Shared
M1	M1	chr2	120385778	120385778	A	-	Deletion	exonic	Tmem87a	1	Shared
M1	M1	chr2	120619100	120619100	A	G	SNV	exonic	Haus2	0.885729	Shared
M1	M1	chr2	120718818	120718818	A	G	SNV	exonic	Cdan1	0.953862	Shared
M1	M1	chr2	120728368	120728368	T	C	SNV	exonic	Cdan1	1	Shared
M1	M1	chr2	121208121	121208121	A	G	SNV	exonic	Trp53bp1	1	Shared
M1	M1	chr2	121336461	121336461	T	G	SNV	exonic	Ppip5k1	1	Shared
M1	M1	chr2	121342985	121342985	T	C	SNV	exonic	Ppip5k1	1	Shared
M1	M1	chr2	122798101	122798101	G	A	SNV	exonic	Sqor	0.903898	Shared
M1	M1	chr2	125563992	125563992	C	A	SNV	exonic	Cep152	1	Shared
M1	M1	chr2	125571702	125571702	T	C	SNV	exonic	Cep152	1	Shared
M1	M1	chr2	127028276	127028276	T	C	SNV	exonic	Ap4e1	1	Shared
M1	M1	chr2	127244968	127244968	T	A	SNV	exonic	Ciao1	1	Shared
M1	M1	chr2	127342469	127342469	T	A	SNV	exonic	Astl	0.994742	Shared
M1	M1	chr2	127534877	127534877	A	G	SNV	exonic	Prom2	1	Shared
M1	M1	chr2	128762161	128762161	T	G	SNV	exonic	Mertk	1	Shared
M1	M1	chr2	129206398	129206398	T	C	SNV	exonic	Slc20a1	1	Shared
M1	M1	chr2	129474620	129474620	A	G	SNV	exonic	F830045P16Rik	0.72221	Shared
M1	M1	chr2	130030004	130030005	AA	CC	DBS	exonic	Tgm3	0.994742	Shared
M1	M1	chr2	130422080	130422080	G	A	SNV	exonic	Pced1a	0.899356	Shared
M1	M1	chr2	130576734	130576734	C	T	SNV	exonic	Oxt	0.912982	Passage 0
M1	M1	chr2	130592006	130592006	T	C	SNV	exonic	Ubox5	1	Shared
M1	M1	chr2	130615821	130615821	A	G	SNV	exonic	Fastkd5	0.940235	Shared
M1	M1	chr2	130635857	130635857	T	C	SNV	exonic	Lzts3	1	Passage 0
M1	M1	chr2	131147179	131147179	C	T	SNV	exonic	1700037H04Rik	1	Shared
M1	M1	chr2	131274254	131274254	T	C	SNV	exonic	Pank2	1	Shared
M1	M1	chr2	131274262	131274262	C	A	SNV	exonic	Pank2	0.90844	Shared
M1	M1	chr2	132075453	132075453	T	C	SNV	exonic	Slc23a2	1	Shared
M1	M1	chr2	132240580	132240580	A	G	SNV	exonic	Tmem230	0.735836	Shared
M1	M1	chr2	132810462	132810462	T	C	SNV	exonic	Trmt6	1	Shared
M1	M1	chr2	134643895	134643895	G	T	SNV	exonic	Tmx4	1	Shared
M1	M1	chr2	135294969	135294969	A	C	SNV	exonic	Plcb1	1	Shared
M1	M1	chr2	140129202	140129202	-	T	Insertion	exonic	Esf1	1	Shared
M1	M1	chr2	142712797	142712797	T	G	SNV	exonic	Kif16b	0.940235	Shared
M1	M1	chr2	152004194	152004194	T	C	SNV	exonic	Slc52a3	0.967489	Shared
M1	M1	chr2	152008019	152008019	G	A	SNV	exonic	Slc52a3	1	Shared
M1	M1	chr2	152343156	152343156	A	G	SNV	exonic	Trib3	0.76309	Shared
M1	M1	chr2	152736474	152736474	G	T	SNV	exonic	Id1	1	Shared
M1	M1	chr2	152875604	152875604	T	C	SNV	exonic	Tpx2	1	Shared
M1	M1	chr2	153232546	153232546	T	C	SNV	exonic	Plagl2	1	Shared
M1	M1	chr2	154504710	154504710	C	T	SNV	exonic	Cbfa2t2	1	Shared
M1	M1	chr2	154689632	154689632	A	G	SNV	exonic	Chmp4b	1	Shared
M1	M1	chr2	154884366	154884366	-	T	Insertion	exonic	Eif2s2	0.892088	Passage 0
M1	M1	chr2	155168787	155168787	T	C	SNV	exonic	Itch	1	Shared
M1	M1	chr2	155386694	155386694	T	C	SNV	exonic	Trp53inp2	0.90844	Passage 0
M1	M1	chr2	155799841	155799841	C	A	SNV	exonic	Mmp24	1	Shared
M1	M1	chr2	155831048	155831048	C	T	SNV	exonic	Fam83c	1	Shared
M1	M1	chr2	156019958	156019958	A	G	SNV	exonic	Fer1l4	1	Shared
M1	M1	chr2	156127698	156127698	A	G	SNV	exonic	Nfs1	0.613197	Shared
M1	M1	chr2	157027463	157027463	T	A	SNV	exonic	Soga1	0.863018	Shared
M1	M1	chr2	157104841	157104841	A	G	SNV	exonic	Samhd1	1	Shared
M1	M1	chr2	158007755	158007755	T	C	SNV	exonic	Tti1	1	Shared
M1	M1	chr2	158043501	158043501	A	G	SNV	exonic	Rprd1b	0.744921	Shared
M1	M1	chr2	158313555	158313555	C	A	SNV	exonic	Lbp	1	Shared
M1	M1	chr2	158495606	158495606	C	A	SNV	exonic	Ralgapb	0.781258	Shared
M1	M1	chr2	158768178	158768178	C	T	SNV	exonic	Fam83d	0.790343	Shared
M1	M1	chr2	160774585	160774585	G	A	SNV	exonic	Plcg1	1	Shared
M1	M1	chr2	161014152	161014152	T	C	SNV	exonic	Chd6	1	Shared
M1	M1	chr2	164032567	164032567	T	C	SNV	exonic	Pabpc1l	0.576859	Shared
M1	M1	chr2	164488344	164488344	A	C	SNV	exonic	Dbndd2	1	Shared
M1	M1	chr2	166644807	166644807	T	C	SNV	exonic	Prex1	1	Shared
M1	M1	chr2	168183899	168183899	T	C	SNV	exonic	Adnp	1	Shared
M1	M1	chr2	168231377	168231377	T	A	SNV	exonic	Mocs3	1	Passage 0
M1	M1	chr2	168925880	168925880	G	A	SNV	exonic	Zfp64	0.731294	Shared
M1	M1	chr2	168935270	168935270	A	G	SNV	exonic	Zfp64	1	Shared
M1	M1	chr2	172427589	172427589	T	G	SNV	exonic	Cass4	1	Shared
M1	M1	chr2	172432369	172432369	G	A	SNV	exonic	Cass4	1	Shared
M1	M1	chr2	172454295	172454295	T	C	SNV	exonic	Gcnt7	1	Shared
M1	M1	chr2	172870250	172870250	A	G	SNV	exonic	Bmp7	1	Shared
M1	M1	chr2	173528205	173528205	T	C	SNV	exonic	1700021F07Rik	1	Shared
M1	M1	chr2	174646241	174646241	C	A	SNV	exonic	Zfp831	0.903898	Shared
M1	M1	chr2	177833020	177833020	T	G	SNV	exonic	Gm14325	1	Shared
M1	M1	chr2	180583499	180583499	A	G	SNV	exonic	Mrgbp	1	Shared
M1	M1	chr2	180714861	180714861	A	G	SNV	exonic	Gid8	1	Shared
M1	M1	chr2	180776339	180776339	C	T	SNV	exonic	Bhlhe23	0.694957	Shared
M1	M1	chr2	181253897	181253897	T	C	SNV	exonic	Gmeb2	0.881187	Shared
M1	M1	chr2	181424252	181424252	A	G	SNV	exonic	Zbtb46	0.858476	Shared
M1	M1	chr2	181596834	181596834	G	-	Deletion	exonic	Samd10	1	Shared
M1	M1	chr2	181655558	181655558	T	G	SNV	exonic	Prpf6	1	Shared
M1	M1	chr2	181685886	181685886	T	C	SNV	exonic	Tcea2	0.953862	Shared
M1	M1	chr3	5399749	5399749	C	T	SNV	exonic	Zfhx4	NA	Shared
M1	M1	chr3	5412507	5412507	T	C	SNV	exonic	Zfhx4	NA	Shared
M1	M1	chr3	9699537	9699537	T	G	SNV	exonic	Pag1	NA	Shared
M1	M1	chr3	14115763	14115763	G	A	SNV	exonic	Ralyl	1	Shared
M1	M1	chr3	14481097	14481097	G	T	SNV	exonic	Slc7a12	1	Shared
M1	M1	chr3	14562481	14562481	A	G	SNV	exonic	Lrrcc1	1	Shared
M1	M1	chr3	15548855	15548855	A	G	SNV	exonic	Sirpb1b	0.799427	Shared
M1	M1	chr3	17948824	17948824	G	T	SNV	exonic	Cypt12	1	Shared
M1	M1	chr3	19144391	19144391	A	-	Deletion	exonic	Armc1	1	Shared
M1	M1	chr3	20018856	20018856	C	T	SNV	exonic	Hps3	1	Shared
M1	M1	chr3	20082759	20082759	A	C	SNV	exonic	Hltf	1	Shared
M1	M1	chr3	28099736	28099736	T	C	SNV	exonic	Pld1	1	Shared
M1	M1	chr3	28794409	28794409	G	A	SNV	exonic	Eif5a2	0.899356	Shared
M1	M1	chr3	30598185	30598185	C	A	SNV	exonic	Actrt3	1	Shared
M1	M1	chr3	32462764	32462764	A	G	SNV	exonic	Pik3ca	1	Shared
M1	M1	chr3	33839106	33839106	A	C	SNV	exonic	Ccdc39	0.82668	Shared
M1	M1	chr3	36180189	36180189	A	-	Deletion	exonic	Qrfpr	1	Shared
M1	M1	chr3	36563190	36563190	T	C	SNV	exonic	Exosc9	1	Shared
M1	M1	chr3	37041373	37041373	G	T	SNV	exonic	4932438A13Rik	1	Shared
M1	M1	chr3	37065134	37065134	A	-	Deletion	exonic	Adad1	1	Shared
M1	M1	chr3	39007295	39007295	G	A	SNV	exonic	Fat4	1	Shared
M1	M1	chr3	49745073	49745073	T	-	Deletion	exonic	Pcdh18	1	Shared
M1	M1	chr3	49755889	49755889	C	A	SNV	exonic	Pcdh18	0.962946	Shared
M1	M1	chr3	53517015	53517015	T	C	SNV	exonic	Frem2	1	Shared
M1	M1	chr3	54222596	54222596	G	T	SNV	exonic	Trpc4	1	Shared
M1	M1	chr3	54696952	54696952	A	G	SNV	exonic	Supt20	1	Shared
M1	M1	chr3	54712177	54712177	A	G	SNV	exonic	Supt20	1	Shared
M1	M1	chr3	54794243	54794243	T	C	SNV	exonic	Smad9	1	Shared
M1	M1	chr3	55126586	55126586	C	T	SNV	exonic	Spg20	1	Shared
M1	M1	chr3	55135502	55135502	T	C	SNV	exonic	Spg20	1	Shared
M1	M1	chr3	55955482	55955482	A	G	SNV	exonic	Nbea	0.890271	Passage 0
M1	M1	chr3	56004774	56004774	G	T	SNV	exonic	Nbea	0.994742	Shared
M1	M1	chr3	56031502	56031502	C	A	SNV	exonic	Nbea	1	Shared
M1	M1	chr3	58555628	58555628	A	-	Deletion	exonic	Eif2a	1	Shared
M1	M1	chr3	59252205	59252205	A	G	SNV	exonic	Med12l	1	Shared
M1	M1	chr3	59327897	59327897	A	G	SNV	exonic	Igsf10	1	Shared
M1	M1	chr3	62603684	62603684	T	G	SNV	exonic	Gpr149	0.981115	Shared
M1	M1	chr3	64126612	64126612	G	A	SNV	exonic	Vmn2r2	1	Shared
M1	M1	chr3	64407011	64407011	G	T	SNV	exonic	Vmn2r4	0.912982	Shared
M1	M1	chr3	67596713	67596713	T	C	SNV	exonic	Mfsd1	1	Shared
M1	M1	chr3	68898566	68898566	T	C	SNV	exonic	Ift80	1	Shared
M1	M1	chr3	68927791	68927791	A	G	SNV	exonic	Ift80	1	Shared
M1	M1	chr3	69016773	69016773	A	G	SNV	exonic	Smc4	0.817596	Shared
M1	M1	chr3	69032881	69032881	A	-	Deletion	exonic	Smc4	1	Shared
M1	M1	chr3	72904307	72904307	G	T	SNV	exonic	Sis	1	Shared
M1	M1	chr3	76707951	76707951	C	T	SNV	exonic	Fstl5	0.808512	Shared
M1	M1	chr3	79618867	79618867	T	G	SNV	exonic	Etfdh	1	Shared
M1	M1	chr3	79652377	79652377	T	C	SNV	exonic	Rxfp1	1	Shared
M1	M1	chr3	80709440	80709440	G	T	SNV	exonic	Gria2	1	Shared
M1	M1	chr3	80860236	80860236	T	-	Deletion	exonic	Glrb	1	Shared
M1	M1	chr3	83008529	83008529	C	A	SNV	exonic	Fgg	1	Shared
M1	M1	chr3	83065924	83065924	A	-	Deletion	exonic	Plrg1	0.758547	Shared
M1	M1	chr3	83070683	83070683	A	C	SNV	exonic	Plrg1	0.981115	Shared
M1	M1	chr3	83767000	83767000	C	-	Deletion	exonic	Sfrp2	1	Passage 0
M1	M1	chr3	83922987	83922987	T	C	SNV	exonic	Tmem131l	1	Shared
M1	M1	chr3	83938699	83938699	T	-	Deletion	exonic	Tmem131l	0.898447	Passage 0
M1	M1	chr3	83940594	83940594	A	G	SNV	exonic	Tmem131l	0.985657	Shared
M1	M1	chr3	84970854	84970854	T	C	SNV	exonic	Fbxw7	1	Shared
M1	M1	chr3	86295172	86295172	T	A	SNV	exonic	Lrba	1	Shared
M1	M1	chr3	88449737	88449737	A	G	SNV	exonic	Sema4a	0.976573	Shared
M1	M1	chr3	89142439	89142439	A	T	SNV	exonic	Pklr	1	Shared
M1	M1	chr3	89150368	89150368	T	A	SNV	exonic	Hcn3	1	Shared
M1	M1	chr3	89218045	89218045	-	A	Insertion	exonic	Thbs3	1	Shared
M1	M1	chr3	89266743	89266743	T	G	SNV	exonic	Dpm3	1	Shared
M1	M1	chr3	89747241	89747241	G	T	SNV	exonic	Adar	0.858476	Shared
M1	M1	chr3	89954524	89954524	A	G	SNV	exonic	Atp8b2	1	Shared
M1	M1	chr3	90065588	90065588	G	T	SNV	exonic	1700094D03Rik	0.894813	Shared
M1	M1	chr3	90079822	90079822	C	A	SNV	exonic	Tpm3	1	Shared
M1	M1	chr3	90087733	90087733	G	A	SNV	exonic	Tpm3	1	Shared
M1	M1	chr3	90190923	90190923	C	T	SNV	exonic	Nup210l	1	Shared
M1	M1	chr3	92457041	92457041	A	G	SNV	exonic	Sprr3	0.94932	Shared
M1	M1	chr3	93471188	93471188	A	-	Deletion	exonic	Tchhl1	1	Shared
M1	M1	chr3	94489580	94489580	T	C	SNV	exonic	Celf3	0.758547	Shared
M1	M1	chr3	94524252	94524252	T	C	SNV	exonic	Snx27	1	Shared
M1	M1	chr3	94885727	94885727	A	G	SNV	exonic	Psmb4	1	Shared
M1	M1	chr3	95008482	95008482	T	C	SNV	exonic	Zfp687	1	Shared
M1	M1	chr3	95063659	95063659	A	T	SNV	exonic	Pip5k1a	0.994742	Shared
M1	M1	chr3	95118277	95118277	T	G	SNV	exonic	Vps72	1	Shared
M1	M1	chr3	95617169	95617169	A	G	SNV	exonic	Golph3l	0.90844	Shared
M1	M1	chr3	95617184	95617184	A	C	SNV	exonic	Golph3l	0.844849	Shared
M1	M1	chr3	95835683	95835683	A	G	SNV	exonic	Prpf3	0.767632	Shared
M1	M1	chr3	95899475	95899475	G	A	SNV	exonic	Car14	1	Shared
M1	M1	chr3	96046404	96046404	A	G	SNV	exonic	Vps45	1	Shared
M1	M1	chr3	96598470	96598470	A	-	Deletion	exonic	Ankrd34a	1	Passage 0
M1	M1	chr3	96650407	96650407	A	G	SNV	exonic	Itga10	1	Shared
M1	M1	chr3	97605207	97605207	A	G	SNV	exonic	Chd1l	0.926609	Shared
M1	M1	chr3	97629120	97629120	G	A	SNV	exonic	Fmo5	0.9902	Shared
M1	M1	chr3	97912727	97912727	T	C	SNV	exonic	Sec22b	1	Shared
M1	M1	chr3	98810942	98810942	C	A	SNV	exonic	Hsd3b6	0.912982	Shared
M1	M1	chr3	98884748	98884748	T	C	SNV	exonic	Hao2	1	Shared
M1	M1	chr3	100027194	100027194	A	G	SNV	exonic	Spag17	1	Shared
M1	M1	chr3	101003510	101003510	T	C	SNV	exonic	Cd101	1	Shared
M1	M1	chr3	101007941	101007941	T	C	SNV	exonic	Cd101	1	Shared
M1	M1	chr3	103137180	103137180	T	C	SNV	exonic	Dennd2c	1	Shared
M1	M1	chr3	103344483	103344483	A	G	SNV	exonic	Trim33	1	Shared
M1	M1	chr3	103809057	103809057	A	T	SNV	exonic	Dclre1b	1	Shared
M1	M1	chr3	104842708	104842708	G	A	SNV	exonic	Capza1	0.844849	Passage 0
M1	M1	chr3	105005546	105005546	C	A	SNV	exonic	Cttnbp2nl	1	Shared
M1	M1	chr3	105907366	105907366	T	A	SNV	exonic	Adora3	1	Shared
M1	M1	chr3	105978389	105978389	T	G	SNV	exonic	Ovgp1	1	Shared
M1	M1	chr3	106115283	106115283	T	C	SNV	exonic	Chia1	1	Shared
M1	M1	chr3	106733075	106733075	T	C	SNV	exonic	Lrif1	1	Shared
M1	M1	chr3	107195563	107195563	C	T	SNV	exonic	Kcna10	1	Shared
M1	M1	chr3	107311516	107311516	-	T	Insertion	exonic	Slc16a4	1	Shared
M1	M1	chr3	107554552	107554552	A	C	SNV	exonic	Ubl4b	1	Shared
M1	M1	chr3	107614596	107614596	A	G	SNV	exonic	Strip1	0.903898	Shared
M1	M1	chr3	108356310	108356310	T	G	SNV	exonic	Sort1	0.962946	Shared
M1	M1	chr3	108393128	108393128	T	C	SNV	exonic	Celsr2	1	Shared
M1	M1	chr3	108412795	108412795	T	C	SNV	exonic	Celsr2	0.917524	Shared
M1	M1	chr3	108427335	108427335	A	T	SNV	exonic	Sars	0.962946	Shared
M1	M1	chr3	108624645	108624645	A	G	SNV	exonic	Wdr47	0.994742	Shared
M1	M1	chr3	108862930	108862930	A	G	SNV	exonic	Fndc7	0.922067	Shared
M1	M1	chr3	114061524	114061524	A	C	SNV	exonic	Col11a1	1	Shared
M1	M1	chr3	114061537	114061537	A	G	SNV	exonic	Col11a1	1	Shared
M1	M1	chr3	115122665	115122665	A	C	SNV	exonic	Olfm3	1	Shared
M1	M1	chr3	116120811	116120811	C	T	SNV	exonic	Vcam1	0.899356	Shared
M1	M1	chr3	116539105	116539105	T	G	SNV	exonic	Dbt	1	Shared
M1	M1	chr3	116579629	116579629	T	C	SNV	exonic	Lrrc39	1	Shared
M1	M1	chr3	116772426	116772426	T	C	SNV	exonic	Agl	1	Shared
M1	M1	chr3	116895593	116895593	A	C	SNV	exonic	Frrs1	1	Shared
M1	M1	chr3	117671976	117671976	T	C	SNV	exonic	Plppr5	0.917524	Shared
M1	M1	chr3	119427246	119427246	T	A	SNV	exonic	Dpyd	1	Shared
M1	M1	chr3	123464785	123464785	A	G	SNV	exonic	Prss12	0.817596	Shared
M1	M1	chr3	123479673	123479673	A	G	SNV	exonic	Prss12	1	Shared
M1	M1	chr3	124321766	124321766	A	G	SNV	exonic	Tram1l1	0.853934	Shared
M1	M1	chr3	125609527	125609527	C	T	SNV	exonic	Ndst4	1	Shared
M1	M1	chr3	126936750	126936750	G	A	SNV	exonic	Ank2	0.840307	Shared
M1	M1	chr3	127561543	127561543	A	G	SNV	exonic	Zgrf1	1	Shared
M1	M1	chr3	129848815	129848815	A	C	SNV	exonic	Cfi	1	Shared
M1	M1	chr3	129917081	129917081	A	G	SNV	exonic	Mcub	1	Shared
M1	M1	chr3	130529721	130529721	A	G	SNV	exonic	Col25a1	0.940235	Shared
M1	M1	chr3	131583214	131583214	G	A	SNV	exonic	Papss1	0.944778	Shared
M1	M1	chr3	132674053	132674053	T	C	SNV	exonic	Aimp1	1	Shared
M1	M1	chr3	132774443	132774443	A	G	SNV	exonic	Tbck	1	Shared
M1	M1	chr3	135523165	135523165	A	T	SNV	exonic	Manba	0.931151	Shared
M1	M1	chr3	135626634	135626634	A	G	SNV	exonic	Nfkb1	1	Shared
M1	M1	chr3	136881492	136881492	A	C	SNV	exonic	Ppp3ca	0.86756	Shared
M1	M1	chr3	138454720	138454720	A	T	SNV	exonic	Adh5	0.713125	Shared
M1	M1	chr3	141211441	141211441	C	T	SNV	exonic	Pdha2	1	Shared
M1	M1	chr3	142630640	142630640	T	G	SNV	exonic	Gbp2	1	Shared
M1	M1	chr3	144759179	144759179	A	G	SNV	exonic	Clca3a1	1	Shared
M1	M1	chr3	144915474	144915474	A	G	SNV	exonic	Clca4b	0.899356	Shared
M1	M1	chr3	145508859	145508859	T	G	SNV	exonic	Col24a1	1	Shared
M1	M1	chr3	146584619	146584619	A	C	SNV	exonic	Dnase2b	1	Shared
M1	M1	chr3	152428148	152428148	A	G	SNV	exonic	Zzz3	1	Shared
M1	M1	chr3	154222839	154222839	C	A	SNV	exonic	Slc44a5	0.922067	Shared
M1	M1	chr3	154621545	154621545	T	C	SNV	exonic	Cryz	1	Shared
M1	M1	chr3	154748496	154748496	T	A	SNV	exonic	Erich3	1	Shared
M1	M1	chr3	154938814	154938814	A	C	SNV	exonic	Tnni3k	1	Shared
M1	M1	chr3	155087320	155087320	A	G	SNV	exonic	Fpgt	1	Shared
M1	M1	chr3	155091427	155091427	A	G	SNV	exonic	Fpgt	1	Shared
M1	M1	chr3	157312902	157312902	C	T	SNV	exonic	Negr1	1	Shared
M1	M1	chr3	157994631	157994631	T	C	SNV	exonic	Ankrd13c	1	Shared
M1	M1	chr3	158170655	158170655	C	G	SNV	exonic	Lrrc7	1	Shared
M1	M1	chr4	3172475	3172475	T	C	SNV	exonic	Vmn1r2	NA	Shared
M1	M1	chr4	3560546	3560546	A	G	SNV	exonic	Tmem68	1	Shared
M1	M1	chr4	18110570	18110570	A	G	SNV	exonic	Mmp16	1	Shared
M1	M1	chr4	18860570	18860570	A	G	SNV	exonic	Cnbd1	0.922067	Shared
M1	M1	chr4	19623125	19623125	A	G	SNV	exonic	Wwp1	1	Shared
M1	M1	chr4	21781757	21781757	T	C	SNV	exonic	Usp45	1	Shared
M1	M1	chr4	24521278	24521278	T	C	SNV	exonic	Mms22l	1	Shared
M1	M1	chr4	24580115	24580115	T	C	SNV	exonic	Mms22l	1	Shared
M1	M1	chr4	25256093	25256093	T	C	SNV	exonic	Ufl1	1	Shared
M1	M1	chr4	32645212	32645212	A	G	SNV	exonic	Casp8ap2	1	Shared
M1	M1	chr4	32735428	32735428	G	T	SNV	exonic	Mdn1	1	Shared
M1	M1	chr4	33077460	33077460	G	A	SNV	exonic	Gabrr2	1	Shared
M1	M1	chr4	33246296	33246296	T	-	Deletion	exonic	Pnrc1	1	Shared
M1	M1	chr4	34810647	34810647	T	G	SNV	exonic	Zfp292	1	Shared
M1	M1	chr4	34810857	34810857	A	C	SNV	exonic	Zfp292	1	Shared
M1	M1	chr4	41045295	41045295	A	G	SNV	exonic	Aqp7	1	Shared
M1	M1	chr4	41093679	41093679	A	G	SNV	exonic	Aqp3	1	Shared
M1	M1	chr4	41480383	41480383	A	-	Deletion	exonic	Nudt2	1	Shared
M1	M1	chr4	43660748	43660748	T	C	SNV	exonic	Fam221b	1	Shared
M1	M1	chr4	43680743	43680743	C	T	SNV	exonic	Tmem8b	1	Shared
M1	M1	chr4	45307923	45307923	T	-	Deletion	exonic	Trmt10b	1	Shared
M1	M1	chr4	53083890	53083890	A	G	SNV	exonic	Abca1	1	Shared
M1	M1	chr4	57855968	57855968	T	G	SNV	exonic	Pakap	1	Shared
M1	M1	chr4	58956811	58956811	T	C	SNV	exonic	Zkscan16	1	Shared
M1	M1	chr4	59082446	59082446	A	G	SNV	exonic	Shoc1	1	Shared
M1	M1	chr4	59113907	59113907	A	G	SNV	exonic	Shoc1	1	Shared
M1	M1	chr4	59217182	59217182	A	C	SNV	exonic	Ugcg	1	Shared
M1	M1	chr4	59493202	59493202	A	C	SNV	exonic	Ptbp3	1	Shared
M1	M1	chr4	59911934	59911934	A	G	SNV	exonic	Slc46a2	1	Shared
M1	M1	chr4	63121350	63121350	C	T	SNV	exonic	Zfp618	1	Shared
M1	M1	chr4	63362563	63362563	T	G	SNV	exonic	Orm2	1	Shared
M1	M1	chr4	70281170	70281170	T	C	SNV	exonic	Cdk5rap2	1	Shared
M1	M1	chr4	70289913	70289913	T	C	SNV	exonic	Cdk5rap2	1	Shared
M1	M1	chr4	76059690	76059690	A	G	SNV	exonic	Ptprd	1	Shared
M1	M1	chr4	83417779	83417779	T	G	SNV	exonic	Snapc3	1	Shared
M1	M1	chr4	83751880	83751880	T	C	SNV	exonic	Ccdc171	1	Shared
M1	M1	chr4	88129016	88129016	T	C	SNV	exonic	Focad	1	Shared
M1	M1	chr4	96475526	96475526	T	A	SNV	exonic	Cyp2j8	1	Shared
M1	M1	chr4	98520916	98520916	T	C	SNV	exonic	Patj	1	Shared
M1	M1	chr4	98930943	98930943	C	T	SNV	exonic	Usp1	1	Shared
M1	M1	chr4	104679526	104679526	A	-	Deletion	exonic	Dab1	1	Shared
M1	M1	chr4	107106807	107106807	T	C	SNV	exonic	Cdcp2	1	Shared
M1	M1	chr4	107977643	107977643	C	T	SNV	exonic	Slc1a7	1	Shared
M1	M1	chr4	108523281	108523281	A	G	SNV	exonic	Tut4	1	Shared
M1	M1	chr4	108604075	108604075	A	G	SNV	exonic	Orc1	1	Shared
M1	M1	chr4	109065898	109065898	T	C	SNV	exonic	Osbpl9	1	Shared
M1	M1	chr4	109305685	109305685	T	G	SNV	exonic	Eps15	1	Shared
M1	M1	chr4	112624136	112624136	C	A	SNV	exonic	Skint2	1	Shared
M1	M1	chr4	113597701	113597701	A	G	SNV	exonic	Skint5	1	Shared
M1	M1	chr4	115041182	115041182	C	T	SNV	exonic	Stil	1	Shared
M1	M1	chr4	115068554	115068554	C	-	Deletion	exonic	Tal1	1	Shared
M1	M1	chr4	116089272	116089272	C	-	Deletion	exonic	Lrrc41	0.967489	Shared
M1	M1	chr4	116089541	116089541	A	G	SNV	exonic	Lrrc41	1	Shared
M1	M1	chr4	116100560	116100560	A	T	SNV	exonic	Rad54l	1	Shared
M1	M1	chr4	117681851	117681851	A	G	SNV	exonic	Dmap1	1	Shared
M1	M1	chr4	119258896	119258896	G	C	SNV	exonic	Cldn19	1	Shared
M1	M1	chr4	120886945	120886945	C	T	SNV	exonic	Rims3	1	Shared
M1	M1	chr4	121149028	121149028	T	C	SNV	exonic	Rlf	1	Shared
M1	M1	chr4	123471118	123471118	T	C	SNV	exonic	Macf1	1	Shared
M1	M1	chr4	124942369	124942369	T	C	SNV	exonic	9930104L06Rik	1	Shared
M1	M1	chr4	125059124	125059124	T	C	SNV	exonic	Dnali1	1	Shared
M1	M1	chr4	125623534	125623534	G	T	SNV	exonic	Grik3	1	Shared
M1	M1	chr4	126055071	126055071	A	C	SNV	exonic	Mrps15	1	Shared
M1	M1	chr4	126180790	126180790	A	G	SNV	exonic	Thrap3	1	Shared
M1	M1	chr4	126355121	126355121	G	A	SNV	exonic	Ago3	1	Shared
M1	M1	chr4	127312355	127312355	T	G	SNV	exonic	Gja4	1	Shared
M1	M1	chr4	128414294	128414294	A	G	SNV	exonic	Csmd2	1	Shared
M1	M1	chr4	128909374	128909374	A	G	SNV	exonic	Trim62	1	Shared
M1	M1	chr4	128948900	128948900	A	G	SNV	exonic	Azin2	1	Shared
M1	M1	chr4	129616489	129616489	T	-	Deletion	exonic	Iqcc	1	Shared
M1	M1	chr4	132459737	132459737	T	G	SNV	exonic	Med18	1	Shared
M1	M1	chr4	133064219	133064219	A	T	SNV	exonic	Ahdc1	1	Shared
M1	M1	chr4	133586009	133586009	T	C	SNV	exonic	Gpn2	1	Shared
M1	M1	chr4	133681690	133681690	G	A	SNV	exonic	Arid1a	1	Shared
M1	M1	chr4	133982834	133982834	C	T	SNV	exonic	Dhdds	1	Shared
M1	M1	chr4	134507331	134507331	T	C	SNV	exonic	Paqr7	1	Shared
M1	M1	chr4	134853048	134853048	T	C	SNV	exonic	Maco1	1	Passage 0
M1	M1	chr4	134885355	134885355	T	G	SNV	exonic	Rhd	1	Shared
M1	M1	chr4	135218645	135218645	A	G	SNV	exonic	Clic4	1	Shared
M1	M1	chr4	136554214	136554214	T	A	SNV	exonic	Kdm1a	1	Shared
M1	M1	chr4	137650397	137650397	T	C	SNV	exonic	Usp48	1	Shared
M1	M1	chr4	138320956	138320956	G	A	SNV	exonic	Pink1	1	Shared
M1	M1	chr4	138395569	138395569	A	G	SNV	exonic	Fam43b	1	Passage 0
M1	M1	chr4	139371766	139371766	T	C	SNV	exonic	Emc1	1	Shared
M1	M1	chr4	139640665	139640665	A	G	SNV	exonic	Aldh4a1	1	Shared
M1	M1	chr4	139655347	139655347	T	C	SNV	exonic	Tas1r2	1	Shared
M1	M1	chr4	141019224	141019224	T	G	SNV	exonic	Crocc	1	Shared
M1	M1	chr4	141388176	141388176	T	G	SNV	exonic	Clcnka	1	Shared
M1	M1	chr4	143792853	143792853	C	A	SNV	exonic	Pramel25	1	Shared
M1	M1	chr4	143810423	143810423	-	A	Insertion	exonic	Pramel26	1	Shared
M1	M1	chr4	149106266	149106266	A	G	SNV	exonic	Dffa	1	Shared
M1	M1	chr4	152020845	152020845	G	T	SNV	exonic	Zbtb48	1	Shared
M1	M1	chr4	154341810	154341810	G	A	SNV	exonic	Prdm16	1	Shared
M1	M1	chr4	154667400	154667400	A	G	SNV	exonic	Actrt2	1	Shared
M1	M1	chr4	154990701	154990701	A	G	SNV	exonic	Plch2	1	Shared
M1	M1	chr4	154996271	154996271	C	T	SNV	exonic	Plch2	1	Shared
M1	M1	chr4	155101290	155101290	A	G	SNV	exonic	Morn1	1	Shared
M1	M1	chr4	155887960	155887960	A	C	SNV	exonic	Ints11	1	Shared
M1	M1	chr4	155889483	155889483	A	C	SNV	exonic	Pusl1	1	Shared
M1	M1	chr4	155898928	155898928	G	T	SNV	exonic	Acap3	1	Shared
M1	M1	chr4	155966486	155966486	T	C	SNV	exonic	C1qtnf12	1	Shared
M1	M1	chr5	3590589	3590589	A	T	SNV	exonic	Rbm48	1	Shared
M1	M1	chr5	3673162	3673162	T	C	SNV	exonic	Tmbim7	0.894813	Shared
M1	M1	chr5	3679083	3679083	T	C	SNV	exonic	Tmbim7	1	Shared
M1	M1	chr5	3694788	3694788	T	G	SNV	exonic	Ankib1	1	Shared
M1	M1	chr5	3694802	3694802	T	C	SNV	exonic	Ankib1	1	Shared
M1	M1	chr5	4077213	4077213	A	G	SNV	exonic	Akap9	1	Shared
M1	M1	chr5	4756679	4756679	T	C	SNV	exonic	Fzd1	0.90844	Shared
M1	M1	chr5	5575381	5575381	T	C	SNV	exonic	Gm8773	1	Shared
M1	M1	chr5	6769297	6769297	A	G	SNV	exonic	Zfp804b	1	Shared
M1	M1	chr5	6771461	6771461	T	C	SNV	exonic	Zfp804b	0.94932	Shared
M1	M1	chr5	6778523	6778523	T	C	SNV	exonic	Zfp804b	1	Shared
M1	M1	chr5	7976914	7976914	A	G	SNV	exonic	Steap4	1	Shared
M1	M1	chr5	9121908	9121908	T	C	SNV	exonic	Dmtf1	0.863018	Shared
M1	M1	chr5	9512505	9512505	T	G	SNV	exonic	Grm3	1	Shared
M1	M1	chr5	14522284	14522284	G	A	SNV	exonic	Pclo	1	Shared
M1	M1	chr5	14678870	14678870	T	G	SNV	exonic	Pclo	0.940235	Shared
M1	M1	chr5	14681844	14681844	A	G	SNV	exonic	Pclo	1	Shared
M1	M1	chr5	16359028	16359028	T	C	SNV	exonic	Cacna2d1	0.813054	Shared
M1	M1	chr5	20215449	20215449	T	C	SNV	exonic	Magi2	1	Shared
M1	M1	chr5	20886461	20886461	A	-	Deletion	exonic	Tmem60	1	Shared
M1	M1	chr5	20886561	20886561	A	G	SNV	exonic	Tmem60	1	Shared
M1	M1	chr5	24320084	24320084	G	-	Deletion	exonic	Kcnh2	0.853934	Shared
M1	M1	chr5	24331946	24331946	A	G	SNV	exonic	Kcnh2	1	Shared
M1	M1	chr5	24380308	24380308	T	C	SNV	exonic	Nos3	1	Shared
M1	M1	chr5	24386328	24386328	A	G	SNV	exonic	Atg9b	1	Shared
M1	M1	chr5	24415419	24415419	C	A	SNV	exonic	Asic3	1	Shared
M1	M1	chr5	24751122	24751122	A	G	SNV	exonic	Crygn	0.735836	Shared
M1	M1	chr5	25261997	25261997	T	C	SNV	exonic	Galnt11	0.926609	Shared
M1	M1	chr5	25315029	25315029	A	G	SNV	exonic	Kmt2c	1	Shared
M1	M1	chr5	25315383	25315383	T	C	SNV	exonic	Kmt2c	1	Shared
M1	M1	chr5	25385690	25385690	A	C	SNV	exonic	Kmt2c	1	Shared
M1	M1	chr5	27760034	27760034	G	-	Deletion	exonic	Paxip1	1	Shared
M1	M1	chr5	29478259	29478259	T	A	SNV	exonic	Mnx1	1	Shared
M1	M1	chr5	30115901	30115901	C	T	SNV	exonic	Garem2	0.890271	Shared
M1	M1	chr5	30197383	30197383	G	T	SNV	exonic	Adgrf3	1	Shared
M1	M1	chr5	30257741	30257741	G	T	SNV	exonic	Selenoi	0.931151	Shared
M1	M1	chr5	30376329	30376329	T	G	SNV	exonic	Otof	1	Shared
M1	M1	chr5	31040436	31040436	T	C	SNV	exonic	Slc5a6	0.585944	Shared
M1	M1	chr5	31052806	31052806	T	C	SNV	exonic	Atraid	0.794885	Shared
M1	M1	chr5	31169119	31169121	CTC	-	Deletion	exonic	Gtf3c2	1	Shared
M1	M1	chr5	31169892	31169892	G	C	SNV	exonic	Gtf3c2	1	Shared
M1	M1	chr5	31169898	31169898	A	T	SNV	exonic	Gtf3c2	1	Shared
M1	M1	chr5	31198251	31198251	A	G	SNV	exonic	Snx17	1	Shared
M1	M1	chr5	31487652	31487652	A	G	SNV	exonic	4930548H24Rik	1	Shared
M1	M1	chr5	31488148	31488148	A	T	SNV	exonic	4930548H24Rik	1	Shared
M1	M1	chr5	32316596	32316596	T	G	SNV	exonic	Plb1	1	Shared
M1	M1	chr5	32829963	32829963	A	G	SNV	exonic	Prr14l	1	Shared
M1	M1	chr5	32831160	32831160	G	T	SNV	exonic	Prr14l	1	Shared
M1	M1	chr5	32979390	32979390	A	G	SNV	exonic	Depdc5	1	Shared
M1	M1	chr5	33389915	33389915	T	A	SNV	exonic	Uvssa	1	Shared
M1	M1	chr5	34848948	34848948	T	A	SNV	exonic	Htt	1	Shared
M1	M1	chr5	36818560	36818560	A	G	SNV	exonic	Man2b2	1	Shared
M1	M1	chr5	37107275	37107275	T	C	SNV	exonic	Jakmip1	1	Passage 0
M1	M1	chr5	37286411	37286411	C	-	Deletion	exonic	Crmp1	1	Shared
M1	M1	chr5	38673915	38673915	G	T	SNV	exonic	Zfp518b	1	Shared
M1	M1	chr5	39614829	39614829	A	C	SNV	exonic	Hs3st1	0.931151	Shared
M1	M1	chr5	41818693	41818693	T	C	SNV	exonic	Bod1l	1	Shared
M1	M1	chr5	44014873	44014873	T	G	SNV	exonic	Prom1	0.803969	Shared
M1	M1	chr5	49960819	49960819	T	C	SNV	exonic	Adgra3	1	Shared
M1	M1	chr5	52154101	52154101	T	G	SNV	exonic	Dhx15	0.858476	Shared
M1	M1	chr5	52848016	52848016	A	G	SNV	exonic	Anapc4	1	Shared
M1	M1	chr5	54104450	54104450	T	C	SNV	exonic	Stim2	1	Shared
M1	M1	chr5	57721359	57721359	T	C	SNV	exonic	Pcdh7	0.922067	Shared
M1	M1	chr5	63806698	63806698	A	T	SNV	exonic	Nwd2	1	Shared
M1	M1	chr5	64316379	64316379	A	G	SNV	exonic	Tbc1d1	0.894813	Shared
M1	M1	chr5	65223032	65223032	A	G	SNV	exonic	Wdr19	1	Shared
M1	M1	chr5	65423205	65423205	T	C	SNV	exonic	Ugdh	1	Shared
M1	M1	chr5	66026725	66026725	T	C	SNV	exonic	Rbm47	1	Shared
M1	M1	chr5	66289419	66289419	T	C	SNV	exonic	Nsun7	1	Shared
M1	M1	chr5	69110610	69110610	G	A	SNV	exonic	Kctd8	1	Shared
M1	M1	chr5	69541162	69541162	T	C	SNV	exonic	Yipf7	0.90844	Shared
M1	M1	chr5	69563130	69563130	C	A	SNV	exonic	Guf1	1	Shared
M1	M1	chr5	72353881	72353881	A	G	SNV	exonic	Corin	0.935693	Shared
M1	M1	chr5	72539709	72539709	C	T	SNV	exonic	Nfxl1	1	Shared
M1	M1	chr5	72604907	72604907	A	G	SNV	exonic	Cnga1	1	Shared
M1	M1	chr5	72710300	72710300	T	A	SNV	exonic	Txk	1	Shared
M1	M1	chr5	76230331	76230331	A	C	SNV	exonic	Clock	1	Shared
M1	M1	chr5	76254444	76254444	A	-	Deletion	exonic	Clock	1	Shared
M1	M1	chr5	76631450	76631450	T	G	SNV	exonic	Cep135	0.935693	Shared
M1	M1	chr5	76876207	76876207	T	C	SNV	exonic	Aasdh	1	Shared
M1	M1	chr5	76966323	76966323	T	C	SNV	exonic	Paics	1	Shared
M1	M1	chr5	77282549	77282549	T	C	SNV	exonic	Rest	0.726752	Shared
M1	M1	chr5	77320214	77320214	T	C	SNV	exonic	Polr2b	1	Shared
M1	M1	chr5	86533695	86533695	T	C	SNV	exonic	Tmprss11f	1	Shared
M1	M1	chr5	86538011	86538011	T	C	SNV	exonic	Tmprss11f	1	Shared
M1	M1	chr5	87486131	87486131	A	T	SNV	exonic	Ugt2a1	1	Shared
M1	M1	chr5	87520874	87520874	A	G	SNV	exonic	Sult1b1	1	Shared
M1	M1	chr5	87694728	87694728	C	T	SNV	exonic	Csn2	1	Shared
M1	M1	chr5	87842797	87842797	T	A	SNV	exonic	Prr27	1	Shared
M1	M1	chr5	87842828	87842828	T	C	SNV	exonic	Prr27	0.985657	Shared
M1	M1	chr5	88554691	88554691	C	T	SNV	exonic	Utp3	1	Passage 0
M1	M1	chr5	89700438	89700438	G	T	SNV	exonic	Adamts3	0.9902	Shared
M1	M1	chr5	89707831	89707831	A	C	SNV	exonic	Adamts3	1	Shared
M1	M1	chr5	89707843	89707843	A	C	SNV	exonic	Adamts3	1	Shared
M1	M1	chr5	90801259	90801259	T	C	SNV	exonic	Cxcl15	1	Shared
M1	M1	chr5	91141036	91141036	G	T	SNV	exonic	Areg	1	Shared
M1	M1	chr5	92431064	92431064	T	C	SNV	exonic	Nup54	0.894813	Shared
M1	M1	chr5	96086179	96086179	A	C	SNV	exonic	Cnot6l	1	Shared
M1	M1	chr5	98855164	98855164	A	G	SNV	exonic	Bmp3	0.704041	Passage 0
M1	M1	chr5	100365840	100365840	T	C	SNV	exonic	Sec31a	0.844849	Shared
M1	M1	chr5	101907537	101907537	T	C	SNV	exonic	Wdfy3	0.803969	Shared
M1	M1	chr5	101937566	101937566	A	G	SNV	exonic	Wdfy3	1	Shared
M1	M1	chr5	101944090	101944090	T	C	SNV	exonic	Wdfy3	1	Shared
M1	M1	chr5	101944143	101944143	T	A	SNV	exonic	Wdfy3	1	Shared
M1	M1	chr5	102926091	102926091	T	G	SNV	exonic	Mapk10	1	Shared
M1	M1	chr5	103551084	103551084	A	G	SNV	exonic	Ptpn13	1	Shared
M1	M1	chr5	105906014	105906014	T	C	SNV	exonic	Zfp326	0.781258	Shared
M1	M1	chr5	106903057	106903057	G	T	SNV	exonic	Hfm1	1	Shared
M1	M1	chr5	107821791	107821791	G	T	SNV	exonic	Evi5	1	Shared
M1	M1	chr5	108189007	108189007	A	G	SNV	exonic	Ccdc18	1	Shared
M1	M1	chr5	108650511	108650511	C	A	SNV	exonic	Dgkq	1	Shared
M1	M1	chr5	109086534	109086534	T	G	SNV	exonic	Vmn2r12	1	Shared
M1	M1	chr5	109219013	109219013	A	C	SNV	exonic	Vmn2r14	0.994742	Shared
M1	M1	chr5	110277756	110277756	A	G	SNV	exonic	Pxmp2	1	Shared
M1	M1	chr5	113745185	113745185	A	G	SNV	exonic	Sart3	0.90844	Shared
M1	M1	chr5	114730266	114730266	T	C	SNV	exonic	Git2	1	Shared
M1	M1	chr5	114901288	114901288	T	C	SNV	exonic	Oasl2	1	Shared
M1	M1	chr5	115609574	115609574	A	C	SNV	exonic	Gcn1	1	Shared
M1	M1	chr5	116134059	116134059	T	C	SNV	exonic	Ccdc60	1	Shared
M1	M1	chr5	118749760	118749760	T	C	SNV	exonic	Med13l	1	Shared
M1	M1	chr5	121348608	121348608	A	C	SNV	exonic	Hectd4	1	Shared
M1	M1	chr5	121353538	121353538	A	-	Deletion	exonic	Hectd4	1	Shared
M1	M1	chr5	122591144	122591144	T	C	SNV	exonic	Ift81	1	Shared
M1	M1	chr5	122882230	122882230	A	G	SNV	exonic	Kdm2b	1	Shared
M1	M1	chr5	122941048	122941048	T	C	SNV	exonic	Kdm2b	1	Shared
M1	M1	chr5	123178171	123178171	T	-	Deletion	exonic	Hpd	1	Shared
M1	M1	chr5	123758488	123758488	A	G	SNV	exonic	Kntc1	1	Shared
M1	M1	chr5	123769691	123769691	T	C	SNV	exonic	Kntc1	1	Shared
M1	M1	chr5	123781766	123781766	T	A	SNV	exonic	Kntc1	0.994742	Shared
M1	M1	chr5	123879247	123879247	T	C	SNV	exonic	Hcar1	1	Shared
M1	M1	chr5	124083060	124083060	T	G	SNV	exonic	Abcb9	1	Shared
M1	M1	chr5	124140539	124140539	A	G	SNV	exonic	Pitpnm2	1	Shared
M1	M1	chr5	124395967	124395967	A	G	SNV	exonic	Sbno1	1	Shared
M1	M1	chr5	124404206	124404206	A	G	SNV	exonic	Sbno1	1	Shared
M1	M1	chr5	124490769	124490769	C	T	SNV	exonic	Snrnp35	1	Shared
M1	M1	chr5	124556812	124556812	T	C	SNV	exonic	Ddx55	1	Shared
M1	M1	chr5	124610397	124610397	T	G	SNV	exonic	Tctn2	0.881187	Shared
M1	M1	chr5	124755780	124755780	T	C	SNV	exonic	Dnah10	1	Shared
M1	M1	chr5	125484592	125484592	G	A	SNV	exonic	Aacs	1	Shared
M1	M1	chr5	128754057	128754057	A	G	SNV	exonic	Piwil1	0.981115	Shared
M1	M1	chr5	134216601	134216601	A	C	SNV	exonic	Gtf2ird2	1	Shared
M1	M1	chr5	134559086	134559086	A	G	SNV	exonic	Syna	1	Shared
M1	M1	chr5	134670473	134670473	T	C	SNV	exonic	Limk1	1	Shared
M1	M1	chr5	135374980	135374980	T	C	SNV	exonic	Nsun5	1	Shared
M1	M1	chr5	135987305	135987305	T	A	SNV	exonic	Zp3	1	Shared
M1	M1	chr5	137302934	137302934	G	-	Deletion	exonic	Srrt	1	Passage 0
M1	M1	chr5	137387001	137387001	T	C	SNV	exonic	Zan	1	Shared
M1	M1	chr5	137605166	137605166	G	A	SNV	exonic	Pcolce	1	Shared
M1	M1	chr5	137613837	137613837	A	G	SNV	exonic	Fbxo24	1	Shared
M1	M1	chr5	137735064	137735064	-	C	Insertion	exonic	Nyap1	1	Passage 0
M1	M1	chr5	138125448	138125448	T	C	SNV	exonic	Zscan21	1	Shared
M1	M1	chr5	138165941	138165941	A	G	SNV	exonic	Mcm7	1	Shared
M1	M1	chr5	138167205	138167205	T	A	SNV	exonic	Mcm7	0.831223	Shared
M1	M1	chr5	138194790	138194790	C	A	SNV	exonic	Mblac1	1	Shared
M1	M1	chr5	139225354	139225354	A	G	SNV	exonic	Sun1	1	Shared
M1	M1	chr5	139807660	139807660	T	C	SNV	exonic	Tmem184a	0.790343	Shared
M1	M1	chr5	139824023	139824023	T	C	SNV	exonic	Psmg3	0.912982	Shared
M1	M1	chr5	141956162	141956162	A	G	SNV	exonic	Sdk1	0.799427	Shared
M1	M1	chr5	142905673	142905673	A	G	SNV	exonic	Actb	0.940235	Shared
M1	M1	chr5	143373198	143373198	A	-	Deletion	exonic	Grid2ip	1	Passage 0
M1	M1	chr5	144820348	144820348	A	T	SNV	exonic	Trrap	1	Shared
M1	M1	chr5	145136945	145136945	T	C	SNV	exonic	Pdap1	1	Shared
M1	M1	chr5	145136952	145136952	T	C	SNV	exonic	Pdap1	1	Shared
M1	M1	chr5	146298837	146298837	G	A	SNV	exonic	Cdk8	1	Shared
M1	M1	chr5	147315169	147315169	T	C	SNV	exonic	Urad	1	Passage 0
M1	M1	chr5	147639177	147639177	T	C	SNV	exonic	Flt1	1	Shared
M1	M1	chr5	150445911	150445911	A	G	SNV	exonic	Fry	1	Shared
M1	M1	chr5	150495765	150495765	A	C	SNV	exonic	Fry	1	Shared
M1	M1	chr5	151648294	151648294	T	-	Deletion	exonic	Rfc3	NA	Shared
[truncated: 50,794 more rows]
