# Supplementary material for: Mismatch repair deficiency is not sufficient to elicit tumor immunogenicity
Source: Nat Genet. 2023 Sep 14;55(10):1686–95. doi: 10.1038/s41588-023-01499-4 (PMC10562252; doi:10.1038/s41588-023-01499-4)
Supplement: Supplementary file 13 — Statistical source data for Extended Data Fig. 4. [file 41588_2023_1499_MOESM13_ESM.xlsx]

## Sheet: ED Fig. 4a
Source Data Extended Data Figure 4
Related to Extended Data Figure 4a
Date Time	Elapsed (hours)	M1 (1) 500 / well	M2 (1) 500 / well	M3 (1) 500 / well	M4 (1) 500 / well	M5 (1) 500 / well	M6 (1) 500 / well	M7 (1) 500 / well	M8 (1) 500 / well	22-1_par (1) 500 / well	22-2_par (1) 500 / well	09-2_par (1) 500 / well	M1 (1) 500 / well (Std Dev Img)	M2 (1) 500 / well (Std Dev Img)	M3 (1) 500 / well (Std Dev Img)	M4 (1) 500 / well (Std Dev Img)	M5 (1) 500 / well (Std Dev Img)	M6 (1) 500 / well (Std Dev Img)	M7 (1) 500 / well (Std Dev Img)	M8 (1) 500 / well (Std Dev Img)	22-1_par (1) 500 / well (Std Dev Img)	22-2_par (1) 500 / well (Std Dev Img)	09-2_par (1) 500 / well (Std Dev Img)
2019-02-05 18:00:00	0	0.237162	0.528257	1.31073	0.581396	0.784285	0.900051	0.789628	0.743784	6.85514	0.600479	0.758018	0.144198	0.270904	2.58287	0.264931	0.528039	0.895613	0.340831	0.450537	15.2609	0.401795	0.573422
2019-02-05 21:00:00	3	0.320371	0.614206	1.25347	0.78621	0.8937	1.06468	1.00341	0.860775	7.91227	0.655821	0.97806	0.187263	0.350231	2.09523	0.363924	0.555778	0.972454	0.395137	0.533284	16.901	0.403113	0.761535
2019-02-06	6	0.395269	0.65101	1.36169	0.899547	1.00186	1.09953	1.40442	0.964086	8.01057	0.713091	1.10776	0.226738	0.372384	2.29625	0.405123	0.586175	1.00159	0.573777	0.565622	16.371	0.423263	0.659147
2019-02-06 03:00:00	9	0.431348	0.758052	1.43744	0.958751	1.10941	1.1954	1.76877	1.01113	8.56513	0.765334	1.17441	0.2613	0.483497	2.1572	0.459828	0.636759	1.09562	0.789546	0.631378	16.5257	0.415405	0.714214
2019-02-06 06:00:00	12	0.474354	0.759089	1.70887	1.01364	1.18151	1.23781	2.04517	1.10234	9.04551	0.868074	1.21248	0.300725	0.420718	2.89203	0.467453	0.681402	1.06928	0.944259	0.608436	16.5723	0.499733	0.684453
2019-02-06 09:00:00	15	0.521851	0.821939	1.49598	1.06023	1.19498	1.30898	2.15799	1.11527	9.46357	0.923236	1.27703	0.332314	0.579261	2.02746	0.472721	0.683085	1.14326	1.04815	0.640749	16.6664	0.536008	0.647362
2019-02-06 12:00:00	18	0.519055	0.830091	1.70639	1.13691	1.21376	1.35737	2.25074	1.14139	9.77904	0.988266	1.31001	0.331687	0.563993	2.67846	0.532792	0.692461	1.22144	1.03082	0.692407	16.7951	0.561258	0.690017
2019-02-06 15:00:00	21	0.54763	0.877733	1.79777	1.23659	1.26275	1.41203	2.34245	1.18105	9.51519	1.02547	1.37753	0.351939	0.569665	2.55444	0.617075	0.759019	1.1972	1.17152	0.617983	15.2216	0.622833	0.773771
2019-02-06 18:00:00	24	0.580841	0.852849	1.85724	1.34764	1.30476	1.51835	2.65986	1.22587	10.0307	1.1162	1.42632	0.389943	0.502357	2.53671	0.712875	0.731481	1.33152	1.29995	0.651594	15.4299	0.715803	0.763554
2019-02-06 21:00:00	27	0.654779	0.894562	1.95978	1.53986	1.57473	1.56759	2.93334	1.26717	10.8087	1.18247	1.54188	0.436629	0.576146	2.45167	0.939639	0.966023	1.40289	1.39727	0.705601	15.9687	0.714272	0.892418
2019-02-07	30	0.723202	0.955106	2.03719	1.72362	1.6797	1.67657	3.25239	1.33142	11.6722	1.29756	1.64999	0.504341	0.597416	2.27306	1.0038	0.993278	1.55541	1.64617	0.701799	16.3209	0.894162	0.990188
2019-02-07 03:00:00	33	0.787481	1.04435	2.24726	1.93047	1.9223	1.82438	3.59999	1.44693	12.2264	1.38651	1.74499	0.554767	0.687615	2.48981	1.15818	1.11989	1.61929	1.83976	0.739653	15.7564	0.955646	0.993941
2019-02-07 06:00:00	36	0.931503	1.07975	2.64551	2.20934	2.0959	1.98626	4.22043	1.62928	13.0935	1.53937	1.98551	0.677941	0.686946	2.98638	1.40066	1.27707	1.72507	1.9703	0.829718	16.4163	1.11619	1.21803
2019-02-07 09:00:00	39	1.04391	1.15195	2.91048	2.68376	2.53056	2.16832	4.76879	1.77083	13.765	1.71801	2.23277	0.767288	0.699135	2.88755	1.72998	1.4945	1.91701	2.51189	0.879741	16.5362	1.30611	1.25547
2019-02-07 12:00:00	42	1.20906	1.30935	3.17584	3.0466	2.78662	2.34235	5.70945	1.91332	14.7289	1.77886	2.51834	0.815014	0.866166	2.98635	1.95079	1.74331	2.01273	2.92303	0.967412	15.7241	1.54985	1.39697
2019-02-07 15:00:00	45	1.43694	1.41379	3.47163	3.42916	3.269	2.66457	6.80573	2.13783	16.1356	1.95326	2.69416	1.01278	1.00664	2.80435	2.23518	2.02967	2.27577	3.49779	1.08619	16.2787	1.70742	1.52169
2019-02-07 18:00:00	48	1.79467	1.5271	4.13602	3.89614	3.91596	2.96291	7.91552	2.33739	17.103	2.20388	3.09738	1.25415	1.0794	3.24583	2.69434	2.42213	2.40924	3.98195	1.17125	16.0318	1.92954	1.69717
2019-02-07 21:00:00	51	2.17983	1.70425	4.43462	4.22426	4.40635	3.41728	9.57551	2.73133	18.2624	2.43424	3.52469	1.55272	1.11498	2.91946	2.80522	2.72653	2.84326	5.2879	1.3781	16.2381	2.20575	1.94032
2019-02-08	54	2.47552	1.83907	5.20694	5.06155	5.21521	3.85052	11.5463	2.96248	20.0359	2.72321	3.78077	1.76271	1.14963	3.44789	3.41601	3.11813	3.15605	6.11806	1.48046	17.0492	2.49474	2.12871
2019-02-08 03:00:00	57	2.99636	2.03667	6.33942	6.01774	6.14598	4.29457	13.8006	3.35576	21.9159	3.06425	4.12078	2.20847	1.4308	4.16787	4.02186	3.72593	3.53434	7.35982	1.56504	17.266	2.92964	2.56123
2019-02-08 06:00:00	60	3.67739	2.20721	7.22155	6.84927	7.37612	4.85338	16.4871	4.07348	23.8804	3.29477	4.87481	2.85892	1.5637	4.63824	4.66372	4.42904	3.7787	8.94021	2.02401	17.2246	3.24861	3.12288
2019-02-08 09:00:00	63	4.46495	2.70009	8.27379	8.26532	8.47361	5.70335	18.9711	4.81963	25.9137	3.71506	5.37822	3.38418	2.10538	5.25256	5.67149	4.73185	4.68251	10.3044	2.48698	17.22	3.606	3.60944
2019-02-08 12:00:00	66	5.31799	2.93991	9.69594	9.60668	9.90605	6.38431	22.1923	5.5174	28.7407	4.19279	5.93747	3.99991	2.36717	5.92969	6.60684	5.69756	5.19179	12.2114	2.88117	19.1846	4.12342	4.02172
2019-02-08 15:00:00	69	6.39266	3.29644	11.4679	11.3606	12.23	7.50478	26.7529	6.45914	30.6708	4.67452	7.02876	4.84211	2.70859	6.92282	7.83636	7.18512	6.40117	14.651	3.61337	18.2097	4.77035	4.85196
2019-02-08 18:00:00	72	7.46658	3.79468	13.1687	13.6206	14.3298	8.36741	30.8425	7.63113	33.33	5.2591	7.8825	5.64526	2.96023	8.30318	9.24182	8.08538	7.09413	16.8252	4.28281	18.3968	5.51007	5.3971
2019-02-08 21:00:00	75	9.07078	4.29572	15.8643	16.2664	17.215	9.96979	35.6289	9.03758	36.3564	5.79646	8.9014	6.94271	3.30902	9.70727	10.994	9.80997	8.68265	18.6519	4.96702	18.9206	6.21814	6.49725
2019-02-09	78	10.6729	4.85154	17.9981	19.5533	20.3914	11.651	41.4453	10.845	39.3773	6.37885	10.4101	8.10762	3.87528	10.8413	13.2379	11.8702	10.0549	20.1818	6.11559	19.066	6.84833	7.79434
2019-02-09 03:00:00	81	12.2159	5.67466	20.7458	23.1894	24.3379	13.3497	47.5528	12.6273	42.8672	7.14143	12.0002	9.22215	4.59229	12.1752	15.7454	13.5823	11.3432	21.5535	7.11077	19.3542	7.8523	9.16891
2019-02-09 06:00:00	84	14.4989	6.41032	24.337	27.4387	28.6983	15.6101	54.0718	14.8664	46.5703	7.92042	13.6968	10.9866	5.46168	13.9873	18.7446	15.5299	12.8893	22.6493	8.07174	19.6799	8.82169	10.4761
2019-02-09 09:00:00	87	17.2608	7.5829	27.7064	32.1769	33.612	18.2111	61.2286	17.3694	50.2547	8.95569	15.7514	12.9252	6.37851	15.6473	21.6166	17.4028	14.5682	24.2108	9.55111	19.6395	9.97943	12.2749
2019-02-09 12:00:00	90	20.1998	8.75346	31.2092	37.3362	39.4241	21.1606	67.577	20.8484	54.091	10.0239	18.4289	15.0249	7.42537	16.8014	24.9199	19.386	16.4177	24.5846	11.0676	19.9566	11.5266	14.1146
2019-02-09 15:00:00	93	23.3349	10.2531	35.1201	43.1182	46.0046	24.5235	73.7459	24.7083	57.7106	11.0161	21.4169	17.2269	8.38118	18.2367	28.3433	21.2022	18.1834	23.8813	12.9513	19.9061	12.5494	16.4991
2019-02-09 18:00:00	96	27.735	11.6152	39.3501	49.308	52.7176	28.1628	79.8391	28.8569	61.9384	12.1845	24.1561	20.2642	9.3577	19.9215	31.3681	22.1666	20.3743	23.061	15.2415	20.3837	13.5894	18.4485
2019-02-09 21:00:00	99	33.1272	13.2401	43.5314	54.349	59.1927	32.7145	84.9461	33.8642	66.3424	13.3595	28.0149	23.7871	10.6356	21.2045	33.1316	22.6748	23.0074	21.4644	17.4571	20.043	14.4116	21.0273
2019-02-10	102	38.2979	15.5516	47.4093	59.4318	66.2291	37.6029	89.1511	38.9289	70.359	14.6451	32.2885	26.6677	12.564	22.0415	33.7443	22.9838	25.2615	18.5647	19.3028	19.8939	15.7196	23.8621
2019-02-10 03:00:00	105	43.9053	17.9034	51.5761	64.4484	72.9343	42.9399	92.8722	44.0912	74.5071	16.1566	36.0594	29.1981	14.5944	22.9232	33.0162	22.9725	27.1964	15.2624	21.3181	19.7139	16.6741	26.4807
2019-02-10 06:00:00	108	48.8079	20.2093	56.014	69.476	78.9721	48.7407	95.3703	49.5178	78.6302	17.4932	40.5147	30.5305	16.1943	23.8301	31.6422	22.0962	28.4323	11.2941	23.4611	19.1888	17.5204	28.8947
2019-02-10 09:00:00	111	53.5296	23.4051	60.0454	74.2431	84.1373	54.0192	97.196	55.4149	82.3616	18.784	45.359	30.8762	17.7263	24.3563	29.4901	21.3369	29.2565	7.05771	24.6776	18.6588	17.8847	30.3409
2019-02-10 12:00:00	114	57.6495	26.7328	63.5559	78.447	88.0464	59.1031	98.7986	61.1745	85.5433	20.3209	50.7471	31.2133	19.1638	24.9811	27.848	21.0287	29.5663	3.02657	25.526	17.6901	18.3917	31.2861
2019-02-10 15:00:00	117	62.1302	30.8658	67.4332	82.6511	90.9379	64.0042	99.5914	66.4788	88.1068	22.2889	56.1297	31.3269	20.9777	25.2643	25.9659	20.0296	29.3675	1.14558	25.7599	16.3301	19.2462	31.9671
2019-02-10 18:00:00	120	65.9377	35.4697	70.9875	85.8054	92.893	68.5644	99.8456	71.0173	90.3489	24.1777	61.4078	31.1074	22.2022	25.2289	23.2793	19.0787	28.3958	0.411492	25.6541	15.1302	20.2202	31.9017
2019-02-10 21:00:00	123	69.1372	40.5121	74.0583	88.5144	94.1826	73.052	99.9206	75.1761	92.2099	26.6236	66.755	30.4664	23.1255	25.342	20.4811	18.632	26.5254	0.12195	25.1499	13.8521	21.0983	31.4012
2019-02-11	126	71.8806	46.3066	76.7669	91.0027	95.0285	76.8068	99.9283	79.0756	93.3824	29.3882	71.0166	29.0643	24.2609	25.4193	17.2485	17.9104	24.3106	0.109488	25.1354	13.1092	22.3267	30.9379
2019-02-11 03:00:00	129	74.0842	52.1615	79.454	93.401	95.6685	81.4637	99.9336	82.2071	94.6045	32.1713	75.0994	28.1119	24.5874	24.9555	13.6381	16.7721	21.1619	0.12514	24.7926	11.252	23.2209	30.492
2019-02-11 06:00:00	132	75.9303	58.3399	81.2706	95.4229	95.803	85.8249	99.9205	84.3747	95.4602	35.5806	78.4517	27.0421	25.3127	24.5936	11.0083	16.574	17.5927	0.124222	24.5262	10.0755	23.9228	30.0316
2019-02-11 09:00:00	135	77.9297	63.9717	83.1169	96.8885	96.0122	89.8444	99.9397	86.5368	96.2826	39.4192	80.8017	25.8541	25.7159	24.2218	9.11675	15.7794	13.8718	0.0757134	23.9821	9.04387	25.2348	29.6478
2019-02-11 12:00:00	138	79.8247	69.0062	84.8029	97.6836	96.1769	92.9712	99.9313	88.274	97.1655	43.2376	82.3651	24.8775	25.8021	23.5368	7.35646	15.1539	10.6438	0.0855871	23.4575	7.79739	26.3596	28.8282
2019-02-11 15:00:00	141	81.4253	73.2156	85.8505	98.3795	96.3044	95.4188	99.9501	89.5607	97.806	46.9447	83.6706	24.0312	25.7819	22.9566	5.37984	14.6944	8.10683	0.0575126	22.7684	6.79845	27.0863	27.6086

## Sheet: ED Fig. 4b-e
Source Data Extended Data Figure 4
Related to Extended Data Figure 4b-e
Line	Ifng (ng/mL)	H2Kb_MFI	H2Db_MFI	PD-L1_MFI	H2Kb_freq	H2Db_freq	PD-L1_freq
M1	1	7301	6173	1101	94.1	89.4	73.9
M1	0.1	1906	3208	410	66.6	56.6	30.6
M1	0	326	1366	208	0.28	0.49	11
09-2_par	1	10602	8716	3525	82.1	78.3	79.9
09-2_par	0.1	1000	2593	463	48.7	43	39
09-2_par	0	332	1397	213	0.47	0.64	10.2
M2	1	4237	6186	1670	78.2	75.4	79.2
M2	0.1	1067	2969	638	50	46.2	50
M2	0	440	1512	226	1.05	0.18	8.9
22-1 _par	1	4246	5136	988	70.2	61.3	61.2
22-1 _par	0.1	450	1481	336	24.5	20.7	26.1
22-1 _par	0	332	1204	240	0.2	0.31	8.92
M3	1	22878	12993	2702	99	98.6	94.7
M3	0.1	12496	9301	1161	95.6	92.6	79.7
M3	0	310	1429	249	0.27	0.49	11.7
22-2_par	1	8600	6133	877	92.9	81.1	60.8
22-2_par	0.1	1735	2017	359	62.4	40.5	32.6
22-2_par	0	414	970	196	13	2.88	13.2
M4	1	5592	6133	933	89.7	82.4	70.9
M4	0.1	3967	4986	805	85.3	74.7	63.8
M4	0	421	1811	290	1.06	0.92	9.2
13-1_par	1	9513	6253	2609	97.8	86.3	92.3
13-1_par	0.1	2599	2471	835	79	48.6	63.4
13-1_par	0	302	733	574	0.73	0.091	45
M5	1	15856	11248	4761	99.2	98	98.7
M5	0.1	1143	2987	467	52.5	46.9	34.8
M5	0	348	1735	215	0.23	1.08	5.6
19-1_par	1	9555	7365	2132	97	90.2	88.4
19-1_par	0.1	1278	1931	436	57.2	30.5	34.7
19-1_par	0	378	992	277	0.58	0.47	22
M6	1	20862	13357	6281	99.5	99	98.9
M6	0.1	4528	5268	663	89.1	81.4	52.3
M6	0	475	1421	198	0.9	0.48	5.73
20-1_par	1	927	1686	147	42.1	18.4	10.6
20-1_par	0.1	649	1366	117	12.7	3.78	4.04
20-1_par	0	590	1290	102	3.13	0.096	3.73
M7	1	17246	11045	4325	99.1	98	98.2
M7	0.1	2734	3469	430	76.3	62.5	31.9
M7	0	457	1345	146	0.77	0.42	4.69
M8	1	12611	10675	3716	98.3	97.4	98.3
M8	0.1	2044	4193	633	69.3	70.7	49.7
M8	0	350	1495	202	0.12	0.72	5.9

## Sheet: ED Fig. 4f
Source Data Extended Data Figure 4
Related to Extended Data Figure 4f
see Source Data Fig. 4a-b

## Sheet: ED Fig. 4g-h
Source Data Extended Data Figure 4
Related to Extended Data Figure 4g-h
see Source Data Fig. 4c-e
