# Supplementary material for: Mismatch repair deficiency is not sufficient to elicit tumor immunogenicity
Source: Nat Genet. 2023 Sep 14;55(10):1686–95. doi: 10.1038/s41588-023-01499-4 (PMC10562252; doi:10.1038/s41588-023-01499-4)
Supplement: Supplementary file 14 — Statistical source data for Extended Data Fig. 5. [file 41588_2023_1499_MOESM14_ESM.xlsx]

## Sheet: ED Fig. 5f-p
Source Data Extended Data Figure 5
Related to Extended Data Figure 5f-p
see Source Data Fig. 5b-i
