# Supplementary material for: Mismatch repair deficiency is not sufficient to elicit tumor immunogenicity
Source: Nat Genet. 2023 Sep 14;55(10):1686–95. doi: 10.1038/s41588-023-01499-4 (PMC10562252; doi:10.1038/s41588-023-01499-4)
Supplement: Supplementary file 15 — Statistical source data for Extended Data Fig. 6. [file 41588_2023_1499_MOESM15_ESM.xlsx]

## Sheet: ED Fig. 6a-j
Source Data Extended Data Figure 6
Related to Extended Data Figure 6a-j
see Source Data Fig. 6a-e
